# Supplementary material for: MSIsensor-pro: Fast, Accurate, and Matched-normal-sample-free Detection of Microsatellite Instability
Source: Genomics Proteomics Bioinformatics. 2020 Mar 12;18(1):65–71. doi: 10.1016/j.gpb.2020.02.001 (PMC7393535; doi:10.1016/j.gpb.2020.02.001)
Supplement: Supplementary Table S2 — Detailed information of 1532 TCGA samples. [file mmc21.xlsx]

## Sheet: Sheet1
Table S2 Detailed information of 1532 TCGA samples
Note: CRC, colorectal cancer; STAD, stomach adenocarcinoma; UCEC, uterine corpus endometrial carcinoma; MSI-H, microsatellite instability high; MSI-L, microsatellite instability low; MSS, microsatellite stable.
Case ID	All tumor sample barcode	Tumor sample used in this study	All normal sample barcode	Normal sample used in this study	Tumor type	MSI status (determined by MSI-PCR)	Sample for DMS site selection?
TCGA-DY-A1DG	|TCGA-DY-A1DG-01A-11D-A152-10	TCGA-DY-A1DG-01A-11D-A152-10	|TCGA-DY-A1DG-10A-01D-A152-10	TCGA-DY-A1DG-10A-01D-A152-10	TCGA-CRC	MSS	No
TCGA-B5-A121	|TCGA-B5-A121-01A-31D-A122-09	TCGA-B5-A121-01A-31D-A122-09	|TCGA-B5-A121-10A-01D-A122-09	TCGA-B5-A121-10A-01D-A122-09	TCGA-UCEC	MSS	No
TCGA-A6-3808	|TCGA-A6-3808-01A-01W-0995-10	TCGA-A6-3808-01A-01W-0995-10	|TCGA-A6-3808-10A-01D-1459-10|TCGA-A6-3808-11A-01W-0995-10	TCGA-A6-3808-10A-01D-1459-10	TCGA-CRC	MSI-L	No
TCGA-AG-A02G	|TCGA-AG-A02G-01A-01W-A00E-09	TCGA-AG-A02G-01A-01W-A00E-09	|TCGA-AG-A02G-10A-01W-A00E-09	TCGA-AG-A02G-10A-01W-A00E-09	TCGA-CRC	MSS	No
TCGA-D7-A4YT	|TCGA-D7-A4YT-01A-11D-A25D-08	TCGA-D7-A4YT-01A-11D-A25D-08	|TCGA-D7-A4YT-10A-01D-A25E-08	TCGA-D7-A4YT-10A-01D-A25E-08	TCGA-STAD	MSS	No
TCGA-D1-A16E	|TCGA-D1-A16E-01A-22D-A12J-09	TCGA-D1-A16E-01A-22D-A12J-09	|TCGA-D1-A16E-10A-01D-A12J-09	TCGA-D1-A16E-10A-01D-A12J-09	TCGA-UCEC	MSS	No
TCGA-AA-3821	|TCGA-AA-3821-01A-01W-0995-10	TCGA-AA-3821-01A-01W-0995-10	|TCGA-AA-3821-10A-01W-0995-10	TCGA-AA-3821-10A-01W-0995-10	TCGA-CRC	MSI-H	No
TCGA-D5-6539	|TCGA-D5-6539-01A-11D-1719-10	TCGA-D5-6539-01A-11D-1719-10	|TCGA-D5-6539-10A-01D-1719-10	TCGA-D5-6539-10A-01D-1719-10	TCGA-CRC	MSS	No
TCGA-AG-A01N	|TCGA-AG-A01N-01A-01W-A00E-09	TCGA-AG-A01N-01A-01W-A00E-09	|TCGA-AG-A01N-10A-01W-A00E-09	TCGA-AG-A01N-10A-01W-A00E-09	TCGA-CRC	MSS	No
TCGA-AG-3890	|TCGA-AG-3890-01A-01W-1073-09	TCGA-AG-3890-01A-01W-1073-09	|TCGA-AG-3890-10A-01W-1073-09	TCGA-AG-3890-10A-01W-1073-09	TCGA-CRC	MSS	No
TCGA-3M-AB47	|TCGA-3M-AB47-01A-22D-A410-08	TCGA-3M-AB47-01A-22D-A410-08	|TCGA-3M-AB47-10A-01D-A413-08	TCGA-3M-AB47-10A-01D-A413-08	TCGA-STAD	MSI-L	No
TCGA-BG-A187	|TCGA-BG-A187-01A-11D-A12J-09	TCGA-BG-A187-01A-11D-A12J-09	|TCGA-BG-A187-10A-01D-A12J-09	TCGA-BG-A187-10A-01D-A12J-09	TCGA-UCEC	MSI-L	Yes
TCGA-VQ-A8PB	|TCGA-VQ-A8PB-01A-11D-A397-08	TCGA-VQ-A8PB-01A-11D-A397-08	|TCGA-VQ-A8PB-10A-01D-A39A-08	TCGA-VQ-A8PB-10A-01D-A39A-08	TCGA-STAD	MSI-H	No
TCGA-AY-6196	|TCGA-AY-6196-01A-11D-1719-10	TCGA-AY-6196-01A-11D-1719-10	|TCGA-AY-6196-10A-01D-1719-10	TCGA-AY-6196-10A-01D-1719-10	TCGA-CRC	MSI-L	Yes
TCGA-HU-A4GP	|TCGA-HU-A4GP-01A-11D-A25D-08	TCGA-HU-A4GP-01A-11D-A25D-08	|TCGA-HU-A4GP-11A-21D-A25E-08|TCGA-HU-A4GP-10A-01D-A25E-08	TCGA-HU-A4GP-11A-21D-A25E-08	TCGA-STAD	MSI-L	Yes
TCGA-BS-A0V4	|TCGA-BS-A0V4-01A-11D-A14G-09	TCGA-BS-A0V4-01A-11D-A14G-09	|TCGA-BS-A0V4-10A-01D-A14G-09	TCGA-BS-A0V4-10A-01D-A14G-09	TCGA-UCEC	MSI-H	No
TCGA-AA-3544	|TCGA-AA-3544-01A-01D-1953-10	TCGA-AA-3544-01A-01D-1953-10	|TCGA-AA-3544-10A-01D-1953-10	TCGA-AA-3544-10A-01D-1953-10	TCGA-CRC	MSS	No
TCGA-EY-A2OO	|TCGA-EY-A2OO-01A-11D-A19Y-09	TCGA-EY-A2OO-01A-11D-A19Y-09	|TCGA-EY-A2OO-10A-01D-A19Y-09	TCGA-EY-A2OO-10A-01D-A19Y-09	TCGA-UCEC	MSS	No
TCGA-AG-3598	|TCGA-AG-3598-01A-01D-1989-10	TCGA-AG-3598-01A-01D-1989-10	|TCGA-AG-3598-10A-01D-1989-10	TCGA-AG-3598-10A-01D-1989-10	TCGA-CRC	MSS	No
TCGA-BR-8483	|TCGA-BR-8483-01A-31D-2394-08	TCGA-BR-8483-01A-31D-2394-08	|TCGA-BR-8483-10A-01D-2394-08	TCGA-BR-8483-10A-01D-2394-08	TCGA-STAD	MSS	No
TCGA-A6-5661	|TCGA-A6-5661-01A-01D-1650-10	TCGA-A6-5661-01A-01D-1650-10	|TCGA-A6-5661-10A-01D-1650-10|TCGA-A6-5661-11A-01D-1650-10	TCGA-A6-5661-10A-01D-1650-10	TCGA-CRC	MSI-H	Yes
TCGA-VQ-A8PC	|TCGA-VQ-A8PC-01A-11D-A397-08	TCGA-VQ-A8PC-01A-11D-A397-08	|TCGA-VQ-A8PC-10A-01D-A39A-08	TCGA-VQ-A8PC-10A-01D-A39A-08	TCGA-STAD	MSS	No
TCGA-AA-3831	|TCGA-AA-3831-01A-01W-0900-09	TCGA-AA-3831-01A-01W-0900-09	|TCGA-AA-3831-10A-01W-0900-09	TCGA-AA-3831-10A-01W-0900-09	TCGA-CRC	MSS	No
TCGA-CI-6621	|TCGA-CI-6621-01A-11D-1826-10	TCGA-CI-6621-01A-11D-1826-10	|TCGA-CI-6621-10A-01D-1826-10	TCGA-CI-6621-10A-01D-1826-10	TCGA-CRC	MSS	No
TCGA-CM-6169	|TCGA-CM-6169-01A-11D-1650-10	TCGA-CM-6169-01A-11D-1650-10	|TCGA-CM-6169-10A-01D-1650-10	TCGA-CM-6169-10A-01D-1650-10	TCGA-CRC	MSS	Yes
TCGA-D1-A17T	|TCGA-D1-A17T-01A-11D-A12J-09	TCGA-D1-A17T-01A-11D-A12J-09	|TCGA-D1-A17T-10A-01D-A12J-09	TCGA-D1-A17T-10A-01D-A12J-09	TCGA-UCEC	MSS	No
TCGA-AA-3966	|TCGA-AA-3966-01A-01W-1073-09|TCGA-AA-3966-01A-01D-1981-10	TCGA-AA-3966-01A-01D-1981-10	|TCGA-AA-3966-10A-01W-1073-09	TCGA-AA-3966-10A-01W-1073-09	TCGA-CRC	MSI-H	Yes
TCGA-DC-6158	|TCGA-DC-6158-01A-11D-1657-10	TCGA-DC-6158-01A-11D-1657-10	|TCGA-DC-6158-10A-01D-1657-10	TCGA-DC-6158-10A-01D-1657-10	TCGA-CRC	MSS	No
TCGA-A6-6650	|TCGA-A6-6650-01A-11D-1771-10|TCGA-A6-6650-01A-11D-A270-10|TCGA-A6-6650-01B-02D-A270-10	TCGA-A6-6650-01A-11D-1771-10	|TCGA-A6-6650-10A-01D-A270-10|TCGA-A6-6650-10A-01D-1771-10	TCGA-A6-6650-10A-01D-A270-10	TCGA-CRC	MSS	Yes
TCGA-AA-3527	|TCGA-AA-3527-01A-01D-1953-10	TCGA-AA-3527-01A-01D-1953-10	|TCGA-AA-3527-11A-01D-1554-10|TCGA-AA-3527-10A-01D-1953-10	TCGA-AA-3527-11A-01D-1554-10	TCGA-CRC	MSS	No
TCGA-CG-4300	|TCGA-CG-4300-01A-01D-1158-08	TCGA-CG-4300-01A-01D-1158-08	|TCGA-CG-4300-10A-01D-1158-08	TCGA-CG-4300-10A-01D-1158-08	TCGA-STAD	MSS	No
TCGA-BR-8380	|TCGA-BR-8380-01A-11D-2340-08	TCGA-BR-8380-01A-11D-2340-08	|TCGA-BR-8380-10A-01D-2341-08	TCGA-BR-8380-10A-01D-2341-08	TCGA-STAD	MSI-L	Yes
TCGA-D7-A6EV	|TCGA-D7-A6EV-01A-11D-A31L-08	TCGA-D7-A6EV-01A-11D-A31L-08	|TCGA-D7-A6EV-10A-01D-A31J-08	TCGA-D7-A6EV-10A-01D-A31J-08	TCGA-STAD	MSI-L	No
TCGA-EY-A1GU	|TCGA-EY-A1GU-01A-11D-A13L-09	TCGA-EY-A1GU-01A-11D-A13L-09	|TCGA-EY-A1GU-10A-01D-A13O-09	TCGA-EY-A1GU-10A-01D-A13O-09	TCGA-UCEC	MSI-H	No
TCGA-AA-3967	|TCGA-AA-3967-01A-01W-1073-09	TCGA-AA-3967-01A-01W-1073-09	|TCGA-AA-3967-10A-01W-1073-09	TCGA-AA-3967-10A-01W-1073-09	TCGA-CRC	MSS	No
TCGA-AP-A0LE	|TCGA-AP-A0LE-01A-11D-A127-09	TCGA-AP-A0LE-01A-11D-A127-09	|TCGA-AP-A0LE-10A-01D-A10B-09	TCGA-AP-A0LE-10A-01D-A10B-09	TCGA-UCEC	MSI-H	No
TCGA-IN-8663	|TCGA-IN-8663-01A-11D-2394-08	TCGA-IN-8663-01A-11D-2394-08	|TCGA-IN-8663-11A-01D-2394-08|TCGA-IN-8663-10A-01D-2394-08	TCGA-IN-8663-11A-01D-2394-08	TCGA-STAD	MSI-L	Yes
TCGA-EO-A3B1	|TCGA-EO-A3B1-01A-12D-A19Y-09	TCGA-EO-A3B1-01A-12D-A19Y-09	|TCGA-EO-A3B1-10A-01D-A19Y-09	TCGA-EO-A3B1-10A-01D-A19Y-09	TCGA-UCEC	MSS	No
TCGA-D1-A3DA	|TCGA-D1-A3DA-01A-12D-A20S-09	TCGA-D1-A3DA-01A-12D-A20S-09	|TCGA-D1-A3DA-10A-01D-A20S-09	TCGA-D1-A3DA-10A-01D-A20S-09	TCGA-UCEC	MSI-L	No
TCGA-AA-3955	|TCGA-AA-3955-01A-02W-0995-10	TCGA-AA-3955-01A-02W-0995-10	|TCGA-AA-3955-10A-01W-0995-10	TCGA-AA-3955-10A-01W-0995-10	TCGA-CRC	MSS	No
TCGA-AA-3680	|TCGA-AA-3680-01A-01W-0900-09	TCGA-AA-3680-01A-01W-0900-09	|TCGA-AA-3680-10A-01W-0900-09	TCGA-AA-3680-10A-01W-0900-09	TCGA-CRC	MSI-L	Yes
TCGA-E6-A2P8	|TCGA-E6-A2P8-01A-11D-A19Y-09	TCGA-E6-A2P8-01A-11D-A19Y-09	|TCGA-E6-A2P8-10B-01D-A19Y-09	TCGA-E6-A2P8-10B-01D-A19Y-09	TCGA-UCEC	MSI-H	No
TCGA-G4-6304	|TCGA-G4-6304-01A-11D-1924-10	TCGA-G4-6304-01A-11D-1924-10	|TCGA-G4-6304-10A-01D-1924-10	TCGA-G4-6304-10A-01D-1924-10	TCGA-CRC	MSI-H	No
TCGA-SW-A7EA	|TCGA-SW-A7EA-01A-12D-A34U-08	TCGA-SW-A7EA-01A-12D-A34U-08	|TCGA-SW-A7EA-10A-01D-A34X-08	TCGA-SW-A7EA-10A-01D-A34X-08	TCGA-STAD	MSI-H	No
TCGA-B7-A5TJ	|TCGA-B7-A5TJ-01A-11D-A31L-08	TCGA-B7-A5TJ-01A-11D-A31L-08	|TCGA-B7-A5TJ-10A-01D-A31J-08	TCGA-B7-A5TJ-10A-01D-A31J-08	TCGA-STAD	MSI-H	No
TCGA-CD-5801	|TCGA-CD-5801-01A-11D-1600-08	TCGA-CD-5801-01A-11D-1600-08	|TCGA-CD-5801-10A-01D-1600-08	TCGA-CD-5801-10A-01D-1600-08	TCGA-STAD	MSS	Yes
TCGA-AH-6549	|TCGA-AH-6549-01A-11D-1826-10	TCGA-AH-6549-01A-11D-1826-10	|TCGA-AH-6549-10A-01D-1826-10	TCGA-AH-6549-10A-01D-1826-10	TCGA-CRC	MSI-L	No
TCGA-FP-A9TM	|TCGA-FP-A9TM-01A-11D-A397-08	TCGA-FP-A9TM-01A-11D-A397-08	|TCGA-FP-A9TM-10A-01D-A39A-08	TCGA-FP-A9TM-10A-01D-A39A-08	TCGA-STAD	MSS	No
TCGA-CK-4951	|TCGA-CK-4951-01A-01D-1408-10	TCGA-CK-4951-01A-01D-1408-10	|TCGA-CK-4951-10A-01D-2188-10	TCGA-CK-4951-10A-01D-2188-10	TCGA-CRC	MSI-H	Yes
TCGA-RD-A8N0	|TCGA-RD-A8N0-01A-12D-A364-08	TCGA-RD-A8N0-01A-12D-A364-08	|TCGA-RD-A8N0-10A-01D-A362-08	TCGA-RD-A8N0-10A-01D-A362-08	TCGA-STAD	MSS	No
TCGA-AJ-A8CV	|TCGA-AJ-A8CV-01A-11D-A37N-09	TCGA-AJ-A8CV-01A-11D-A37N-09	|TCGA-AJ-A8CV-10A-01D-A37N-09	TCGA-AJ-A8CV-10A-01D-A37N-09	TCGA-UCEC	MSI-H	No
TCGA-AZ-6605	|TCGA-AZ-6605-01A-11D-1835-10	TCGA-AZ-6605-01A-11D-1835-10	|TCGA-AZ-6605-11A-01D-1835-10	TCGA-AZ-6605-11A-01D-1835-10	TCGA-CRC	MSS	No
TCGA-DM-A288	|TCGA-DM-A288-01A-11D-A16V-10	TCGA-DM-A288-01A-11D-A16V-10	|TCGA-DM-A288-10A-01D-A16V-10	TCGA-DM-A288-10A-01D-A16V-10	TCGA-CRC	MSS	No
TCGA-BS-A0TJ	|TCGA-BS-A0TJ-01A-11D-A10B-09	TCGA-BS-A0TJ-01A-11D-A10B-09	|TCGA-BS-A0TJ-10A-01D-A10B-09	TCGA-BS-A0TJ-10A-01D-A10B-09	TCGA-UCEC	MSI-H	No
TCGA-AX-A2HC	|TCGA-AX-A2HC-01A-11D-A17D-09	TCGA-AX-A2HC-01A-11D-A17D-09	|TCGA-AX-A2HC-11A-11D-A17D-09	TCGA-AX-A2HC-11A-11D-A17D-09	TCGA-UCEC	MSI-H	No
TCGA-CD-A48C	|TCGA-CD-A48C-01A-11D-A24D-08	TCGA-CD-A48C-01A-11D-A24D-08	|TCGA-CD-A48C-10A-01D-A24F-08	TCGA-CD-A48C-10A-01D-A24F-08	TCGA-STAD	MSS	No
TCGA-E6-A1LX	|TCGA-E6-A1LX-01A-11D-A14G-09	TCGA-E6-A1LX-01A-11D-A14G-09	|TCGA-E6-A1LX-10A-01D-A14G-09	TCGA-E6-A1LX-10A-01D-A14G-09	TCGA-UCEC	MSI-L	No
TCGA-BR-8364	|TCGA-BR-8364-01A-11D-2340-08	TCGA-BR-8364-01A-11D-2340-08	|TCGA-BR-8364-10A-01D-2341-08	TCGA-BR-8364-10A-01D-2341-08	TCGA-STAD	MSS	No
TCGA-D1-A16J	|TCGA-D1-A16J-01A-11D-A12J-09	TCGA-D1-A16J-01A-11D-A12J-09	|TCGA-D1-A16J-10A-01D-A12J-09	TCGA-D1-A16J-10A-01D-A12J-09	TCGA-UCEC	MSS	No
TCGA-BR-8367	|TCGA-BR-8367-01A-11D-2340-08	TCGA-BR-8367-01A-11D-2340-08	|TCGA-BR-8367-10A-01D-2341-08	TCGA-BR-8367-10A-01D-2341-08	TCGA-STAD	MSS	No
TCGA-D1-A1O8	|TCGA-D1-A1O8-01A-11D-A14G-09	TCGA-D1-A1O8-01A-11D-A14G-09	|TCGA-D1-A1O8-10A-01D-A14G-09	TCGA-D1-A1O8-10A-01D-A14G-09	TCGA-UCEC	MSS	No
TCGA-AA-3855	|TCGA-AA-3855-01A-01W-0995-10	TCGA-AA-3855-01A-01W-0995-10	|TCGA-AA-3855-10A-01W-0995-10	TCGA-AA-3855-10A-01W-0995-10	TCGA-CRC	MSI-L	Yes
TCGA-EY-A2OM	|TCGA-EY-A2OM-01A-11D-A18P-09	TCGA-EY-A2OM-01A-11D-A18P-09	|TCGA-EY-A2OM-10A-01D-A18P-09	TCGA-EY-A2OM-10A-01D-A18P-09	TCGA-UCEC	MSI-H	No
TCGA-A6-5659	|TCGA-A6-5659-01B-04D-A270-10|TCGA-A6-5659-01A-01D-1650-10|TCGA-A6-5659-01A-01D-A270-10	TCGA-A6-5659-01B-04D-A270-10	|TCGA-A6-5659-10A-01D-A270-10|TCGA-A6-5659-11A-01D-1650-10|TCGA-A6-5659-10A-01D-1650-10	TCGA-A6-5659-10A-01D-A270-10	TCGA-CRC	MSS	Yes
TCGA-D7-A4YV	|TCGA-D7-A4YV-01A-11D-A25D-08	TCGA-D7-A4YV-01A-11D-A25D-08	|TCGA-D7-A4YV-10A-01D-A25E-08	TCGA-D7-A4YV-10A-01D-A25E-08	TCGA-STAD	MSI-H	Yes
TCGA-B5-A1MZ	|TCGA-B5-A1MZ-01A-11D-A142-09	TCGA-B5-A1MZ-01A-11D-A142-09	|TCGA-B5-A1MZ-10A-01D-A142-09	TCGA-B5-A1MZ-10A-01D-A142-09	TCGA-UCEC	MSI-L	Yes
TCGA-AX-A2HD	|TCGA-AX-A2HD-01A-21D-A17D-09	TCGA-AX-A2HD-01A-21D-A17D-09	|TCGA-AX-A2HD-11A-11D-A17D-09	TCGA-AX-A2HD-11A-11D-A17D-09	TCGA-UCEC	MSI-H	No
TCGA-AX-A1CP	|TCGA-AX-A1CP-01A-11D-A135-09	TCGA-AX-A1CP-01A-11D-A135-09	|TCGA-AX-A1CP-10A-01D-A135-09	TCGA-AX-A1CP-10A-01D-A135-09	TCGA-UCEC	MSS	No
TCGA-B5-A1MW	|TCGA-B5-A1MW-01A-11D-A17D-09	TCGA-B5-A1MW-01A-11D-A17D-09	|TCGA-B5-A1MW-10A-01D-A17D-09	TCGA-B5-A1MW-10A-01D-A17D-09	TCGA-UCEC	MSI-H	Yes
TCGA-D1-A161	|TCGA-D1-A161-01A-11D-A122-09	TCGA-D1-A161-01A-11D-A122-09	|TCGA-D1-A161-10A-01D-A122-09	TCGA-D1-A161-10A-01D-A122-09	TCGA-UCEC	MSS	No
TCGA-D1-A16N	|TCGA-D1-A16N-01A-11D-A12J-09	TCGA-D1-A16N-01A-11D-A12J-09	|TCGA-D1-A16N-10A-01D-A12J-09	TCGA-D1-A16N-10A-01D-A12J-09	TCGA-UCEC	MSI-H	No
TCGA-AX-A0J1	|TCGA-AX-A0J1-01A-11W-A062-09	TCGA-AX-A0J1-01A-11W-A062-09	|TCGA-AX-A0J1-10A-01W-A062-09	TCGA-AX-A0J1-10A-01W-A062-09	TCGA-UCEC	MSI-H	No
TCGA-AG-3906	|TCGA-AG-3906-01A-01W-1073-09	TCGA-AG-3906-01A-01W-1073-09	|TCGA-AG-3906-10A-01W-1073-09	TCGA-AG-3906-10A-01W-1073-09	TCGA-CRC	MSI-H	No
TCGA-CA-5797	|TCGA-CA-5797-01A-01D-1650-10	TCGA-CA-5797-01A-01D-1650-10	|TCGA-CA-5797-10A-01D-1650-10	TCGA-CA-5797-10A-01D-1650-10	TCGA-CRC	MSS	No
TCGA-DM-A28E	|TCGA-DM-A28E-01A-11D-A16V-10	TCGA-DM-A28E-01A-11D-A16V-10	|TCGA-DM-A28E-10A-01D-A16V-10	TCGA-DM-A28E-10A-01D-A16V-10	TCGA-CRC	MSS	Yes
TCGA-AG-3901	|TCGA-AG-3901-01A-01W-1073-09	TCGA-AG-3901-01A-01W-1073-09	|TCGA-AG-3901-10A-01W-1073-09	TCGA-AG-3901-10A-01W-1073-09	TCGA-CRC	MSS	No
TCGA-B5-A11Q	|TCGA-B5-A11Q-01A-11D-A122-09	TCGA-B5-A11Q-01A-11D-A122-09	|TCGA-B5-A11Q-10A-01D-A122-09	TCGA-B5-A11Q-10A-01D-A122-09	TCGA-UCEC	MSS	Yes
TCGA-AX-A3FV	|TCGA-AX-A3FV-01A-11D-A228-09	TCGA-AX-A3FV-01A-11D-A228-09	|TCGA-AX-A3FV-10A-01D-A22A-09	TCGA-AX-A3FV-10A-01D-A22A-09	TCGA-UCEC	MSS	No
TCGA-ZQ-A9CR	|TCGA-ZQ-A9CR-01A-11D-A397-08	TCGA-ZQ-A9CR-01A-11D-A397-08	|TCGA-ZQ-A9CR-10A-01D-A39A-08	TCGA-ZQ-A9CR-10A-01D-A39A-08	TCGA-STAD	MSI-L	No
TCGA-AY-6197	|TCGA-AY-6197-01A-11D-1719-10	TCGA-AY-6197-01A-11D-1719-10	|TCGA-AY-6197-10A-01D-1719-10	TCGA-AY-6197-10A-01D-1719-10	TCGA-CRC	MSI-H	Yes
TCGA-G4-6295	|TCGA-G4-6295-01A-11D-1719-10	TCGA-G4-6295-01A-11D-1719-10	|TCGA-G4-6295-11A-01D-1719-10|TCGA-G4-6295-10A-01D-1719-10	TCGA-G4-6295-11A-01D-1719-10	TCGA-CRC	MSI-L	No
TCGA-HU-A4H8	|TCGA-HU-A4H8-01A-11D-A25D-08	TCGA-HU-A4H8-01A-11D-A25D-08	|TCGA-HU-A4H8-10A-01D-A25E-08	TCGA-HU-A4H8-10A-01D-A25E-08	TCGA-STAD	MSI-H	No
TCGA-EO-A3AU	|TCGA-EO-A3AU-01A-21D-A19Y-09	TCGA-EO-A3AU-01A-21D-A19Y-09	|TCGA-EO-A3AU-10A-01D-A19Y-09	TCGA-EO-A3AU-10A-01D-A19Y-09	TCGA-UCEC	MSI-H	No
TCGA-IN-A6RL	|TCGA-IN-A6RL-01A-11D-A32N-08	TCGA-IN-A6RL-01A-11D-A32N-08	|TCGA-IN-A6RL-10A-01D-A32N-08	TCGA-IN-A6RL-10A-01D-A32N-08	TCGA-STAD	MSS	No
TCGA-AM-5821	|TCGA-AM-5821-01A-01D-1650-10	TCGA-AM-5821-01A-01D-1650-10	|TCGA-AM-5821-10A-01D-1650-10	TCGA-AM-5821-10A-01D-1650-10	TCGA-CRC	MSI-H	Yes
TCGA-AX-A2H5	|TCGA-AX-A2H5-01A-11D-A17D-09	TCGA-AX-A2H5-01A-11D-A17D-09	|TCGA-AX-A2H5-11A-11D-A17D-09	TCGA-AX-A2H5-11A-11D-A17D-09	TCGA-UCEC	MSS	No
TCGA-AZ-4682	|TCGA-AZ-4682-01B-01D-1408-10	TCGA-AZ-4682-01B-01D-1408-10	|TCGA-AZ-4682-10A-01D-1408-10	TCGA-AZ-4682-10A-01D-1408-10	TCGA-CRC	MSS	Yes
TCGA-AG-4022	|TCGA-AG-4022-01A-01D-1733-10	TCGA-AG-4022-01A-01D-1733-10	|TCGA-AG-4022-10A-01D-1733-10	TCGA-AG-4022-10A-01D-1733-10	TCGA-CRC	MSS	No
TCGA-AG-3581	|TCGA-AG-3581-01A-01D-1989-10	TCGA-AG-3581-01A-01D-1989-10	|TCGA-AG-3581-10A-01D-1989-10	TCGA-AG-3581-10A-01D-1989-10	TCGA-CRC	MSS	No
TCGA-FI-A3PV	|TCGA-FI-A3PV-01A-11D-A228-09	TCGA-FI-A3PV-01A-11D-A228-09	|TCGA-FI-A3PV-10A-01D-A22A-09	TCGA-FI-A3PV-10A-01D-A22A-09	TCGA-UCEC	MSS	No
TCGA-EI-6514	|TCGA-EI-6514-01A-11D-1733-10	TCGA-EI-6514-01A-11D-1733-10	|TCGA-EI-6514-10A-01D-1733-10	TCGA-EI-6514-10A-01D-1733-10	TCGA-CRC	MSS	No
TCGA-CG-5719	|TCGA-CG-5719-01A-11D-1600-08	TCGA-CG-5719-01A-11D-1600-08	|TCGA-CG-5719-10A-01D-1600-08	TCGA-CG-5719-10A-01D-1600-08	TCGA-STAD	MSS	No
TCGA-D5-6924	|TCGA-D5-6924-01A-11D-1924-10	TCGA-D5-6924-01A-11D-1924-10	|TCGA-D5-6924-10A-01D-1924-10	TCGA-D5-6924-10A-01D-1924-10	TCGA-CRC	MSS	Yes
TCGA-DM-A1HB	|TCGA-DM-A1HB-01A-21D-A183-10	TCGA-DM-A1HB-01A-21D-A183-10	|TCGA-DM-A1HB-10A-01D-A183-10	TCGA-DM-A1HB-10A-01D-A183-10	TCGA-CRC	MSI-H	No
TCGA-EY-A1GL	|TCGA-EY-A1GL-01A-11D-A13L-09	TCGA-EY-A1GL-01A-11D-A13L-09	|TCGA-EY-A1GL-10A-01D-A13O-09	TCGA-EY-A1GL-10A-01D-A13O-09	TCGA-UCEC	MSS	No
TCGA-EY-A1GV	|TCGA-EY-A1GV-01A-11D-A13L-09	TCGA-EY-A1GV-01A-11D-A13L-09	|TCGA-EY-A1GV-10A-01D-A13O-09	TCGA-EY-A1GV-10A-01D-A13O-09	TCGA-UCEC	MSS	No
TCGA-HU-8249	|TCGA-HU-8249-01A-11D-2340-08	TCGA-HU-8249-01A-11D-2340-08	|TCGA-HU-8249-10A-01D-2341-08	TCGA-HU-8249-10A-01D-2341-08	TCGA-STAD	MSS	No
TCGA-AJ-A2QK	|TCGA-AJ-A2QK-01A-11D-A18P-09	TCGA-AJ-A2QK-01A-11D-A18P-09	|TCGA-AJ-A2QK-10A-01D-A18P-09	TCGA-AJ-A2QK-10A-01D-A18P-09	TCGA-UCEC	MSS	No
TCGA-B5-A0K9	|TCGA-B5-A0K9-01A-21D-A10O-09	TCGA-B5-A0K9-01A-21D-A10O-09	|TCGA-B5-A0K9-10A-02D-A10B-09	TCGA-B5-A0K9-10A-02D-A10B-09	TCGA-UCEC	MSI-H	Yes
TCGA-AF-2692	|TCGA-AF-2692-01A-01D-1989-10	TCGA-AF-2692-01A-01D-1989-10	|TCGA-AF-2692-10A-01D-1989-10|TCGA-AF-2692-11A-01D-1554-10	TCGA-AF-2692-10A-01D-1989-10	TCGA-CRC	MSS	No
TCGA-HU-8610	|TCGA-HU-8610-01A-22D-2394-08	TCGA-HU-8610-01A-22D-2394-08	|TCGA-HU-8610-10A-01D-2394-08|TCGA-HU-8610-11A-01D-2394-08	TCGA-HU-8610-10A-01D-2394-08	TCGA-STAD	MSS	No
TCGA-EY-A5W2	|TCGA-EY-A5W2-01A-11D-A31U-09	TCGA-EY-A5W2-01A-11D-A31U-09	|TCGA-EY-A5W2-10A-01D-A31U-09	TCGA-EY-A5W2-10A-01D-A31U-09	TCGA-UCEC	MSI-H	No
TCGA-BS-A0VI	|TCGA-BS-A0VI-01A-11D-A14G-09	TCGA-BS-A0VI-01A-11D-A14G-09	|TCGA-BS-A0VI-10A-01D-A14G-09	TCGA-BS-A0VI-10A-01D-A14G-09	TCGA-UCEC	MSI-H	Yes
TCGA-AA-3522	|TCGA-AA-3522-01A-01W-0831-10	TCGA-AA-3522-01A-01W-0831-10	|TCGA-AA-3522-10A-01D-1953-10|TCGA-AA-3522-11A-01D-1554-10	TCGA-AA-3522-10A-01D-1953-10	TCGA-CRC	MSS	No
TCGA-MX-A666	|TCGA-MX-A666-01A-11D-A31L-08	TCGA-MX-A666-01A-11D-A31L-08	|TCGA-MX-A666-10A-01D-A31J-08	TCGA-MX-A666-10A-01D-A31J-08	TCGA-STAD	MSS	No
TCGA-AA-3526	|TCGA-AA-3526-01A-02D-1953-10	TCGA-AA-3526-01A-02D-1953-10	|TCGA-AA-3526-11A-01D-1554-10|TCGA-AA-3526-10A-01W-0831-10	TCGA-AA-3526-11A-01D-1554-10	TCGA-CRC	MSI-L	No
TCGA-BR-8291	|TCGA-BR-8291-01A-11D-2340-08	TCGA-BR-8291-01A-11D-2340-08	|TCGA-BR-8291-10A-01D-2340-08	TCGA-BR-8291-10A-01D-2340-08	TCGA-STAD	MSS	No
TCGA-G4-6628	|TCGA-G4-6628-01A-11D-1835-10	TCGA-G4-6628-01A-11D-1835-10	|TCGA-G4-6628-10A-01D-1835-10	TCGA-G4-6628-10A-01D-1835-10	TCGA-CRC	MSI-H	Yes
TCGA-AG-A002	|TCGA-AG-A002-01A-01W-A00K-09	TCGA-AG-A002-01A-01W-A00K-09	|TCGA-AG-A002-10A-01W-A00K-09	TCGA-AG-A002-10A-01W-A00K-09	TCGA-CRC	MSS	No
TCGA-BR-8589	|TCGA-BR-8589-01A-11D-2394-08	TCGA-BR-8589-01A-11D-2394-08	|TCGA-BR-8589-10A-01D-2394-08	TCGA-BR-8589-10A-01D-2394-08	TCGA-STAD	MSS	Yes
TCGA-AX-A3FS	|TCGA-AX-A3FS-01A-11D-A228-09	TCGA-AX-A3FS-01A-11D-A228-09	|TCGA-AX-A3FS-10A-01D-A22A-09	TCGA-AX-A3FS-10A-01D-A22A-09	TCGA-UCEC	MSI-H	No
TCGA-A5-A0GA	|TCGA-A5-A0GA-01A-11W-A062-09	TCGA-A5-A0GA-01A-11W-A062-09	|TCGA-A5-A0GA-10A-01W-A062-09	TCGA-A5-A0GA-10A-01W-A062-09	TCGA-UCEC	MSI-H	Yes
TCGA-HU-A4GX	|TCGA-HU-A4GX-01A-12D-A25D-08	TCGA-HU-A4GX-01A-12D-A25D-08	|TCGA-HU-A4GX-10A-01D-A25E-08|TCGA-HU-A4GX-11A-11D-A25E-08	TCGA-HU-A4GX-10A-01D-A25E-08	TCGA-STAD	MSI-H	Yes
TCGA-E6-A2P9	|TCGA-E6-A2P9-01A-11D-A19Y-09	TCGA-E6-A2P9-01A-11D-A19Y-09	|TCGA-E6-A2P9-10B-01D-A19Y-09	TCGA-E6-A2P9-10B-01D-A19Y-09	TCGA-UCEC	MSI-H	No
TCGA-AG-4015	|TCGA-AG-4015-01A-01W-1073-09	TCGA-AG-4015-01A-01W-1073-09	|TCGA-AG-4015-10A-01W-1073-09	TCGA-AG-4015-10A-01W-1073-09	TCGA-CRC	MSS	No
TCGA-A6-2682	|TCGA-A6-2682-01A-01D-1408-10	TCGA-A6-2682-01A-01D-1408-10	|TCGA-A6-2682-11A-01D-1554-10|TCGA-A6-2682-10A-01D-2188-10	TCGA-A6-2682-11A-01D-1554-10	TCGA-CRC	MSS	No
TCGA-BG-A0YU	|TCGA-BG-A0YU-01A-21D-A10M-09	TCGA-BG-A0YU-01A-21D-A10M-09	|TCGA-BG-A0YU-10A-01D-A10M-09	TCGA-BG-A0YU-10A-01D-A10M-09	TCGA-UCEC	MSS	No
TCGA-B5-A1MS	|TCGA-B5-A1MS-01B-11D-A228-09	TCGA-B5-A1MS-01B-11D-A228-09	|TCGA-B5-A1MS-10A-01D-A22A-09	TCGA-B5-A1MS-10A-01D-A22A-09	TCGA-UCEC	MSS	No
TCGA-D1-A17N	|TCGA-D1-A17N-01A-11D-A12J-09	TCGA-D1-A17N-01A-11D-A12J-09	|TCGA-D1-A17N-10A-01D-A12J-09	TCGA-D1-A17N-10A-01D-A12J-09	TCGA-UCEC	MSS	No
TCGA-DM-A28H	|TCGA-DM-A28H-01A-11D-A16V-10	TCGA-DM-A28H-01A-11D-A16V-10	|TCGA-DM-A28H-10A-01D-A16V-10	TCGA-DM-A28H-10A-01D-A16V-10	TCGA-CRC	MSI-L	Yes
TCGA-BG-A2AE	|TCGA-BG-A2AE-01A-11D-A16D-09	TCGA-BG-A2AE-01A-11D-A16D-09	|TCGA-BG-A2AE-10A-01D-A16D-09|TCGA-BG-A2AE-11A-11D-A16D-09	TCGA-BG-A2AE-10A-01D-A16D-09	TCGA-UCEC	MSS	No
TCGA-AP-A1E0	|TCGA-AP-A1E0-01A-11D-A135-09	TCGA-AP-A1E0-01A-11D-A135-09	|TCGA-AP-A1E0-10A-01D-A135-09	TCGA-AP-A1E0-10A-01D-A135-09	TCGA-UCEC	MSI-L	No
TCGA-AA-3941	|TCGA-AA-3941-01A-01W-0995-10	TCGA-AA-3941-01A-01W-0995-10	|TCGA-AA-3941-10A-01W-0995-10	TCGA-AA-3941-10A-01W-0995-10	TCGA-CRC	MSI-L	No
TCGA-AD-A5EK	|TCGA-AD-A5EK-01A-11D-A28G-10	TCGA-AD-A5EK-01A-11D-A28G-10	|TCGA-AD-A5EK-10A-01D-A28G-10	TCGA-AD-A5EK-10A-01D-A28G-10	TCGA-CRC	MSS	No
TCGA-AP-A0L8	|TCGA-AP-A0L8-01A-11W-A062-09	TCGA-AP-A0L8-01A-11W-A062-09	|TCGA-AP-A0L8-10A-01W-A062-09	TCGA-AP-A0L8-10A-01W-A062-09	TCGA-UCEC	MSS	No
TCGA-BG-A0M7	|TCGA-BG-A0M7-01A-11W-A062-09	TCGA-BG-A0M7-01A-11W-A062-09	|TCGA-BG-A0M7-10A-01W-A062-09	TCGA-BG-A0M7-10A-01W-A062-09	TCGA-UCEC	MSS	No
TCGA-A5-A0G9	|TCGA-A5-A0G9-01A-11W-A062-09	TCGA-A5-A0G9-01A-11W-A062-09	|TCGA-A5-A0G9-10A-01W-A062-09	TCGA-A5-A0G9-10A-01W-A062-09	TCGA-UCEC	MSI-H	Yes
TCGA-HU-A4HD	|TCGA-HU-A4HD-01A-11D-A25D-08	TCGA-HU-A4HD-01A-11D-A25D-08	|TCGA-HU-A4HD-10A-01D-A25E-08	TCGA-HU-A4HD-10A-01D-A25E-08	TCGA-STAD	MSI-L	No
TCGA-D5-5539	|TCGA-D5-5539-01A-01D-1650-10	TCGA-D5-5539-01A-01D-1650-10	|TCGA-D5-5539-10A-01D-1650-10	TCGA-D5-5539-10A-01D-1650-10	TCGA-CRC	MSS	No
TCGA-EO-A22X	|TCGA-EO-A22X-01A-11D-A17W-09	TCGA-EO-A22X-01A-11D-A17W-09	|TCGA-EO-A22X-10A-01D-A17W-09	TCGA-EO-A22X-10A-01D-A17W-09	TCGA-UCEC	MSS	No
TCGA-BR-A4IZ	|TCGA-BR-A4IZ-01A-32D-A25D-08	TCGA-BR-A4IZ-01A-32D-A25D-08	|TCGA-BR-A4IZ-10A-01D-A25E-08	TCGA-BR-A4IZ-10A-01D-A25E-08	TCGA-STAD	MSS	No
TCGA-QG-A5Z2	|TCGA-QG-A5Z2-01A-11D-A28G-10	TCGA-QG-A5Z2-01A-11D-A28G-10	|TCGA-QG-A5Z2-10A-01D-A28G-10	TCGA-QG-A5Z2-10A-01D-A28G-10	TCGA-CRC	MSI-H	No
TCGA-B5-A5OC	|TCGA-B5-A5OC-01A-21D-A27P-09	TCGA-B5-A5OC-01A-21D-A27P-09	|TCGA-B5-A5OC-10A-01D-A27P-09	TCGA-B5-A5OC-10A-01D-A27P-09	TCGA-UCEC	MSI-H	No
TCGA-AP-A05P	|TCGA-AP-A05P-01A-11W-A062-09	TCGA-AP-A05P-01A-11W-A062-09	|TCGA-AP-A05P-10A-01W-A062-09	TCGA-AP-A05P-10A-01W-A062-09	TCGA-UCEC	MSS	No
TCGA-AG-A01L	|TCGA-AG-A01L-01A-01W-A00K-09	TCGA-AG-A01L-01A-01W-A00K-09	|TCGA-AG-A01L-10A-01W-A00K-09	TCGA-AG-A01L-10A-01W-A00K-09	TCGA-CRC	MSS	No
TCGA-CD-8529	|TCGA-CD-8529-01A-11D-2340-08	TCGA-CD-8529-01A-11D-2340-08	|TCGA-CD-8529-10A-01D-2341-08	TCGA-CD-8529-10A-01D-2341-08	TCGA-STAD	MSS	Yes
TCGA-BR-6709	|TCGA-BR-6709-01A-11D-1882-08	TCGA-BR-6709-01A-11D-1882-08	|TCGA-BR-6709-11A-01D-1882-08|TCGA-BR-6709-10A-01D-1882-08	TCGA-BR-6709-11A-01D-1882-08	TCGA-STAD	MSS	No
TCGA-BG-A220	|TCGA-BG-A220-01A-11D-A159-09	TCGA-BG-A220-01A-11D-A159-09	|TCGA-BG-A220-10A-01D-A159-09	TCGA-BG-A220-10A-01D-A159-09	TCGA-UCEC	MSI-H	No
TCGA-D1-A1NU	|TCGA-D1-A1NU-01A-11D-A14G-09	TCGA-D1-A1NU-01A-11D-A14G-09	|TCGA-D1-A1NU-10A-01D-A14G-09	TCGA-D1-A1NU-10A-01D-A14G-09	TCGA-UCEC	MSS	No
TCGA-EY-A1GP	|TCGA-EY-A1GP-01A-11D-A13L-09	TCGA-EY-A1GP-01A-11D-A13L-09	|TCGA-EY-A1GP-10A-01D-A13O-09	TCGA-EY-A1GP-10A-01D-A13O-09	TCGA-UCEC	MSS	Yes
TCGA-CK-5912	|TCGA-CK-5912-01A-11D-1650-10	TCGA-CK-5912-01A-11D-1650-10	|TCGA-CK-5912-10A-01D-1650-10	TCGA-CK-5912-10A-01D-1650-10	TCGA-CRC	MSS	No
TCGA-D7-8576	|TCGA-D7-8576-01A-11D-2340-08	TCGA-D7-8576-01A-11D-2340-08	|TCGA-D7-8576-10A-01D-2341-08	TCGA-D7-8576-10A-01D-2341-08	TCGA-STAD	MSS	Yes
TCGA-A6-5667	|TCGA-A6-5667-01A-21D-1719-10	TCGA-A6-5667-01A-21D-1719-10	|TCGA-A6-5667-11A-01D-1719-10|TCGA-A6-5667-10A-01D-1719-10	TCGA-A6-5667-11A-01D-1719-10	TCGA-CRC	MSS	No
TCGA-SW-A7EB	|TCGA-SW-A7EB-01A-11D-A34U-08	TCGA-SW-A7EB-01A-11D-A34U-08	|TCGA-SW-A7EB-10A-01D-A34X-08	TCGA-SW-A7EB-10A-01D-A34X-08	TCGA-STAD	MSS	No
TCGA-AG-A00Y	|TCGA-AG-A00Y-01A-02W-A00K-09	TCGA-AG-A00Y-01A-02W-A00K-09	|TCGA-AG-A00Y-10A-01W-A00K-09	TCGA-AG-A00Y-10A-01W-A00K-09	TCGA-CRC	MSS	No
TCGA-E6-A1M0	|TCGA-E6-A1M0-01A-11D-A142-09	TCGA-E6-A1M0-01A-11D-A142-09	|TCGA-E6-A1M0-10A-01D-A142-09|TCGA-E6-A1M0-11A-11D-A142-09	TCGA-E6-A1M0-10A-01D-A142-09	TCGA-UCEC	MSS	No
TCGA-D7-A4YU	|TCGA-D7-A4YU-01A-21D-A25D-08	TCGA-D7-A4YU-01A-21D-A25D-08	|TCGA-D7-A4YU-10A-01D-A25E-08	TCGA-D7-A4YU-10A-01D-A25E-08	TCGA-STAD	MSS	No
TCGA-BR-A4J7	|TCGA-BR-A4J7-01A-31D-A25D-08	TCGA-BR-A4J7-01A-31D-A25D-08	|TCGA-BR-A4J7-10A-01D-A25E-08	TCGA-BR-A4J7-10A-01D-A25E-08	TCGA-STAD	MSS	No
TCGA-AJ-A3NE	|TCGA-AJ-A3NE-01A-11D-A228-09	TCGA-AJ-A3NE-01A-11D-A228-09	|TCGA-AJ-A3NE-10A-01D-A22A-09|TCGA-AJ-A3NE-11A-11D-A228-09	TCGA-AJ-A3NE-10A-01D-A22A-09	TCGA-UCEC	MSI-H	No
TCGA-AA-3695	|TCGA-AA-3695-01A-01W-0900-09	TCGA-AA-3695-01A-01W-0900-09	|TCGA-AA-3695-10A-01W-0900-09	TCGA-AA-3695-10A-01W-0900-09	TCGA-CRC	MSS	Yes
TCGA-AP-A054	|TCGA-AP-A054-01A-11W-A062-09	TCGA-AP-A054-01A-11W-A062-09	|TCGA-AP-A054-10A-01W-A062-09	TCGA-AP-A054-10A-01W-A062-09	TCGA-UCEC	MSI-H	Yes
TCGA-B5-A11S	|TCGA-B5-A11S-01A-11D-A122-09	TCGA-B5-A11S-01A-11D-A122-09	|TCGA-B5-A11S-10A-01D-A122-09	TCGA-B5-A11S-10A-01D-A122-09	TCGA-UCEC	MSS	No
TCGA-CM-6164	|TCGA-CM-6164-01A-11D-1650-10	TCGA-CM-6164-01A-11D-1650-10	|TCGA-CM-6164-10A-01D-1650-10	TCGA-CM-6164-10A-01D-1650-10	TCGA-CRC	MSS	Yes
TCGA-AG-3726	|TCGA-AG-3726-01A-02W-0899-10	TCGA-AG-3726-01A-02W-0899-10	|TCGA-AG-3726-10A-01W-0901-10	TCGA-AG-3726-10A-01W-0901-10	TCGA-CRC	MSS	No
TCGA-AX-A05Y	|TCGA-AX-A05Y-01A-11W-A027-09	TCGA-AX-A05Y-01A-11W-A027-09	|TCGA-AX-A05Y-10A-01W-A027-09|TCGA-AX-A05Y-11A-11D-A27P-09	TCGA-AX-A05Y-11A-11D-A27P-09	TCGA-UCEC	MSI-H	No
TCGA-VQ-A8E0	|TCGA-VQ-A8E0-01A-11D-A410-08	TCGA-VQ-A8E0-01A-11D-A410-08	|TCGA-VQ-A8E0-10B-01D-A413-08	TCGA-VQ-A8E0-10B-01D-A413-08	TCGA-STAD	MSS	No
TCGA-D5-6898	|TCGA-D5-6898-01A-11D-1924-10	TCGA-D5-6898-01A-11D-1924-10	|TCGA-D5-6898-10A-01D-1924-10	TCGA-D5-6898-10A-01D-1924-10	TCGA-CRC	MSS	No
TCGA-AG-4009	|TCGA-AG-4009-01A-01W-1073-09	TCGA-AG-4009-01A-01W-1073-09	|TCGA-AG-4009-10A-01W-1073-09	TCGA-AG-4009-10A-01W-1073-09	TCGA-CRC	MSS	No
TCGA-BR-6452	|TCGA-BR-6452-01A-12D-1800-08	TCGA-BR-6452-01A-12D-1800-08	|TCGA-BR-6452-10A-01D-1800-08|TCGA-BR-6452-11A-01D-1800-08	TCGA-BR-6452-10A-01D-1800-08	TCGA-STAD	MSI-H	Yes
TCGA-EY-A1GO	|TCGA-EY-A1GO-01A-11D-A14G-09	TCGA-EY-A1GO-01A-11D-A14G-09	|TCGA-EY-A1GO-10A-01D-A14G-09	TCGA-EY-A1GO-10A-01D-A14G-09	TCGA-UCEC	MSI-H	No
TCGA-AP-A0LN	|TCGA-AP-A0LN-01A-11W-A062-09	TCGA-AP-A0LN-01A-11W-A062-09	|TCGA-AP-A0LN-10A-01W-A062-09	TCGA-AP-A0LN-10A-01W-A062-09	TCGA-UCEC	MSS	No
TCGA-IN-AB1X	|TCGA-IN-AB1X-01A-11D-A397-08	TCGA-IN-AB1X-01A-11D-A397-08	|TCGA-IN-AB1X-11A-21D-A39A-08|TCGA-IN-AB1X-10E-01D-A39A-08	TCGA-IN-AB1X-11A-21D-A39A-08	TCGA-STAD	MSI-L	No
TCGA-VQ-A8P3	|TCGA-VQ-A8P3-01A-11D-A364-08	TCGA-VQ-A8P3-01A-11D-A364-08	|TCGA-VQ-A8P3-10A-01D-A362-08	TCGA-VQ-A8P3-10A-01D-A362-08	TCGA-STAD	MSS	No
TCGA-BR-4183	|TCGA-BR-4183-01A-02D-1126-08	TCGA-BR-4183-01A-02D-1126-08	|TCGA-BR-4183-11A-01D-1126-08	TCGA-BR-4183-11A-01D-1126-08	TCGA-STAD	MSS	No
TCGA-AG-3902	|TCGA-AG-3902-01A-01W-1073-09	TCGA-AG-3902-01A-01W-1073-09	|TCGA-AG-3902-10A-01W-1073-09	TCGA-AG-3902-10A-01W-1073-09	TCGA-CRC	MSS	No
TCGA-CM-4752	|TCGA-CM-4752-01A-01D-1408-10	TCGA-CM-4752-01A-01D-1408-10	|TCGA-CM-4752-10A-01D-1408-10	TCGA-CM-4752-10A-01D-1408-10	TCGA-CRC	MSS	No
TCGA-5S-A9Q8	|TCGA-5S-A9Q8-01A-11D-A403-09	TCGA-5S-A9Q8-01A-11D-A403-09	|TCGA-5S-A9Q8-10A-01D-A403-09	TCGA-5S-A9Q8-10A-01D-A403-09	TCGA-UCEC	MSS	No
TCGA-AY-4071	|TCGA-AY-4071-01A-01W-1073-09	TCGA-AY-4071-01A-01W-1073-09	|TCGA-AY-4071-10A-01W-1073-09	TCGA-AY-4071-10A-01W-1073-09	TCGA-CRC	MSS	Yes
TCGA-AZ-4313	|TCGA-AZ-4313-01A-01D-1408-10	TCGA-AZ-4313-01A-01D-1408-10	|TCGA-AZ-4313-10A-01D-2188-10	TCGA-AZ-4313-10A-01D-2188-10	TCGA-CRC	MSI-H	No
TCGA-D1-A15X	|TCGA-D1-A15X-01A-11D-A122-09	TCGA-D1-A15X-01A-11D-A122-09	|TCGA-D1-A15X-10A-01D-A122-09	TCGA-D1-A15X-10A-01D-A122-09	TCGA-UCEC	MSI-L	No
TCGA-EO-A1Y8	|TCGA-EO-A1Y8-01A-11D-A159-09	TCGA-EO-A1Y8-01A-11D-A159-09	|TCGA-EO-A1Y8-10A-01D-A159-09	TCGA-EO-A1Y8-10A-01D-A159-09	TCGA-UCEC	MSS	Yes
TCGA-CG-4469	|TCGA-CG-4469-01A-01D-1158-08	TCGA-CG-4469-01A-01D-1158-08	|TCGA-CG-4469-10A-01D-1158-08	TCGA-CG-4469-10A-01D-1158-08	TCGA-STAD	MSI-L	No
TCGA-CM-4743	|TCGA-CM-4743-01A-01D-1719-10	TCGA-CM-4743-01A-01D-1719-10	|TCGA-CM-4743-10A-01D-1719-10	TCGA-CM-4743-10A-01D-1719-10	TCGA-CRC	MSI-H	No
TCGA-CG-5723	|TCGA-CG-5723-01A-11D-1600-08	TCGA-CG-5723-01A-11D-1600-08	|TCGA-CG-5723-11A-02D-1600-08	TCGA-CG-5723-11A-02D-1600-08	TCGA-STAD	MSI-H	No
TCGA-D1-A2G0	|TCGA-D1-A2G0-01A-11D-A17D-09	TCGA-D1-A2G0-01A-11D-A17D-09	|TCGA-D1-A2G0-10A-01D-A17D-09	TCGA-D1-A2G0-10A-01D-A17D-09	TCGA-UCEC	MSI-H	Yes
TCGA-EI-6512	|TCGA-EI-6512-01A-11D-1733-10	TCGA-EI-6512-01A-11D-1733-10	|TCGA-EI-6512-10A-01D-1733-10	TCGA-EI-6512-10A-01D-1733-10	TCGA-CRC	MSS	No
TCGA-BR-6707	|TCGA-BR-6707-01A-11D-1882-08	TCGA-BR-6707-01A-11D-1882-08	|TCGA-BR-6707-10A-01D-1882-08	TCGA-BR-6707-10A-01D-1882-08	TCGA-STAD	MSS	No
TCGA-AJ-A2QM	|TCGA-AJ-A2QM-01A-11D-A18P-09	TCGA-AJ-A2QM-01A-11D-A18P-09	|TCGA-AJ-A2QM-10A-01D-A18P-09	TCGA-AJ-A2QM-10A-01D-A18P-09	TCGA-UCEC	MSS	No
TCGA-BS-A0U7	|TCGA-BS-A0U7-01A-21D-A10B-09	TCGA-BS-A0U7-01A-21D-A10B-09	|TCGA-BS-A0U7-10A-01D-A10B-09	TCGA-BS-A0U7-10A-01D-A10B-09	TCGA-UCEC	MSI-L	Yes
TCGA-AZ-5407	|TCGA-AZ-5407-01A-01D-1719-10	TCGA-AZ-5407-01A-01D-1719-10	|TCGA-AZ-5407-10A-01D-1719-10	TCGA-AZ-5407-10A-01D-1719-10	TCGA-CRC	MSS	Yes
TCGA-D5-6928	|TCGA-D5-6928-01A-11D-1924-10	TCGA-D5-6928-01A-11D-1924-10	|TCGA-D5-6928-10A-01D-1924-10	TCGA-D5-6928-10A-01D-1924-10	TCGA-CRC	MSI-H	Yes
TCGA-VQ-A94T	|TCGA-VQ-A94T-01A-11D-A410-08	TCGA-VQ-A94T-01A-11D-A410-08	|TCGA-VQ-A94T-10A-01D-A413-08	TCGA-VQ-A94T-10A-01D-A413-08	TCGA-STAD	MSI-L	No
TCGA-B5-A3S1	|TCGA-B5-A3S1-01A-11D-A228-09	TCGA-B5-A3S1-01A-11D-A228-09	|TCGA-B5-A3S1-10A-01D-A22A-09	TCGA-B5-A3S1-10A-01D-A22A-09	TCGA-UCEC	MSS	No
TCGA-BR-4294	|TCGA-BR-4294-01A-01D-1126-08	TCGA-BR-4294-01A-01D-1126-08	|TCGA-BR-4294-11A-01D-1126-08	TCGA-BR-4294-11A-01D-1126-08	TCGA-STAD	MSI-L	No
TCGA-R5-A805	|TCGA-R5-A805-01A-11D-A364-08	TCGA-R5-A805-01A-11D-A364-08	|TCGA-R5-A805-10A-01D-A362-08	TCGA-R5-A805-10A-01D-A362-08	TCGA-STAD	MSI-L	No
TCGA-CG-4436	|TCGA-CG-4436-01A-01D-1158-08	TCGA-CG-4436-01A-01D-1158-08	|TCGA-CG-4436-10A-01D-1158-08	TCGA-CG-4436-10A-01D-1158-08	TCGA-STAD	MSI-L	No
TCGA-CG-4438	|TCGA-CG-4438-01A-01D-1158-08	TCGA-CG-4438-01A-01D-1158-08	|TCGA-CG-4438-10A-01D-1158-08	TCGA-CG-4438-10A-01D-1158-08	TCGA-STAD	MSS	No
TCGA-D1-A1NS	|TCGA-D1-A1NS-01A-11D-A14G-09	TCGA-D1-A1NS-01A-11D-A14G-09	|TCGA-D1-A1NS-10A-01D-A14G-09	TCGA-D1-A1NS-10A-01D-A14G-09	TCGA-UCEC	MSI-H	No
TCGA-AA-A01C	|TCGA-AA-A01C-01A-01W-A00E-09	TCGA-AA-A01C-01A-01W-A00E-09	|TCGA-AA-A01C-10A-01W-A00E-09	TCGA-AA-A01C-10A-01W-A00E-09	TCGA-CRC	MSS	No
TCGA-AA-3851	|TCGA-AA-3851-01A-01W-0995-10	TCGA-AA-3851-01A-01W-0995-10	|TCGA-AA-3851-10A-01W-0995-10	TCGA-AA-3851-10A-01W-0995-10	TCGA-CRC	MSS	No
TCGA-VQ-A8PU	|TCGA-VQ-A8PU-01A-12D-A410-08	TCGA-VQ-A8PU-01A-12D-A410-08	|TCGA-VQ-A8PU-10B-01D-A413-08	TCGA-VQ-A8PU-10B-01D-A413-08	TCGA-STAD	MSS	No
TCGA-AP-A0LH	|TCGA-AP-A0LH-01A-11W-A062-09	TCGA-AP-A0LH-01A-11W-A062-09	|TCGA-AP-A0LH-10A-01W-A062-09	TCGA-AP-A0LH-10A-01W-A062-09	TCGA-UCEC	MSS	Yes
TCGA-A6-2674	|TCGA-A6-2674-01A-02D-1953-10|TCGA-A6-2674-01A-02D-A270-10|TCGA-A6-2674-01B-04D-A270-10	TCGA-A6-2674-01A-02D-1953-10	|TCGA-A6-2674-11A-01D-1554-10|TCGA-A6-2674-10A-01D-A270-10	TCGA-A6-2674-11A-01D-1554-10	TCGA-CRC	MSS	Yes
TCGA-CA-5256	|TCGA-CA-5256-01A-01D-1408-10	TCGA-CA-5256-01A-01D-1408-10	|TCGA-CA-5256-10A-01D-2188-10	TCGA-CA-5256-10A-01D-2188-10	TCGA-CRC	MSS	Yes
TCGA-D5-6540	|TCGA-D5-6540-01A-11D-1719-10	TCGA-D5-6540-01A-11D-1719-10	|TCGA-D5-6540-10A-01D-1719-10	TCGA-D5-6540-10A-01D-1719-10	TCGA-CRC	MSI-H	No
TCGA-D7-A74B	|TCGA-D7-A74B-01A-12D-A33T-08	TCGA-D7-A74B-01A-12D-A33T-08	|TCGA-D7-A74B-10A-01D-A33W-08	TCGA-D7-A74B-10A-01D-A33W-08	TCGA-STAD	MSS	No
TCGA-AA-3495	|TCGA-AA-3495-01A-01D-1408-10	TCGA-AA-3495-01A-01D-1408-10	|TCGA-AA-3495-11A-01D-2188-10	TCGA-AA-3495-11A-01D-2188-10	TCGA-CRC	MSS	No
TCGA-AA-3972	|TCGA-AA-3972-01A-01W-0995-10	TCGA-AA-3972-01A-01W-0995-10	|TCGA-AA-3972-10A-01W-0999-10	TCGA-AA-3972-10A-01W-0999-10	TCGA-CRC	MSI-L	No
TCGA-AX-A2HA	|TCGA-AX-A2HA-01A-12D-A18P-09	TCGA-AX-A2HA-01A-12D-A18P-09	|TCGA-AX-A2HA-11A-11D-A18P-09	TCGA-AX-A2HA-11A-11D-A18P-09	TCGA-UCEC	MSI-H	No
TCGA-KB-A93G	|TCGA-KB-A93G-01A-11D-A397-08	TCGA-KB-A93G-01A-11D-A397-08	|TCGA-KB-A93G-10A-01D-A39A-08	TCGA-KB-A93G-10A-01D-A39A-08	TCGA-STAD	MSS	No
TCGA-JU-AAVI	|TCGA-JU-AAVI-01A-11D-A403-09	TCGA-JU-AAVI-01A-11D-A403-09	|TCGA-JU-AAVI-10A-01D-A403-09	TCGA-JU-AAVI-10A-01D-A403-09	TCGA-UCEC	MSS	No
TCGA-AA-A017	|TCGA-AA-A017-01A-01W-A00E-09	TCGA-AA-A017-01A-01W-A00E-09	|TCGA-AA-A017-10A-01W-A00E-09	TCGA-AA-A017-10A-01W-A00E-09	TCGA-CRC	MSS	No
TCGA-BG-A0MU	|TCGA-BG-A0MU-01A-11D-A10B-09	TCGA-BG-A0MU-01A-11D-A10B-09	|TCGA-BG-A0MU-10A-02D-A10B-09	TCGA-BG-A0MU-10A-02D-A10B-09	TCGA-UCEC	MSS	No
TCGA-R5-A7O7	|TCGA-R5-A7O7-01A-11D-A33T-08	TCGA-R5-A7O7-01A-11D-A33T-08	|TCGA-R5-A7O7-10A-01D-A33W-08	TCGA-R5-A7O7-10A-01D-A33W-08	TCGA-STAD	MSS	No
TCGA-D1-A3JP	|TCGA-D1-A3JP-01A-31D-A228-09	TCGA-D1-A3JP-01A-31D-A228-09	|TCGA-D1-A3JP-10B-01D-A22A-09	TCGA-D1-A3JP-10B-01D-A22A-09	TCGA-UCEC	MSS	No
TCGA-A5-A2K7	|TCGA-A5-A2K7-01A-11D-A17W-09	TCGA-A5-A2K7-01A-11D-A17W-09	|TCGA-A5-A2K7-10A-01D-A17W-09	TCGA-A5-A2K7-10A-01D-A17W-09	TCGA-UCEC	MSI-H	No
TCGA-PG-A7D5	|TCGA-PG-A7D5-01A-11D-A34Q-09	TCGA-PG-A7D5-01A-11D-A34Q-09	|TCGA-PG-A7D5-10A-01D-A34Q-09	TCGA-PG-A7D5-10A-01D-A34Q-09	TCGA-UCEC	MSS	No
TCGA-D5-5538	|TCGA-D5-5538-01A-01D-1650-10	TCGA-D5-5538-01A-01D-1650-10	|TCGA-D5-5538-10A-02D-1650-10	TCGA-D5-5538-10A-02D-1650-10	TCGA-CRC	MSS	No
TCGA-ZA-A8F6	|TCGA-ZA-A8F6-01A-23D-A364-08	TCGA-ZA-A8F6-01A-23D-A364-08	|TCGA-ZA-A8F6-10A-01D-A362-08	TCGA-ZA-A8F6-10A-01D-A362-08	TCGA-STAD	MSS	No
TCGA-BG-A0VW	|TCGA-BG-A0VW-01A-11D-A122-09	TCGA-BG-A0VW-01A-11D-A122-09	|TCGA-BG-A0VW-10A-01D-A122-09	TCGA-BG-A0VW-10A-01D-A122-09	TCGA-UCEC	MSI-H	Yes
TCGA-HU-A4H0	|TCGA-HU-A4H0-01A-11D-A25D-08	TCGA-HU-A4H0-01A-11D-A25D-08	|TCGA-HU-A4H0-11A-11D-A25E-08	TCGA-HU-A4H0-11A-11D-A25E-08	TCGA-STAD	MSS	No
TCGA-AG-A00H	|TCGA-AG-A00H-01A-01W-A00E-09	TCGA-AG-A00H-01A-01W-A00E-09	|TCGA-AG-A00H-10A-01W-A00E-09	TCGA-AG-A00H-10A-01W-A00E-09	TCGA-CRC	MSS	No
TCGA-VQ-A91Y	|TCGA-VQ-A91Y-01A-11D-A410-08	TCGA-VQ-A91Y-01A-11D-A410-08	|TCGA-VQ-A91Y-10A-01D-A413-08	TCGA-VQ-A91Y-10A-01D-A413-08	TCGA-STAD	MSS	No
TCGA-QF-A5YT	|TCGA-QF-A5YT-01A-11D-A31U-09	TCGA-QF-A5YT-01A-11D-A31U-09	|TCGA-QF-A5YT-10A-01D-A31U-09	TCGA-QF-A5YT-10A-01D-A31U-09	TCGA-UCEC	MSS	No
TCGA-AP-A1DP	|TCGA-AP-A1DP-01A-11D-A135-09	TCGA-AP-A1DP-01A-11D-A135-09	|TCGA-AP-A1DP-10A-01D-A135-09	TCGA-AP-A1DP-10A-01D-A135-09	TCGA-UCEC	MSI-H	No
TCGA-AG-4007	|TCGA-AG-4007-01A-01W-1073-09	TCGA-AG-4007-01A-01W-1073-09	|TCGA-AG-4007-10A-01W-1073-09	TCGA-AG-4007-10A-01W-1073-09	TCGA-CRC	MSI-L	No
TCGA-B5-A11Y	|TCGA-B5-A11Y-01A-21D-A10M-09	TCGA-B5-A11Y-01A-21D-A10M-09	|TCGA-B5-A11Y-10A-01D-A10M-09	TCGA-B5-A11Y-10A-01D-A10M-09	TCGA-UCEC	MSI-L	No
TCGA-BR-6801	|TCGA-BR-6801-01A-11D-1882-08	TCGA-BR-6801-01A-11D-1882-08	|TCGA-BR-6801-10A-01D-1882-08	TCGA-BR-6801-10A-01D-1882-08	TCGA-STAD	MSI-L	Yes
TCGA-E6-A8L9	|TCGA-E6-A8L9-01A-21D-A37N-09	TCGA-E6-A8L9-01A-21D-A37N-09	|TCGA-E6-A8L9-10A-01D-A37N-09	TCGA-E6-A8L9-10A-01D-A37N-09	TCGA-UCEC	MSS	No
TCGA-BR-6565	|TCGA-BR-6565-01A-11D-1800-08	TCGA-BR-6565-01A-11D-1800-08	|TCGA-BR-6565-10A-01D-1800-08	TCGA-BR-6565-10A-01D-1800-08	TCGA-STAD	MSS	No
TCGA-AX-A2IO	|TCGA-AX-A2IO-01A-11D-A17W-09	TCGA-AX-A2IO-01A-11D-A17W-09	|TCGA-AX-A2IO-10A-01D-A17W-09	TCGA-AX-A2IO-10A-01D-A17W-09	TCGA-UCEC	MSS	No
TCGA-AA-3712	|TCGA-AA-3712-01A-21D-1719-10	TCGA-AA-3712-01A-21D-1719-10	|TCGA-AA-3712-11A-01D-1719-10	TCGA-AA-3712-11A-01D-1719-10	TCGA-CRC	MSS	No
TCGA-D1-A2G5	|TCGA-D1-A2G5-01A-11D-A17D-09	TCGA-D1-A2G5-01A-11D-A17D-09	|TCGA-D1-A2G5-10A-01D-A17D-09	TCGA-D1-A2G5-10A-01D-A17D-09	TCGA-UCEC	MSI-H	No
TCGA-AA-3977	|TCGA-AA-3977-01A-01D-1981-10|TCGA-AA-3977-01A-01W-0995-10	TCGA-AA-3977-01A-01D-1981-10	|TCGA-AA-3977-10A-01W-0999-10|TCGA-AA-3977-10A-01W-1982-10	TCGA-AA-3977-10A-01W-1982-10	TCGA-CRC	MSS	Yes
TCGA-B5-A0JV	|TCGA-B5-A0JV-01A-11D-A10B-09	TCGA-B5-A0JV-01A-11D-A10B-09	|TCGA-B5-A0JV-10A-01W-A10C-09	TCGA-B5-A0JV-10A-01W-A10C-09	TCGA-UCEC	MSI-H	Yes
TCGA-AJ-A3EJ	|TCGA-AJ-A3EJ-01A-11D-A19Y-09	TCGA-AJ-A3EJ-01A-11D-A19Y-09	|TCGA-AJ-A3EJ-10A-01D-A19Y-09	TCGA-AJ-A3EJ-10A-01D-A19Y-09	TCGA-UCEC	MSS	No
TCGA-D7-8575	|TCGA-D7-8575-01A-11D-2340-08	TCGA-D7-8575-01A-11D-2340-08	|TCGA-D7-8575-10A-01D-2341-08	TCGA-D7-8575-10A-01D-2341-08	TCGA-STAD	MSS	No
TCGA-PG-A915	|TCGA-PG-A915-01A-11D-A37N-09	TCGA-PG-A915-01A-11D-A37N-09	|TCGA-PG-A915-10A-01D-A37N-09	TCGA-PG-A915-10A-01D-A37N-09	TCGA-UCEC	MSS	No
TCGA-AA-3685	|TCGA-AA-3685-01A-02W-0900-09	TCGA-AA-3685-01A-02W-0900-09	|TCGA-AA-3685-10A-01W-0900-09	TCGA-AA-3685-10A-01W-0900-09	TCGA-CRC	MSS	No
TCGA-A5-A0R8	|TCGA-A5-A0R8-01A-11D-A10B-09	TCGA-A5-A0R8-01A-11D-A10B-09	|TCGA-A5-A0R8-10A-01D-A10B-09	TCGA-A5-A0R8-10A-01D-A10B-09	TCGA-UCEC	MSS	Yes
TCGA-CD-8534	|TCGA-CD-8534-01A-11D-2340-08	TCGA-CD-8534-01A-11D-2340-08	|TCGA-CD-8534-10A-01D-2341-08	TCGA-CD-8534-10A-01D-2341-08	TCGA-STAD	MSS	No
TCGA-BR-8373	|TCGA-BR-8373-01A-11D-2340-08	TCGA-BR-8373-01A-11D-2340-08	|TCGA-BR-8373-10A-01D-2341-08	TCGA-BR-8373-10A-01D-2341-08	TCGA-STAD	MSI-L	Yes
TCGA-DC-6157	|TCGA-DC-6157-01A-11D-1657-10	TCGA-DC-6157-01A-11D-1657-10	|TCGA-DC-6157-10A-01D-1657-10	TCGA-DC-6157-10A-01D-1657-10	TCGA-CRC	MSS	No
TCGA-A6-6648	|TCGA-A6-6648-01A-11D-1771-10	TCGA-A6-6648-01A-11D-1771-10	|TCGA-A6-6648-10A-01D-1771-10	TCGA-A6-6648-10A-01D-1771-10	TCGA-CRC	MSS	Yes
TCGA-CI-6622	|TCGA-CI-6622-01A-11D-1826-10	TCGA-CI-6622-01A-11D-1826-10	|TCGA-CI-6622-10A-01D-1826-10	TCGA-CI-6622-10A-01D-1826-10	TCGA-CRC	MSS	No
TCGA-KB-A6F5	|TCGA-KB-A6F5-01A-12D-A33T-08	TCGA-KB-A6F5-01A-12D-A33T-08	|TCGA-KB-A6F5-10A-01D-A33W-08	TCGA-KB-A6F5-10A-01D-A33W-08	TCGA-STAD	MSS	No
TCGA-EO-A3KW	|TCGA-EO-A3KW-01A-11D-A228-09	TCGA-EO-A3KW-01A-11D-A228-09	|TCGA-EO-A3KW-10A-01D-A22A-09	TCGA-EO-A3KW-10A-01D-A22A-09	TCGA-UCEC	MSS	No
TCGA-D5-6931	|TCGA-D5-6931-01A-11D-1924-10	TCGA-D5-6931-01A-11D-1924-10	|TCGA-D5-6931-10A-01D-1924-10	TCGA-D5-6931-10A-01D-1924-10	TCGA-CRC	MSS	No
TCGA-AZ-4681	|TCGA-AZ-4681-01A-01D-1408-10	TCGA-AZ-4681-01A-01D-1408-10	|TCGA-AZ-4681-10A-01D-1408-10	TCGA-AZ-4681-10A-01D-1408-10	TCGA-CRC	MSS	Yes
TCGA-EY-A1GK	|TCGA-EY-A1GK-01A-11D-A13L-09	TCGA-EY-A1GK-01A-11D-A13L-09	|TCGA-EY-A1GK-10A-01D-A13O-09	TCGA-EY-A1GK-10A-01D-A13O-09	TCGA-UCEC	MSI-H	Yes
TCGA-F5-6812	|TCGA-F5-6812-01A-11D-1826-10	TCGA-F5-6812-01A-11D-1826-10	|TCGA-F5-6812-10A-01D-1826-10	TCGA-F5-6812-10A-01D-1826-10	TCGA-CRC	MSS	No
TCGA-BG-A18A	|TCGA-BG-A18A-01A-21D-A12J-09	TCGA-BG-A18A-01A-21D-A12J-09	|TCGA-BG-A18A-10A-01D-A12J-09	TCGA-BG-A18A-10A-01D-A12J-09	TCGA-UCEC	MSS	No
TCGA-CM-6172	|TCGA-CM-6172-01A-11D-1650-10	TCGA-CM-6172-01A-11D-1650-10	|TCGA-CM-6172-10A-01D-1650-10	TCGA-CM-6172-10A-01D-1650-10	TCGA-CRC	MSS	No
TCGA-VQ-A8PY	|TCGA-VQ-A8PY-01A-11D-A410-08	TCGA-VQ-A8PY-01A-11D-A410-08	|TCGA-VQ-A8PY-10A-01D-A413-08	TCGA-VQ-A8PY-10A-01D-A413-08	TCGA-STAD	MSS	No
TCGA-A6-6651	|TCGA-A6-6651-01A-21D-1835-10	TCGA-A6-6651-01A-21D-1835-10	|TCGA-A6-6651-10A-01D-1835-10	TCGA-A6-6651-10A-01D-1835-10	TCGA-CRC	MSS	No
TCGA-AA-3867	|TCGA-AA-3867-01A-01W-0995-10	TCGA-AA-3867-01A-01W-0995-10	|TCGA-AA-3867-10A-01W-0995-10	TCGA-AA-3867-10A-01W-0995-10	TCGA-CRC	MSS	No
TCGA-AX-A2HK	|TCGA-AX-A2HK-01A-11D-A17D-09	TCGA-AX-A2HK-01A-11D-A17D-09	|TCGA-AX-A2HK-10A-01D-A17D-09	TCGA-AX-A2HK-10A-01D-A17D-09	TCGA-UCEC	MSS	No
TCGA-AA-3956	|TCGA-AA-3956-01A-02W-0995-10	TCGA-AA-3956-01A-02W-0995-10	|TCGA-AA-3956-10A-01W-0995-10	TCGA-AA-3956-10A-01W-0995-10	TCGA-CRC	MSS	No
TCGA-AA-3947	|TCGA-AA-3947-01A-01D-1981-10	TCGA-AA-3947-01A-01D-1981-10	|TCGA-AA-3947-10A-01D-1982-10|TCGA-AA-3947-10A-01W-0995-10	TCGA-AA-3947-10A-01D-1982-10	TCGA-CRC	MSI-H	Yes
TCGA-D5-6930	|TCGA-D5-6930-01A-11D-1924-10	TCGA-D5-6930-01A-11D-1924-10	|TCGA-D5-6930-10A-01D-1924-10	TCGA-D5-6930-10A-01D-1924-10	TCGA-CRC	MSI-H	Yes
TCGA-F4-6807	|TCGA-F4-6807-01A-11D-1835-10	TCGA-F4-6807-01A-11D-1835-10	|TCGA-F4-6807-10A-01D-1835-10	TCGA-F4-6807-10A-01D-1835-10	TCGA-CRC	MSS	No
TCGA-BR-8363	|TCGA-BR-8363-01A-11D-2340-08	TCGA-BR-8363-01A-11D-2340-08	|TCGA-BR-8363-10A-01D-2341-08	TCGA-BR-8363-10A-01D-2341-08	TCGA-STAD	MSI-H	Yes
TCGA-A6-5666	|TCGA-A6-5666-01A-01D-1650-10	TCGA-A6-5666-01A-01D-1650-10	|TCGA-A6-5666-11A-01D-1650-10|TCGA-A6-5666-10A-01D-1650-10	TCGA-A6-5666-11A-01D-1650-10	TCGA-CRC	MSI-L	Yes
TCGA-HU-A4GN	|TCGA-HU-A4GN-01A-11D-A25D-08	TCGA-HU-A4GN-01A-11D-A25D-08	|TCGA-HU-A4GN-10A-01D-A25E-08|TCGA-HU-A4GN-11A-12D-A25E-08	TCGA-HU-A4GN-10A-01D-A25E-08	TCGA-STAD	MSI-H	Yes
TCGA-AA-A01P	|TCGA-AA-A01P-01A-21W-A096-10|TCGA-AA-A01P-01A-21D-A17O-10	TCGA-AA-A01P-01A-21D-A17O-10	|TCGA-AA-A01P-11A-11W-A096-10|TCGA-AA-A01P-11A-11D-A17O-10	TCGA-AA-A01P-11A-11D-A17O-10	TCGA-CRC	MSI-H	No
TCGA-A6-5665	|TCGA-A6-5665-01A-01D-1650-10|TCGA-A6-5665-01B-03D-2298-08	TCGA-A6-5665-01A-01D-1650-10	|TCGA-A6-5665-10A-01D-1650-10|TCGA-A6-5665-11A-01D-1650-10	TCGA-A6-5665-10A-01D-1650-10	TCGA-CRC	MSI-H	Yes
TCGA-AG-A02N	|TCGA-AG-A02N-01A-11W-A096-10|TCGA-AG-A02N-01A-11D-A183-10	TCGA-AG-A02N-01A-11D-A183-10	|TCGA-AG-A02N-11A-11W-A096-10	TCGA-AG-A02N-11A-11W-A096-10	TCGA-CRC	MSI-H	No
TCGA-AA-3877	|TCGA-AA-3877-01A-01W-0995-10	TCGA-AA-3877-01A-01W-0995-10	|TCGA-AA-3877-10A-01W-0995-10|TCGA-AA-3877-10A-01W-1982-10	TCGA-AA-3877-10A-01W-1982-10	TCGA-CRC	MSI-H	Yes
TCGA-AJ-A6NU	|TCGA-AJ-A6NU-01A-11D-A34Q-09	TCGA-AJ-A6NU-01A-11D-A34Q-09	|TCGA-AJ-A6NU-10A-01D-A34Q-09	TCGA-AJ-A6NU-10A-01D-A34Q-09	TCGA-UCEC	MSS	No
TCGA-DC-4749	|TCGA-DC-4749-01A-01D-1733-10	TCGA-DC-4749-01A-01D-1733-10	|TCGA-DC-4749-10A-01D-1733-10	TCGA-DC-4749-10A-01D-1733-10	TCGA-CRC	MSS	No
TCGA-BK-A139	|TCGA-BK-A139-01A-11D-A272-09|TCGA-BK-A139-02A-11D-A27P-09|TCGA-BK-A139-01C-08D-A272-09|TCGA-BK-A139-01A-11D-A122-09	TCGA-BK-A139-01A-11D-A272-09	|TCGA-BK-A139-10A-01D-A122-09|TCGA-BK-A139-10A-01D-A272-09	TCGA-BK-A139-10A-01D-A122-09	TCGA-UCEC	MSS	No
TCGA-D1-A0ZS	|TCGA-D1-A0ZS-01A-11D-A122-09	TCGA-D1-A0ZS-01A-11D-A122-09	|TCGA-D1-A0ZS-10A-01D-A122-09	TCGA-D1-A0ZS-10A-01D-A122-09	TCGA-UCEC	MSI-H	Yes
TCGA-EY-A2ON	|TCGA-EY-A2ON-01A-21D-A18P-09	TCGA-EY-A2ON-01A-21D-A18P-09	|TCGA-EY-A2ON-10A-01D-A18P-09	TCGA-EY-A2ON-10A-01D-A18P-09	TCGA-UCEC	MSS	No
TCGA-EI-6885	|TCGA-EI-6885-01A-11D-1924-10	TCGA-EI-6885-01A-11D-1924-10	|TCGA-EI-6885-10A-01D-1924-10	TCGA-EI-6885-10A-01D-1924-10	TCGA-CRC	MSS	No
TCGA-B5-A0JX	|TCGA-B5-A0JX-01A-21D-A14K-09	TCGA-B5-A0JX-01A-21D-A14K-09	|TCGA-B5-A0JX-10B-01D-A14K-09	TCGA-B5-A0JX-10B-01D-A14K-09	TCGA-UCEC	MSS	No
TCGA-KP-A3W1	|TCGA-KP-A3W1-01A-11D-A228-09	TCGA-KP-A3W1-01A-11D-A228-09	|TCGA-KP-A3W1-10A-01D-A22A-09	TCGA-KP-A3W1-10A-01D-A22A-09	TCGA-UCEC	MSS	No
TCGA-D1-A3DH	|TCGA-D1-A3DH-01A-11D-A19Y-09	TCGA-D1-A3DH-01A-11D-A19Y-09	|TCGA-D1-A3DH-10A-01D-A19Y-09	TCGA-D1-A3DH-10A-01D-A19Y-09	TCGA-UCEC	MSS	No
TCGA-BR-4184	|TCGA-BR-4184-01A-01D-1126-08	TCGA-BR-4184-01A-01D-1126-08	|TCGA-BR-4184-11A-01D-1126-08	TCGA-BR-4184-11A-01D-1126-08	TCGA-STAD	MSI-H	No
TCGA-AP-A05H	|TCGA-AP-A05H-01A-11W-A027-09	TCGA-AP-A05H-01A-11W-A027-09	|TCGA-AP-A05H-10A-01W-A027-09	TCGA-AP-A05H-10A-01W-A027-09	TCGA-UCEC	MSS	No
TCGA-FP-8211	|TCGA-FP-8211-01A-11D-2340-08	TCGA-FP-8211-01A-11D-2340-08	|TCGA-FP-8211-10A-01D-2341-08	TCGA-FP-8211-10A-01D-2341-08	TCGA-STAD	MSS	Yes
TCGA-G4-6293	|TCGA-G4-6293-01A-11D-1719-10	TCGA-G4-6293-01A-11D-1719-10	|TCGA-G4-6293-10A-01D-1719-10	TCGA-G4-6293-10A-01D-1719-10	TCGA-CRC	MSI-L	Yes
TCGA-D1-A16X	|TCGA-D1-A16X-01A-11D-A12J-09	TCGA-D1-A16X-01A-11D-A12J-09	|TCGA-D1-A16X-10A-01D-A12J-09	TCGA-D1-A16X-10A-01D-A12J-09	TCGA-UCEC	MSS	No
TCGA-CM-4750	|TCGA-CM-4750-01A-01D-1408-10	TCGA-CM-4750-01A-01D-1408-10	|TCGA-CM-4750-10A-01D-1408-10	TCGA-CM-4750-10A-01D-1408-10	TCGA-CRC	MSI-L	No
TCGA-BR-8676	|TCGA-BR-8676-01A-11D-2394-08	TCGA-BR-8676-01A-11D-2394-08	|TCGA-BR-8676-10A-01D-2394-08	TCGA-BR-8676-10A-01D-2394-08	TCGA-STAD	MSS	No
TCGA-F1-A72C	|TCGA-F1-A72C-01A-21D-A33T-08	TCGA-F1-A72C-01A-21D-A33T-08	|TCGA-F1-A72C-10A-01D-A33W-08	TCGA-F1-A72C-10A-01D-A33W-08	TCGA-STAD	MSS	No
TCGA-FI-A2D6	|TCGA-FI-A2D6-01A-11D-A17D-09	TCGA-FI-A2D6-01A-11D-A17D-09	|TCGA-FI-A2D6-10A-01D-A17D-09	TCGA-FI-A2D6-10A-01D-A17D-09	TCGA-UCEC	MSI-H	No
TCGA-SS-A7HO	|TCGA-SS-A7HO-01A-21D-A36X-10	TCGA-SS-A7HO-01A-21D-A36X-10	|TCGA-SS-A7HO-10A-01D-A370-10	TCGA-SS-A7HO-10A-01D-A370-10	TCGA-CRC	MSS	No
TCGA-DY-A1DF	|TCGA-DY-A1DF-01A-11D-A152-10	TCGA-DY-A1DF-01A-11D-A152-10	|TCGA-DY-A1DF-10A-01D-A152-10	TCGA-DY-A1DF-10A-01D-A152-10	TCGA-CRC	MSI-L	No
TCGA-AA-3812	|TCGA-AA-3812-01A-01W-0900-09	TCGA-AA-3812-01A-01W-0900-09	|TCGA-AA-3812-10A-01W-0900-09	TCGA-AA-3812-10A-01W-0900-09	TCGA-CRC	MSS	Yes
TCGA-D5-6926	|TCGA-D5-6926-01A-11D-1924-10	TCGA-D5-6926-01A-11D-1924-10	|TCGA-D5-6926-10A-01D-1924-10	TCGA-D5-6926-10A-01D-1924-10	TCGA-CRC	MSS	Yes
TCGA-AP-A3K1	|TCGA-AP-A3K1-01A-11D-A20S-09	TCGA-AP-A3K1-01A-11D-A20S-09	|TCGA-AP-A3K1-10A-01D-A20S-09	TCGA-AP-A3K1-10A-01D-A20S-09	TCGA-UCEC	MSI-L	No
TCGA-A6-6652	|TCGA-A6-6652-01A-11D-1771-10	TCGA-A6-6652-01A-11D-1771-10	|TCGA-A6-6652-10A-01D-1771-10	TCGA-A6-6652-10A-01D-1771-10	TCGA-CRC	MSS	Yes
TCGA-AJ-A3EK	|TCGA-AJ-A3EK-01A-11D-A19Y-09	TCGA-AJ-A3EK-01A-11D-A19Y-09	|TCGA-AJ-A3EK-11A-11D-A19Y-09	TCGA-AJ-A3EK-11A-11D-A19Y-09	TCGA-UCEC	MSI-H	No
TCGA-VQ-A8E7	|TCGA-VQ-A8E7-01B-11D-A410-08	TCGA-VQ-A8E7-01B-11D-A410-08	|TCGA-VQ-A8E7-10B-01D-A413-08	TCGA-VQ-A8E7-10B-01D-A413-08	TCGA-STAD	MSS	No
TCGA-BR-A44U	|TCGA-BR-A44U-01A-11D-A24D-08	TCGA-BR-A44U-01A-11D-A24D-08	|TCGA-BR-A44U-10A-01D-A24F-08	TCGA-BR-A44U-10A-01D-A24F-08	TCGA-STAD	MSS	No
TCGA-AX-A062	|TCGA-AX-A062-01A-11W-A027-09	TCGA-AX-A062-01A-11W-A027-09	|TCGA-AX-A062-10A-01W-A027-09	TCGA-AX-A062-10A-01W-A027-09	TCGA-UCEC	MSS	No
TCGA-CG-4460	|TCGA-CG-4460-01A-01D-1158-08	TCGA-CG-4460-01A-01D-1158-08	|TCGA-CG-4460-10A-01D-1158-08	TCGA-CG-4460-10A-01D-1158-08	TCGA-STAD	MSI-H	No
TCGA-BR-4362	|TCGA-BR-4362-01A-01D-1158-08	TCGA-BR-4362-01A-01D-1158-08	|TCGA-BR-4362-11A-01D-1158-08	TCGA-BR-4362-11A-01D-1158-08	TCGA-STAD	MSI-H	No
TCGA-AD-6890	|TCGA-AD-6890-01A-11D-1924-10	TCGA-AD-6890-01A-11D-1924-10	|TCGA-AD-6890-10A-01D-1924-10	TCGA-AD-6890-10A-01D-1924-10	TCGA-CRC	MSS	Yes
TCGA-HU-8245	|TCGA-HU-8245-01A-11D-2340-08	TCGA-HU-8245-01A-11D-2340-08	|TCGA-HU-8245-10A-01D-2341-08	TCGA-HU-8245-10A-01D-2341-08	TCGA-STAD	MSS	Yes
TCGA-CD-A4MG	|TCGA-CD-A4MG-01A-11D-A25D-08	TCGA-CD-A4MG-01A-11D-A25D-08	|TCGA-CD-A4MG-10A-01D-A25E-08	TCGA-CD-A4MG-10A-01D-A25E-08	TCGA-STAD	MSI-H	No
TCGA-AX-A3G1	|TCGA-AX-A3G1-01A-11D-A228-09	TCGA-AX-A3G1-01A-11D-A228-09	|TCGA-AX-A3G1-10A-01D-A22A-09	TCGA-AX-A3G1-10A-01D-A22A-09	TCGA-UCEC	MSS	No
TCGA-CD-8524	|TCGA-CD-8524-01A-11D-2340-08	TCGA-CD-8524-01A-11D-2340-08	|TCGA-CD-8524-10A-01D-2341-08	TCGA-CD-8524-10A-01D-2341-08	TCGA-STAD	MSI-L	No
TCGA-A5-A0GB	|TCGA-A5-A0GB-01A-11W-A062-09	TCGA-A5-A0GB-01A-11W-A062-09	|TCGA-A5-A0GB-10A-01W-A062-09	TCGA-A5-A0GB-10A-01W-A062-09	TCGA-UCEC	MSI-H	Yes
TCGA-AG-A008	|TCGA-AG-A008-01A-01D-A183-10|TCGA-AG-A008-01A-01W-A00K-09	TCGA-AG-A008-01A-01D-A183-10	|TCGA-AG-A008-10A-01W-A00K-09	TCGA-AG-A008-10A-01W-A00K-09	TCGA-CRC	MSS	No
TCGA-A5-A0G2	|TCGA-A5-A0G2-01A-11W-A062-09	TCGA-A5-A0G2-01A-11W-A062-09	|TCGA-A5-A0G2-10A-01W-A062-09	TCGA-A5-A0G2-10A-01W-A062-09	TCGA-UCEC	MSI-L	Yes
TCGA-G4-6306	|TCGA-G4-6306-01A-11D-1771-10	TCGA-G4-6306-01A-11D-1771-10	|TCGA-G4-6306-10A-01D-1771-10	TCGA-G4-6306-10A-01D-1771-10	TCGA-CRC	MSS	Yes
TCGA-AJ-A2QL	|TCGA-AJ-A2QL-01A-11D-A18P-09	TCGA-AJ-A2QL-01A-11D-A18P-09	|TCGA-AJ-A2QL-10A-01D-A18P-09|TCGA-AJ-A2QL-11A-11D-A18P-09	TCGA-AJ-A2QL-10A-01D-A18P-09	TCGA-UCEC	MSS	No
TCGA-A5-A0R7	|TCGA-A5-A0R7-01A-31D-A10B-09	TCGA-A5-A0R7-01A-31D-A10B-09	|TCGA-A5-A0R7-10A-01D-A10B-09	TCGA-A5-A0R7-10A-01D-A10B-09	TCGA-UCEC	MSS	No
TCGA-F5-6813	|TCGA-F5-6813-01A-11D-1826-10	TCGA-F5-6813-01A-11D-1826-10	|TCGA-F5-6813-10A-01D-1826-10	TCGA-F5-6813-10A-01D-1826-10	TCGA-CRC	MSS	No
TCGA-BR-8295	|TCGA-BR-8295-01A-11D-2340-08	TCGA-BR-8295-01A-11D-2340-08	|TCGA-BR-8295-10A-01D-2340-08	TCGA-BR-8295-10A-01D-2340-08	TCGA-STAD	MSI-L	Yes
TCGA-D1-A17S	|TCGA-D1-A17S-01A-11D-A12J-09	TCGA-D1-A17S-01A-11D-A12J-09	|TCGA-D1-A17S-10A-01D-A12J-09	TCGA-D1-A17S-10A-01D-A12J-09	TCGA-UCEC	MSS	No
TCGA-A6-6141	|TCGA-A6-6141-01A-11D-1771-10	TCGA-A6-6141-01A-11D-1771-10	|TCGA-A6-6141-10A-01D-1771-10	TCGA-A6-6141-10A-01D-1771-10	TCGA-CRC	MSS	No
TCGA-AJ-A23M	|TCGA-AJ-A23M-01A-11D-A159-09	TCGA-AJ-A23M-01A-11D-A159-09	|TCGA-AJ-A23M-10A-01D-A159-09	TCGA-AJ-A23M-10A-01D-A159-09	TCGA-UCEC	MSS	Yes
TCGA-AD-5900	|TCGA-AD-5900-01A-11D-1650-10	TCGA-AD-5900-01A-11D-1650-10	|TCGA-AD-5900-10A-01D-1650-10	TCGA-AD-5900-10A-01D-1650-10	TCGA-CRC	MSI-H	No
TCGA-VQ-A8P2	|TCGA-VQ-A8P2-01A-11D-A364-08	TCGA-VQ-A8P2-01A-11D-A364-08	|TCGA-VQ-A8P2-10A-01D-A362-08	TCGA-VQ-A8P2-10A-01D-A362-08	TCGA-STAD	MSI-H	No
TCGA-EC-A1QX	|TCGA-EC-A1QX-01A-31D-A16D-09	TCGA-EC-A1QX-01A-31D-A16D-09	|TCGA-EC-A1QX-10A-01D-A16D-09	TCGA-EC-A1QX-10A-01D-A16D-09	TCGA-UCEC	MSI-H	Yes
TCGA-AG-3592	|TCGA-AG-3592-01A-02D-1733-10	TCGA-AG-3592-01A-02D-1733-10	|TCGA-AG-3592-10A-01D-1733-10	TCGA-AG-3592-10A-01D-1733-10	TCGA-CRC	MSI-L	No
TCGA-AA-3973	|TCGA-AA-3973-01A-01W-0995-10	TCGA-AA-3973-01A-01W-0995-10	|TCGA-AA-3973-10A-01W-0999-10	TCGA-AA-3973-10A-01W-0999-10	TCGA-CRC	MSI-L	Yes
TCGA-G5-6572	|TCGA-G5-6572-02A-12D-1826-10|TCGA-G5-6572-01A-11D-1826-10	TCGA-G5-6572-02A-12D-1826-10	|TCGA-G5-6572-10A-01D-1826-10	TCGA-G5-6572-10A-01D-1826-10	TCGA-CRC	MSS	No
TCGA-EY-A1GS	|TCGA-EY-A1GS-01A-11D-A13L-09	TCGA-EY-A1GS-01A-11D-A13L-09	|TCGA-EY-A1GS-10A-01D-A13O-09	TCGA-EY-A1GS-10A-01D-A13O-09	TCGA-UCEC	MSS	No
TCGA-VQ-A8DT	|TCGA-VQ-A8DT-01A-11D-A364-08	TCGA-VQ-A8DT-01A-11D-A364-08	|TCGA-VQ-A8DT-10A-01D-A362-08	TCGA-VQ-A8DT-10A-01D-A362-08	TCGA-STAD	MSS	No
TCGA-VQ-A91K	|TCGA-VQ-A91K-01A-11D-A410-08	TCGA-VQ-A91K-01A-11D-A410-08	|TCGA-VQ-A91K-10A-01D-A413-08	TCGA-VQ-A91K-10A-01D-A413-08	TCGA-STAD	MSI-H	No
TCGA-F5-6571	|TCGA-F5-6571-01A-12D-1826-10	TCGA-F5-6571-01A-12D-1826-10	|TCGA-F5-6571-10A-01D-1826-10	TCGA-F5-6571-10A-01D-1826-10	TCGA-CRC	MSI-L	No
TCGA-AY-A8YK	|TCGA-AY-A8YK-01A-11D-A40P-10	TCGA-AY-A8YK-01A-11D-A40P-10	|TCGA-AY-A8YK-10A-01D-A40P-10	TCGA-AY-A8YK-10A-01D-A40P-10	TCGA-CRC	MSS	No
TCGA-BR-8297	|TCGA-BR-8297-01A-12D-2340-08	TCGA-BR-8297-01A-12D-2340-08	|TCGA-BR-8297-10A-01D-2340-08	TCGA-BR-8297-10A-01D-2340-08	TCGA-STAD	MSS	Yes
TCGA-D7-6524	|TCGA-D7-6524-01A-11D-1800-08	TCGA-D7-6524-01A-11D-1800-08	|TCGA-D7-6524-10A-01D-1800-08	TCGA-D7-6524-10A-01D-1800-08	TCGA-STAD	MSS	No
TCGA-G5-6233	|TCGA-G5-6233-01A-11D-1733-10	TCGA-G5-6233-01A-11D-1733-10	|TCGA-G5-6233-10A-01D-1733-10	TCGA-G5-6233-10A-01D-1733-10	TCGA-CRC	MSI-L	No
TCGA-G4-6586	|TCGA-G4-6586-01A-11D-1771-10	TCGA-G4-6586-01A-11D-1771-10	|TCGA-G4-6586-10A-01D-1771-10	TCGA-G4-6586-10A-01D-1771-10	TCGA-CRC	MSI-H	Yes
TCGA-EQ-5647	|TCGA-EQ-5647-01A-01D-1600-08	TCGA-EQ-5647-01A-01D-1600-08	|TCGA-EQ-5647-11A-01D-1600-08|TCGA-EQ-5647-10A-01D-1600-08	TCGA-EQ-5647-11A-01D-1600-08	TCGA-STAD	MSS	Yes
TCGA-RD-A7C1	|TCGA-RD-A7C1-01A-11D-A32N-08	TCGA-RD-A7C1-01A-11D-A32N-08	|TCGA-RD-A7C1-10A-01D-A32N-08	TCGA-RD-A7C1-10A-01D-A32N-08	TCGA-STAD	MSS	No
TCGA-BR-A453	|TCGA-BR-A453-01A-11D-A24D-08	TCGA-BR-A453-01A-11D-A24D-08	|TCGA-BR-A453-10A-01D-A24F-08	TCGA-BR-A453-10A-01D-A24F-08	TCGA-STAD	MSS	No
TCGA-AA-A01T	|TCGA-AA-A01T-01A-21W-A096-10	TCGA-AA-A01T-01A-21W-A096-10	|TCGA-AA-A01T-11A-11W-A096-10	TCGA-AA-A01T-11A-11W-A096-10	TCGA-CRC	MSS	No
TCGA-B5-A0JZ	|TCGA-B5-A0JZ-01A-11W-A062-09	TCGA-B5-A0JZ-01A-11W-A062-09	|TCGA-B5-A0JZ-10A-01W-A062-09	TCGA-B5-A0JZ-10A-01W-A062-09	TCGA-UCEC	MSI-H	No
TCGA-BR-6566	|TCGA-BR-6566-01A-11D-1800-08	TCGA-BR-6566-01A-11D-1800-08	|TCGA-BR-6566-11A-01D-1800-08|TCGA-BR-6566-10A-01D-1800-08	TCGA-BR-6566-11A-01D-1800-08	TCGA-STAD	MSI-H	Yes
TCGA-FP-8209	|TCGA-FP-8209-01A-11D-2340-08	TCGA-FP-8209-01A-11D-2340-08	|TCGA-FP-8209-11A-01D-2340-08	TCGA-FP-8209-11A-01D-2340-08	TCGA-STAD	MSS	No
TCGA-D1-A174	|TCGA-D1-A174-01A-11D-A12J-09	TCGA-D1-A174-01A-11D-A12J-09	|TCGA-D1-A174-10A-01D-A12J-09	TCGA-D1-A174-10A-01D-A12J-09	TCGA-UCEC	MSI-H	Yes
TCGA-PG-A6IB	|TCGA-PG-A6IB-01A-21D-A31U-09	TCGA-PG-A6IB-01A-21D-A31U-09	|TCGA-PG-A6IB-10A-01D-A31U-09	TCGA-PG-A6IB-10A-01D-A31U-09	TCGA-UCEC	MSI-H	No
TCGA-BR-8361	|TCGA-BR-8361-01A-11D-2340-08	TCGA-BR-8361-01A-11D-2340-08	|TCGA-BR-8361-10A-01D-2340-08	TCGA-BR-8361-10A-01D-2340-08	TCGA-STAD	MSI-H	No
TCGA-DM-A28F	|TCGA-DM-A28F-01A-11D-A16V-10	TCGA-DM-A28F-01A-11D-A16V-10	|TCGA-DM-A28F-10A-01D-A16V-10	TCGA-DM-A28F-10A-01D-A16V-10	TCGA-CRC	MSS	No
TCGA-AA-3819	|TCGA-AA-3819-01A-01W-0900-09	TCGA-AA-3819-01A-01W-0900-09	|TCGA-AA-3819-10A-01W-0900-09	TCGA-AA-3819-10A-01W-0900-09	TCGA-CRC	MSI-L	No
TCGA-MX-A5UG	|TCGA-MX-A5UG-01A-21D-A31L-08	TCGA-MX-A5UG-01A-21D-A31L-08	|TCGA-MX-A5UG-10A-01D-A31J-08	TCGA-MX-A5UG-10A-01D-A31J-08	TCGA-STAD	MSS	Yes
TCGA-BR-8284	|TCGA-BR-8284-01A-11D-2340-08	TCGA-BR-8284-01A-11D-2340-08	|TCGA-BR-8284-10A-01D-2340-08	TCGA-BR-8284-10A-01D-2340-08	TCGA-STAD	MSI-H	No
TCGA-EO-A3KU	|TCGA-EO-A3KU-01A-11D-A228-09	TCGA-EO-A3KU-01A-11D-A228-09	|TCGA-EO-A3KU-10A-01D-A22A-09	TCGA-EO-A3KU-10A-01D-A22A-09	TCGA-UCEC	MSS	No
TCGA-CG-4466	|TCGA-CG-4466-01A-01D-1158-08	TCGA-CG-4466-01A-01D-1158-08	|TCGA-CG-4466-10A-01D-1158-08	TCGA-CG-4466-10A-01D-1158-08	TCGA-STAD	MSI-L	No
TCGA-A6-2684	|TCGA-A6-2684-01C-08D-A270-10|TCGA-A6-2684-01A-01D-A270-10	TCGA-A6-2684-01C-08D-A270-10	|TCGA-A6-2684-11A-01D-1554-10|TCGA-A6-2684-10A-01D-A270-10|TCGA-A6-2684-10A-01D-2188-10	TCGA-A6-2684-11A-01D-1554-10	TCGA-CRC	MSI-L	Yes
TCGA-AF-A56K	|TCGA-AF-A56K-01A-32D-A38X-10	TCGA-AF-A56K-01A-32D-A38X-10	|TCGA-AF-A56K-10A-01D-A38X-10	TCGA-AF-A56K-10A-01D-A38X-10	TCGA-CRC	MSS	No
TCGA-BR-6456	|TCGA-BR-6456-01A-11D-1800-08	TCGA-BR-6456-01A-11D-1800-08	|TCGA-BR-6456-11A-01D-1800-08|TCGA-BR-6456-10A-01D-1800-08	TCGA-BR-6456-11A-01D-1800-08	TCGA-STAD	MSS	No
TCGA-D1-A101	|TCGA-D1-A101-01A-12D-A10M-09	TCGA-D1-A101-01A-12D-A10M-09	|TCGA-D1-A101-10A-01D-A10M-09	TCGA-D1-A101-10A-01D-A10M-09	TCGA-UCEC	MSI-H	No
TCGA-AJ-A3OL	|TCGA-AJ-A3OL-01A-11D-A228-09	TCGA-AJ-A3OL-01A-11D-A228-09	|TCGA-AJ-A3OL-10A-01D-A22A-09	TCGA-AJ-A3OL-10A-01D-A22A-09	TCGA-UCEC	MSI-H	No
TCGA-A6-2686	|TCGA-A6-2686-01A-01D-1408-10	TCGA-A6-2686-01A-01D-1408-10	|TCGA-A6-2686-10A-01D-2188-10|TCGA-A6-2686-11A-01D-1554-10	TCGA-A6-2686-10A-01D-2188-10	TCGA-CRC	MSI-H	No
TCGA-CG-4443	|TCGA-CG-4443-01A-01D-1158-08	TCGA-CG-4443-01A-01D-1158-08	|TCGA-CG-4443-10A-01D-1158-08	TCGA-CG-4443-10A-01D-1158-08	TCGA-STAD	MSS	No
TCGA-AJ-A3BI	|TCGA-AJ-A3BI-01A-11D-A20S-09	TCGA-AJ-A3BI-01A-11D-A20S-09	|TCGA-AJ-A3BI-10A-01D-A20S-09	TCGA-AJ-A3BI-10A-01D-A20S-09	TCGA-UCEC	MSS	No
TCGA-BS-A0U5	|TCGA-BS-A0U5-01A-11D-A10G-09	TCGA-BS-A0U5-01A-11D-A10G-09	|TCGA-BS-A0U5-10A-01D-A10G-09	TCGA-BS-A0U5-10A-01D-A10G-09	TCGA-UCEC	MSS	No
TCGA-AJ-A23N	|TCGA-AJ-A23N-01A-11D-A228-09	TCGA-AJ-A23N-01A-11D-A228-09	|TCGA-AJ-A23N-10A-01D-A22A-09	TCGA-AJ-A23N-10A-01D-A22A-09	TCGA-UCEC	MSS	No
TCGA-VQ-A927	|TCGA-VQ-A927-01A-12D-A410-08	TCGA-VQ-A927-01A-12D-A410-08	|TCGA-VQ-A927-10A-01D-A413-08	TCGA-VQ-A927-10A-01D-A413-08	TCGA-STAD	MSS	No
TCGA-CD-A4MI	|TCGA-CD-A4MI-01A-21D-A25D-08	TCGA-CD-A4MI-01A-21D-A25D-08	|TCGA-CD-A4MI-10A-01D-A25E-08	TCGA-CD-A4MI-10A-01D-A25E-08	TCGA-STAD	MSI-H	Yes
TCGA-AA-3869	|TCGA-AA-3869-01A-01W-0995-10	TCGA-AA-3869-01A-01W-0995-10	|TCGA-AA-3869-10A-01W-0995-10	TCGA-AA-3869-10A-01W-0995-10	TCGA-CRC	MSS	No
TCGA-CM-4751	|TCGA-CM-4751-01A-02D-1835-10	TCGA-CM-4751-01A-02D-1835-10	|TCGA-CM-4751-10A-01D-1835-10	TCGA-CM-4751-10A-01D-1835-10	TCGA-CRC	MSS	No
TCGA-HU-A4H4	|TCGA-HU-A4H4-01A-21D-A25D-08	TCGA-HU-A4H4-01A-21D-A25D-08	|TCGA-HU-A4H4-11A-11D-A25E-08	TCGA-HU-A4H4-11A-11D-A25E-08	TCGA-STAD	MSI-H	No
TCGA-BG-A3PP	|TCGA-BG-A3PP-01A-11D-A228-09	TCGA-BG-A3PP-01A-11D-A228-09	|TCGA-BG-A3PP-10A-01D-A22A-09|TCGA-BG-A3PP-11A-11D-A228-09	TCGA-BG-A3PP-10A-01D-A22A-09	TCGA-UCEC	MSS	No
TCGA-DM-A1HA	|TCGA-DM-A1HA-01A-11D-A152-10	TCGA-DM-A1HA-01A-11D-A152-10	|TCGA-DM-A1HA-10A-01D-A152-10	TCGA-DM-A1HA-10A-01D-A152-10	TCGA-CRC	MSS	No
TCGA-VQ-A925	|TCGA-VQ-A925-01A-11D-A410-08	TCGA-VQ-A925-01A-11D-A410-08	|TCGA-VQ-A925-10A-01D-A413-08	TCGA-VQ-A925-10A-01D-A413-08	TCGA-STAD	MSS	No
TCGA-BR-8080	|TCGA-BR-8080-01A-11D-2340-08	TCGA-BR-8080-01A-11D-2340-08	|TCGA-BR-8080-10A-01D-2340-08	TCGA-BR-8080-10A-01D-2340-08	TCGA-STAD	MSS	No
TCGA-AF-3400	|TCGA-AF-3400-01A-01D-1989-10	TCGA-AF-3400-01A-01D-1989-10	|TCGA-AF-3400-10A-01D-1989-10|TCGA-AF-3400-11A-01D-1554-10	TCGA-AF-3400-10A-01D-1989-10	TCGA-CRC	MSS	No
TCGA-AD-6888	|TCGA-AD-6888-01A-11D-1924-10	TCGA-AD-6888-01A-11D-1924-10	|TCGA-AD-6888-10A-01D-1924-10	TCGA-AD-6888-10A-01D-1924-10	TCGA-CRC	MSS	Yes
TCGA-BK-A13B	|TCGA-BK-A13B-01A-51D-A228-09	TCGA-BK-A13B-01A-51D-A228-09	|TCGA-BK-A13B-10A-01D-A22A-09	TCGA-BK-A13B-10A-01D-A22A-09	TCGA-UCEC	MSI-H	No
TCGA-A6-6140	|TCGA-A6-6140-01A-11D-1771-10	TCGA-A6-6140-01A-11D-1771-10	|TCGA-A6-6140-10A-01D-1771-10	TCGA-A6-6140-10A-01D-1771-10	TCGA-CRC	MSS	No
TCGA-AX-A06B	|TCGA-AX-A06B-01A-11W-A027-09	TCGA-AX-A06B-01A-11W-A027-09	|TCGA-AX-A06B-10A-01W-A027-09	TCGA-AX-A06B-10A-01W-A027-09	TCGA-UCEC	MSS	No
TCGA-CM-6170	|TCGA-CM-6170-01A-11D-1650-10	TCGA-CM-6170-01A-11D-1650-10	|TCGA-CM-6170-10A-01D-1650-10	TCGA-CM-6170-10A-01D-1650-10	TCGA-CRC	MSS	Yes
TCGA-BG-A0VZ	|TCGA-BG-A0VZ-01A-11D-A10G-09	TCGA-BG-A0VZ-01A-11D-A10G-09	|TCGA-BG-A0VZ-10A-02D-A117-09	TCGA-BG-A0VZ-10A-02D-A117-09	TCGA-UCEC	MSI-H	Yes
TCGA-D5-6927	|TCGA-D5-6927-01A-21D-1924-10	TCGA-D5-6927-01A-21D-1924-10	|TCGA-D5-6927-10A-01D-1924-10	TCGA-D5-6927-10A-01D-1924-10	TCGA-CRC	MSI-H	Yes
TCGA-VQ-A94P	|TCGA-VQ-A94P-01A-13D-A410-08	TCGA-VQ-A94P-01A-13D-A410-08	|TCGA-VQ-A94P-10A-01D-A413-08	TCGA-VQ-A94P-10A-01D-A413-08	TCGA-STAD	MSS	No
TCGA-A6-A56B	|TCGA-A6-A56B-01A-31D-A28G-10	TCGA-A6-A56B-01A-31D-A28G-10	|TCGA-A6-A56B-10A-01D-A28G-10	TCGA-A6-A56B-10A-01D-A28G-10	TCGA-CRC	MSS	No
TCGA-HU-A4GQ	|TCGA-HU-A4GQ-01A-11D-A25D-08	TCGA-HU-A4GQ-01A-11D-A25D-08	|TCGA-HU-A4GQ-10A-01D-A25E-08	TCGA-HU-A4GQ-10A-01D-A25E-08	TCGA-STAD	MSI-H	No
TCGA-AA-A01S	|TCGA-AA-A01S-01A-21W-A096-10	TCGA-AA-A01S-01A-21W-A096-10	|TCGA-AA-A01S-11A-21W-A096-10	TCGA-AA-A01S-11A-21W-A096-10	TCGA-CRC	MSI-L	No
TCGA-B5-A0JR	|TCGA-B5-A0JR-01A-13W-A062-09	TCGA-B5-A0JR-01A-13W-A062-09	|TCGA-B5-A0JR-10A-01W-A062-09	TCGA-B5-A0JR-10A-01W-A062-09	TCGA-UCEC	MSI-H	No
TCGA-D1-A17F	|TCGA-D1-A17F-01A-11D-A12J-09	TCGA-D1-A17F-01A-11D-A12J-09	|TCGA-D1-A17F-10A-01D-A12J-09	TCGA-D1-A17F-10A-01D-A12J-09	TCGA-UCEC	MSI-H	Yes
TCGA-BR-4368	|TCGA-BR-4368-01A-01D-1158-08	TCGA-BR-4368-01A-01D-1158-08	|TCGA-BR-4368-11A-01D-1158-08	TCGA-BR-4368-11A-01D-1158-08	TCGA-STAD	MSI-H	No
TCGA-AG-A01Y	|TCGA-AG-A01Y-01A-41W-A096-10	TCGA-AG-A01Y-01A-41W-A096-10	|TCGA-AG-A01Y-11A-11W-A096-10	TCGA-AG-A01Y-11A-11W-A096-10	TCGA-CRC	MSS	No
TCGA-AP-A056	|TCGA-AP-A056-01A-11W-A027-09	TCGA-AP-A056-01A-11W-A027-09	|TCGA-AP-A056-10A-01W-A027-09	TCGA-AP-A056-10A-01W-A027-09	TCGA-UCEC	MSI-L	No
TCGA-CK-5914	|TCGA-CK-5914-01A-11D-1650-10	TCGA-CK-5914-01A-11D-1650-10	|TCGA-CK-5914-10A-01D-1650-10	TCGA-CK-5914-10A-01D-1650-10	TCGA-CRC	MSS	No
TCGA-AX-A3GB	|TCGA-AX-A3GB-01A-11D-A228-09	TCGA-AX-A3GB-01A-11D-A228-09	|TCGA-AX-A3GB-10A-01D-A22A-09	TCGA-AX-A3GB-10A-01D-A22A-09	TCGA-UCEC	MSS	No
TCGA-R5-A7ZE	|TCGA-R5-A7ZE-01B-11D-A34U-08	TCGA-R5-A7ZE-01B-11D-A34U-08	|TCGA-R5-A7ZE-10A-01D-A34X-08	TCGA-R5-A7ZE-10A-01D-A34X-08	TCGA-STAD	MSS	No
TCGA-HU-8238	|TCGA-HU-8238-01A-11D-2340-08	TCGA-HU-8238-01A-11D-2340-08	|TCGA-HU-8238-10A-01D-2341-08	TCGA-HU-8238-10A-01D-2341-08	TCGA-STAD	MSS	Yes
TCGA-BR-A4J9	|TCGA-BR-A4J9-01A-12D-A25D-08	TCGA-BR-A4J9-01A-12D-A25D-08	|TCGA-BR-A4J9-10A-01D-A25E-08	TCGA-BR-A4J9-10A-01D-A25E-08	TCGA-STAD	MSS	Yes
TCGA-A5-A1OG	|TCGA-A5-A1OG-01A-11D-A14G-09	TCGA-A5-A1OG-01A-11D-A14G-09	|TCGA-A5-A1OG-10A-01D-A14G-09	TCGA-A5-A1OG-10A-01D-A14G-09	TCGA-UCEC	MSS	No
TCGA-CM-4747	|TCGA-CM-4747-01A-01D-1408-10	TCGA-CM-4747-01A-01D-1408-10	|TCGA-CM-4747-10A-01D-1408-10	TCGA-CM-4747-10A-01D-1408-10	TCGA-CRC	MSI-L	Yes
TCGA-G4-6299	|TCGA-G4-6299-01A-11D-1771-10	TCGA-G4-6299-01A-11D-1771-10	|TCGA-G4-6299-10A-01D-1771-10	TCGA-G4-6299-10A-01D-1771-10	TCGA-CRC	MSS	Yes
TCGA-DM-A1DA	|TCGA-DM-A1DA-01A-11D-A152-10	TCGA-DM-A1DA-01A-11D-A152-10	|TCGA-DM-A1DA-10A-01D-A152-10	TCGA-DM-A1DA-10A-01D-A152-10	TCGA-CRC	MSI-L	No
TCGA-D1-A103	|TCGA-D1-A103-01A-11D-A10M-09	TCGA-D1-A103-01A-11D-A10M-09	|TCGA-D1-A103-10A-01D-A10M-09	TCGA-D1-A103-10A-01D-A10M-09	TCGA-UCEC	MSI-L	Yes
TCGA-AX-A3G6	|TCGA-AX-A3G6-01A-11D-A20S-09	TCGA-AX-A3G6-01A-11D-A20S-09	|TCGA-AX-A3G6-10A-01D-A20S-09	TCGA-AX-A3G6-10A-01D-A20S-09	TCGA-UCEC	MSS	No
TCGA-CA-6715	|TCGA-CA-6715-01A-21D-1835-10	TCGA-CA-6715-01A-21D-1835-10	|TCGA-CA-6715-10A-01D-1835-10	TCGA-CA-6715-10A-01D-1835-10	TCGA-CRC	MSS	No
TCGA-DT-5265	|TCGA-DT-5265-01A-21D-1826-10	TCGA-DT-5265-01A-21D-1826-10	|TCGA-DT-5265-10A-01D-1826-10	TCGA-DT-5265-10A-01D-1826-10	TCGA-CRC	MSS	No
TCGA-A6-3810	|TCGA-A6-3810-01B-04D-A270-10|TCGA-A6-3810-01A-01D-A270-10	TCGA-A6-3810-01B-04D-A270-10	|TCGA-A6-3810-10A-01D-A270-10|TCGA-A6-3810-11A-01W-0995-10|TCGA-A6-3810-10A-01D-1459-10	TCGA-A6-3810-10A-01D-A270-10	TCGA-CRC	MSS	Yes
TCGA-IN-AB1V	|TCGA-IN-AB1V-01A-21D-A410-08	TCGA-IN-AB1V-01A-21D-A410-08	|TCGA-IN-AB1V-10A-01D-A413-08	TCGA-IN-AB1V-10A-01D-A413-08	TCGA-STAD	MSS	No
TCGA-AJ-A3NH	|TCGA-AJ-A3NH-01A-11D-A228-09	TCGA-AJ-A3NH-01A-11D-A228-09	|TCGA-AJ-A3NH-11A-11D-A228-09|TCGA-AJ-A3NH-10A-01D-A22A-09	TCGA-AJ-A3NH-11A-11D-A228-09	TCGA-UCEC	MSS	No
TCGA-BR-8590	|TCGA-BR-8590-01A-11D-2394-08	TCGA-BR-8590-01A-11D-2394-08	|TCGA-BR-8590-10A-01D-2394-08	TCGA-BR-8590-10A-01D-2394-08	TCGA-STAD	MSS	No
TCGA-A5-A2K4	|TCGA-A5-A2K4-01A-11D-A18P-09	TCGA-A5-A2K4-01A-11D-A18P-09	|TCGA-A5-A2K4-10B-01D-A18P-09	TCGA-A5-A2K4-10B-01D-A18P-09	TCGA-UCEC	MSI-L	No
TCGA-AA-A029	|TCGA-AA-A029-01A-01W-A00E-09	TCGA-AA-A029-01A-01W-A00E-09	|TCGA-AA-A029-10A-01W-A00E-09	TCGA-AA-A029-10A-01W-A00E-09	TCGA-CRC	MSI-L	Yes
TCGA-BK-A13C	|TCGA-BK-A13C-01A-11D-A122-09	TCGA-BK-A13C-01A-11D-A122-09	|TCGA-BK-A13C-11A-11D-A122-09|TCGA-BK-A13C-10A-01D-A122-09	TCGA-BK-A13C-11A-11D-A122-09	TCGA-UCEC	MSS	No
TCGA-BR-A4IY	|TCGA-BR-A4IY-01A-11D-A25D-08	TCGA-BR-A4IY-01A-11D-A25D-08	|TCGA-BR-A4IY-10A-01D-A25E-08	TCGA-BR-A4IY-10A-01D-A25E-08	TCGA-STAD	MSS	Yes
TCGA-AG-3878	|TCGA-AG-3878-01A-02W-0899-10	TCGA-AG-3878-01A-02W-0899-10	|TCGA-AG-3878-10A-01W-0901-10	TCGA-AG-3878-10A-01W-0901-10	TCGA-CRC	MSS	No
TCGA-AP-A1E1	|TCGA-AP-A1E1-01A-11D-A135-09	TCGA-AP-A1E1-01A-11D-A135-09	|TCGA-AP-A1E1-10A-01D-A135-09	TCGA-AP-A1E1-10A-01D-A135-09	TCGA-UCEC	MSI-H	Yes
TCGA-AA-3811	|TCGA-AA-3811-01A-01W-0995-10|TCGA-AA-3811-01A-01D-1981-10	TCGA-AA-3811-01A-01D-1981-10	|TCGA-AA-3811-10A-01W-0995-10	TCGA-AA-3811-10A-01W-0995-10	TCGA-CRC	MSI-H	Yes
TCGA-CM-5861	|TCGA-CM-5861-01A-01D-1650-10	TCGA-CM-5861-01A-01D-1650-10	|TCGA-CM-5861-10A-01D-1650-10	TCGA-CM-5861-10A-01D-1650-10	TCGA-CRC	MSI-H	Yes
TCGA-CG-4437	|TCGA-CG-4437-01A-01D-1800-08	TCGA-CG-4437-01A-01D-1800-08	|TCGA-CG-4437-10A-01D-1800-08	TCGA-CG-4437-10A-01D-1800-08	TCGA-STAD	MSI-L	Yes
TCGA-EY-A212	|TCGA-EY-A212-01A-11D-A14K-09	TCGA-EY-A212-01A-11D-A14K-09	|TCGA-EY-A212-10A-01D-A14K-09	TCGA-EY-A212-10A-01D-A14K-09	TCGA-UCEC	MSS	No
TCGA-AF-2691	|TCGA-AF-2691-01A-01D-1989-10	TCGA-AF-2691-01A-01D-1989-10	|TCGA-AF-2691-10A-01D-1989-10|TCGA-AF-2691-11A-01D-1554-10	TCGA-AF-2691-10A-01D-1989-10	TCGA-CRC	MSS	No
TCGA-HU-8244	|TCGA-HU-8244-01A-11D-2340-08	TCGA-HU-8244-01A-11D-2340-08	|TCGA-HU-8244-10A-01D-2341-08	TCGA-HU-8244-10A-01D-2341-08	TCGA-STAD	MSI-L	No
TCGA-BS-A0V7	|TCGA-BS-A0V7-01A-21D-A122-09	TCGA-BS-A0V7-01A-21D-A122-09	|TCGA-BS-A0V7-10A-01D-A122-09	TCGA-BS-A0V7-10A-01D-A122-09	TCGA-UCEC	MSS	No
TCGA-A6-3809	|TCGA-A6-3809-01B-04D-A270-10|TCGA-A6-3809-01A-01D-A270-10	TCGA-A6-3809-01B-04D-A270-10	|TCGA-A6-3809-10A-01D-1459-10|TCGA-A6-3809-10A-01D-A270-10	TCGA-A6-3809-10A-01D-1459-10	TCGA-CRC	MSI-H	No
TCGA-BS-A0UV	|TCGA-BS-A0UV-01A-11D-A10B-09	TCGA-BS-A0UV-01A-11D-A10B-09	|TCGA-BS-A0UV-10A-01D-A10B-09	TCGA-BS-A0UV-10A-01D-A10B-09	TCGA-UCEC	MSI-L	No
TCGA-DF-A2KU	|TCGA-DF-A2KU-01A-11D-A17W-09	TCGA-DF-A2KU-01A-11D-A17W-09	|TCGA-DF-A2KU-10A-01D-A17W-09	TCGA-DF-A2KU-10A-01D-A17W-09	TCGA-UCEC	MSI-L	No
TCGA-AG-3883	|TCGA-AG-3883-01A-02W-0899-10	TCGA-AG-3883-01A-02W-0899-10	|TCGA-AG-3883-10A-01W-0901-10	TCGA-AG-3883-10A-01W-0901-10	TCGA-CRC	MSS	No
TCGA-A5-A0G1	|TCGA-A5-A0G1-01A-11D-A122-09	TCGA-A5-A0G1-01A-11D-A122-09	|TCGA-A5-A0G1-10A-01D-A122-09	TCGA-A5-A0G1-10A-01D-A122-09	TCGA-UCEC	MSI-H	No
TCGA-CG-4476	|TCGA-CG-4476-01A-01D-1158-08	TCGA-CG-4476-01A-01D-1158-08	|TCGA-CG-4476-10A-01D-1158-08	TCGA-CG-4476-10A-01D-1158-08	TCGA-STAD	MSS	No
TCGA-VQ-A94O	|TCGA-VQ-A94O-01A-11D-A410-08	TCGA-VQ-A94O-01A-11D-A410-08	|TCGA-VQ-A94O-10A-01D-A413-08	TCGA-VQ-A94O-10A-01D-A413-08	TCGA-STAD	MSS	No
TCGA-AA-3845	|TCGA-AA-3845-01A-01W-0995-10|TCGA-AA-3845-01A-01D-1981-10	TCGA-AA-3845-01A-01D-1981-10	|TCGA-AA-3845-10A-01W-0995-10	TCGA-AA-3845-10A-01W-0995-10	TCGA-CRC	MSI-H	No
TCGA-BG-A0MG	|TCGA-BG-A0MG-01A-21D-A10B-09	TCGA-BG-A0MG-01A-21D-A10B-09	|TCGA-BG-A0MG-10A-01D-A10B-09|TCGA-BG-A0MG-10A-01W-A10C-09	TCGA-BG-A0MG-10A-01D-A10B-09	TCGA-UCEC	MSS	No
TCGA-A5-A7WK	|TCGA-A5-A7WK-01A-11D-A34Q-09	TCGA-A5-A7WK-01A-11D-A34Q-09	|TCGA-A5-A7WK-10A-01D-A34Q-09	TCGA-A5-A7WK-10A-01D-A34Q-09	TCGA-UCEC	MSS	No
TCGA-BS-A0TD	|TCGA-BS-A0TD-01A-11D-A10B-09	TCGA-BS-A0TD-01A-11D-A10B-09	|TCGA-BS-A0TD-10A-01D-A10B-09	TCGA-BS-A0TD-10A-01D-A10B-09	TCGA-UCEC	MSS	No
TCGA-D5-6920	|TCGA-D5-6920-01A-11D-1924-10	TCGA-D5-6920-01A-11D-1924-10	|TCGA-D5-6920-10A-01D-1924-10	TCGA-D5-6920-10A-01D-1924-10	TCGA-CRC	MSS	No
TCGA-CD-5813	|TCGA-CD-5813-01A-11D-1600-08	TCGA-CD-5813-01A-11D-1600-08	|TCGA-CD-5813-10A-01D-1600-08	TCGA-CD-5813-10A-01D-1600-08	TCGA-STAD	MSS	No
TCGA-AG-A026	|TCGA-AG-A026-01A-32W-A096-10	TCGA-AG-A026-01A-32W-A096-10	|TCGA-AG-A026-10A-01W-A096-10	TCGA-AG-A026-10A-01W-A096-10	TCGA-CRC	MSS	No
TCGA-A6-5664	|TCGA-A6-5664-01A-21D-1835-10	TCGA-A6-5664-01A-21D-1835-10	|TCGA-A6-5664-10A-01D-1835-10	TCGA-A6-5664-10A-01D-1835-10	TCGA-CRC	MSS	No
TCGA-AA-3994	|TCGA-AA-3994-01A-01W-1073-09	TCGA-AA-3994-01A-01W-1073-09	|TCGA-AA-3994-10A-01W-1073-09	TCGA-AA-3994-10A-01W-1073-09	TCGA-CRC	MSS	Yes
TCGA-DM-A1D8	|TCGA-DM-A1D8-01A-11D-A152-10	TCGA-DM-A1D8-01A-11D-A152-10	|TCGA-DM-A1D8-10A-01D-A152-10	TCGA-DM-A1D8-10A-01D-A152-10	TCGA-CRC	MSS	Yes
TCGA-D7-A6ET	|TCGA-D7-A6ET-01A-32D-A32N-08	TCGA-D7-A6ET-01A-32D-A32N-08	|TCGA-D7-A6ET-10A-01D-A32N-08	TCGA-D7-A6ET-10A-01D-A32N-08	TCGA-STAD	MSS	No
TCGA-F4-6569	|TCGA-F4-6569-01A-11D-1771-10	TCGA-F4-6569-01A-11D-1771-10	|TCGA-F4-6569-10A-01D-1771-10	TCGA-F4-6569-10A-01D-1771-10	TCGA-CRC	MSS	Yes
TCGA-D7-6815	|TCGA-D7-6815-01A-11D-1882-08	TCGA-D7-6815-01A-11D-1882-08	|TCGA-D7-6815-10A-01D-1882-08	TCGA-D7-6815-10A-01D-1882-08	TCGA-STAD	MSS	No
TCGA-BR-8285	|TCGA-BR-8285-01A-11D-2340-08	TCGA-BR-8285-01A-11D-2340-08	|TCGA-BR-8285-10A-01D-2340-08	TCGA-BR-8285-10A-01D-2340-08	TCGA-STAD	MSS	No
TCGA-VQ-A8PD	|TCGA-VQ-A8PD-01A-11D-A410-08	TCGA-VQ-A8PD-01A-11D-A410-08	|TCGA-VQ-A8PD-10A-01D-A413-08	TCGA-VQ-A8PD-10A-01D-A413-08	TCGA-STAD	MSS	No
TCGA-AX-A1C5	|TCGA-AX-A1C5-01A-11D-A135-09	TCGA-AX-A1C5-01A-11D-A135-09	|TCGA-AX-A1C5-10A-01D-A135-09	TCGA-AX-A1C5-10A-01D-A135-09	TCGA-UCEC	MSI-H	Yes
TCGA-EO-A22T	|TCGA-EO-A22T-01A-21D-A18P-09	TCGA-EO-A22T-01A-21D-A18P-09	|TCGA-EO-A22T-11A-11D-A18P-09	TCGA-EO-A22T-11A-11D-A18P-09	TCGA-UCEC	MSI-H	No
TCGA-HF-A5NB	|TCGA-HF-A5NB-01A-11D-A31L-08	TCGA-HF-A5NB-01A-11D-A31L-08	|TCGA-HF-A5NB-10A-01D-A31J-08	TCGA-HF-A5NB-10A-01D-A31J-08	TCGA-STAD	MSI-H	Yes
TCGA-D5-6529	|TCGA-D5-6529-01A-11D-1771-10	TCGA-D5-6529-01A-11D-1771-10	|TCGA-D5-6529-10A-01D-1771-10	TCGA-D5-6529-10A-01D-1771-10	TCGA-CRC	MSI-L	Yes
TCGA-BG-A0VV	|TCGA-BG-A0VV-01A-21D-A122-09	TCGA-BG-A0VV-01A-21D-A122-09	|TCGA-BG-A0VV-10A-01D-A122-09	TCGA-BG-A0VV-10A-01D-A122-09	TCGA-UCEC	MSS	No
TCGA-EY-A1GQ	|TCGA-EY-A1GQ-01A-21D-A13L-09	TCGA-EY-A1GQ-01A-21D-A13L-09	|TCGA-EY-A1GQ-10A-01D-A13O-09	TCGA-EY-A1GQ-10A-01D-A13O-09	TCGA-UCEC	MSI-H	Yes
TCGA-EI-6510	|TCGA-EI-6510-01A-11D-1733-10	TCGA-EI-6510-01A-11D-1733-10	|TCGA-EI-6510-10A-01D-1733-10	TCGA-EI-6510-10A-01D-1733-10	TCGA-CRC	MSI-L	No
TCGA-AA-A02E	|TCGA-AA-A02E-01A-01W-A00E-09	TCGA-AA-A02E-01A-01W-A00E-09	|TCGA-AA-A02E-10A-01W-A00E-09	TCGA-AA-A02E-10A-01W-A00E-09	TCGA-CRC	MSI-L	No
TCGA-CG-5725	|TCGA-CG-5725-01A-11D-1600-08	TCGA-CG-5725-01A-11D-1600-08	|TCGA-CG-5725-11A-01D-1600-08	TCGA-CG-5725-11A-01D-1600-08	TCGA-STAD	MSS	No
TCGA-AA-3519	|TCGA-AA-3519-01A-02D-1953-10	TCGA-AA-3519-01A-02D-1953-10	|TCGA-AA-3519-10A-01D-1953-10|TCGA-AA-3519-11A-01D-1554-10	TCGA-AA-3519-10A-01D-1953-10	TCGA-CRC	MSS	No
TCGA-DF-A2KS	|TCGA-DF-A2KS-01A-11D-A18P-09	TCGA-DF-A2KS-01A-11D-A18P-09	|TCGA-DF-A2KS-10A-01D-A18P-09	TCGA-DF-A2KS-10A-01D-A18P-09	TCGA-UCEC	MSS	No
TCGA-VQ-A8PT	|TCGA-VQ-A8PT-01A-11D-A410-08	TCGA-VQ-A8PT-01A-11D-A410-08	|TCGA-VQ-A8PT-10A-01D-A413-08	TCGA-VQ-A8PT-10A-01D-A413-08	TCGA-STAD	MSI-H	No
TCGA-BR-4366	|TCGA-BR-4366-01A-01D-1158-08	TCGA-BR-4366-01A-01D-1158-08	|TCGA-BR-4366-11A-01D-1158-08	TCGA-BR-4366-11A-01D-1158-08	TCGA-STAD	MSS	No
TCGA-EY-A72D	|TCGA-EY-A72D-01A-12D-A34Q-09	TCGA-EY-A72D-01A-12D-A34Q-09	|TCGA-EY-A72D-10A-01D-A34Q-09	TCGA-EY-A72D-10A-01D-A34Q-09	TCGA-UCEC	MSS	No
TCGA-A5-A0VO	|TCGA-A5-A0VO-01A-21D-A10G-09	TCGA-A5-A0VO-01A-21D-A10G-09	|TCGA-A5-A0VO-10A-01D-A10G-09	TCGA-A5-A0VO-10A-01D-A10G-09	TCGA-UCEC	MSS	No
TCGA-AF-3913	|TCGA-AF-3913-01A-02W-1073-09	TCGA-AF-3913-01A-02W-1073-09	|TCGA-AF-3913-11A-01W-1073-09	TCGA-AF-3913-11A-01W-1073-09	TCGA-CRC	MSS	No
TCGA-B5-A0K8	|TCGA-B5-A0K8-01A-11D-A14K-09	TCGA-B5-A0K8-01A-11D-A14K-09	|TCGA-B5-A0K8-10B-01D-A14K-09	TCGA-B5-A0K8-10B-01D-A14K-09	TCGA-UCEC	MSS	No
TCGA-VQ-A91Z	|TCGA-VQ-A91Z-01A-11D-A410-08	TCGA-VQ-A91Z-01A-11D-A410-08	|TCGA-VQ-A91Z-10A-01D-A413-08	TCGA-VQ-A91Z-10A-01D-A413-08	TCGA-STAD	MSS	No
TCGA-BS-A0UM	|TCGA-BS-A0UM-01A-11W-A10C-09	TCGA-BS-A0UM-01A-11W-A10C-09	|TCGA-BS-A0UM-10A-01D-A10B-09	TCGA-BS-A0UM-10A-01D-A10B-09	TCGA-UCEC	MSI-H	No
TCGA-EY-A1GW	|TCGA-EY-A1GW-01A-22D-A13L-09	TCGA-EY-A1GW-01A-22D-A13L-09	|TCGA-EY-A1GW-10A-01D-A13O-09	TCGA-EY-A1GW-10A-01D-A13O-09	TCGA-UCEC	MSS	No
TCGA-AP-A1DR	|TCGA-AP-A1DR-01A-11D-A135-09	TCGA-AP-A1DR-01A-11D-A135-09	|TCGA-AP-A1DR-10A-01D-A135-09	TCGA-AP-A1DR-10A-01D-A135-09	TCGA-UCEC	MSI-H	Yes
TCGA-G4-6311	|TCGA-G4-6311-01A-11D-1719-10	TCGA-G4-6311-01A-11D-1719-10	|TCGA-G4-6311-11A-01D-1719-10|TCGA-G4-6311-10A-01D-1720-10	TCGA-G4-6311-11A-01D-1719-10	TCGA-CRC	MSS	No
TCGA-DM-A28A	|TCGA-DM-A28A-01A-21D-A16V-10	TCGA-DM-A28A-01A-21D-A16V-10	|TCGA-DM-A28A-10A-01D-A16V-10	TCGA-DM-A28A-10A-01D-A16V-10	TCGA-CRC	MSS	No
TCGA-CD-8525	|TCGA-CD-8525-01A-11D-2340-08	TCGA-CD-8525-01A-11D-2340-08	|TCGA-CD-8525-10A-01D-2341-08	TCGA-CD-8525-10A-01D-2341-08	TCGA-STAD	MSS	Yes
TCGA-A5-A2K2	|TCGA-A5-A2K2-01A-11D-A18P-09	TCGA-A5-A2K2-01A-11D-A18P-09	|TCGA-A5-A2K2-10A-01D-A18P-09	TCGA-A5-A2K2-10A-01D-A18P-09	TCGA-UCEC	MSS	No
TCGA-CG-4304	|TCGA-CG-4304-01A-01D-1158-08	TCGA-CG-4304-01A-01D-1158-08	|TCGA-CG-4304-10A-01D-1158-08	TCGA-CG-4304-10A-01D-1158-08	TCGA-STAD	MSS	No
TCGA-BS-A0UL	|TCGA-BS-A0UL-01A-11D-A10G-09	TCGA-BS-A0UL-01A-11D-A10G-09	|TCGA-BS-A0UL-10A-01D-A10G-09	TCGA-BS-A0UL-10A-01D-A10G-09	TCGA-UCEC	MSI-H	Yes
TCGA-BR-6852	|TCGA-BR-6852-01A-11D-1882-08	TCGA-BR-6852-01A-11D-1882-08	|TCGA-BR-6852-10A-01D-1882-08|TCGA-BR-6852-11A-01D-1882-08	TCGA-BR-6852-10A-01D-1882-08	TCGA-STAD	MSI-H	Yes
TCGA-G4-6625	|TCGA-G4-6625-01A-21D-1771-10	TCGA-G4-6625-01A-21D-1771-10	|TCGA-G4-6625-11A-01D-1771-10	TCGA-G4-6625-11A-01D-1771-10	TCGA-CRC	MSS	No
TCGA-F5-6464	|TCGA-F5-6464-01A-11D-1733-10	TCGA-F5-6464-01A-11D-1733-10	|TCGA-F5-6464-10A-01D-1733-10	TCGA-F5-6464-10A-01D-1733-10	TCGA-CRC	MSS	No
TCGA-CM-5868	|TCGA-CM-5868-01A-01D-1650-10	TCGA-CM-5868-01A-01D-1650-10	|TCGA-CM-5868-10A-01D-1650-10	TCGA-CM-5868-10A-01D-1650-10	TCGA-CRC	MSS	No
TCGA-MX-A5UJ	|TCGA-MX-A5UJ-01A-11D-A31L-08	TCGA-MX-A5UJ-01A-11D-A31L-08	|TCGA-MX-A5UJ-10A-01D-A31J-08	TCGA-MX-A5UJ-10A-01D-A31J-08	TCGA-STAD	MSI-H	No
TCGA-BR-8360	|TCGA-BR-8360-01A-11D-2340-08	TCGA-BR-8360-01A-11D-2340-08	|TCGA-BR-8360-10A-01D-2340-08	TCGA-BR-8360-10A-01D-2340-08	TCGA-STAD	MSI-H	Yes
TCGA-B5-A1MU	|TCGA-B5-A1MU-01A-11D-A13L-09	TCGA-B5-A1MU-01A-11D-A13L-09	|TCGA-B5-A1MU-10A-01D-A13O-09	TCGA-B5-A1MU-10A-01D-A13O-09	TCGA-UCEC	MSS	Yes
TCGA-AD-6963	|TCGA-AD-6963-01A-11D-1924-10	TCGA-AD-6963-01A-11D-1924-10	|TCGA-AD-6963-10A-01D-1924-10	TCGA-AD-6963-10A-01D-1924-10	TCGA-CRC	MSS	No
TCGA-AG-3727	|TCGA-AG-3727-01A-01W-0899-10	TCGA-AG-3727-01A-01W-0899-10	|TCGA-AG-3727-10A-01W-0901-10	TCGA-AG-3727-10A-01W-0901-10	TCGA-CRC	MSS	No
TCGA-AA-3696	|TCGA-AA-3696-01A-01W-0900-09	TCGA-AA-3696-01A-01W-0900-09	|TCGA-AA-3696-10A-01W-0900-09	TCGA-AA-3696-10A-01W-0900-09	TCGA-CRC	MSS	No
TCGA-A5-A0GP	|TCGA-A5-A0GP-01A-11W-A062-09	TCGA-A5-A0GP-01A-11W-A062-09	|TCGA-A5-A0GP-10A-01W-A062-09	TCGA-A5-A0GP-10A-01W-A062-09	TCGA-UCEC	MSS	No
TCGA-BR-A452	|TCGA-BR-A452-01A-91D-A25D-08	TCGA-BR-A452-01A-91D-A25D-08	|TCGA-BR-A452-10A-01D-A25E-08	TCGA-BR-A452-10A-01D-A25E-08	TCGA-STAD	MSS	No
TCGA-NH-A6GB	|TCGA-NH-A6GB-01A-11D-A36X-10	TCGA-NH-A6GB-01A-11D-A36X-10	|TCGA-NH-A6GB-10A-01D-A370-10	TCGA-NH-A6GB-10A-01D-A370-10	TCGA-CRC	MSS	No
TCGA-BG-A0LW	|TCGA-BG-A0LW-01A-11W-A062-09	TCGA-BG-A0LW-01A-11W-A062-09	|TCGA-BG-A0LW-10A-01W-A062-09	TCGA-BG-A0LW-10A-01W-A062-09	TCGA-UCEC	MSS	No
TCGA-A6-2672	|TCGA-A6-2672-01B-03D-2301-10|TCGA-A6-2672-01B-03D-2298-08	TCGA-A6-2672-01B-03D-2301-10	|TCGA-A6-2672-11A-01D-1554-10	TCGA-A6-2672-11A-01D-1554-10	TCGA-CRC	MSI-H	No
TCGA-D7-A6F2	|TCGA-D7-A6F2-01A-12D-A31L-08	TCGA-D7-A6F2-01A-12D-A31L-08	|TCGA-D7-A6F2-10A-01D-A31J-08	TCGA-D7-A6F2-10A-01D-A31J-08	TCGA-STAD	MSS	No
TCGA-AG-3591	|TCGA-AG-3591-01A-01D-1733-10	TCGA-AG-3591-01A-01D-1733-10	|TCGA-AG-3591-10A-01D-1733-10	TCGA-AG-3591-10A-01D-1733-10	TCGA-CRC	MSS	No
TCGA-AH-6903	|TCGA-AH-6903-01A-11D-1924-10	TCGA-AH-6903-01A-11D-1924-10	|TCGA-AH-6903-10A-01D-1924-10	TCGA-AH-6903-10A-01D-1924-10	TCGA-CRC	MSS	No
TCGA-B5-A0JS	|TCGA-B5-A0JS-01A-11D-A10B-09	TCGA-B5-A0JS-01A-11D-A10B-09	|TCGA-B5-A0JS-10A-01D-A10O-09	TCGA-B5-A0JS-10A-01D-A10O-09	TCGA-UCEC	MSS	Yes
TCGA-BR-4201	|TCGA-BR-4201-01A-01D-1126-08	TCGA-BR-4201-01A-01D-1126-08	|TCGA-BR-4201-11A-01D-1126-08	TCGA-BR-4201-11A-01D-1126-08	TCGA-STAD	MSI-H	No
TCGA-DM-A282	|TCGA-DM-A282-01A-12D-A16V-10	TCGA-DM-A282-01A-12D-A16V-10	|TCGA-DM-A282-10A-01D-A16V-10	TCGA-DM-A282-10A-01D-A16V-10	TCGA-CRC	MSS	No
TCGA-CD-A486	|TCGA-CD-A486-01A-11D-A24D-08	TCGA-CD-A486-01A-11D-A24D-08	|TCGA-CD-A486-10A-01D-A24F-08	TCGA-CD-A486-10A-01D-A24F-08	TCGA-STAD	MSS	Yes
TCGA-FP-A4BF	|TCGA-FP-A4BF-01A-12D-A24D-08	TCGA-FP-A4BF-01A-12D-A24D-08	|TCGA-FP-A4BF-10A-01D-A24F-08	TCGA-FP-A4BF-10A-01D-A24F-08	TCGA-STAD	MSS	No
TCGA-CK-4948	|TCGA-CK-4948-01B-11D-1650-10	TCGA-CK-4948-01B-11D-1650-10	|TCGA-CK-4948-10A-01D-1650-10	TCGA-CK-4948-10A-01D-1650-10	TCGA-CRC	MSI-L	No
TCGA-AA-3850	|TCGA-AA-3850-01A-01W-0995-10	TCGA-AA-3850-01A-01W-0995-10	|TCGA-AA-3850-10A-01W-0995-10	TCGA-AA-3850-10A-01W-0995-10	TCGA-CRC	MSS	No
TCGA-A6-2675	|TCGA-A6-2675-01A-02D-1719-10	TCGA-A6-2675-01A-02D-1719-10	|TCGA-A6-2675-10A-01D-1719-10|TCGA-A6-2675-11A-01D-1719-10	TCGA-A6-2675-10A-01D-1719-10	TCGA-CRC	MSS	No
TCGA-BR-8078	|TCGA-BR-8078-01A-11D-2340-08	TCGA-BR-8078-01A-11D-2340-08	|TCGA-BR-8078-10A-01D-2340-08	TCGA-BR-8078-10A-01D-2340-08	TCGA-STAD	MSI-H	No
TCGA-EI-6507	|TCGA-EI-6507-01A-11D-1733-10	TCGA-EI-6507-01A-11D-1733-10	|TCGA-EI-6507-10A-01D-1733-10	TCGA-EI-6507-10A-01D-1733-10	TCGA-CRC	MSI-H	No
TCGA-NH-A50V	|TCGA-NH-A50V-01A-11D-A28G-10	TCGA-NH-A50V-01A-11D-A28G-10	|TCGA-NH-A50V-10A-01D-A28G-10	TCGA-NH-A50V-10A-01D-A28G-10	TCGA-CRC	MSI-L	No
TCGA-A6-6780	|TCGA-A6-6780-01B-04D-A270-10|TCGA-A6-6780-01A-11D-A270-10|TCGA-A6-6780-01A-11D-1835-10	TCGA-A6-6780-01B-04D-A270-10	|TCGA-A6-6780-10A-01D-1835-10|TCGA-A6-6780-10A-01D-A270-10	TCGA-A6-6780-10A-01D-1835-10	TCGA-CRC	MSI-H	No
TCGA-AX-A06F	|TCGA-AX-A06F-01A-11W-A027-09	TCGA-AX-A06F-01A-11W-A027-09	|TCGA-AX-A06F-10A-01W-A027-09	TCGA-AX-A06F-10A-01W-A027-09	TCGA-UCEC	MSI-L	No
TCGA-AX-A1C9	|TCGA-AX-A1C9-01A-11D-A135-09	TCGA-AX-A1C9-01A-11D-A135-09	|TCGA-AX-A1C9-10A-01D-A135-09	TCGA-AX-A1C9-10A-01D-A135-09	TCGA-UCEC	MSI-H	Yes
TCGA-CG-4301	|TCGA-CG-4301-01A-01D-1158-08	TCGA-CG-4301-01A-01D-1158-08	|TCGA-CG-4301-10A-01D-1158-08	TCGA-CG-4301-10A-01D-1158-08	TCGA-STAD	MSS	No
TCGA-AA-A01D	|TCGA-AA-A01D-01A-01W-A00E-09	TCGA-AA-A01D-01A-01W-A00E-09	|TCGA-AA-A01D-10A-01W-A00E-09	TCGA-AA-A01D-10A-01W-A00E-09	TCGA-CRC	MSS	No
TCGA-AA-3815	|TCGA-AA-3815-01A-01W-0995-10	TCGA-AA-3815-01A-01W-0995-10	|TCGA-AA-3815-10A-01W-0995-10	TCGA-AA-3815-10A-01W-0995-10	TCGA-CRC	MSI-H	No
TCGA-CI-6624	|TCGA-CI-6624-01C-11D-1826-10	TCGA-CI-6624-01C-11D-1826-10	|TCGA-CI-6624-10A-01D-1826-10	TCGA-CI-6624-10A-01D-1826-10	TCGA-CRC	MSS	No
TCGA-AX-A1CN	|TCGA-AX-A1CN-01A-11D-A135-09	TCGA-AX-A1CN-01A-11D-A135-09	|TCGA-AX-A1CN-10A-01D-A135-09	TCGA-AX-A1CN-10A-01D-A135-09	TCGA-UCEC	MSI-L	No
TCGA-FI-A2D4	|TCGA-FI-A2D4-01A-12D-A17D-09	TCGA-FI-A2D4-01A-12D-A17D-09	|TCGA-FI-A2D4-10A-01D-A17D-09	TCGA-FI-A2D4-10A-01D-A17D-09	TCGA-UCEC	MSI-H	Yes
TCGA-AJ-A3NF	|TCGA-AJ-A3NF-01A-11D-A228-09	TCGA-AJ-A3NF-01A-11D-A228-09	|TCGA-AJ-A3NF-10A-01D-A22A-09	TCGA-AJ-A3NF-10A-01D-A22A-09	TCGA-UCEC	MSS	No
TCGA-F5-6702	|TCGA-F5-6702-01A-11D-1826-10	TCGA-F5-6702-01A-11D-1826-10	|TCGA-F5-6702-10A-01D-1826-10	TCGA-F5-6702-10A-01D-1826-10	TCGA-CRC	MSS	No
TCGA-AX-A3FZ	|TCGA-AX-A3FZ-01A-11D-A228-09	TCGA-AX-A3FZ-01A-11D-A228-09	|TCGA-AX-A3FZ-10A-01D-A22A-09	TCGA-AX-A3FZ-10A-01D-A22A-09	TCGA-UCEC	MSS	No
TCGA-AG-3731	|TCGA-AG-3731-01A-11D-1733-10	TCGA-AG-3731-01A-11D-1733-10	|TCGA-AG-3731-11A-01D-1733-10	TCGA-AG-3731-11A-01D-1733-10	TCGA-CRC	MSI-L	No
TCGA-IN-A6RS	|TCGA-IN-A6RS-01A-12D-A34U-08	TCGA-IN-A6RS-01A-12D-A34U-08	|TCGA-IN-A6RS-10A-01D-A34X-08	TCGA-IN-A6RS-10A-01D-A34X-08	TCGA-STAD	MSS	No
TCGA-A5-A1OH	|TCGA-A5-A1OH-01A-21D-A228-09	TCGA-A5-A1OH-01A-21D-A228-09	|TCGA-A5-A1OH-10A-01D-A22A-09	TCGA-A5-A1OH-10A-01D-A22A-09	TCGA-UCEC	MSS	No
TCGA-D1-A163	|TCGA-D1-A163-01A-11D-A12J-09	TCGA-D1-A163-01A-11D-A12J-09	|TCGA-D1-A163-10A-01D-A12J-09	TCGA-D1-A163-10A-01D-A12J-09	TCGA-UCEC	MSI-H	Yes
TCGA-VQ-AA6B	|TCGA-VQ-AA6B-01A-11D-A410-08	TCGA-VQ-AA6B-01A-11D-A410-08	|TCGA-VQ-AA6B-10A-01D-A413-08	TCGA-VQ-AA6B-10A-01D-A413-08	TCGA-STAD	MSS	No
TCGA-5M-AATE	|TCGA-5M-AATE-01A-11D-A40P-10	TCGA-5M-AATE-01A-11D-A40P-10	|TCGA-5M-AATE-10A-01D-A40P-10	TCGA-5M-AATE-10A-01D-A40P-10	TCGA-CRC	MSS	No
TCGA-BR-8680	|TCGA-BR-8680-01A-11D-2394-08	TCGA-BR-8680-01A-11D-2394-08	|TCGA-BR-8680-10A-01D-2394-08	TCGA-BR-8680-10A-01D-2394-08	TCGA-STAD	MSS	Yes
TCGA-G5-6235	|TCGA-G5-6235-01A-11D-1733-10	TCGA-G5-6235-01A-11D-1733-10	|TCGA-G5-6235-10A-01D-1733-10	TCGA-G5-6235-10A-01D-1733-10	TCGA-CRC	MSS	No
TCGA-AA-3848	|TCGA-AA-3848-01A-01W-0900-09	TCGA-AA-3848-01A-01W-0900-09	|TCGA-AA-3848-10A-01W-0900-09	TCGA-AA-3848-10A-01W-0900-09	TCGA-CRC	MSS	No
TCGA-B5-A3FB	|TCGA-B5-A3FB-01A-11D-A19Y-09	TCGA-B5-A3FB-01A-11D-A19Y-09	|TCGA-B5-A3FB-10A-01D-A19Y-09	TCGA-B5-A3FB-10A-01D-A19Y-09	TCGA-UCEC	MSS	No
TCGA-VQ-AA64	|TCGA-VQ-AA64-01A-11D-A410-08	TCGA-VQ-AA64-01A-11D-A410-08	|TCGA-VQ-AA64-10A-01D-A413-08	TCGA-VQ-AA64-10A-01D-A413-08	TCGA-STAD	MSS	No
TCGA-G4-6302	|TCGA-G4-6302-01A-11D-1719-10	TCGA-G4-6302-01A-11D-1719-10	|TCGA-G4-6302-11A-01D-1719-10|TCGA-G4-6302-10A-01D-1719-10	TCGA-G4-6302-11A-01D-1719-10	TCGA-CRC	MSI-H	Yes
TCGA-AX-A0IZ	|TCGA-AX-A0IZ-01A-11D-A122-09	TCGA-AX-A0IZ-01A-11D-A122-09	|TCGA-AX-A0IZ-10A-01D-A122-09|TCGA-AX-A0IZ-11A-11D-A27P-09	TCGA-AX-A0IZ-10A-01D-A122-09	TCGA-UCEC	MSI-H	No
TCGA-B5-A0K2	|TCGA-B5-A0K2-01A-12W-A10C-09	TCGA-B5-A0K2-01A-12W-A10C-09	|TCGA-B5-A0K2-10A-01D-A10B-09	TCGA-B5-A0K2-10A-01D-A10B-09	TCGA-UCEC	MSI-H	No
TCGA-AA-3950	|TCGA-AA-3950-01A-02W-0995-10	TCGA-AA-3950-01A-02W-0995-10	|TCGA-AA-3950-10A-01W-0995-10	TCGA-AA-3950-10A-01W-0995-10	TCGA-CRC	MSI-H	No
TCGA-R5-A7ZF	|TCGA-R5-A7ZF-01A-11D-A34U-08	TCGA-R5-A7ZF-01A-11D-A34U-08	|TCGA-R5-A7ZF-10A-01D-A34X-08	TCGA-R5-A7ZF-10A-01D-A34X-08	TCGA-STAD	MSS	No
TCGA-CM-6165	|TCGA-CM-6165-01A-11D-1650-10	TCGA-CM-6165-01A-11D-1650-10	|TCGA-CM-6165-10A-01D-1650-10	TCGA-CM-6165-10A-01D-1650-10	TCGA-CRC	MSS	No
TCGA-HU-A4G9	|TCGA-HU-A4G9-01A-11D-A24D-08	TCGA-HU-A4G9-01A-11D-A24D-08	|TCGA-HU-A4G9-10A-01D-A24F-08|TCGA-HU-A4G9-11A-11D-A24D-08	TCGA-HU-A4G9-10A-01D-A24F-08	TCGA-STAD	MSI-H	Yes
TCGA-DI-A2QU	|TCGA-DI-A2QU-01A-11D-A18P-09	TCGA-DI-A2QU-01A-11D-A18P-09	|TCGA-DI-A2QU-11A-11D-A18P-09	TCGA-DI-A2QU-11A-11D-A18P-09	TCGA-UCEC	MSS	No
TCGA-BR-4280	|TCGA-BR-4280-01A-01D-1126-08	TCGA-BR-4280-01A-01D-1126-08	|TCGA-BR-4280-11A-01D-1126-08	TCGA-BR-4280-11A-01D-1126-08	TCGA-STAD	MSI-H	No
TCGA-CM-5344	|TCGA-CM-5344-01A-21D-1719-10	TCGA-CM-5344-01A-21D-1719-10	|TCGA-CM-5344-10A-01D-1719-10	TCGA-CM-5344-10A-01D-1719-10	TCGA-CRC	MSS	No
TCGA-BR-8487	|TCGA-BR-8487-01A-11D-2394-08	TCGA-BR-8487-01A-11D-2394-08	|TCGA-BR-8487-10A-01D-2394-08	TCGA-BR-8487-10A-01D-2394-08	TCGA-STAD	MSI-H	Yes
TCGA-D7-8572	|TCGA-D7-8572-01A-11D-2340-08	TCGA-D7-8572-01A-11D-2340-08	|TCGA-D7-8572-10A-01D-2341-08	TCGA-D7-8572-10A-01D-2341-08	TCGA-STAD	MSS	No
TCGA-VQ-A91X	|TCGA-VQ-A91X-01A-12D-A410-08	TCGA-VQ-A91X-01A-12D-A410-08	|TCGA-VQ-A91X-10A-01D-A413-08	TCGA-VQ-A91X-10A-01D-A413-08	TCGA-STAD	MSI-L	No
TCGA-D5-5537	|TCGA-D5-5537-01A-21D-1924-10	TCGA-D5-5537-01A-21D-1924-10	|TCGA-D5-5537-10A-01D-1924-10	TCGA-D5-5537-10A-01D-1924-10	TCGA-CRC	MSS	Yes
TCGA-QG-A5Z1	|TCGA-QG-A5Z1-01A-11D-A28G-10	TCGA-QG-A5Z1-01A-11D-A28G-10	|TCGA-QG-A5Z1-10A-01D-A28G-10	TCGA-QG-A5Z1-10A-01D-A28G-10	TCGA-CRC	MSI-L	No
TCGA-AP-A0LF	|TCGA-AP-A0LF-01A-11D-A122-09	TCGA-AP-A0LF-01A-11D-A122-09	|TCGA-AP-A0LF-10A-01D-A122-09	TCGA-AP-A0LF-10A-01D-A122-09	TCGA-UCEC	MSS	No
TCGA-AJ-A2QN	|TCGA-AJ-A2QN-01A-11D-A18P-09	TCGA-AJ-A2QN-01A-11D-A18P-09	|TCGA-AJ-A2QN-10A-01D-A18P-09	TCGA-AJ-A2QN-10A-01D-A18P-09	TCGA-UCEC	MSS	No
TCGA-DM-A28C	|TCGA-DM-A28C-01A-11D-A16V-10	TCGA-DM-A28C-01A-11D-A16V-10	|TCGA-DM-A28C-10A-01D-A16V-10	TCGA-DM-A28C-10A-01D-A16V-10	TCGA-CRC	MSS	No
TCGA-AA-3679	|TCGA-AA-3679-01A-02W-0900-09	TCGA-AA-3679-01A-02W-0900-09	|TCGA-AA-3679-10A-01W-0900-09	TCGA-AA-3679-10A-01W-0900-09	TCGA-CRC	MSS	Yes
TCGA-B5-A0JY	|TCGA-B5-A0JY-01A-11D-A10B-09	TCGA-B5-A0JY-01A-11D-A10B-09	|TCGA-B5-A0JY-10A-01D-A10O-09	TCGA-B5-A0JY-10A-01D-A10O-09	TCGA-UCEC	MSS	No
TCGA-D5-6929	|TCGA-D5-6929-01A-31D-1924-10	TCGA-D5-6929-01A-31D-1924-10	|TCGA-D5-6929-10A-01D-1924-10	TCGA-D5-6929-10A-01D-1924-10	TCGA-CRC	MSI-L	No
TCGA-CA-6719	|TCGA-CA-6719-01A-11D-1835-10	TCGA-CA-6719-01A-11D-1835-10	|TCGA-CA-6719-10A-01D-1835-10	TCGA-CA-6719-10A-01D-1835-10	TCGA-CRC	MSI-L	No
TCGA-BR-6803	|TCGA-BR-6803-01A-11D-1882-08	TCGA-BR-6803-01A-11D-1882-08	|TCGA-BR-6803-11A-01D-1882-08|TCGA-BR-6803-10A-01D-1882-08	TCGA-BR-6803-11A-01D-1882-08	TCGA-STAD	MSS	No
TCGA-CG-5727	|TCGA-CG-5727-01A-11D-1600-08	TCGA-CG-5727-01A-11D-1600-08	|TCGA-CG-5727-11A-01D-1600-08	TCGA-CG-5727-11A-01D-1600-08	TCGA-STAD	MSI-L	No
TCGA-DM-A0X9	|TCGA-DM-A0X9-01A-11D-A152-10	TCGA-DM-A0X9-01A-11D-A152-10	|TCGA-DM-A0X9-10A-01D-A152-10	TCGA-DM-A0X9-10A-01D-A152-10	TCGA-CRC	MSS	No
TCGA-B5-A11U	|TCGA-B5-A11U-01A-11D-A122-09	TCGA-B5-A11U-01A-11D-A122-09	|TCGA-B5-A11U-10A-01D-A122-09	TCGA-B5-A11U-10A-01D-A122-09	TCGA-UCEC	MSI-H	No
TCGA-AZ-6598	|TCGA-AZ-6598-01A-11D-1771-10	TCGA-AZ-6598-01A-11D-1771-10	|TCGA-AZ-6598-11A-01D-1771-10	TCGA-AZ-6598-11A-01D-1771-10	TCGA-CRC	MSI-H	No
TCGA-DM-A0XD	|TCGA-DM-A0XD-01A-12D-A152-10	TCGA-DM-A0XD-01A-12D-A152-10	|TCGA-DM-A0XD-10A-01D-A152-10	TCGA-DM-A0XD-10A-01D-A152-10	TCGA-CRC	MSI-L	Yes
TCGA-B5-A1N2	|TCGA-B5-A1N2-01A-21D-A142-09	TCGA-B5-A1N2-01A-21D-A142-09	|TCGA-B5-A1N2-10A-01D-A142-09	TCGA-B5-A1N2-10A-01D-A142-09	TCGA-UCEC	MSS	Yes
TCGA-AZ-4615	|TCGA-AZ-4615-01A-01D-1408-10	TCGA-AZ-4615-01A-01D-1408-10	|TCGA-AZ-4615-10A-01D-2188-10|TCGA-AZ-4615-10A-01D-1408-10	TCGA-AZ-4615-10A-01D-2188-10	TCGA-CRC	MSI-H	No
TCGA-BG-A186	|TCGA-BG-A186-01A-11D-A12J-09	TCGA-BG-A186-01A-11D-A12J-09	|TCGA-BG-A186-10A-01D-A12J-09	TCGA-BG-A186-10A-01D-A12J-09	TCGA-UCEC	MSS	No
TCGA-D1-A16D	|TCGA-D1-A16D-01A-11D-A12J-09	TCGA-D1-A16D-01A-11D-A12J-09	|TCGA-D1-A16D-10A-01D-A12J-09	TCGA-D1-A16D-10A-01D-A12J-09	TCGA-UCEC	MSS	No
TCGA-AJ-A8CW	|TCGA-AJ-A8CW-01A-11D-A37N-09	TCGA-AJ-A8CW-01A-11D-A37N-09	|TCGA-AJ-A8CW-10A-01D-A37N-09	TCGA-AJ-A8CW-10A-01D-A37N-09	TCGA-UCEC	MSI-H	No
TCGA-IN-A7NT	|TCGA-IN-A7NT-01A-21D-A34U-08	TCGA-IN-A7NT-01A-21D-A34U-08	|TCGA-IN-A7NT-10A-01D-A34X-08	TCGA-IN-A7NT-10A-01D-A34X-08	TCGA-STAD	MSI-L	No
TCGA-BG-A0MT	|TCGA-BG-A0MT-01A-11D-A10B-09	TCGA-BG-A0MT-01A-11D-A10B-09	|TCGA-BG-A0MT-10A-01W-A10C-09	TCGA-BG-A0MT-10A-01W-A10C-09	TCGA-UCEC	MSS	No
TCGA-EO-A22U	|TCGA-EO-A22U-01A-11D-A17W-09	TCGA-EO-A22U-01A-11D-A17W-09	|TCGA-EO-A22U-10B-01D-A17W-09	TCGA-EO-A22U-10B-01D-A17W-09	TCGA-UCEC	MSI-H	No
TCGA-AP-A0LP	|TCGA-AP-A0LP-01A-12D-A10B-09	TCGA-AP-A0LP-01A-12D-A10B-09	|TCGA-AP-A0LP-10A-01D-A10B-09	TCGA-AP-A0LP-10A-01D-A10B-09	TCGA-UCEC	MSI-H	Yes
TCGA-VQ-AA6K	|TCGA-VQ-AA6K-01A-11D-A410-08	TCGA-VQ-AA6K-01A-11D-A410-08	|TCGA-VQ-AA6K-10A-01D-A413-08	TCGA-VQ-AA6K-10A-01D-A413-08	TCGA-STAD	MSS	No
TCGA-AP-A1E4	|TCGA-AP-A1E4-01A-12D-A135-09	TCGA-AP-A1E4-01A-12D-A135-09	|TCGA-AP-A1E4-10A-01D-A135-09	TCGA-AP-A1E4-10A-01D-A135-09	TCGA-UCEC	MSS	No
TCGA-BS-A0V8	|TCGA-BS-A0V8-01A-11D-A122-09	TCGA-BS-A0V8-01A-11D-A122-09	|TCGA-BS-A0V8-10A-01D-A122-09	TCGA-BS-A0V8-10A-01D-A122-09	TCGA-UCEC	MSS	No
TCGA-BK-A0CC	|TCGA-BK-A0CC-01A-21D-A272-09|TCGA-BK-A0CC-01A-21W-A027-09|TCGA-BK-A0CC-01B-04D-A272-09	TCGA-BK-A0CC-01A-21D-A272-09	|TCGA-BK-A0CC-10A-01W-A027-09|TCGA-BK-A0CC-10A-02D-A272-09	TCGA-BK-A0CC-10A-02D-A272-09	TCGA-UCEC	MSS	No
TCGA-DI-A1NO	|TCGA-DI-A1NO-01A-31D-A159-09	TCGA-DI-A1NO-01A-31D-A159-09	|TCGA-DI-A1NO-11A-11D-A159-09	TCGA-DI-A1NO-11A-11D-A159-09	TCGA-UCEC	MSS	No
TCGA-A6-5657	|TCGA-A6-5657-01A-01D-1650-10	TCGA-A6-5657-01A-01D-1650-10	|TCGA-A6-5657-11A-01D-1650-10|TCGA-A6-5657-10A-01D-1650-10	TCGA-A6-5657-11A-01D-1650-10	TCGA-CRC	MSS	Yes
TCGA-CG-4477	|TCGA-CG-4477-01A-01D-1158-08	TCGA-CG-4477-01A-01D-1158-08	|TCGA-CG-4477-10A-01D-1158-08	TCGA-CG-4477-10A-01D-1158-08	TCGA-STAD	MSS	No
TCGA-AX-A3FT	|TCGA-AX-A3FT-01A-11D-A228-09	TCGA-AX-A3FT-01A-11D-A228-09	|TCGA-AX-A3FT-10A-01D-A22A-09	TCGA-AX-A3FT-10A-01D-A22A-09	TCGA-UCEC	MSI-H	No
TCGA-AJ-A3NC	|TCGA-AJ-A3NC-01A-11D-A228-09	TCGA-AJ-A3NC-01A-11D-A228-09	|TCGA-AJ-A3NC-11A-11D-A228-09|TCGA-AJ-A3NC-10A-01D-A22A-09	TCGA-AJ-A3NC-11A-11D-A228-09	TCGA-UCEC	MSS	No
TCGA-AD-6964	|TCGA-AD-6964-01A-11D-1924-10	TCGA-AD-6964-01A-11D-1924-10	|TCGA-AD-6964-10A-01D-1924-10	TCGA-AD-6964-10A-01D-1924-10	TCGA-CRC	MSI-H	Yes
TCGA-DI-A1NN	|TCGA-DI-A1NN-01A-11D-A16D-09	TCGA-DI-A1NN-01A-11D-A16D-09	|TCGA-DI-A1NN-11A-21D-A16D-09	TCGA-DI-A1NN-11A-21D-A16D-09	TCGA-UCEC	MSS	No
TCGA-F5-6863	|TCGA-F5-6863-01A-11D-1924-10	TCGA-F5-6863-01A-11D-1924-10	|TCGA-F5-6863-10A-01D-1924-10	TCGA-F5-6863-10A-01D-1924-10	TCGA-CRC	MSI-L	No
TCGA-DC-5337	|TCGA-DC-5337-01A-01D-1657-10	TCGA-DC-5337-01A-01D-1657-10	|TCGA-DC-5337-10A-01D-1657-10	TCGA-DC-5337-10A-01D-1657-10	TCGA-CRC	MSS	No
TCGA-AX-A0J0	|TCGA-AX-A0J0-01A-11D-A117-09	TCGA-AX-A0J0-01A-11D-A117-09	|TCGA-AX-A0J0-10A-02X-A10H-09|TCGA-AX-A0J0-11A-11D-A27P-09	TCGA-AX-A0J0-11A-11D-A27P-09	TCGA-UCEC	MSI-L	Yes
TCGA-VQ-AA6J	|TCGA-VQ-AA6J-01A-11D-A410-08	TCGA-VQ-AA6J-01A-11D-A410-08	|TCGA-VQ-AA6J-10A-01D-A413-08	TCGA-VQ-AA6J-10A-01D-A413-08	TCGA-STAD	MSS	No
TCGA-BS-A0T9	|TCGA-BS-A0T9-01A-11D-A12J-09	TCGA-BS-A0T9-01A-11D-A12J-09	|TCGA-BS-A0T9-10C-01D-A12J-09	TCGA-BS-A0T9-10C-01D-A12J-09	TCGA-UCEC	MSS	No
TCGA-AX-A05Z	|TCGA-AX-A05Z-01A-11W-A027-09	TCGA-AX-A05Z-01A-11W-A027-09	|TCGA-AX-A05Z-10A-01W-A027-09	TCGA-AX-A05Z-10A-01W-A027-09	TCGA-UCEC	MSS	No
TCGA-AA-3979	|TCGA-AA-3979-01A-01W-0995-10	TCGA-AA-3979-01A-01W-0995-10	|TCGA-AA-3979-10A-01W-0999-10	TCGA-AA-3979-10A-01W-0999-10	TCGA-CRC	MSS	Yes
TCGA-BG-A0MC	|TCGA-BG-A0MC-01A-21W-A062-09	TCGA-BG-A0MC-01A-21W-A062-09	|TCGA-BG-A0MC-10A-01W-A062-09	TCGA-BG-A0MC-10A-01W-A062-09	TCGA-UCEC	MSS	No
TCGA-AG-3584	|TCGA-AG-3584-01A-01D-1989-10	TCGA-AG-3584-01A-01D-1989-10	|TCGA-AG-3584-10A-01D-1989-10	TCGA-AG-3584-10A-01D-1989-10	TCGA-CRC	MSS	No
TCGA-AD-6889	|TCGA-AD-6889-01A-11D-1924-10	TCGA-AD-6889-01A-11D-1924-10	|TCGA-AD-6889-10A-01D-1924-10	TCGA-AD-6889-10A-01D-1924-10	TCGA-CRC	MSI-H	No
TCGA-AU-6004	|TCGA-AU-6004-01A-11D-1719-10	TCGA-AU-6004-01A-11D-1719-10	|TCGA-AU-6004-10A-01D-1719-10	TCGA-AU-6004-10A-01D-1719-10	TCGA-CRC	MSI-H	Yes
TCGA-AA-3864	|TCGA-AA-3864-01A-01D-1981-10	TCGA-AA-3864-01A-01D-1981-10	|TCGA-AA-3864-10A-01W-0995-10	TCGA-AA-3864-10A-01W-0995-10	TCGA-CRC	MSI-H	No
TCGA-D7-5577	|TCGA-D7-5577-01A-01D-1600-08	TCGA-D7-5577-01A-01D-1600-08	|TCGA-D7-5577-10A-01D-1600-08	TCGA-D7-5577-10A-01D-1600-08	TCGA-STAD	MSS	Yes
TCGA-AA-3556	|TCGA-AA-3556-01A-01D-1953-10	TCGA-AA-3556-01A-01D-1953-10	|TCGA-AA-3556-10A-01D-1953-10	TCGA-AA-3556-10A-01D-1953-10	TCGA-CRC	MSS	No
TCGA-AG-A025	|TCGA-AG-A025-01A-01W-A00E-09	TCGA-AG-A025-01A-01W-A00E-09	|TCGA-AG-A025-10A-01W-A00E-09	TCGA-AG-A025-10A-01W-A00E-09	TCGA-CRC	MSS	No
TCGA-F4-6704	|TCGA-F4-6704-01A-11D-1835-10	TCGA-F4-6704-01A-11D-1835-10	|TCGA-F4-6704-11A-01D-1835-10	TCGA-F4-6704-11A-01D-1835-10	TCGA-CRC	MSS	No
TCGA-AA-3875	|TCGA-AA-3875-01A-01W-0900-09	TCGA-AA-3875-01A-01W-0900-09	|TCGA-AA-3875-10A-01W-0902-09	TCGA-AA-3875-10A-01W-0902-09	TCGA-CRC	MSS	Yes
TCGA-AP-A0LJ	|TCGA-AP-A0LJ-01A-11W-A062-09	TCGA-AP-A0LJ-01A-11W-A062-09	|TCGA-AP-A0LJ-10A-01W-A062-09	TCGA-AP-A0LJ-10A-01W-A062-09	TCGA-UCEC	MSS	No
TCGA-CG-5728	|TCGA-CG-5728-01A-11D-1600-08	TCGA-CG-5728-01A-11D-1600-08	|TCGA-CG-5728-11A-01D-1600-08	TCGA-CG-5728-11A-01D-1600-08	TCGA-STAD	MSI-H	No
TCGA-D7-6818	|TCGA-D7-6818-01A-11D-1882-08	TCGA-D7-6818-01A-11D-1882-08	|TCGA-D7-6818-10A-01D-1882-08	TCGA-D7-6818-10A-01D-1882-08	TCGA-STAD	MSS	Yes
TCGA-HU-A4G3	|TCGA-HU-A4G3-01A-11D-A24D-08	TCGA-HU-A4G3-01A-11D-A24D-08	|TCGA-HU-A4G3-10A-01D-A24F-08|TCGA-HU-A4G3-11A-11D-A24D-08	TCGA-HU-A4G3-10A-01D-A24F-08	TCGA-STAD	MSS	No
TCGA-B5-A3FA	|TCGA-B5-A3FA-01A-11D-A19Y-09	TCGA-B5-A3FA-01A-11D-A19Y-09	|TCGA-B5-A3FA-10A-01D-A19Y-09	TCGA-B5-A3FA-10A-01D-A19Y-09	TCGA-UCEC	MSI-L	No
TCGA-EI-6884	|TCGA-EI-6884-01A-11D-1924-10	TCGA-EI-6884-01A-11D-1924-10	|TCGA-EI-6884-10A-01D-1924-10	TCGA-EI-6884-10A-01D-1924-10	TCGA-CRC	MSS	No
TCGA-VQ-A923	|TCGA-VQ-A923-01A-11D-A410-08	TCGA-VQ-A923-01A-11D-A410-08	|TCGA-VQ-A923-10A-01D-A413-08	TCGA-VQ-A923-10A-01D-A413-08	TCGA-STAD	MSS	No
TCGA-RU-A8FL	|TCGA-RU-A8FL-01A-11D-A36X-10	TCGA-RU-A8FL-01A-11D-A36X-10	|TCGA-RU-A8FL-10A-01D-A370-10	TCGA-RU-A8FL-10A-01D-A370-10	TCGA-CRC	MSS	No
TCGA-AG-3574	|TCGA-AG-3574-01A-01D-1989-10	TCGA-AG-3574-01A-01D-1989-10	|TCGA-AG-3574-10A-01D-1989-10	TCGA-AG-3574-10A-01D-1989-10	TCGA-CRC	MSS	No
TCGA-A6-5656	|TCGA-A6-5656-01A-21D-A270-10|TCGA-A6-5656-01A-21D-1835-10|TCGA-A6-5656-01B-02D-A270-10	TCGA-A6-5656-01A-21D-A270-10	|TCGA-A6-5656-10A-01D-1835-10|TCGA-A6-5656-10A-01D-A270-10	TCGA-A6-5656-10A-01D-1835-10	TCGA-CRC	MSS	No
TCGA-D1-A102	|TCGA-D1-A102-01A-11D-A10M-09	TCGA-D1-A102-01A-11D-A10M-09	|TCGA-D1-A102-10A-01D-A10M-09	TCGA-D1-A102-10A-01D-A10M-09	TCGA-UCEC	MSS	No
TCGA-AX-A063	|TCGA-AX-A063-01A-11W-A027-09	TCGA-AX-A063-01A-11W-A027-09	|TCGA-AX-A063-10A-01W-A027-09	TCGA-AX-A063-10A-01W-A027-09	TCGA-UCEC	MSI-H	No
TCGA-AA-3697	|TCGA-AA-3697-01A-01D-1719-10	TCGA-AA-3697-01A-01D-1719-10	|TCGA-AA-3697-11A-01D-1719-10	TCGA-AA-3697-11A-01D-1719-10	TCGA-CRC	MSI-L	No
TCGA-AG-3893	|TCGA-AG-3893-01A-01W-1073-09	TCGA-AG-3893-01A-01W-1073-09	|TCGA-AG-3893-10A-01W-1073-09	TCGA-AG-3893-10A-01W-1073-09	TCGA-CRC	MSS	No
TCGA-BS-A0UA	|TCGA-BS-A0UA-01A-11D-A122-09	TCGA-BS-A0UA-01A-11D-A122-09	|TCGA-BS-A0UA-10A-01D-A122-09	TCGA-BS-A0UA-10A-01D-A122-09	TCGA-UCEC	MSI-H	Yes
TCGA-AA-3514	|TCGA-AA-3514-01A-02D-1953-10	TCGA-AA-3514-01A-02D-1953-10	|TCGA-AA-3514-11A-01D-1554-10|TCGA-AA-3514-10A-01D-1953-10	TCGA-AA-3514-11A-01D-1554-10	TCGA-CRC	MSS	No
TCGA-CM-6675	|TCGA-CM-6675-01A-11D-1835-10	TCGA-CM-6675-01A-11D-1835-10	|TCGA-CM-6675-10A-01D-1835-10	TCGA-CM-6675-10A-01D-1835-10	TCGA-CRC	MSS	Yes
TCGA-AP-A1DV	|TCGA-AP-A1DV-01A-21D-A135-09	TCGA-AP-A1DV-01A-21D-A135-09	|TCGA-AP-A1DV-10A-01D-A135-09	TCGA-AP-A1DV-10A-01D-A135-09	TCGA-UCEC	MSI-L	No
TCGA-BK-A4ZD	|TCGA-BK-A4ZD-01A-11D-A27P-09	TCGA-BK-A4ZD-01A-11D-A27P-09	|TCGA-BK-A4ZD-10A-01D-A27P-09|TCGA-BK-A4ZD-11A-12D-A27P-09	TCGA-BK-A4ZD-10A-01D-A27P-09	TCGA-UCEC	MSS	No
TCGA-A6-A567	|TCGA-A6-A567-01A-31D-A28G-10	TCGA-A6-A567-01A-31D-A28G-10	|TCGA-A6-A567-10A-01D-A28G-10	TCGA-A6-A567-10A-01D-A28G-10	TCGA-CRC	MSS	No
TCGA-BR-A4J6	|TCGA-BR-A4J6-01A-11D-A25D-08	TCGA-BR-A4J6-01A-11D-A25D-08	|TCGA-BR-A4J6-10A-01D-A25E-08	TCGA-BR-A4J6-10A-01D-A25E-08	TCGA-STAD	MSS	No
TCGA-BR-4370	|TCGA-BR-4370-01A-01D-1158-08	TCGA-BR-4370-01A-01D-1158-08	|TCGA-BR-4370-11A-01D-1158-08	TCGA-BR-4370-11A-01D-1158-08	TCGA-STAD	MSI-H	No
TCGA-AP-A059	|TCGA-AP-A059-01A-21D-A122-09	TCGA-AP-A059-01A-21D-A122-09	|TCGA-AP-A059-10A-01D-A122-09	TCGA-AP-A059-10A-01D-A122-09	TCGA-UCEC	MSI-H	Yes
TCGA-AG-4008	|TCGA-AG-4008-01A-01W-1073-09	TCGA-AG-4008-01A-01W-1073-09	|TCGA-AG-4008-10A-01W-1073-09	TCGA-AG-4008-10A-01W-1073-09	TCGA-CRC	MSS	No
TCGA-B5-A11N	|TCGA-B5-A11N-01A-11D-A122-09	TCGA-B5-A11N-01A-11D-A122-09	|TCGA-B5-A11N-10A-01D-A122-09	TCGA-B5-A11N-10A-01D-A122-09	TCGA-UCEC	MSI-L	Yes
TCGA-B5-A1MY	|TCGA-B5-A1MY-01A-11D-A142-09	TCGA-B5-A1MY-01A-11D-A142-09	|TCGA-B5-A1MY-10A-01D-A142-09	TCGA-B5-A1MY-10A-01D-A142-09	TCGA-UCEC	MSS	No
TCGA-D1-A16O	|TCGA-D1-A16O-01A-11D-A12J-09	TCGA-D1-A16O-01A-11D-A12J-09	|TCGA-D1-A16O-10A-01D-A12J-09	TCGA-D1-A16O-10A-01D-A12J-09	TCGA-UCEC	MSS	No
TCGA-G4-6297	|TCGA-G4-6297-01A-11D-1719-10	TCGA-G4-6297-01A-11D-1719-10	|TCGA-G4-6297-10A-01D-1719-10|TCGA-G4-6297-11A-01D-1719-10	TCGA-G4-6297-10A-01D-1719-10	TCGA-CRC	MSS	No
TCGA-AY-A71X	|TCGA-AY-A71X-01A-12D-A36X-10	TCGA-AY-A71X-01A-12D-A36X-10	|TCGA-AY-A71X-10A-01D-A370-10	TCGA-AY-A71X-10A-01D-A370-10	TCGA-CRC	MSS	No
TCGA-D7-A6EZ	|TCGA-D7-A6EZ-01A-11D-A31L-08	TCGA-D7-A6EZ-01A-11D-A31L-08	|TCGA-D7-A6EZ-10A-01D-A31J-08	TCGA-D7-A6EZ-10A-01D-A31J-08	TCGA-STAD	MSS	No
TCGA-AX-A2HF	|TCGA-AX-A2HF-01A-11D-A17D-09	TCGA-AX-A2HF-01A-11D-A17D-09	|TCGA-AX-A2HF-10A-01D-A17D-09	TCGA-AX-A2HF-10A-01D-A17D-09	TCGA-UCEC	MSS	Yes
TCGA-R5-A804	|TCGA-R5-A804-01A-11D-A364-08	TCGA-R5-A804-01A-11D-A364-08	|TCGA-R5-A804-10A-01D-A362-08	TCGA-R5-A804-10A-01D-A362-08	TCGA-STAD	MSI-L	No
TCGA-AA-3531	|TCGA-AA-3531-01A-01D-1953-10	TCGA-AA-3531-01A-01D-1953-10	|TCGA-AA-3531-10A-01D-1953-10|TCGA-AA-3531-11A-01D-1554-10	TCGA-AA-3531-10A-01D-1953-10	TCGA-CRC	MSI-L	Yes
TCGA-D7-8570	|TCGA-D7-8570-01A-11D-2340-08	TCGA-D7-8570-01A-11D-2340-08	|TCGA-D7-8570-10A-01D-2341-08	TCGA-D7-8570-10A-01D-2341-08	TCGA-STAD	MSS	Yes
TCGA-AP-A051	|TCGA-AP-A051-01A-21W-A027-09	TCGA-AP-A051-01A-21W-A027-09	|TCGA-AP-A051-10A-01W-A027-09	TCGA-AP-A051-10A-01W-A027-09	TCGA-UCEC	MSI-H	No
TCGA-DM-A1D4	|TCGA-DM-A1D4-01A-21D-A152-10	TCGA-DM-A1D4-01A-21D-A152-10	|TCGA-DM-A1D4-10A-01D-A152-10	TCGA-DM-A1D4-10A-01D-A152-10	TCGA-CRC	MSI-L	Yes
TCGA-RD-A7BW	|TCGA-RD-A7BW-01A-11D-A32N-08	TCGA-RD-A7BW-01A-11D-A32N-08	|TCGA-RD-A7BW-10A-01D-A32N-08	TCGA-RD-A7BW-10A-01D-A32N-08	TCGA-STAD	MSS	No
TCGA-AM-5820	|TCGA-AM-5820-01A-01D-1650-10	TCGA-AM-5820-01A-01D-1650-10	|TCGA-AM-5820-10A-01D-1650-10	TCGA-AM-5820-10A-01D-1650-10	TCGA-CRC	MSS	Yes
TCGA-B7-5818	|TCGA-B7-5818-01A-11D-1600-08	TCGA-B7-5818-01A-11D-1600-08	|TCGA-B7-5818-10A-01D-1600-08	TCGA-B7-5818-10A-01D-1600-08	TCGA-STAD	MSI-L	No
TCGA-RD-A8N5	|TCGA-RD-A8N5-01A-12D-A364-08	TCGA-RD-A8N5-01A-12D-A364-08	|TCGA-RD-A8N5-10A-01D-A362-08	TCGA-RD-A8N5-10A-01D-A362-08	TCGA-STAD	MSS	No
TCGA-AJ-A3BH	|TCGA-AJ-A3BH-01A-11D-A19Y-09	TCGA-AJ-A3BH-01A-11D-A19Y-09	|TCGA-AJ-A3BH-10A-01D-A19Y-09	TCGA-AJ-A3BH-10A-01D-A19Y-09	TCGA-UCEC	MSI-H	No
TCGA-AA-3660	|TCGA-AA-3660-01A-01D-1719-10	TCGA-AA-3660-01A-01D-1719-10	|TCGA-AA-3660-11A-01D-1719-10	TCGA-AA-3660-11A-01D-1719-10	TCGA-CRC	MSS	No
TCGA-A6-3807	|TCGA-A6-3807-01A-01W-0995-10	TCGA-A6-3807-01A-01W-0995-10	|TCGA-A6-3807-10A-01D-1459-10|TCGA-A6-3807-11A-01W-0995-10	TCGA-A6-3807-10A-01D-1459-10	TCGA-CRC	MSS	Yes
TCGA-AA-3870	|TCGA-AA-3870-01A-01W-0995-10	TCGA-AA-3870-01A-01W-0995-10	|TCGA-AA-3870-10A-01W-0995-10	TCGA-AA-3870-10A-01W-0995-10	TCGA-CRC	MSS	Yes
TCGA-VQ-A91N	|TCGA-VQ-A91N-01A-11D-A410-08	TCGA-VQ-A91N-01A-11D-A410-08	|TCGA-VQ-A91N-10A-01D-A413-08	TCGA-VQ-A91N-10A-01D-A413-08	TCGA-STAD	MSS	No
TCGA-HU-A4H5	|TCGA-HU-A4H5-01A-21D-A25D-08	TCGA-HU-A4H5-01A-21D-A25D-08	|TCGA-HU-A4H5-11A-11D-A25E-08	TCGA-HU-A4H5-11A-11D-A25E-08	TCGA-STAD	MSS	No
TCGA-BR-8370	|TCGA-BR-8370-01A-11D-2340-08	TCGA-BR-8370-01A-11D-2340-08	|TCGA-BR-8370-10A-01D-2341-08	TCGA-BR-8370-10A-01D-2341-08	TCGA-STAD	MSI-L	Yes
TCGA-D7-6519	|TCGA-D7-6519-01A-11D-1800-08	TCGA-D7-6519-01A-11D-1800-08	|TCGA-D7-6519-10A-01D-1800-08	TCGA-D7-6519-10A-01D-1800-08	TCGA-STAD	MSS	No
TCGA-RD-A8N1	|TCGA-RD-A8N1-01A-12D-A364-08	TCGA-RD-A8N1-01A-12D-A364-08	|TCGA-RD-A8N1-10A-01D-A362-08	TCGA-RD-A8N1-10A-01D-A362-08	TCGA-STAD	MSS	No
TCGA-D7-5579	|TCGA-D7-5579-01A-01D-1600-08	TCGA-D7-5579-01A-01D-1600-08	|TCGA-D7-5579-10A-01D-1600-08	TCGA-D7-5579-10A-01D-1600-08	TCGA-STAD	MSS	No
TCGA-SJ-A6ZI	|TCGA-SJ-A6ZI-01A-12D-A34Q-09	TCGA-SJ-A6ZI-01A-12D-A34Q-09	|TCGA-SJ-A6ZI-10B-01D-A34Q-09	TCGA-SJ-A6ZI-10B-01D-A34Q-09	TCGA-UCEC	MSI-H	No
TCGA-CG-4474	|TCGA-CG-4474-01A-02D-1158-08	TCGA-CG-4474-01A-02D-1158-08	|TCGA-CG-4474-10A-01D-1158-08	TCGA-CG-4474-10A-01D-1158-08	TCGA-STAD	MSS	No
TCGA-AA-3872	|TCGA-AA-3872-01A-01W-0995-10	TCGA-AA-3872-01A-01W-0995-10	|TCGA-AA-3872-10A-01W-0995-10	TCGA-AA-3872-10A-01W-0995-10	TCGA-CRC	MSS	No
TCGA-B5-A5OD	|TCGA-B5-A5OD-01A-11D-A31U-09	TCGA-B5-A5OD-01A-11D-A31U-09	|TCGA-B5-A5OD-10A-01D-A31U-09	TCGA-B5-A5OD-10A-01D-A31U-09	TCGA-UCEC	MSS	No
TCGA-D7-8573	|TCGA-D7-8573-01A-11D-2340-08	TCGA-D7-8573-01A-11D-2340-08	|TCGA-D7-8573-10A-01D-2341-08	TCGA-D7-8573-10A-01D-2341-08	TCGA-STAD	MSI-L	No
TCGA-AG-A020	|TCGA-AG-A020-01A-21W-A096-10	TCGA-AG-A020-01A-21W-A096-10	|TCGA-AG-A020-11A-11W-A096-10	TCGA-AG-A020-11A-11W-A096-10	TCGA-CRC	MSS	No
TCGA-CG-4442	|TCGA-CG-4442-01A-01D-1158-08	TCGA-CG-4442-01A-01D-1158-08	|TCGA-CG-4442-10A-01D-1158-08	TCGA-CG-4442-10A-01D-1158-08	TCGA-STAD	MSI-H	No
TCGA-DI-A1C3	|TCGA-DI-A1C3-01A-41D-A135-09	TCGA-DI-A1C3-01A-41D-A135-09	|TCGA-DI-A1C3-10A-01D-A135-09	TCGA-DI-A1C3-10A-01D-A135-09	TCGA-UCEC	MSS	No
TCGA-G4-6317	|TCGA-G4-6317-02A-11D-2067-10|TCGA-G4-6317-01A-11D-1719-10	TCGA-G4-6317-02A-11D-2067-10	|TCGA-G4-6317-10A-01D-1720-10	TCGA-G4-6317-10A-01D-1720-10	TCGA-CRC	MSI-L	Yes
TCGA-AA-3667	|TCGA-AA-3667-01A-01W-0900-09	TCGA-AA-3667-01A-01W-0900-09	|TCGA-AA-3667-10A-01W-0900-09	TCGA-AA-3667-10A-01W-0900-09	TCGA-CRC	MSI-L	Yes
TCGA-EY-A1H0	|TCGA-EY-A1H0-01A-11D-A13L-09	TCGA-EY-A1H0-01A-11D-A13L-09	|TCGA-EY-A1H0-10A-01D-A13O-09	TCGA-EY-A1H0-10A-01D-A13O-09	TCGA-UCEC	MSI-H	No
TCGA-AX-A3G9	|TCGA-AX-A3G9-01A-11D-A228-09	TCGA-AX-A3G9-01A-11D-A228-09	|TCGA-AX-A3G9-10A-01D-A22A-09	TCGA-AX-A3G9-10A-01D-A22A-09	TCGA-UCEC	MSI-H	No
TCGA-CK-6747	|TCGA-CK-6747-01A-11D-1835-10	TCGA-CK-6747-01A-11D-1835-10	|TCGA-CK-6747-10A-01D-1835-10	TCGA-CK-6747-10A-01D-1835-10	TCGA-CRC	MSI-H	No
TCGA-HU-A4HB	|TCGA-HU-A4HB-01A-12D-A25D-08	TCGA-HU-A4HB-01A-12D-A25D-08	|TCGA-HU-A4HB-11A-11D-A25E-08|TCGA-HU-A4HB-10A-01D-A25E-08	TCGA-HU-A4HB-11A-11D-A25E-08	TCGA-STAD	MSS	No
TCGA-BR-A4IV	|TCGA-BR-A4IV-01A-31D-A25D-08	TCGA-BR-A4IV-01A-31D-A25D-08	|TCGA-BR-A4IV-10A-01D-A25E-08	TCGA-BR-A4IV-10A-01D-A25E-08	TCGA-STAD	MSS	No
TCGA-AG-A023	|TCGA-AG-A023-01A-01W-A00E-09	TCGA-AG-A023-01A-01W-A00E-09	|TCGA-AG-A023-10A-01W-A00E-09	TCGA-AG-A023-10A-01W-A00E-09	TCGA-CRC	MSS	No
TCGA-VQ-A91S	|TCGA-VQ-A91S-01A-11D-A410-08	TCGA-VQ-A91S-01A-11D-A410-08	|TCGA-VQ-A91S-10A-01D-A413-08	TCGA-VQ-A91S-10A-01D-A413-08	TCGA-STAD	MSS	No
TCGA-A6-6782	|TCGA-A6-6782-01A-11D-1835-10	TCGA-A6-6782-01A-11D-1835-10	|TCGA-A6-6782-10A-01D-1835-10	TCGA-A6-6782-10A-01D-1835-10	TCGA-CRC	MSS	Yes
TCGA-AF-3914	|TCGA-AF-3914-01A-01W-1073-09	TCGA-AF-3914-01A-01W-1073-09	|TCGA-AF-3914-11A-01W-1073-09	TCGA-AF-3914-11A-01W-1073-09	TCGA-CRC	MSS	No
TCGA-A5-A0G3	|TCGA-A5-A0G3-01A-11W-A062-09	TCGA-A5-A0G3-01A-11W-A062-09	|TCGA-A5-A0G3-10A-01W-A062-09	TCGA-A5-A0G3-10A-01W-A062-09	TCGA-UCEC	MSS	No
TCGA-AJ-A3BG	|TCGA-AJ-A3BG-01A-11D-A19Y-09	TCGA-AJ-A3BG-01A-11D-A19Y-09	|TCGA-AJ-A3BG-10A-01D-A19Y-09	TCGA-AJ-A3BG-10A-01D-A19Y-09	TCGA-UCEC	MSI-H	No
TCGA-DI-A0WH	|TCGA-DI-A0WH-01A-12D-A12J-09	TCGA-DI-A0WH-01A-12D-A12J-09	|TCGA-DI-A0WH-10B-01D-A12J-09	TCGA-DI-A0WH-10B-01D-A12J-09	TCGA-UCEC	MSI-H	No
TCGA-F5-6814	|TCGA-F5-6814-01A-31D-1924-10	TCGA-F5-6814-01A-31D-1924-10	|TCGA-F5-6814-10A-01D-1924-10	TCGA-F5-6814-10A-01D-1924-10	TCGA-CRC	MSS	No
TCGA-AX-A3G7	|TCGA-AX-A3G7-01A-12D-A20S-09	TCGA-AX-A3G7-01A-12D-A20S-09	|TCGA-AX-A3G7-10A-01D-A20S-09	TCGA-AX-A3G7-10A-01D-A20S-09	TCGA-UCEC	MSS	No
TCGA-AX-A1CF	|TCGA-AX-A1CF-01A-11D-A135-09	TCGA-AX-A1CF-01A-11D-A135-09	|TCGA-AX-A1CF-11A-11D-A135-09	TCGA-AX-A1CF-11A-11D-A135-09	TCGA-UCEC	MSS	No
TCGA-AZ-4308	|TCGA-AZ-4308-01A-01D-1408-10	TCGA-AZ-4308-01A-01D-1408-10	|TCGA-AZ-4308-10A-01D-2188-10	TCGA-AZ-4308-10A-01D-2188-10	TCGA-CRC	MSS	No
TCGA-PG-A914	|TCGA-PG-A914-01A-11D-A37N-09	TCGA-PG-A914-01A-11D-A37N-09	|TCGA-PG-A914-10A-01D-A37N-09	TCGA-PG-A914-10A-01D-A37N-09	TCGA-UCEC	MSS	No
TCGA-CG-4441	|TCGA-CG-4441-01A-01D-1800-08	TCGA-CG-4441-01A-01D-1800-08	|TCGA-CG-4441-10A-01D-1800-08	TCGA-CG-4441-10A-01D-1800-08	TCGA-STAD	MSS	No
TCGA-4N-A93T	|TCGA-4N-A93T-01A-11D-A36X-10	TCGA-4N-A93T-01A-11D-A36X-10	|TCGA-4N-A93T-10A-01D-A370-10	TCGA-4N-A93T-10A-01D-A370-10	TCGA-CRC	MSS	No
TCGA-AA-3655	|TCGA-AA-3655-01A-02D-1719-10	TCGA-AA-3655-01A-02D-1719-10	|TCGA-AA-3655-11A-01D-1719-10	TCGA-AA-3655-11A-01D-1719-10	TCGA-CRC	MSS	No
TCGA-CG-4306	|TCGA-CG-4306-01A-01D-1158-08	TCGA-CG-4306-01A-01D-1158-08	|TCGA-CG-4306-10A-01D-1158-08	TCGA-CG-4306-10A-01D-1158-08	TCGA-STAD	MSI-H	No
TCGA-AA-A024	|TCGA-AA-A024-01A-02W-A00E-09	TCGA-AA-A024-01A-02W-A00E-09	|TCGA-AA-A024-10A-01W-A00E-09	TCGA-AA-A024-10A-01W-A00E-09	TCGA-CRC	MSI-L	No
TCGA-BR-8690	|TCGA-BR-8690-01A-11D-2394-08	TCGA-BR-8690-01A-11D-2394-08	|TCGA-BR-8690-10A-01D-2394-08	TCGA-BR-8690-10A-01D-2394-08	TCGA-STAD	MSI-L	Yes
TCGA-CD-8526	|TCGA-CD-8526-01A-11D-2340-08	TCGA-CD-8526-01A-11D-2340-08	|TCGA-CD-8526-10A-01D-2341-08	TCGA-CD-8526-10A-01D-2341-08	TCGA-STAD	MSS	No
TCGA-F4-6855	|TCGA-F4-6855-01A-11D-1924-10	TCGA-F4-6855-01A-11D-1924-10	|TCGA-F4-6855-10A-01D-1924-10	TCGA-F4-6855-10A-01D-1924-10	TCGA-CRC	MSI-L	Yes
TCGA-AX-A05S	|TCGA-AX-A05S-01A-11W-A027-09	TCGA-AX-A05S-01A-11W-A027-09	|TCGA-AX-A05S-10A-01W-A027-09	TCGA-AX-A05S-10A-01W-A027-09	TCGA-UCEC	MSI-H	No
TCGA-B5-A11O	|TCGA-B5-A11O-01A-11D-A122-09	TCGA-B5-A11O-01A-11D-A122-09	|TCGA-B5-A11O-10A-01D-A122-09	TCGA-B5-A11O-10A-01D-A122-09	TCGA-UCEC	MSI-L	Yes
TCGA-B5-A11P	|TCGA-B5-A11P-01B-11D-A14G-09	TCGA-B5-A11P-01B-11D-A14G-09	|TCGA-B5-A11P-10A-01D-A14G-09	TCGA-B5-A11P-10A-01D-A14G-09	TCGA-UCEC	MSI-L	No
TCGA-5M-AAT5	|TCGA-5M-AAT5-01A-21D-A40P-10	TCGA-5M-AAT5-01A-21D-A40P-10	|TCGA-5M-AAT5-10A-01D-A40P-10	TCGA-5M-AAT5-10A-01D-A40P-10	TCGA-CRC	MSI-L	No
TCGA-NH-A50T	|TCGA-NH-A50T-01A-11D-A28G-10	TCGA-NH-A50T-01A-11D-A28G-10	|TCGA-NH-A50T-10A-01D-A28G-10	TCGA-NH-A50T-10A-01D-A28G-10	TCGA-CRC	MSS	No
TCGA-BR-A4J8	|TCGA-BR-A4J8-01A-11D-A25D-08	TCGA-BR-A4J8-01A-11D-A25D-08	|TCGA-BR-A4J8-10A-01D-A25E-08	TCGA-BR-A4J8-10A-01D-A25E-08	TCGA-STAD	MSS	No
TCGA-R5-A7ZR	|TCGA-R5-A7ZR-01A-11D-A34U-08	TCGA-R5-A7ZR-01A-11D-A34U-08	|TCGA-R5-A7ZR-10A-01D-A34X-08	TCGA-R5-A7ZR-10A-01D-A34X-08	TCGA-STAD	MSS	No
TCGA-BG-A18B	|TCGA-BG-A18B-01A-11D-A12J-09	TCGA-BG-A18B-01A-11D-A12J-09	|TCGA-BG-A18B-10A-01D-A12J-09	TCGA-BG-A18B-10A-01D-A12J-09	TCGA-UCEC	MSI-H	Yes
TCGA-F4-6809	|TCGA-F4-6809-01A-11D-1835-10	TCGA-F4-6809-01A-11D-1835-10	|TCGA-F4-6809-10A-01D-1835-10	TCGA-F4-6809-10A-01D-1835-10	TCGA-CRC	MSS	No
TCGA-AG-3725	|TCGA-AG-3725-01A-11D-1733-10	TCGA-AG-3725-01A-11D-1733-10	|TCGA-AG-3725-11A-01D-1733-10	TCGA-AG-3725-11A-01D-1733-10	TCGA-CRC	MSS	No
TCGA-HU-A4GT	|TCGA-HU-A4GT-01A-21D-A25D-08	TCGA-HU-A4GT-01A-21D-A25D-08	|TCGA-HU-A4GT-10A-01D-A25E-08	TCGA-HU-A4GT-10A-01D-A25E-08	TCGA-STAD	MSI-H	No
TCGA-D1-A0ZO	|TCGA-D1-A0ZO-01A-11D-A122-09	TCGA-D1-A0ZO-01A-11D-A122-09	|TCGA-D1-A0ZO-10A-01D-A122-09	TCGA-D1-A0ZO-10A-01D-A122-09	TCGA-UCEC	MSI-H	No
TCGA-B5-A0JT	|TCGA-B5-A0JT-01A-21D-A122-09	TCGA-B5-A0JT-01A-21D-A122-09	|TCGA-B5-A0JT-10A-01D-A122-09	TCGA-B5-A0JT-10A-01D-A122-09	TCGA-UCEC	MSS	No
TCGA-BR-6455	|TCGA-BR-6455-01A-11D-1800-08	TCGA-BR-6455-01A-11D-1800-08	|TCGA-BR-6455-10A-01D-1800-08	TCGA-BR-6455-10A-01D-1800-08	TCGA-STAD	MSS	No
TCGA-AA-3494	|TCGA-AA-3494-01A-01D-1408-10	TCGA-AA-3494-01A-01D-1408-10	|TCGA-AA-3494-11A-01D-2188-10	TCGA-AA-3494-11A-01D-2188-10	TCGA-CRC	MSS	No
TCGA-3M-AB46	|TCGA-3M-AB46-01A-11D-A410-08	TCGA-3M-AB46-01A-11D-A410-08	|TCGA-3M-AB46-10A-01D-A413-08	TCGA-3M-AB46-10A-01D-A413-08	TCGA-STAD	MSS	No
TCGA-AZ-6608	|TCGA-AZ-6608-01A-11D-1835-10	TCGA-AZ-6608-01A-11D-1835-10	|TCGA-AZ-6608-11A-01D-1835-10	TCGA-AZ-6608-11A-01D-1835-10	TCGA-CRC	MSI-L	No
TCGA-BR-6710	|TCGA-BR-6710-01A-11D-1882-08	TCGA-BR-6710-01A-11D-1882-08	|TCGA-BR-6710-11A-01D-1882-08|TCGA-BR-6710-10A-01D-1882-08	TCGA-BR-6710-11A-01D-1882-08	TCGA-STAD	MSS	No
TCGA-AZ-6607	|TCGA-AZ-6607-01A-11D-1835-10	TCGA-AZ-6607-01A-11D-1835-10	|TCGA-AZ-6607-11A-01D-1835-10	TCGA-AZ-6607-11A-01D-1835-10	TCGA-CRC	MSS	No
TCGA-D7-A6EY	|TCGA-D7-A6EY-01A-21D-A31L-08	TCGA-D7-A6EY-01A-21D-A31L-08	|TCGA-D7-A6EY-10A-01D-A31J-08	TCGA-D7-A6EY-10A-01D-A31J-08	TCGA-STAD	MSI-H	Yes
TCGA-AA-A02W	|TCGA-AA-A02W-01A-01W-A00E-09	TCGA-AA-A02W-01A-01W-A00E-09	|TCGA-AA-A02W-10A-01W-A00E-09	TCGA-AA-A02W-10A-01W-A00E-09	TCGA-CRC	MSI-L	Yes
TCGA-AP-A0LS	|TCGA-AP-A0LS-01A-11D-A14G-09	TCGA-AP-A0LS-01A-11D-A14G-09	|TCGA-AP-A0LS-10B-01D-A14G-09	TCGA-AP-A0LS-10B-01D-A14G-09	TCGA-UCEC	MSI-H	No
TCGA-CG-5730	|TCGA-CG-5730-01A-11D-1600-08	TCGA-CG-5730-01A-11D-1600-08	|TCGA-CG-5730-11A-01D-1600-08	TCGA-CG-5730-11A-01D-1600-08	TCGA-STAD	MSS	No
TCGA-AA-3980	|TCGA-AA-3980-01A-02W-0995-10	TCGA-AA-3980-01A-02W-0995-10	|TCGA-AA-3980-10A-01W-0999-10	TCGA-AA-3980-10A-01W-0999-10	TCGA-CRC	MSS	No
TCGA-F4-6463	|TCGA-F4-6463-01A-11D-1719-10	TCGA-F4-6463-01A-11D-1719-10	|TCGA-F4-6463-10A-01D-1719-10	TCGA-F4-6463-10A-01D-1719-10	TCGA-CRC	MSS	No
TCGA-PG-A5BC	|TCGA-PG-A5BC-01A-12D-A27P-09	TCGA-PG-A5BC-01A-12D-A27P-09	|TCGA-PG-A5BC-10A-01D-A27P-09	TCGA-PG-A5BC-10A-01D-A27P-09	TCGA-UCEC	MSS	No
TCGA-NH-A8F8	|TCGA-NH-A8F8-01A-72D-A40P-10	TCGA-NH-A8F8-01A-72D-A40P-10	|TCGA-NH-A8F8-10A-01D-A40P-10	TCGA-NH-A8F8-10A-01D-A40P-10	TCGA-CRC	MSS	No
TCGA-AA-3833	|TCGA-AA-3833-01A-01W-0900-09|TCGA-AA-3833-01A-01D-1981-10	TCGA-AA-3833-01A-01D-1981-10	|TCGA-AA-3833-10A-01W-0900-09|TCGA-AA-3833-10A-01W-1982-10	TCGA-AA-3833-10A-01W-1982-10	TCGA-CRC	MSI-H	No
TCGA-BR-6706	|TCGA-BR-6706-01A-11D-1882-08	TCGA-BR-6706-01A-11D-1882-08	|TCGA-BR-6706-11A-01D-1882-08|TCGA-BR-6706-10A-01D-1882-08	TCGA-BR-6706-11A-01D-1882-08	TCGA-STAD	MSS	Yes
TCGA-AH-6547	|TCGA-AH-6547-01A-11D-1826-10	TCGA-AH-6547-01A-11D-1826-10	|TCGA-AH-6547-11A-02D-1826-10	TCGA-AH-6547-11A-02D-1826-10	TCGA-CRC	MSS	No
TCGA-BR-A4J2	|TCGA-BR-A4J2-01A-21D-A25D-08	TCGA-BR-A4J2-01A-21D-A25D-08	|TCGA-BR-A4J2-10A-01D-A25E-08	TCGA-BR-A4J2-10A-01D-A25E-08	TCGA-STAD	MSS	No
TCGA-D1-A165	|TCGA-D1-A165-01A-11D-A12J-09	TCGA-D1-A165-01A-11D-A12J-09	|TCGA-D1-A165-10A-01D-A12J-09	TCGA-D1-A165-10A-01D-A12J-09	TCGA-UCEC	MSS	No
TCGA-BR-7958	|TCGA-BR-7958-01A-21D-2340-08	TCGA-BR-7958-01A-21D-2340-08	|TCGA-BR-7958-10A-01D-2340-08	TCGA-BR-7958-10A-01D-2340-08	TCGA-STAD	MSS	No
TCGA-EY-A1GC	|TCGA-EY-A1GC-01A-11D-A13L-09	TCGA-EY-A1GC-01A-11D-A13L-09	|TCGA-EY-A1GC-10A-01D-A13O-09	TCGA-EY-A1GC-10A-01D-A13O-09	TCGA-UCEC	MSS	No
TCGA-D7-A4YX	|TCGA-D7-A4YX-01A-11D-A25D-08	TCGA-D7-A4YX-01A-11D-A25D-08	|TCGA-D7-A4YX-10A-01D-A25E-08	TCGA-D7-A4YX-10A-01D-A25E-08	TCGA-STAD	MSS	No
TCGA-D7-8574	|TCGA-D7-8574-01A-13D-2340-08	TCGA-D7-8574-01A-13D-2340-08	|TCGA-D7-8574-10A-01D-2341-08	TCGA-D7-8574-10A-01D-2341-08	TCGA-STAD	MSS	Yes
TCGA-KP-A3W0	|TCGA-KP-A3W0-01A-21D-A228-09	TCGA-KP-A3W0-01A-21D-A228-09	|TCGA-KP-A3W0-10A-01D-A22A-09	TCGA-KP-A3W0-10A-01D-A22A-09	TCGA-UCEC	MSS	No
TCGA-BR-8077	|TCGA-BR-8077-01A-11D-2340-08	TCGA-BR-8077-01A-11D-2340-08	|TCGA-BR-8077-10A-01D-2340-08	TCGA-BR-8077-10A-01D-2340-08	TCGA-STAD	MSS	No
TCGA-DM-A280	|TCGA-DM-A280-01A-12D-A16V-10	TCGA-DM-A280-01A-12D-A16V-10	|TCGA-DM-A280-10A-01D-A16V-10	TCGA-DM-A280-10A-01D-A16V-10	TCGA-CRC	MSS	No
TCGA-AA-3558	|TCGA-AA-3558-01A-01D-1953-10	TCGA-AA-3558-01A-01D-1953-10	|TCGA-AA-3558-10A-01D-1953-10	TCGA-AA-3558-10A-01D-1953-10	TCGA-CRC	MSS	Yes
TCGA-AG-3580	|TCGA-AG-3580-01A-01D-1989-10	TCGA-AG-3580-01A-01D-1989-10	|TCGA-AG-3580-10A-01D-1989-10	TCGA-AG-3580-10A-01D-1989-10	TCGA-CRC	MSS	No
TCGA-CD-5800	|TCGA-CD-5800-01A-11D-1600-08	TCGA-CD-5800-01A-11D-1600-08	|TCGA-CD-5800-10A-01D-1600-08	TCGA-CD-5800-10A-01D-1600-08	TCGA-STAD	MSS	No
TCGA-BR-8486	|TCGA-BR-8486-01A-31D-2394-08	TCGA-BR-8486-01A-31D-2394-08	|TCGA-BR-8486-10A-01D-2394-08	TCGA-BR-8486-10A-01D-2394-08	TCGA-STAD	MSS	No
TCGA-B5-A11Z	|TCGA-B5-A11Z-01A-11D-A10M-09	TCGA-B5-A11Z-01A-11D-A10M-09	|TCGA-B5-A11Z-10A-01D-A10M-09	TCGA-B5-A11Z-10A-01D-A10M-09	TCGA-UCEC	MSS	No
TCGA-FI-A2EY	|TCGA-FI-A2EY-01A-12D-A18P-09	TCGA-FI-A2EY-01A-12D-A18P-09	|TCGA-FI-A2EY-10A-01D-A18P-09	TCGA-FI-A2EY-10A-01D-A18P-09	TCGA-UCEC	MSI-L	No
TCGA-AP-A1E3	|TCGA-AP-A1E3-01A-11D-A135-09	TCGA-AP-A1E3-01A-11D-A135-09	|TCGA-AP-A1E3-10A-01D-A135-09	TCGA-AP-A1E3-10A-01D-A135-09	TCGA-UCEC	MSS	No
TCGA-BR-4253	|TCGA-BR-4253-01A-01D-1126-08	TCGA-BR-4253-01A-01D-1126-08	|TCGA-BR-4253-11A-01D-1126-08	TCGA-BR-4253-11A-01D-1126-08	TCGA-STAD	MSS	No
TCGA-AG-4005	|TCGA-AG-4005-01A-01W-1073-09	TCGA-AG-4005-01A-01W-1073-09	|TCGA-AG-4005-10A-01W-1073-09	TCGA-AG-4005-10A-01W-1073-09	TCGA-CRC	MSS	No
TCGA-AA-3529	|TCGA-AA-3529-01A-02D-1953-10	TCGA-AA-3529-01A-02D-1953-10	|TCGA-AA-3529-10A-01W-0831-10|TCGA-AA-3529-11A-01D-1554-10	TCGA-AA-3529-11A-01D-1554-10	TCGA-CRC	MSI-L	No
TCGA-AA-A00N	|TCGA-AA-A00N-01A-02D-A17O-10|TCGA-AA-A00N-01A-02W-A00E-09	TCGA-AA-A00N-01A-02D-A17O-10	|TCGA-AA-A00N-10A-01D-A17O-10|TCGA-AA-A00N-10A-01W-A00E-09	TCGA-AA-A00N-10A-01D-A17O-10	TCGA-CRC	MSI-L	No
TCGA-EY-A1GR	|TCGA-EY-A1GR-01A-11D-A13L-09	TCGA-EY-A1GR-01A-11D-A13L-09	|TCGA-EY-A1GR-10A-01D-A13O-09	TCGA-EY-A1GR-10A-01D-A13O-09	TCGA-UCEC	MSS	No
TCGA-VQ-A8DU	|TCGA-VQ-A8DU-01A-11D-A364-08	TCGA-VQ-A8DU-01A-11D-A364-08	|TCGA-VQ-A8DU-10A-01D-A362-08	TCGA-VQ-A8DU-10A-01D-A362-08	TCGA-STAD	MSS	No
TCGA-VQ-A8PK	|TCGA-VQ-A8PK-01A-12D-A410-08	TCGA-VQ-A8PK-01A-12D-A410-08	|TCGA-VQ-A8PK-10A-01D-A413-08	TCGA-VQ-A8PK-10A-01D-A413-08	TCGA-STAD	MSS	No
TCGA-AA-A01V	|TCGA-AA-A01V-01A-23W-A096-10	TCGA-AA-A01V-01A-23W-A096-10	|TCGA-AA-A01V-11A-11W-A096-10	TCGA-AA-A01V-11A-11W-A096-10	TCGA-CRC	MSS	No
TCGA-AA-3524	|TCGA-AA-3524-01A-02D-1953-10	TCGA-AA-3524-01A-02D-1953-10	|TCGA-AA-3524-11A-01D-1554-10|TCGA-AA-3524-10A-01W-0831-10	TCGA-AA-3524-11A-01D-1554-10	TCGA-CRC	MSS	No
TCGA-AA-A00O	|TCGA-AA-A00O-01A-02W-A00E-09	TCGA-AA-A00O-01A-02W-A00E-09	|TCGA-AA-A00O-10A-01W-A00E-09	TCGA-AA-A00O-10A-01W-A00E-09	TCGA-CRC	MSI-L	Yes
TCGA-EY-A3QX	|TCGA-EY-A3QX-01A-11D-A228-09	TCGA-EY-A3QX-01A-11D-A228-09	|TCGA-EY-A3QX-10A-01D-A22A-09	TCGA-EY-A3QX-10A-01D-A22A-09	TCGA-UCEC	MSS	No
TCGA-AG-3742	|TCGA-AG-3742-01A-11D-1657-10	TCGA-AG-3742-01A-11D-1657-10	|TCGA-AG-3742-11A-01D-1657-10	TCGA-AG-3742-11A-01D-1657-10	TCGA-CRC	MSS	No
TCGA-QG-A5YV	|TCGA-QG-A5YV-01A-11D-A28G-10	TCGA-QG-A5YV-01A-11D-A28G-10	|TCGA-QG-A5YV-10A-01D-A28G-10	TCGA-QG-A5YV-10A-01D-A28G-10	TCGA-CRC	MSS	No
TCGA-AA-3684	|TCGA-AA-3684-01A-02W-0900-09	TCGA-AA-3684-01A-02W-0900-09	|TCGA-AA-3684-10A-01W-0900-09	TCGA-AA-3684-10A-01W-0900-09	TCGA-CRC	MSS	Yes
TCGA-A5-A3LO	|TCGA-A5-A3LO-01A-11D-A228-09	TCGA-A5-A3LO-01A-11D-A228-09	|TCGA-A5-A3LO-10A-01D-A22A-09	TCGA-A5-A3LO-10A-01D-A22A-09	TCGA-UCEC	MSS	No
TCGA-CD-8536	|TCGA-CD-8536-01A-11D-2340-08	TCGA-CD-8536-01A-11D-2340-08	|TCGA-CD-8536-10A-01D-2341-08	TCGA-CD-8536-10A-01D-2341-08	TCGA-STAD	MSI-H	Yes
TCGA-CD-8530	|TCGA-CD-8530-01A-11D-2340-08	TCGA-CD-8530-01A-11D-2340-08	|TCGA-CD-8530-10A-01D-2341-08	TCGA-CD-8530-10A-01D-2341-08	TCGA-STAD	MSS	No
TCGA-A6-A566	|TCGA-A6-A566-01A-11D-A28G-10	TCGA-A6-A566-01A-11D-A28G-10	|TCGA-A6-A566-10A-01D-A28G-10	TCGA-A6-A566-10A-01D-A28G-10	TCGA-CRC	MSI-L	No
TCGA-AP-A0LV	|TCGA-AP-A0LV-01A-11W-A062-09	TCGA-AP-A0LV-01A-11W-A062-09	|TCGA-AP-A0LV-10A-01W-A062-09	TCGA-AP-A0LV-10A-01W-A062-09	TCGA-UCEC	MSS	No
TCGA-BG-A0W1	|TCGA-BG-A0W1-01A-12D-A10G-09	TCGA-BG-A0W1-01A-12D-A10G-09	|TCGA-BG-A0W1-10A-01D-A117-09	TCGA-BG-A0W1-10A-01D-A117-09	TCGA-UCEC	MSS	Yes
TCGA-H5-A2HR	|TCGA-H5-A2HR-01A-11D-A17W-09	TCGA-H5-A2HR-01A-11D-A17W-09	|TCGA-H5-A2HR-10A-01D-A17W-09	TCGA-H5-A2HR-10A-01D-A17W-09	TCGA-UCEC	MSI-L	No
TCGA-AA-A022	|TCGA-AA-A022-01A-21W-A096-10|TCGA-AA-A022-01A-21D-A17O-10	TCGA-AA-A022-01A-21D-A17O-10	|TCGA-AA-A022-11A-11D-A17O-10|TCGA-AA-A022-11A-11W-A096-10	TCGA-AA-A022-11A-11D-A17O-10	TCGA-CRC	MSI-H	No
TCGA-AJ-A3IA	|TCGA-AJ-A3IA-01A-11D-A20S-09	TCGA-AJ-A3IA-01A-11D-A20S-09	|TCGA-AJ-A3IA-10A-01D-A20S-09	TCGA-AJ-A3IA-10A-01D-A20S-09	TCGA-UCEC	MSS	No
TCGA-QS-A5YQ	|TCGA-QS-A5YQ-01A-11D-A31U-09	TCGA-QS-A5YQ-01A-11D-A31U-09	|TCGA-QS-A5YQ-10A-01D-A31U-09	TCGA-QS-A5YQ-10A-01D-A31U-09	TCGA-UCEC	MSS	No
TCGA-AX-A1CI	|TCGA-AX-A1CI-01A-11D-A135-09	TCGA-AX-A1CI-01A-11D-A135-09	|TCGA-AX-A1CI-11A-11D-A135-09	TCGA-AX-A1CI-11A-11D-A135-09	TCGA-UCEC	MSS	No
TCGA-BR-8369	|TCGA-BR-8369-01A-11D-2340-08	TCGA-BR-8369-01A-11D-2340-08	|TCGA-BR-8369-10A-01D-2341-08	TCGA-BR-8369-10A-01D-2341-08	TCGA-STAD	MSS	No
TCGA-D7-6820	|TCGA-D7-6820-01A-11D-1882-08	TCGA-D7-6820-01A-11D-1882-08	|TCGA-D7-6820-10A-01D-1882-08	TCGA-D7-6820-10A-01D-1882-08	TCGA-STAD	MSS	No
TCGA-B5-A3FC	|TCGA-B5-A3FC-01A-11D-A228-09	TCGA-B5-A3FC-01A-11D-A228-09	|TCGA-B5-A3FC-10A-01D-A22A-09	TCGA-B5-A3FC-10A-01D-A22A-09	TCGA-UCEC	MSI-H	No
TCGA-AA-3986	|TCGA-AA-3986-01A-02W-0995-10	TCGA-AA-3986-01A-02W-0995-10	|TCGA-AA-3986-10A-01W-0999-10	TCGA-AA-3986-10A-01W-0999-10	TCGA-CRC	MSS	No
TCGA-AA-A004	|TCGA-AA-A004-01A-01W-A00E-09	TCGA-AA-A004-01A-01W-A00E-09	|TCGA-AA-A004-10A-01W-A00E-09	TCGA-AA-A004-10A-01W-A00E-09	TCGA-CRC	MSI-L	Yes
TCGA-F4-6570	|TCGA-F4-6570-01A-11D-1771-10	TCGA-F4-6570-01A-11D-1771-10	|TCGA-F4-6570-10A-01D-1771-10	TCGA-F4-6570-10A-01D-1771-10	TCGA-CRC	MSI-H	Yes
TCGA-RD-A8MW	|TCGA-RD-A8MW-01A-11D-A364-08	TCGA-RD-A8MW-01A-11D-A364-08	|TCGA-RD-A8MW-10A-01D-A362-08	TCGA-RD-A8MW-10A-01D-A362-08	TCGA-STAD	MSS	No
TCGA-VQ-AA6G	|TCGA-VQ-AA6G-01A-11D-A410-08	TCGA-VQ-AA6G-01A-11D-A410-08	|TCGA-VQ-AA6G-10A-01D-A413-08	TCGA-VQ-AA6G-10A-01D-A413-08	TCGA-STAD	MSS	No
TCGA-IN-A6RN	|TCGA-IN-A6RN-01A-12D-A33T-08	TCGA-IN-A6RN-01A-12D-A33T-08	|TCGA-IN-A6RN-10A-01D-A33W-08	TCGA-IN-A6RN-10A-01D-A33W-08	TCGA-STAD	MSS	No
TCGA-AP-A0LD	|TCGA-AP-A0LD-01A-11W-A062-09	TCGA-AP-A0LD-01A-11W-A062-09	|TCGA-AP-A0LD-10A-01W-A062-09	TCGA-AP-A0LD-10A-01W-A062-09	TCGA-UCEC	MSI-H	Yes
TCGA-D1-A3DG	|TCGA-D1-A3DG-01A-11D-A19Y-09	TCGA-D1-A3DG-01A-11D-A19Y-09	|TCGA-D1-A3DG-10A-01D-A19Y-09	TCGA-D1-A3DG-10A-01D-A19Y-09	TCGA-UCEC	MSS	No
TCGA-A6-2680	|TCGA-A6-2680-01A-01D-1408-10	TCGA-A6-2680-01A-01D-1408-10	|TCGA-A6-2680-10A-01D-2188-10|TCGA-A6-2680-11A-01D-1554-10	TCGA-A6-2680-10A-01D-2188-10	TCGA-CRC	MSS	No
TCGA-B5-A11E	|TCGA-B5-A11E-01A-11D-A10M-09	TCGA-B5-A11E-01A-11D-A10M-09	|TCGA-B5-A11E-10A-01D-A10M-09	TCGA-B5-A11E-10A-01D-A10M-09	TCGA-UCEC	MSI-L	No
TCGA-EI-7002	|TCGA-EI-7002-01A-11D-1924-10	TCGA-EI-7002-01A-11D-1924-10	|TCGA-EI-7002-10A-01D-1924-10	TCGA-EI-7002-10A-01D-1924-10	TCGA-CRC	MSI-L	No
TCGA-D1-A17A	|TCGA-D1-A17A-01A-11D-A12J-09	TCGA-D1-A17A-01A-11D-A12J-09	|TCGA-D1-A17A-10A-01D-A12J-09	TCGA-D1-A17A-10A-01D-A12J-09	TCGA-UCEC	MSI-H	Yes
TCGA-AX-A2H4	|TCGA-AX-A2H4-01A-21D-A18P-09	TCGA-AX-A2H4-01A-21D-A18P-09	|TCGA-AX-A2H4-11A-11D-A18P-09	TCGA-AX-A2H4-11A-11D-A18P-09	TCGA-UCEC	MSS	No
TCGA-B7-A5TK	|TCGA-B7-A5TK-01A-12D-A31L-08	TCGA-B7-A5TK-01A-12D-A31L-08	|TCGA-B7-A5TK-10A-01D-A31J-08	TCGA-B7-A5TK-10A-01D-A31J-08	TCGA-STAD	MSS	No
TCGA-B5-A0JN	|TCGA-B5-A0JN-01A-11D-A10B-09	TCGA-B5-A0JN-01A-11D-A10B-09	|TCGA-B5-A0JN-10A-01D-A10O-09	TCGA-B5-A0JN-10A-01D-A10O-09	TCGA-UCEC	MSI-L	Yes
TCGA-EC-A24G	|TCGA-EC-A24G-01A-11D-A16D-09	TCGA-EC-A24G-01A-11D-A16D-09	|TCGA-EC-A24G-10A-01D-A16D-09	TCGA-EC-A24G-10A-01D-A16D-09	TCGA-UCEC	MSI-H	Yes
TCGA-AA-3673	|TCGA-AA-3673-01A-01W-0900-09	TCGA-AA-3673-01A-01W-0900-09	|TCGA-AA-3673-10A-01W-0900-09	TCGA-AA-3673-10A-01W-0900-09	TCGA-CRC	MSS	No
TCGA-AP-A05J	|TCGA-AP-A05J-01A-11W-A027-09	TCGA-AP-A05J-01A-11W-A027-09	|TCGA-AP-A05J-10A-01W-A027-09	TCGA-AP-A05J-10A-01W-A027-09	TCGA-UCEC	MSS	No
TCGA-AD-6895	|TCGA-AD-6895-01A-11D-1924-10	TCGA-AD-6895-01A-11D-1924-10	|TCGA-AD-6895-10A-01D-1924-10	TCGA-AD-6895-10A-01D-1924-10	TCGA-CRC	MSI-H	Yes
TCGA-AA-3532	|TCGA-AA-3532-01A-01D-1953-10	TCGA-AA-3532-01A-01D-1953-10	|TCGA-AA-3532-10A-01W-0831-10|TCGA-AA-3532-11A-01D-1554-10	TCGA-AA-3532-11A-01D-1554-10	TCGA-CRC	MSS	No
TCGA-AG-3732	|TCGA-AG-3732-01A-11D-1657-10	TCGA-AG-3732-01A-11D-1657-10	|TCGA-AG-3732-11A-01D-1657-10	TCGA-AG-3732-11A-01D-1657-10	TCGA-CRC	MSS	No
TCGA-D7-8578	|TCGA-D7-8578-01A-21D-2340-08	TCGA-D7-8578-01A-21D-2340-08	|TCGA-D7-8578-10A-01D-2341-08	TCGA-D7-8578-10A-01D-2341-08	TCGA-STAD	MSS	No
TCGA-BR-6705	|TCGA-BR-6705-01A-12D-1882-08	TCGA-BR-6705-01A-12D-1882-08	|TCGA-BR-6705-10A-01D-1882-08	TCGA-BR-6705-10A-01D-1882-08	TCGA-STAD	MSI-L	No
TCGA-CD-5799	|TCGA-CD-5799-01A-11D-1600-08	TCGA-CD-5799-01A-11D-1600-08	|TCGA-CD-5799-10A-01D-1600-08	TCGA-CD-5799-10A-01D-1600-08	TCGA-STAD	MSS	No
TCGA-D7-A4Z0	|TCGA-D7-A4Z0-01A-22D-A25D-08	TCGA-D7-A4Z0-01A-22D-A25D-08	|TCGA-D7-A4Z0-10A-01D-A25E-08	TCGA-D7-A4Z0-10A-01D-A25E-08	TCGA-STAD	MSS	Yes
TCGA-BK-A56F	|TCGA-BK-A56F-01A-32D-A27P-09	TCGA-BK-A56F-01A-32D-A27P-09	|TCGA-BK-A56F-10A-01D-A27P-09	TCGA-BK-A56F-10A-01D-A27P-09	TCGA-UCEC	MSS	No
TCGA-VQ-A8P5	|TCGA-VQ-A8P5-01A-11D-A397-08	TCGA-VQ-A8P5-01A-11D-A397-08	|TCGA-VQ-A8P5-10A-01D-A39A-08	TCGA-VQ-A8P5-10A-01D-A39A-08	TCGA-STAD	MSI-L	No
TCGA-AP-A053	|TCGA-AP-A053-01A-21W-A027-09	TCGA-AP-A053-01A-21W-A027-09	|TCGA-AP-A053-10A-01W-A027-09	TCGA-AP-A053-10A-01W-A027-09	TCGA-UCEC	MSS	No
TCGA-CD-5802	|TCGA-CD-5802-01A-11D-1600-08	TCGA-CD-5802-01A-11D-1600-08	|TCGA-CD-5802-10A-01D-1600-08	TCGA-CD-5802-10A-01D-1600-08	TCGA-STAD	MSS	No
TCGA-BS-A0V6	|TCGA-BS-A0V6-01A-11D-A122-09	TCGA-BS-A0V6-01A-11D-A122-09	|TCGA-BS-A0V6-10A-01D-A122-09	TCGA-BS-A0V6-10A-01D-A122-09	TCGA-UCEC	MSS	No
TCGA-BG-A0LX	|TCGA-BG-A0LX-01A-11W-A062-09	TCGA-BG-A0LX-01A-11W-A062-09	|TCGA-BG-A0LX-10A-01W-A062-09	TCGA-BG-A0LX-10A-01W-A062-09	TCGA-UCEC	MSI-H	No
TCGA-BG-A0MA	|TCGA-BG-A0MA-01A-11D-A17D-09	TCGA-BG-A0MA-01A-11D-A17D-09	|TCGA-BG-A0MA-11A-11D-A17D-09	TCGA-BG-A0MA-11A-11D-A17D-09	TCGA-UCEC	MSS	No
TCGA-A6-4107	|TCGA-A6-4107-01A-02D-1408-10	TCGA-A6-4107-01A-02D-1408-10	|TCGA-A6-4107-10A-01D-2188-10|TCGA-A6-4107-11A-01D-1554-10	TCGA-A6-4107-10A-01D-2188-10	TCGA-CRC	MSS	No
TCGA-A5-A1OF	|TCGA-A5-A1OF-01A-11D-A14G-09	TCGA-A5-A1OF-01A-11D-A14G-09	|TCGA-A5-A1OF-10A-01D-A14G-09	TCGA-A5-A1OF-10A-01D-A14G-09	TCGA-UCEC	MSI-H	No
TCGA-A6-2679	|TCGA-A6-2679-01A-02D-1408-10	TCGA-A6-2679-01A-02D-1408-10	|TCGA-A6-2679-10A-01D-2188-10|TCGA-A6-2679-11A-01D-1554-10	TCGA-A6-2679-10A-01D-2188-10	TCGA-CRC	MSS	Yes
TCGA-CM-5864	|TCGA-CM-5864-01A-01D-1650-10	TCGA-CM-5864-01A-01D-1650-10	|TCGA-CM-5864-10A-01D-1650-10	TCGA-CM-5864-10A-01D-1650-10	TCGA-CRC	MSS	No
TCGA-RD-A8NB	|TCGA-RD-A8NB-01A-12D-A397-08	TCGA-RD-A8NB-01A-12D-A397-08	|TCGA-RD-A8NB-10A-01D-A39A-08	TCGA-RD-A8NB-10A-01D-A39A-08	TCGA-STAD	MSI-H	No
TCGA-AG-3898	|TCGA-AG-3898-01A-01W-1073-09	TCGA-AG-3898-01A-01W-1073-09	|TCGA-AG-3898-10A-01W-1073-09	TCGA-AG-3898-10A-01W-1073-09	TCGA-CRC	MSS	No
TCGA-D5-7000	|TCGA-D5-7000-01A-11D-1924-10	TCGA-D5-7000-01A-11D-1924-10	|TCGA-D5-7000-10A-01D-1924-10	TCGA-D5-7000-10A-01D-1924-10	TCGA-CRC	MSS	No
TCGA-FI-A2CY	|TCGA-FI-A2CY-01A-11D-A17D-09	TCGA-FI-A2CY-01A-11D-A17D-09	|TCGA-FI-A2CY-10A-01D-A17D-09	TCGA-FI-A2CY-10A-01D-A17D-09	TCGA-UCEC	MSS	No
TCGA-AP-A052	|TCGA-AP-A052-01A-11W-A027-09	TCGA-AP-A052-01A-11W-A027-09	|TCGA-AP-A052-10A-01W-A027-09	TCGA-AP-A052-10A-01W-A027-09	TCGA-UCEC	MSS	No
TCGA-D1-A16R	|TCGA-D1-A16R-01A-11D-A12J-09	TCGA-D1-A16R-01A-11D-A12J-09	|TCGA-D1-A16R-10A-01D-A12J-09	TCGA-D1-A16R-10A-01D-A12J-09	TCGA-UCEC	MSS	Yes
TCGA-VQ-A924	|TCGA-VQ-A924-01A-11D-A410-08	TCGA-VQ-A924-01A-11D-A410-08	|TCGA-VQ-A924-10A-01D-A413-08	TCGA-VQ-A924-10A-01D-A413-08	TCGA-STAD	MSI-H	No
TCGA-AA-3664	|TCGA-AA-3664-01A-01W-0900-09	TCGA-AA-3664-01A-01W-0900-09	|TCGA-AA-3664-10A-01W-0900-09	TCGA-AA-3664-10A-01W-0900-09	TCGA-CRC	MSS	No
TCGA-T9-A92H	|TCGA-T9-A92H-01A-11D-A36X-10	TCGA-T9-A92H-01A-11D-A36X-10	|TCGA-T9-A92H-10A-01D-A370-10	TCGA-T9-A92H-10A-01D-A370-10	TCGA-CRC	MSS	No
TCGA-HU-A4G2	|TCGA-HU-A4G2-01A-11D-A25D-08	TCGA-HU-A4G2-01A-11D-A25D-08	|TCGA-HU-A4G2-10A-01D-A25E-08	TCGA-HU-A4G2-10A-01D-A25E-08	TCGA-STAD	MSS	No
TCGA-CD-A489	|TCGA-CD-A489-01A-11D-A24D-08	TCGA-CD-A489-01A-11D-A24D-08	|TCGA-CD-A489-10A-01D-A24F-08	TCGA-CD-A489-10A-01D-A24F-08	TCGA-STAD	MSS	Yes
TCGA-EO-A22Y	|TCGA-EO-A22Y-01A-11D-A17W-09	TCGA-EO-A22Y-01A-11D-A17W-09	|TCGA-EO-A22Y-10A-01D-A17W-09	TCGA-EO-A22Y-10A-01D-A17W-09	TCGA-UCEC	MSS	No
TCGA-DF-A2L0	|TCGA-DF-A2L0-01A-11D-A17W-09	TCGA-DF-A2L0-01A-11D-A17W-09	|TCGA-DF-A2L0-10A-01D-A17W-09	TCGA-DF-A2L0-10A-01D-A17W-09	TCGA-UCEC	MSS	No
TCGA-D7-6522	|TCGA-D7-6522-01A-11D-1800-08	TCGA-D7-6522-01A-11D-1800-08	|TCGA-D7-6522-10A-01D-1800-08	TCGA-D7-6522-10A-01D-1800-08	TCGA-STAD	MSS	No
TCGA-VQ-A8PJ	|TCGA-VQ-A8PJ-01A-11D-A410-08	TCGA-VQ-A8PJ-01A-11D-A410-08	|TCGA-VQ-A8PJ-10A-01D-A413-08	TCGA-VQ-A8PJ-10A-01D-A413-08	TCGA-STAD	MSS	No
TCGA-AA-3971	|TCGA-AA-3971-01A-01W-0995-10	TCGA-AA-3971-01A-01W-0995-10	|TCGA-AA-3971-10A-01W-0999-10	TCGA-AA-3971-10A-01W-0999-10	TCGA-CRC	MSS	No
TCGA-D7-6526	|TCGA-D7-6526-01A-11D-1800-08	TCGA-D7-6526-01A-11D-1800-08	|TCGA-D7-6526-10A-01D-1800-08	TCGA-D7-6526-10A-01D-1800-08	TCGA-STAD	MSS	No
TCGA-D7-A6EX	|TCGA-D7-A6EX-01A-11D-A31L-08	TCGA-D7-A6EX-01A-11D-A31L-08	|TCGA-D7-A6EX-10A-01D-A31J-08	TCGA-D7-A6EX-10A-01D-A31J-08	TCGA-STAD	MSS	No
TCGA-AA-3856	|TCGA-AA-3856-01A-01W-0900-09	TCGA-AA-3856-01A-01W-0900-09	|TCGA-AA-3856-10A-01W-0900-09	TCGA-AA-3856-10A-01W-0900-09	TCGA-CRC	MSS	No
TCGA-CD-8528	|TCGA-CD-8528-01A-11D-2340-08	TCGA-CD-8528-01A-11D-2340-08	|TCGA-CD-8528-10A-01D-2341-08	TCGA-CD-8528-10A-01D-2341-08	TCGA-STAD	MSI-L	No
TCGA-BR-A4CS	|TCGA-BR-A4CS-01A-11D-A24D-08	TCGA-BR-A4CS-01A-11D-A24D-08	|TCGA-BR-A4CS-10A-01D-A24F-08	TCGA-BR-A4CS-10A-01D-A24F-08	TCGA-STAD	MSS	No
TCGA-AA-A02K	|TCGA-AA-A02K-01A-21W-A096-10	TCGA-AA-A02K-01A-21W-A096-10	|TCGA-AA-A02K-10A-01W-A096-10	TCGA-AA-A02K-10A-01W-A096-10	TCGA-CRC	MSS	No
TCGA-AP-A1DQ	|TCGA-AP-A1DQ-01A-11D-A135-09	TCGA-AP-A1DQ-01A-11D-A135-09	|TCGA-AP-A1DQ-10A-01D-A135-09	TCGA-AP-A1DQ-10A-01D-A135-09	TCGA-UCEC	MSS	Yes
TCGA-EY-A1GT	|TCGA-EY-A1GT-01A-11D-A13L-09	TCGA-EY-A1GT-01A-11D-A13L-09	|TCGA-EY-A1GT-10A-01D-A13O-09	TCGA-EY-A1GT-10A-01D-A13O-09	TCGA-UCEC	MSS	Yes
TCGA-B5-A11X	|TCGA-B5-A11X-01A-11D-A10M-09	TCGA-B5-A11X-01A-11D-A10M-09	|TCGA-B5-A11X-10A-01D-A10M-09	TCGA-B5-A11X-10A-01D-A10M-09	TCGA-UCEC	MSI-L	No
TCGA-DM-A285	|TCGA-DM-A285-01A-11D-A16V-10	TCGA-DM-A285-01A-11D-A16V-10	|TCGA-DM-A285-10A-01D-A16V-10	TCGA-DM-A285-10A-01D-A16V-10	TCGA-CRC	MSS	No
TCGA-HU-A4GD	|TCGA-HU-A4GD-01A-11D-A25D-08	TCGA-HU-A4GD-01A-11D-A25D-08	|TCGA-HU-A4GD-10A-01D-A25E-08	TCGA-HU-A4GD-10A-01D-A25E-08	TCGA-STAD	MSS	No
TCGA-VQ-A8PO	|TCGA-VQ-A8PO-01A-11D-A410-08	TCGA-VQ-A8PO-01A-11D-A410-08	|TCGA-VQ-A8PO-10A-01D-A413-08	TCGA-VQ-A8PO-10A-01D-A413-08	TCGA-STAD	MSI-H	No
TCGA-AA-3858	|TCGA-AA-3858-01A-01W-0900-09	TCGA-AA-3858-01A-01W-0900-09	|TCGA-AA-3858-10A-01W-0900-09	TCGA-AA-3858-10A-01W-0900-09	TCGA-CRC	MSS	No
TCGA-CM-4744	|TCGA-CM-4744-01A-01D-1408-10	TCGA-CM-4744-01A-01D-1408-10	|TCGA-CM-4744-10A-01D-1408-10	TCGA-CM-4744-10A-01D-1408-10	TCGA-CRC	MSS	Yes
TCGA-BR-A4PE	|TCGA-BR-A4PE-01A-31D-A25D-08	TCGA-BR-A4PE-01A-31D-A25D-08	|TCGA-BR-A4PE-10A-01D-A25E-08	TCGA-BR-A4PE-10A-01D-A25E-08	TCGA-STAD	MSS	No
TCGA-EY-A1GE	|TCGA-EY-A1GE-01A-11D-A13L-09	TCGA-EY-A1GE-01A-11D-A13L-09	|TCGA-EY-A1GE-10A-01D-A13O-09	TCGA-EY-A1GE-10A-01D-A13O-09	TCGA-UCEC	MSS	No
TCGA-AA-3688	|TCGA-AA-3688-01A-01W-0900-09	TCGA-AA-3688-01A-01W-0900-09	|TCGA-AA-3688-10A-01W-0900-09	TCGA-AA-3688-10A-01W-0900-09	TCGA-CRC	MSI-L	No
TCGA-DM-A1D0	|TCGA-DM-A1D0-01A-11D-A152-10	TCGA-DM-A1D0-01A-11D-A152-10	|TCGA-DM-A1D0-10A-01D-A152-10	TCGA-DM-A1D0-10A-01D-A152-10	TCGA-CRC	MSS	Yes
TCGA-D1-A1O0	|TCGA-D1-A1O0-01A-11D-A17D-09	TCGA-D1-A1O0-01A-11D-A17D-09	|TCGA-D1-A1O0-10A-01D-A17D-09	TCGA-D1-A1O0-10A-01D-A17D-09	TCGA-UCEC	MSS	Yes
TCGA-AX-A05W	|TCGA-AX-A05W-01A-21W-A027-09	TCGA-AX-A05W-01A-21W-A027-09	|TCGA-AX-A05W-10A-01W-A027-09	TCGA-AX-A05W-10A-01W-A027-09	TCGA-UCEC	MSS	No
TCGA-D1-A2G7	|TCGA-D1-A2G7-01A-21D-A17W-09	TCGA-D1-A2G7-01A-21D-A17W-09	|TCGA-D1-A2G7-10A-01D-A17W-09	TCGA-D1-A2G7-10A-01D-A17W-09	TCGA-UCEC	MSS	No
TCGA-B7-A5TN	|TCGA-B7-A5TN-01A-21D-A31L-08	TCGA-B7-A5TN-01A-21D-A31L-08	|TCGA-B7-A5TN-10A-01D-A31J-08	TCGA-B7-A5TN-10A-01D-A31J-08	TCGA-STAD	MSS	No
TCGA-EI-6508	|TCGA-EI-6508-01A-11D-1733-10	TCGA-EI-6508-01A-11D-1733-10	|TCGA-EI-6508-10A-01D-1733-10	TCGA-EI-6508-10A-01D-1733-10	TCGA-CRC	MSS	No
TCGA-AA-A02R	|TCGA-AA-A02R-01A-01W-A00E-09	TCGA-AA-A02R-01A-01W-A00E-09	|TCGA-AA-A02R-10A-01W-A00E-09	TCGA-AA-A02R-10A-01W-A00E-09	TCGA-CRC	MSI-H	No
TCGA-D1-A1NY	|TCGA-D1-A1NY-01A-11D-A16D-09	TCGA-D1-A1NY-01A-11D-A16D-09	|TCGA-D1-A1NY-10A-01D-A16D-09	TCGA-D1-A1NY-10A-01D-A16D-09	TCGA-UCEC	MSI-H	No
TCGA-VQ-A92D	|TCGA-VQ-A92D-01A-11D-A410-08	TCGA-VQ-A92D-01A-11D-A410-08	|TCGA-VQ-A92D-10A-01D-A413-08	TCGA-VQ-A92D-10A-01D-A413-08	TCGA-STAD	MSI-L	No
TCGA-BR-8289	|TCGA-BR-8289-01A-11D-2340-08	TCGA-BR-8289-01A-11D-2340-08	|TCGA-BR-8289-10A-01D-2340-08	TCGA-BR-8289-10A-01D-2340-08	TCGA-STAD	MSS	No
TCGA-AX-A2H8	|TCGA-AX-A2H8-01A-11D-A17D-09	TCGA-AX-A2H8-01A-11D-A17D-09	|TCGA-AX-A2H8-11A-11D-A17D-09	TCGA-AX-A2H8-11A-11D-A17D-09	TCGA-UCEC	MSI-L	No
TCGA-D7-6520	|TCGA-D7-6520-01A-11D-1800-08	TCGA-D7-6520-01A-11D-1800-08	|TCGA-D7-6520-10A-01D-1800-08	TCGA-D7-6520-10A-01D-1800-08	TCGA-STAD	MSS	No
TCGA-BK-A0CA	|TCGA-BK-A0CA-01A-21D-A272-09|TCGA-BK-A0CA-01A-21D-A122-09|TCGA-BK-A0CA-01B-02D-A272-09	TCGA-BK-A0CA-01A-21D-A272-09	|TCGA-BK-A0CA-10A-01D-A122-09|TCGA-BK-A0CA-10A-02D-A272-09	TCGA-BK-A0CA-10A-01D-A122-09	TCGA-UCEC	MSS	No
TCGA-BS-A0UT	|TCGA-BS-A0UT-01A-11D-A10B-09	TCGA-BS-A0UT-01A-11D-A10B-09	|TCGA-BS-A0UT-10A-01D-A10B-09	TCGA-BS-A0UT-10A-01D-A10B-09	TCGA-UCEC	MSS	No
TCGA-CI-6620	|TCGA-CI-6620-01A-11D-1826-10	TCGA-CI-6620-01A-11D-1826-10	|TCGA-CI-6620-10A-01D-1826-10	TCGA-CI-6620-10A-01D-1826-10	TCGA-CRC	MSS	No
TCGA-BG-A0W2	|TCGA-BG-A0W2-01A-11D-A117-09	TCGA-BG-A0W2-01A-11D-A117-09	|TCGA-BG-A0W2-10A-01X-A10H-09	TCGA-BG-A0W2-10A-01X-A10H-09	TCGA-UCEC	MSS	No
TCGA-D7-6518	|TCGA-D7-6518-01A-11D-1800-08	TCGA-D7-6518-01A-11D-1800-08	|TCGA-D7-6518-10A-01D-1800-08	TCGA-D7-6518-10A-01D-1800-08	TCGA-STAD	MSS	No
TCGA-VQ-A8P8	|TCGA-VQ-A8P8-01A-11D-A397-08	TCGA-VQ-A8P8-01A-11D-A397-08	|TCGA-VQ-A8P8-10A-01D-A39A-08	TCGA-VQ-A8P8-10A-01D-A39A-08	TCGA-STAD	MSS	No
TCGA-AP-A05A	|TCGA-AP-A05A-01A-11W-A027-09	TCGA-AP-A05A-01A-11W-A027-09	|TCGA-AP-A05A-10A-01W-A027-09	TCGA-AP-A05A-10A-01W-A027-09	TCGA-UCEC	MSS	No
TCGA-B5-A1MX	|TCGA-B5-A1MX-01A-11D-A142-09	TCGA-B5-A1MX-01A-11D-A142-09	|TCGA-B5-A1MX-10A-01D-A142-09	TCGA-B5-A1MX-10A-01D-A142-09	TCGA-UCEC	MSI-H	No
TCGA-QG-A5YX	|TCGA-QG-A5YX-01A-11D-A28G-10	TCGA-QG-A5YX-01A-11D-A28G-10	|TCGA-QG-A5YX-10A-01D-A28G-10	TCGA-QG-A5YX-10A-01D-A28G-10	TCGA-CRC	MSI-L	No
TCGA-AG-A015	|TCGA-AG-A015-01A-01D-A183-10|TCGA-AG-A015-01A-01W-A00K-09	TCGA-AG-A015-01A-01D-A183-10	|TCGA-AG-A015-10A-01W-A00K-09	TCGA-AG-A015-10A-01W-A00K-09	TCGA-CRC	MSS	No
TCGA-CM-5863	|TCGA-CM-5863-01A-21D-1835-10	TCGA-CM-5863-01A-21D-1835-10	|TCGA-CM-5863-10A-01D-1835-10	TCGA-CM-5863-10A-01D-1835-10	TCGA-CRC	MSS	No
TCGA-AA-3489	|TCGA-AA-3489-01A-21D-1835-10	TCGA-AA-3489-01A-21D-1835-10	|TCGA-AA-3489-11A-01D-1835-10	TCGA-AA-3489-11A-01D-1835-10	TCGA-CRC	MSS	No
TCGA-CM-6168	|TCGA-CM-6168-01A-11D-1650-10	TCGA-CM-6168-01A-11D-1650-10	|TCGA-CM-6168-10A-01D-1650-10	TCGA-CM-6168-10A-01D-1650-10	TCGA-CRC	MSI-L	Yes
TCGA-BR-8381	|TCGA-BR-8381-01A-11D-2394-08	TCGA-BR-8381-01A-11D-2394-08	|TCGA-BR-8381-10A-01D-2394-08	TCGA-BR-8381-10A-01D-2394-08	TCGA-STAD	MSS	No
TCGA-D1-A17M	|TCGA-D1-A17M-01A-21D-A12J-09	TCGA-D1-A17M-01A-21D-A12J-09	|TCGA-D1-A17M-10A-01D-A12J-09	TCGA-D1-A17M-10A-01D-A12J-09	TCGA-UCEC	MSI-H	Yes
TCGA-AA-3509	|TCGA-AA-3509-01A-01D-1408-10	TCGA-AA-3509-01A-01D-1408-10	|TCGA-AA-3509-11A-01D-2188-10	TCGA-AA-3509-11A-01D-2188-10	TCGA-CRC	MSS	No
TCGA-AY-6386	|TCGA-AY-6386-01A-21D-1719-10	TCGA-AY-6386-01A-21D-1719-10	|TCGA-AY-6386-10A-01D-1719-10	TCGA-AY-6386-10A-01D-1719-10	TCGA-CRC	MSS	Yes
TCGA-BR-8059	|TCGA-BR-8059-01A-11D-2340-08	TCGA-BR-8059-01A-11D-2340-08	|TCGA-BR-8059-10A-01D-2340-08	TCGA-BR-8059-10A-01D-2340-08	TCGA-STAD	MSI-H	Yes
TCGA-BR-A4QM	|TCGA-BR-A4QM-01A-12D-A25D-08	TCGA-BR-A4QM-01A-12D-A25D-08	|TCGA-BR-A4QM-10A-01D-A25E-08	TCGA-BR-A4QM-10A-01D-A25E-08	TCGA-STAD	MSS	Yes
TCGA-CG-5716	|TCGA-CG-5716-01A-21D-1800-08	TCGA-CG-5716-01A-21D-1800-08	|TCGA-CG-5716-10A-01D-1800-08	TCGA-CG-5716-10A-01D-1800-08	TCGA-STAD	MSS	No
TCGA-AF-4110	|TCGA-AF-4110-01A-02D-1733-10	TCGA-AF-4110-01A-02D-1733-10	|TCGA-AF-4110-10A-01D-1733-10	TCGA-AF-4110-10A-01D-1733-10	TCGA-CRC	MSS	No
TCGA-G4-6322	|TCGA-G4-6322-01A-11D-1719-10	TCGA-G4-6322-01A-11D-1719-10	|TCGA-G4-6322-11A-01D-1719-10|TCGA-G4-6322-10A-01D-1720-10	TCGA-G4-6322-11A-01D-1719-10	TCGA-CRC	MSI-L	No
TCGA-AG-3891	|TCGA-AG-3891-01A-01W-1073-09	TCGA-AG-3891-01A-01W-1073-09	|TCGA-AG-3891-10A-01W-1073-09	TCGA-AG-3891-10A-01W-1073-09	TCGA-CRC	MSI-H	No
TCGA-BS-A0TG	|TCGA-BS-A0TG-01A-32D-A10B-09	TCGA-BS-A0TG-01A-32D-A10B-09	|TCGA-BS-A0TG-10A-01D-A14K-09	TCGA-BS-A0TG-10A-01D-A14K-09	TCGA-UCEC	MSS	No
TCGA-A5-A0GW	|TCGA-A5-A0GW-01A-11W-A062-09	TCGA-A5-A0GW-01A-11W-A062-09	|TCGA-A5-A0GW-10A-01W-A062-09	TCGA-A5-A0GW-10A-01W-A062-09	TCGA-UCEC	MSI-H	Yes
TCGA-A6-2677	|TCGA-A6-2677-01A-01D-A270-10|TCGA-A6-2677-01B-02D-A270-10	TCGA-A6-2677-01A-01D-A270-10	|TCGA-A6-2677-11A-01D-1554-10|TCGA-A6-2677-10A-01D-A270-10	TCGA-A6-2677-11A-01D-1554-10	TCGA-CRC	MSS	No
TCGA-CG-4440	|TCGA-CG-4440-01A-01D-1158-08	TCGA-CG-4440-01A-01D-1158-08	|TCGA-CG-4440-10A-01D-1158-08	TCGA-CG-4440-10A-01D-1158-08	TCGA-STAD	MSI-L	No
TCGA-AA-3510	|TCGA-AA-3510-01A-01D-1408-10	TCGA-AA-3510-01A-01D-1408-10	|TCGA-AA-3510-11A-01D-1408-10	TCGA-AA-3510-11A-01D-1408-10	TCGA-CRC	MSS	No
TCGA-D1-A17U	|TCGA-D1-A17U-01A-21D-A12J-09	TCGA-D1-A17U-01A-21D-A12J-09	|TCGA-D1-A17U-10A-01D-A12J-09	TCGA-D1-A17U-10A-01D-A12J-09	TCGA-UCEC	MSI-H	No
TCGA-CA-5255	|TCGA-CA-5255-01A-11D-1835-10	TCGA-CA-5255-01A-11D-1835-10	|TCGA-CA-5255-10A-01D-1835-10	TCGA-CA-5255-10A-01D-1835-10	TCGA-CRC	MSS	No
TCGA-AA-3715	|TCGA-AA-3715-01A-01W-0900-09	TCGA-AA-3715-01A-01W-0900-09	|TCGA-AA-3715-10A-01W-0900-09	TCGA-AA-3715-10A-01W-0900-09	TCGA-CRC	MSI-H	Yes
TCGA-D1-A0ZZ	|TCGA-D1-A0ZZ-01A-11D-A10M-09	TCGA-D1-A0ZZ-01A-11D-A10M-09	|TCGA-D1-A0ZZ-10A-01D-A10M-09	TCGA-D1-A0ZZ-10A-01D-A10M-09	TCGA-UCEC	MSS	Yes
TCGA-F4-6805	|TCGA-F4-6805-01A-11D-1835-10	TCGA-F4-6805-01A-11D-1835-10	|TCGA-F4-6805-10A-01D-1835-10	TCGA-F4-6805-10A-01D-1835-10	TCGA-CRC	MSS	No
TCGA-EY-A1GI	|TCGA-EY-A1GI-01A-11D-A13L-09	TCGA-EY-A1GI-01A-11D-A13L-09	|TCGA-EY-A1GI-10A-01D-A13O-09	TCGA-EY-A1GI-10A-01D-A13O-09	TCGA-UCEC	MSS	Yes
TCGA-BR-4357	|TCGA-BR-4357-01A-01D-1158-08	TCGA-BR-4357-01A-01D-1158-08	|TCGA-BR-4357-11A-01D-1158-08	TCGA-BR-4357-11A-01D-1158-08	TCGA-STAD	MSS	No
TCGA-AY-5543	|TCGA-AY-5543-01A-01D-1650-10	TCGA-AY-5543-01A-01D-1650-10	|TCGA-AY-5543-10A-01D-1650-10	TCGA-AY-5543-10A-01D-1650-10	TCGA-CRC	MSS	No
TCGA-AG-A00C	|TCGA-AG-A00C-01A-01D-A183-10|TCGA-AG-A00C-01A-01W-A00K-09	TCGA-AG-A00C-01A-01D-A183-10	|TCGA-AG-A00C-10A-01W-A00K-09	TCGA-AG-A00C-10A-01W-A00K-09	TCGA-CRC	MSS	No
TCGA-B5-A11L	|TCGA-B5-A11L-01B-21D-A13L-09	TCGA-B5-A11L-01B-21D-A13L-09	|TCGA-B5-A11L-10A-01D-A13O-09	TCGA-B5-A11L-10A-01D-A13O-09	TCGA-UCEC	MSS	Yes
TCGA-BR-4371	|TCGA-BR-4371-01A-01D-1158-08	TCGA-BR-4371-01A-01D-1158-08	|TCGA-BR-4371-11A-01D-1158-08	TCGA-BR-4371-11A-01D-1158-08	TCGA-STAD	MSS	No
TCGA-VQ-A8PM	|TCGA-VQ-A8PM-01A-21D-A410-08	TCGA-VQ-A8PM-01A-21D-A410-08	|TCGA-VQ-A8PM-10A-01D-A413-08	TCGA-VQ-A8PM-10A-01D-A413-08	TCGA-STAD	MSS	No
TCGA-BR-A4J5	|TCGA-BR-A4J5-01A-21D-A25D-08	TCGA-BR-A4J5-01A-21D-A25D-08	|TCGA-BR-A4J5-10A-01D-A25E-08	TCGA-BR-A4J5-10A-01D-A25E-08	TCGA-STAD	MSS	Yes
TCGA-BR-A4IU	|TCGA-BR-A4IU-01A-22D-A25D-08	TCGA-BR-A4IU-01A-22D-A25D-08	|TCGA-BR-A4IU-10A-01D-A25E-08	TCGA-BR-A4IU-10A-01D-A25E-08	TCGA-STAD	MSS	No
TCGA-A6-6654	|TCGA-A6-6654-01A-21D-1835-10	TCGA-A6-6654-01A-21D-1835-10	|TCGA-A6-6654-10A-01D-1835-10	TCGA-A6-6654-10A-01D-1835-10	TCGA-CRC	MSS	No
TCGA-AP-A0LL	|TCGA-AP-A0LL-01A-12D-A127-09	TCGA-AP-A0LL-01A-12D-A127-09	|TCGA-AP-A0LL-10A-01D-A10B-09	TCGA-AP-A0LL-10A-01D-A10B-09	TCGA-UCEC	MSS	No
TCGA-EY-A1G7	|TCGA-EY-A1G7-01A-11D-A13L-09	TCGA-EY-A1G7-01A-11D-A13L-09	|TCGA-EY-A1G7-10A-01D-A13O-09	TCGA-EY-A1G7-10A-01D-A13O-09	TCGA-UCEC	MSS	No
TCGA-IN-A6RO	|TCGA-IN-A6RO-01A-12D-A33T-08	TCGA-IN-A6RO-01A-12D-A33T-08	|TCGA-IN-A6RO-10A-01D-A33W-08	TCGA-IN-A6RO-10A-01D-A33W-08	TCGA-STAD	MSI-L	No
TCGA-AA-3548	|TCGA-AA-3548-01A-01D-1953-10	TCGA-AA-3548-01A-01D-1953-10	|TCGA-AA-3548-10A-01D-1953-10	TCGA-AA-3548-10A-01D-1953-10	TCGA-CRC	MSS	No
TCGA-EO-A22R	|TCGA-EO-A22R-01A-11D-A18P-09	TCGA-EO-A22R-01A-11D-A18P-09	|TCGA-EO-A22R-11A-11D-A18P-09	TCGA-EO-A22R-11A-11D-A18P-09	TCGA-UCEC	MSI-L	No
TCGA-AA-3854	|TCGA-AA-3854-01A-01W-0900-09	TCGA-AA-3854-01A-01W-0900-09	|TCGA-AA-3854-10A-01W-0900-09	TCGA-AA-3854-10A-01W-0900-09	TCGA-CRC	MSI-L	No
TCGA-EY-A1G8	|TCGA-EY-A1G8-01A-11D-A13L-09	TCGA-EY-A1G8-01A-11D-A13L-09	|TCGA-EY-A1G8-10A-01D-A13O-09	TCGA-EY-A1G8-10A-01D-A13O-09	TCGA-UCEC	MSS	No
TCGA-BG-A0VT	|TCGA-BG-A0VT-01A-11D-A10M-09	TCGA-BG-A0VT-01A-11D-A10M-09	|TCGA-BG-A0VT-10A-01W-A124-09	TCGA-BG-A0VT-10A-01W-A124-09	TCGA-UCEC	MSS	Yes
TCGA-D1-A1NX	|TCGA-D1-A1NX-01A-11D-A16D-09	TCGA-D1-A1NX-01A-11D-A16D-09	|TCGA-D1-A1NX-10A-01D-A16D-09	TCGA-D1-A1NX-10A-01D-A16D-09	TCGA-UCEC	MSS	No
TCGA-DM-A1DB	|TCGA-DM-A1DB-01A-11D-A152-10	TCGA-DM-A1DB-01A-11D-A152-10	|TCGA-DM-A1DB-10A-01D-A152-10	TCGA-DM-A1DB-10A-01D-A152-10	TCGA-CRC	MSS	No
TCGA-BK-A6W3	|TCGA-BK-A6W3-01A-12D-A34Q-09	TCGA-BK-A6W3-01A-12D-A34Q-09	|TCGA-BK-A6W3-10A-01D-A34Q-09	TCGA-BK-A6W3-10A-01D-A34Q-09	TCGA-UCEC	MSS	No
TCGA-BR-8592	|TCGA-BR-8592-01A-11D-2394-08	TCGA-BR-8592-01A-11D-2394-08	|TCGA-BR-8592-10A-01D-2394-08	TCGA-BR-8592-10A-01D-2394-08	TCGA-STAD	MSS	No
TCGA-AA-3952	|TCGA-AA-3952-01A-01W-0995-10	TCGA-AA-3952-01A-01W-0995-10	|TCGA-AA-3952-10A-01W-0995-10	TCGA-AA-3952-10A-01W-0995-10	TCGA-CRC	MSS	No
TCGA-EY-A1GX	|TCGA-EY-A1GX-01A-12D-A13L-09	TCGA-EY-A1GX-01A-12D-A13L-09	|TCGA-EY-A1GX-10A-01D-A13O-09	TCGA-EY-A1GX-10A-01D-A13O-09	TCGA-UCEC	MSS	No
TCGA-A5-AB3J	|TCGA-A5-AB3J-01A-11D-A403-09	TCGA-A5-AB3J-01A-11D-A403-09	|TCGA-A5-AB3J-10A-01D-A403-09	TCGA-A5-AB3J-10A-01D-A403-09	TCGA-UCEC	MSS	No
TCGA-CA-5796	|TCGA-CA-5796-01A-01D-1650-10	TCGA-CA-5796-01A-01D-1650-10	|TCGA-CA-5796-10A-01D-1650-10	TCGA-CA-5796-10A-01D-1650-10	TCGA-CRC	MSS	No
TCGA-D1-A175	|TCGA-D1-A175-01A-11D-A12J-09	TCGA-D1-A175-01A-11D-A12J-09	|TCGA-D1-A175-10A-01D-A12J-09	TCGA-D1-A175-10A-01D-A12J-09	TCGA-UCEC	MSI-H	Yes
TCGA-BR-6457	|TCGA-BR-6457-01A-21D-1800-08	TCGA-BR-6457-01A-21D-1800-08	|TCGA-BR-6457-11A-01D-1800-08|TCGA-BR-6457-10A-01D-1800-08	TCGA-BR-6457-11A-01D-1800-08	TCGA-STAD	MSS	Yes
TCGA-DF-A2KY	|TCGA-DF-A2KY-01A-21D-A20S-09	TCGA-DF-A2KY-01A-21D-A20S-09	|TCGA-DF-A2KY-10A-01D-A20S-09	TCGA-DF-A2KY-10A-01D-A20S-09	TCGA-UCEC	MSI-H	No
TCGA-BR-8371	|TCGA-BR-8371-01A-11D-2340-08	TCGA-BR-8371-01A-11D-2340-08	|TCGA-BR-8371-10A-01D-2341-08	TCGA-BR-8371-10A-01D-2341-08	TCGA-STAD	MSS	Yes
TCGA-QS-A8F1	|TCGA-QS-A8F1-01A-21D-A37N-09	TCGA-QS-A8F1-01A-21D-A37N-09	|TCGA-QS-A8F1-10A-01D-A37N-09	TCGA-QS-A8F1-10A-01D-A37N-09	TCGA-UCEC	MSS	No
TCGA-A6-2681	|TCGA-A6-2681-01A-01D-1408-10	TCGA-A6-2681-01A-01D-1408-10	|TCGA-A6-2681-11A-01D-1554-10|TCGA-A6-2681-10A-01D-2188-10	TCGA-A6-2681-11A-01D-1554-10	TCGA-CRC	MSS	No
TCGA-AA-3975	|TCGA-AA-3975-01A-01W-0995-10	TCGA-AA-3975-01A-01W-0995-10	|TCGA-AA-3975-10A-01W-0999-10	TCGA-AA-3975-10A-01W-0999-10	TCGA-CRC	MSS	No
TCGA-D1-A2G6	|TCGA-D1-A2G6-01A-11D-A17D-09	TCGA-D1-A2G6-01A-11D-A17D-09	|TCGA-D1-A2G6-10A-01D-A17D-09	TCGA-D1-A2G6-10A-01D-A17D-09	TCGA-UCEC	MSI-H	No
TCGA-D1-A17B	|TCGA-D1-A17B-01A-22D-A12J-09	TCGA-D1-A17B-01A-22D-A12J-09	|TCGA-D1-A17B-10A-01D-A12J-09	TCGA-D1-A17B-10A-01D-A12J-09	TCGA-UCEC	MSI-H	Yes
TCGA-G5-6641	|TCGA-G5-6641-01A-11D-1826-10	TCGA-G5-6641-01A-11D-1826-10	|TCGA-G5-6641-10A-01D-1826-10	TCGA-G5-6641-10A-01D-1826-10	TCGA-CRC	MSS	No
TCGA-WS-AB45	|TCGA-WS-AB45-01A-11D-A40P-10	TCGA-WS-AB45-01A-11D-A40P-10	|TCGA-WS-AB45-10A-01D-A40P-10	TCGA-WS-AB45-10A-01D-A40P-10	TCGA-CRC	MSI-H	No
TCGA-VQ-AA6F	|TCGA-VQ-AA6F-01A-31D-A410-08	TCGA-VQ-AA6F-01A-31D-A410-08	|TCGA-VQ-AA6F-10A-01D-A413-08	TCGA-VQ-AA6F-10A-01D-A413-08	TCGA-STAD	MSS	No
TCGA-AA-3502	|TCGA-AA-3502-01A-01D-1408-10	TCGA-AA-3502-01A-01D-1408-10	|TCGA-AA-3502-11A-01D-1408-10	TCGA-AA-3502-11A-01D-1408-10	TCGA-CRC	MSI-L	No
TCGA-AD-6965	|TCGA-AD-6965-01A-11D-1924-10	TCGA-AD-6965-01A-11D-1924-10	|TCGA-AD-6965-10A-01D-1924-10	TCGA-AD-6965-10A-01D-1924-10	TCGA-CRC	MSS	No
TCGA-AX-A3FW	|TCGA-AX-A3FW-01A-11D-A228-09	TCGA-AX-A3FW-01A-11D-A228-09	|TCGA-AX-A3FW-10A-01D-A22A-09	TCGA-AX-A3FW-10A-01D-A22A-09	TCGA-UCEC	MSS	No
TCGA-AX-A2HJ	|TCGA-AX-A2HJ-01A-11D-A17D-09	TCGA-AX-A2HJ-01A-11D-A17D-09	|TCGA-AX-A2HJ-10A-01D-A17D-09	TCGA-AX-A2HJ-10A-01D-A17D-09	TCGA-UCEC	MSI-H	Yes
TCGA-AH-6544	|TCGA-AH-6544-01A-11D-1826-10	TCGA-AH-6544-01A-11D-1826-10	|TCGA-AH-6544-10A-01D-1826-10	TCGA-AH-6544-10A-01D-1826-10	TCGA-CRC	MSS	No
TCGA-VQ-A91U	|TCGA-VQ-A91U-01A-11D-A410-08	TCGA-VQ-A91U-01A-11D-A410-08	|TCGA-VQ-A91U-10A-01D-A413-08	TCGA-VQ-A91U-10A-01D-A413-08	TCGA-STAD	MSS	No
TCGA-CM-5348	|TCGA-CM-5348-01A-21D-1719-10	TCGA-CM-5348-01A-21D-1719-10	|TCGA-CM-5348-10A-01D-1719-10	TCGA-CM-5348-10A-01D-1719-10	TCGA-CRC	MSS	No
TCGA-A6-6781	|TCGA-A6-6781-01A-22D-A270-10|TCGA-A6-6781-01A-22D-1924-10|TCGA-A6-6781-01B-06D-A270-10	TCGA-A6-6781-01A-22D-A270-10	|TCGA-A6-6781-10A-01D-1924-10|TCGA-A6-6781-10A-01D-A270-10	TCGA-A6-6781-10A-01D-1924-10	TCGA-CRC	MSI-H	No
TCGA-AG-3594	|TCGA-AG-3594-01A-02D-1989-10	TCGA-AG-3594-01A-02D-1989-10	|TCGA-AG-3594-10A-01W-1990-10	TCGA-AG-3594-10A-01W-1990-10	TCGA-CRC	MSS	No
TCGA-BK-A26L	|TCGA-BK-A26L-01A-11D-A272-09|TCGA-BK-A26L-01A-11D-A16D-09|TCGA-BK-A26L-01C-04D-A272-09	TCGA-BK-A26L-01A-11D-A272-09	|TCGA-BK-A26L-10A-01D-A272-09|TCGA-BK-A26L-10A-01D-A16D-09	TCGA-BK-A26L-10A-01D-A272-09	TCGA-UCEC	MSS	No
TCGA-A6-2678	|TCGA-A6-2678-01A-01D-1953-10	TCGA-A6-2678-01A-01D-1953-10	|TCGA-A6-2678-11A-01D-1554-10|TCGA-A6-2678-10A-01D-1953-10	TCGA-A6-2678-11A-01D-1554-10	TCGA-CRC	MSS	No
TCGA-EY-A210	|TCGA-EY-A210-01A-11D-A159-09	TCGA-EY-A210-01A-11D-A159-09	|TCGA-EY-A210-10A-01D-A159-09	TCGA-EY-A210-10A-01D-A159-09	TCGA-UCEC	MSI-L	Yes
TCGA-CM-6171	|TCGA-CM-6171-01A-11D-1650-10	TCGA-CM-6171-01A-11D-1650-10	|TCGA-CM-6171-10A-01D-1650-10	TCGA-CM-6171-10A-01D-1650-10	TCGA-CRC	MSI-H	Yes
TCGA-AA-A02Y	|TCGA-AA-A02Y-01A-43W-A096-10	TCGA-AA-A02Y-01A-43W-A096-10	|TCGA-AA-A02Y-10A-01W-A096-10	TCGA-AA-A02Y-10A-01W-A096-10	TCGA-CRC	MSS	No
TCGA-AA-3837	|TCGA-AA-3837-01A-01W-0900-09	TCGA-AA-3837-01A-01W-0900-09	|TCGA-AA-3837-10A-01W-0900-09	TCGA-AA-3837-10A-01W-0900-09	TCGA-CRC	MSS	No
TCGA-AF-2690	|TCGA-AF-2690-01A-02D-1733-10	TCGA-AF-2690-01A-02D-1733-10	|TCGA-AF-2690-10A-01D-1733-10	TCGA-AF-2690-10A-01D-1733-10	TCGA-CRC	MSS	No
TCGA-CM-6677	|TCGA-CM-6677-01A-11D-1835-10	TCGA-CM-6677-01A-11D-1835-10	|TCGA-CM-6677-10A-01D-1835-10	TCGA-CM-6677-10A-01D-1835-10	TCGA-CRC	MSS	Yes
TCGA-BR-8683	|TCGA-BR-8683-01A-11D-2394-08	TCGA-BR-8683-01A-11D-2394-08	|TCGA-BR-8683-10A-01D-2394-08	TCGA-BR-8683-10A-01D-2394-08	TCGA-STAD	MSI-L	No
TCGA-BM-6198	|TCGA-BM-6198-01A-11D-1733-10	TCGA-BM-6198-01A-11D-1733-10	|TCGA-BM-6198-10A-01D-1733-10	TCGA-BM-6198-10A-01D-1733-10	TCGA-CRC	MSS	No
TCGA-D1-A0ZU	|TCGA-D1-A0ZU-01A-11D-A10M-09	TCGA-D1-A0ZU-01A-11D-A10M-09	|TCGA-D1-A0ZU-10A-01D-A10M-09	TCGA-D1-A0ZU-10A-01D-A10M-09	TCGA-UCEC	MSS	No
TCGA-D1-A17D	|TCGA-D1-A17D-01A-12D-A12J-09	TCGA-D1-A17D-01A-12D-A12J-09	|TCGA-D1-A17D-10A-01D-A12J-09	TCGA-D1-A17D-10A-01D-A12J-09	TCGA-UCEC	MSI-H	No
TCGA-D7-5578	|TCGA-D7-5578-01A-01D-1600-08	TCGA-D7-5578-01A-01D-1600-08	|TCGA-D7-5578-10A-01D-1600-08	TCGA-D7-5578-10A-01D-1600-08	TCGA-STAD	MSI-L	No
TCGA-BG-A0MI	|TCGA-BG-A0MI-01A-11W-A062-09	TCGA-BG-A0MI-01A-11W-A062-09	|TCGA-BG-A0MI-10A-01W-A062-09	TCGA-BG-A0MI-10A-01W-A062-09	TCGA-UCEC	MSS	No
TCGA-B5-A3F9	|TCGA-B5-A3F9-01A-21D-A228-09	TCGA-B5-A3F9-01A-21D-A228-09	|TCGA-B5-A3F9-10A-01D-A22A-09	TCGA-B5-A3F9-10A-01D-A22A-09	TCGA-UCEC	MSS	No
TCGA-D1-A15W	|TCGA-D1-A15W-01A-11D-A122-09	TCGA-D1-A15W-01A-11D-A122-09	|TCGA-D1-A15W-10A-01D-A122-09	TCGA-D1-A15W-10A-01D-A122-09	TCGA-UCEC	MSS	No
TCGA-BG-A0MQ	|TCGA-BG-A0MQ-01A-11D-A10B-09	TCGA-BG-A0MQ-01A-11D-A10B-09	|TCGA-BG-A0MQ-10A-02D-A10B-09	TCGA-BG-A0MQ-10A-02D-A10B-09	TCGA-UCEC	MSI-H	No
TCGA-AP-A0LO	|TCGA-AP-A0LO-01A-11W-A062-09	TCGA-AP-A0LO-01A-11W-A062-09	|TCGA-AP-A0LO-10A-01W-A062-09	TCGA-AP-A0LO-10A-01W-A062-09	TCGA-UCEC	MSS	No
TCGA-AD-6901	|TCGA-AD-6901-01A-11D-1924-10	TCGA-AD-6901-01A-11D-1924-10	|TCGA-AD-6901-10A-01D-1924-10	TCGA-AD-6901-10A-01D-1924-10	TCGA-CRC	MSI-L	Yes
TCGA-NH-A6GA	|TCGA-NH-A6GA-01A-11D-A36X-10	TCGA-NH-A6GA-01A-11D-A36X-10	|TCGA-NH-A6GA-10A-01D-A370-10	TCGA-NH-A6GA-10A-01D-A370-10	TCGA-CRC	MSS	No
TCGA-B5-A11M	|TCGA-B5-A11M-01A-11D-A122-09	TCGA-B5-A11M-01A-11D-A122-09	|TCGA-B5-A11M-10A-01D-A122-09	TCGA-B5-A11M-10A-01D-A122-09	TCGA-UCEC	MSS	Yes
TCGA-G4-6626	|TCGA-G4-6626-01A-11D-1771-10	TCGA-G4-6626-01A-11D-1771-10	|TCGA-G4-6626-10A-01D-1771-10	TCGA-G4-6626-10A-01D-1771-10	TCGA-CRC	MSS	Yes
TCGA-B7-A5TI	|TCGA-B7-A5TI-01A-11D-A31L-08	TCGA-B7-A5TI-01A-11D-A31L-08	|TCGA-B7-A5TI-10A-01D-A31J-08	TCGA-B7-A5TI-10A-01D-A31J-08	TCGA-STAD	MSI-H	Yes
TCGA-HU-8243	|TCGA-HU-8243-01A-11D-2340-08	TCGA-HU-8243-01A-11D-2340-08	|TCGA-HU-8243-10A-01D-2341-08	TCGA-HU-8243-10A-01D-2341-08	TCGA-STAD	MSS	Yes
TCGA-F5-6864	|TCGA-F5-6864-01A-11D-1924-10	TCGA-F5-6864-01A-11D-1924-10	|TCGA-F5-6864-10A-01D-1924-10	TCGA-F5-6864-10A-01D-1924-10	TCGA-CRC	MSI-L	No
TCGA-A6-6138	|TCGA-A6-6138-01A-11D-1771-10	TCGA-A6-6138-01A-11D-1771-10	|TCGA-A6-6138-10A-01D-1771-10	TCGA-A6-6138-10A-01D-1771-10	TCGA-CRC	MSS	No
TCGA-AA-3666	|TCGA-AA-3666-01A-02W-0900-09	TCGA-AA-3666-01A-02W-0900-09	|TCGA-AA-3666-10A-01W-0900-09	TCGA-AA-3666-10A-01W-0900-09	TCGA-CRC	MSS	No
TCGA-BS-A0TA	|TCGA-BS-A0TA-01A-11D-A10B-09	TCGA-BS-A0TA-01A-11D-A10B-09	|TCGA-BS-A0TA-10A-01D-A10B-09	TCGA-BS-A0TA-10A-01D-A10B-09	TCGA-UCEC	MSI-H	Yes
TCGA-FI-A2D5	|TCGA-FI-A2D5-01A-11D-A17D-09	TCGA-FI-A2D5-01A-11D-A17D-09	|TCGA-FI-A2D5-10A-01D-A17D-09	TCGA-FI-A2D5-10A-01D-A17D-09	TCGA-UCEC	MSS	No
TCGA-BR-A4CQ	|TCGA-BR-A4CQ-01A-12D-A25D-08	TCGA-BR-A4CQ-01A-12D-A25D-08	|TCGA-BR-A4CQ-10A-01D-A25E-08	TCGA-BR-A4CQ-10A-01D-A25E-08	TCGA-STAD	MSS	No
TCGA-HU-A4GJ	|TCGA-HU-A4GJ-01A-11D-A25D-08	TCGA-HU-A4GJ-01A-11D-A25D-08	|TCGA-HU-A4GJ-10A-01D-A25E-08	TCGA-HU-A4GJ-10A-01D-A25E-08	TCGA-STAD	MSS	Yes
TCGA-BR-A4J1	|TCGA-BR-A4J1-01A-11D-A25D-08	TCGA-BR-A4J1-01A-11D-A25D-08	|TCGA-BR-A4J1-10A-01D-A25E-08	TCGA-BR-A4J1-10A-01D-A25E-08	TCGA-STAD	MSS	No
TCGA-AP-A05O	|TCGA-AP-A05O-01A-12D-A122-09	TCGA-AP-A05O-01A-12D-A122-09	|TCGA-AP-A05O-10A-01D-A122-09	TCGA-AP-A05O-10A-01D-A122-09	TCGA-UCEC	MSI-H	No
TCGA-BR-8365	|TCGA-BR-8365-01A-21D-2340-08	TCGA-BR-8365-01A-21D-2340-08	|TCGA-BR-8365-10A-01D-2341-08	TCGA-BR-8365-10A-01D-2341-08	TCGA-STAD	MSS	No
TCGA-AF-A56N	|TCGA-AF-A56N-01A-12D-A38X-10	TCGA-AF-A56N-01A-12D-A38X-10	|TCGA-AF-A56N-10A-01D-A38X-10	TCGA-AF-A56N-10A-01D-A38X-10	TCGA-CRC	MSS	No
TCGA-AA-A01Z	|TCGA-AA-A01Z-01A-11W-A096-10	TCGA-AA-A01Z-01A-11W-A096-10	|TCGA-AA-A01Z-11A-11W-A096-10	TCGA-AA-A01Z-11A-11W-A096-10	TCGA-CRC	MSS	No
TCGA-AX-A1C4	|TCGA-AX-A1C4-01A-11D-A135-09	TCGA-AX-A1C4-01A-11D-A135-09	|TCGA-AX-A1C4-10A-01D-A135-09	TCGA-AX-A1C4-10A-01D-A135-09	TCGA-UCEC	MSI-H	Yes
TCGA-D1-A17K	|TCGA-D1-A17K-01A-11D-A12J-09	TCGA-D1-A17K-01A-11D-A12J-09	|TCGA-D1-A17K-10A-01D-A12J-09	TCGA-D1-A17K-10A-01D-A12J-09	TCGA-UCEC	MSS	No
TCGA-AG-A02X	|TCGA-AG-A02X-01A-01W-A00E-09	TCGA-AG-A02X-01A-01W-A00E-09	|TCGA-AG-A02X-10A-01W-A00E-09	TCGA-AG-A02X-10A-01W-A00E-09	TCGA-CRC	MSS	No
TCGA-KP-A3W4	|TCGA-KP-A3W4-01A-11D-A228-09	TCGA-KP-A3W4-01A-11D-A228-09	|TCGA-KP-A3W4-10A-01D-A22A-09	TCGA-KP-A3W4-10A-01D-A22A-09	TCGA-UCEC	MSS	No
TCGA-A5-A0G5	|TCGA-A5-A0G5-01A-11W-A062-09	TCGA-A5-A0G5-01A-11W-A062-09	|TCGA-A5-A0G5-10A-01W-A062-09	TCGA-A5-A0G5-10A-01W-A062-09	TCGA-UCEC	MSI-L	No
TCGA-BR-8081	|TCGA-BR-8081-01A-11D-2340-08	TCGA-BR-8081-01A-11D-2340-08	|TCGA-BR-8081-10A-01D-2340-08	TCGA-BR-8081-10A-01D-2340-08	TCGA-STAD	MSI-H	Yes
TCGA-G4-6321	|TCGA-G4-6321-01A-11D-1719-10	TCGA-G4-6321-01A-11D-1719-10	|TCGA-G4-6321-10A-01D-1720-10	TCGA-G4-6321-10A-01D-1720-10	TCGA-CRC	MSI-L	Yes
TCGA-MX-A663	|TCGA-MX-A663-01A-11D-A31L-08	TCGA-MX-A663-01A-11D-A31L-08	|TCGA-MX-A663-10A-01D-A31J-08	TCGA-MX-A663-10A-01D-A31J-08	TCGA-STAD	MSS	No
TCGA-AP-A0LQ	|TCGA-AP-A0LQ-01A-12D-A10B-09	TCGA-AP-A0LQ-01A-12D-A10B-09	|TCGA-AP-A0LQ-10A-01D-A10B-09	TCGA-AP-A0LQ-10A-01D-A10B-09	TCGA-UCEC	MSS	No
TCGA-AG-3885	|TCGA-AG-3885-01A-01W-0899-10	TCGA-AG-3885-01A-01W-0899-10	|TCGA-AG-3885-10A-01W-0901-10	TCGA-AG-3885-10A-01W-0901-10	TCGA-CRC	MSS	No
TCGA-HU-A4G8	|TCGA-HU-A4G8-01A-11D-A25D-08	TCGA-HU-A4G8-01A-11D-A25D-08	|TCGA-HU-A4G8-10A-01D-A25E-08	TCGA-HU-A4G8-10A-01D-A25E-08	TCGA-STAD	MSI-H	Yes
TCGA-AP-A0LM	|TCGA-AP-A0LM-01A-11D-A122-09	TCGA-AP-A0LM-01A-11D-A122-09	|TCGA-AP-A0LM-10A-01D-A122-09	TCGA-AP-A0LM-10A-01D-A122-09	TCGA-UCEC	MSS	No
TCGA-AH-6644	|TCGA-AH-6644-01A-21D-1826-10	TCGA-AH-6644-01A-21D-1826-10	|TCGA-AH-6644-10A-01D-1826-10	TCGA-AH-6644-10A-01D-1826-10	TCGA-CRC	MSI-L	No
TCGA-EY-A215	|TCGA-EY-A215-01A-11D-A14K-09	TCGA-EY-A215-01A-11D-A14K-09	|TCGA-EY-A215-10A-01D-A14K-09	TCGA-EY-A215-10A-01D-A14K-09	TCGA-UCEC	MSI-H	No
TCGA-K6-A3WQ	|TCGA-K6-A3WQ-01A-11D-A228-09	TCGA-K6-A3WQ-01A-11D-A228-09	|TCGA-K6-A3WQ-10A-01D-A22A-09	TCGA-K6-A3WQ-10A-01D-A22A-09	TCGA-UCEC	MSS	No
TCGA-G4-6323	|TCGA-G4-6323-01A-11D-1719-10	TCGA-G4-6323-01A-11D-1719-10	|TCGA-G4-6323-10A-01D-1720-10	TCGA-G4-6323-10A-01D-1720-10	TCGA-CRC	MSS	No
TCGA-D7-A748	|TCGA-D7-A748-01A-12D-A32N-08	TCGA-D7-A748-01A-12D-A32N-08	|TCGA-D7-A748-10A-21D-A32N-08	TCGA-D7-A748-10A-21D-A32N-08	TCGA-STAD	MSS	No
TCGA-FI-A2F9	|TCGA-FI-A2F9-01A-11D-A17D-09	TCGA-FI-A2F9-01A-11D-A17D-09	|TCGA-FI-A2F9-10B-01D-A17D-09	TCGA-FI-A2F9-10B-01D-A17D-09	TCGA-UCEC	MSS	No
TCGA-VQ-A8PP	|TCGA-VQ-A8PP-01A-21D-A410-08	TCGA-VQ-A8PP-01A-21D-A410-08	|TCGA-VQ-A8PP-10A-01D-A413-08	TCGA-VQ-A8PP-10A-01D-A413-08	TCGA-STAD	MSI-H	No
TCGA-B7-5816	|TCGA-B7-5816-01A-21D-1600-08	TCGA-B7-5816-01A-21D-1600-08	|TCGA-B7-5816-10A-01D-1600-08	TCGA-B7-5816-10A-01D-1600-08	TCGA-STAD	MSI-H	Yes
TCGA-AA-A01R	|TCGA-AA-A01R-01A-21D-A17O-10|TCGA-AA-A01R-01A-21W-A096-10	TCGA-AA-A01R-01A-21D-A17O-10	|TCGA-AA-A01R-11A-12W-A096-10|TCGA-AA-A01R-11A-12D-A17O-10	TCGA-AA-A01R-11A-12D-A17O-10	TCGA-CRC	MSI-H	No
TCGA-CM-6167	|TCGA-CM-6167-01A-11D-1650-10	TCGA-CM-6167-01A-11D-1650-10	|TCGA-CM-6167-10A-01D-1650-10	TCGA-CM-6167-10A-01D-1650-10	TCGA-CRC	MSS	No
TCGA-D5-6535	|TCGA-D5-6535-01A-11D-1719-10	TCGA-D5-6535-01A-11D-1719-10	|TCGA-D5-6535-10A-01D-1719-10	TCGA-D5-6535-10A-01D-1719-10	TCGA-CRC	MSS	Yes
TCGA-A6-2683	|TCGA-A6-2683-01A-01D-1953-10	TCGA-A6-2683-01A-01D-1953-10	|TCGA-A6-2683-11A-01D-1554-10|TCGA-A6-2683-10A-01D-1953-10	TCGA-A6-2683-11A-01D-1554-10	TCGA-CRC	MSI-L	No
TCGA-DM-A1D6	|TCGA-DM-A1D6-01A-21D-A152-10	TCGA-DM-A1D6-01A-21D-A152-10	|TCGA-DM-A1D6-10A-01D-A152-10	TCGA-DM-A1D6-10A-01D-A152-10	TCGA-CRC	MSS	No
TCGA-AA-3861	|TCGA-AA-3861-01A-01W-0995-10	TCGA-AA-3861-01A-01W-0995-10	|TCGA-AA-3861-10A-01W-0995-10	TCGA-AA-3861-10A-01W-0995-10	TCGA-CRC	MSI-L	No
TCGA-D1-A15Z	|TCGA-D1-A15Z-01A-11D-A122-09	TCGA-D1-A15Z-01A-11D-A122-09	|TCGA-D1-A15Z-10A-01D-A122-09	TCGA-D1-A15Z-10A-01D-A122-09	TCGA-UCEC	MSI-L	Yes
TCGA-EI-6881	|TCGA-EI-6881-01A-11D-1924-10	TCGA-EI-6881-01A-11D-1924-10	|TCGA-EI-6881-10A-01D-1924-10	TCGA-EI-6881-10A-01D-1924-10	TCGA-CRC	MSS	No
TCGA-AP-A05N	|TCGA-AP-A05N-01A-11W-A027-09	TCGA-AP-A05N-01A-11W-A027-09	|TCGA-AP-A05N-10A-01W-A027-09	TCGA-AP-A05N-10A-01W-A027-09	TCGA-UCEC	MSI-H	No
TCGA-D1-A17C	|TCGA-D1-A17C-01A-11D-A12J-09	TCGA-D1-A17C-01A-11D-A12J-09	|TCGA-D1-A17C-10A-01D-A12J-09	TCGA-D1-A17C-10A-01D-A12J-09	TCGA-UCEC	MSS	No
TCGA-AG-3999	|TCGA-AG-3999-01A-01W-1073-09	TCGA-AG-3999-01A-01W-1073-09	|TCGA-AG-3999-10A-01W-1073-09	TCGA-AG-3999-10A-01W-1073-09	TCGA-CRC	MSS	No
TCGA-B5-A0K1	|TCGA-B5-A0K1-01A-11W-A062-09	TCGA-B5-A0K1-01A-11W-A062-09	|TCGA-B5-A0K1-10A-01W-A062-09	TCGA-B5-A0K1-10A-01W-A062-09	TCGA-UCEC	MSS	No
TCGA-BR-8686	|TCGA-BR-8686-01A-11D-2394-08	TCGA-BR-8686-01A-11D-2394-08	|TCGA-BR-8686-10A-01D-2394-08	TCGA-BR-8686-10A-01D-2394-08	TCGA-STAD	MSS	No
TCGA-AG-A01J	|TCGA-AG-A01J-01A-01W-A00E-09	TCGA-AG-A01J-01A-01W-A00E-09	|TCGA-AG-A01J-10A-01W-A00E-09	TCGA-AG-A01J-10A-01W-A00E-09	TCGA-CRC	MSS	No
TCGA-IN-A7NR	|TCGA-IN-A7NR-01A-11D-A34U-08	TCGA-IN-A7NR-01A-11D-A34U-08	|TCGA-IN-A7NR-10A-01D-A34X-08	TCGA-IN-A7NR-10A-01D-A34X-08	TCGA-STAD	MSS	No
TCGA-AG-3909	|TCGA-AG-3909-01A-01W-1073-09	TCGA-AG-3909-01A-01W-1073-09	|TCGA-AG-3909-10A-01W-1073-09	TCGA-AG-3909-10A-01W-1073-09	TCGA-CRC	MSS	No
TCGA-D5-6534	|TCGA-D5-6534-01A-21D-1924-10	TCGA-D5-6534-01A-21D-1924-10	|TCGA-D5-6534-10A-01D-1924-10	TCGA-D5-6534-10A-01D-1924-10	TCGA-CRC	MSS	Yes
TCGA-DC-4745	|TCGA-DC-4745-01A-01D-1733-10	TCGA-DC-4745-01A-01D-1733-10	|TCGA-DC-4745-10A-01D-1733-10	TCGA-DC-4745-10A-01D-1733-10	TCGA-CRC	MSS	No
TCGA-AP-A1DK	|TCGA-AP-A1DK-01A-11D-A135-09	TCGA-AP-A1DK-01A-11D-A135-09	|TCGA-AP-A1DK-10A-01D-A135-09	TCGA-AP-A1DK-10A-01D-A135-09	TCGA-UCEC	MSI-H	No
TCGA-HU-A4GU	|TCGA-HU-A4GU-01A-11D-A25D-08	TCGA-HU-A4GU-01A-11D-A25D-08	|TCGA-HU-A4GU-10A-01D-A25E-08	TCGA-HU-A4GU-10A-01D-A25E-08	TCGA-STAD	MSI-H	No
TCGA-AZ-4323	|TCGA-AZ-4323-01A-21D-1835-10	TCGA-AZ-4323-01A-21D-1835-10	|TCGA-AZ-4323-10A-01D-1835-10	TCGA-AZ-4323-10A-01D-1835-10	TCGA-CRC	MSI-L	Yes
TCGA-B5-A3FH	|TCGA-B5-A3FH-01A-11D-A19Y-09	TCGA-B5-A3FH-01A-11D-A19Y-09	|TCGA-B5-A3FH-10A-01D-A19Y-09	TCGA-B5-A3FH-10A-01D-A19Y-09	TCGA-UCEC	MSI-L	No
TCGA-A5-A3LP	|TCGA-A5-A3LP-01A-11D-A228-09	TCGA-A5-A3LP-01A-11D-A228-09	|TCGA-A5-A3LP-10A-01D-A22A-09	TCGA-A5-A3LP-10A-01D-A22A-09	TCGA-UCEC	MSS	No
TCGA-AH-6643	|TCGA-AH-6643-01A-11D-1826-10	TCGA-AH-6643-01A-11D-1826-10	|TCGA-AH-6643-11A-01D-1826-10	TCGA-AH-6643-11A-01D-1826-10	TCGA-CRC	MSS	No
TCGA-CD-A4MJ	|TCGA-CD-A4MJ-01A-11D-A25D-08	TCGA-CD-A4MJ-01A-11D-A25D-08	|TCGA-CD-A4MJ-10A-01D-A25E-08	TCGA-CD-A4MJ-10A-01D-A25E-08	TCGA-STAD	MSI-H	No
TCGA-EY-A1GD	|TCGA-EY-A1GD-01A-11D-A13L-09	TCGA-EY-A1GD-01A-11D-A13L-09	|TCGA-EY-A1GD-10A-01D-A13O-09	TCGA-EY-A1GD-10A-01D-A13O-09	TCGA-UCEC	MSS	No
TCGA-CK-4952	|TCGA-CK-4952-01A-01D-1719-10	TCGA-CK-4952-01A-01D-1719-10	|TCGA-CK-4952-10A-01D-1719-10	TCGA-CK-4952-10A-01D-1719-10	TCGA-CRC	MSS	Yes
TCGA-CM-6163	|TCGA-CM-6163-01A-11D-1650-10	TCGA-CM-6163-01A-11D-1650-10	|TCGA-CM-6163-10A-01D-1650-10	TCGA-CM-6163-10A-01D-1650-10	TCGA-CRC	MSS	No
TCGA-AX-A06L	|TCGA-AX-A06L-01A-11D-A122-09	TCGA-AX-A06L-01A-11D-A122-09	|TCGA-AX-A06L-10A-01D-A122-09	TCGA-AX-A06L-10A-01D-A122-09	TCGA-UCEC	MSS	No
TCGA-BR-A4J4	|TCGA-BR-A4J4-01A-12D-A25D-08	TCGA-BR-A4J4-01A-12D-A25D-08	|TCGA-BR-A4J4-10A-01D-A25E-08	TCGA-BR-A4J4-10A-01D-A25E-08	TCGA-STAD	MSI-L	Yes
TCGA-DI-A1BU	|TCGA-DI-A1BU-01A-11D-A135-09	TCGA-DI-A1BU-01A-11D-A135-09	|TCGA-DI-A1BU-10A-01D-A135-09	TCGA-DI-A1BU-10A-01D-A135-09	TCGA-UCEC	MSI-H	No
TCGA-A5-A0GX	|TCGA-A5-A0GX-01A-11W-A062-09	TCGA-A5-A0GX-01A-11W-A062-09	|TCGA-A5-A0GX-10A-01W-A062-09	TCGA-A5-A0GX-10A-01W-A062-09	TCGA-UCEC	MSS	No
TCGA-CM-5349	|TCGA-CM-5349-01A-21D-1719-10	TCGA-CM-5349-01A-21D-1719-10	|TCGA-CM-5349-10A-01D-1719-10	TCGA-CM-5349-10A-01D-1719-10	TCGA-CRC	MSS	No
TCGA-BG-A18C	|TCGA-BG-A18C-01A-11D-A12J-09	TCGA-BG-A18C-01A-11D-A12J-09	|TCGA-BG-A18C-10A-01D-A12J-09	TCGA-BG-A18C-10A-01D-A12J-09	TCGA-UCEC	MSS	No
TCGA-AF-5654	|TCGA-AF-5654-01A-01D-1657-10	TCGA-AF-5654-01A-01D-1657-10	|TCGA-AF-5654-10A-01D-1657-10|TCGA-AF-5654-11A-11D-1657-10	TCGA-AF-5654-10A-01D-1657-10	TCGA-CRC	MSS	No
TCGA-VQ-AA6D	|TCGA-VQ-AA6D-01A-11D-A410-08	TCGA-VQ-AA6D-01A-11D-A410-08	|TCGA-VQ-AA6D-10A-01D-A413-08	TCGA-VQ-AA6D-10A-01D-A413-08	TCGA-STAD	MSI-H	No
TCGA-AA-3560	|TCGA-AA-3560-01A-01D-1953-10	TCGA-AA-3560-01A-01D-1953-10	|TCGA-AA-3560-10A-01D-1953-10	TCGA-AA-3560-10A-01D-1953-10	TCGA-CRC	MSS	Yes
TCGA-VQ-A8PS	|TCGA-VQ-A8PS-01A-11D-A410-08	TCGA-VQ-A8PS-01A-11D-A410-08	|TCGA-VQ-A8PS-10A-01D-A413-08	TCGA-VQ-A8PS-10A-01D-A413-08	TCGA-STAD	MSS	No
TCGA-DF-A2KN	|TCGA-DF-A2KN-01A-11D-A17W-09	TCGA-DF-A2KN-01A-11D-A17W-09	|TCGA-DF-A2KN-10A-01D-A17W-09	TCGA-DF-A2KN-10A-01D-A17W-09	TCGA-UCEC	MSI-H	No
TCGA-AA-3678	|TCGA-AA-3678-01A-01W-0900-09	TCGA-AA-3678-01A-01W-0900-09	|TCGA-AA-3678-10A-01W-0900-09	TCGA-AA-3678-10A-01W-0900-09	TCGA-CRC	MSS	Yes
TCGA-G4-6310	|TCGA-G4-6310-01A-11D-1719-10	TCGA-G4-6310-01A-11D-1719-10	|TCGA-G4-6310-10A-01D-1720-10	TCGA-G4-6310-10A-01D-1720-10	TCGA-CRC	MSS	No
TCGA-AA-A03F	|TCGA-AA-A03F-01A-11W-A096-10	TCGA-AA-A03F-01A-11W-A096-10	|TCGA-AA-A03F-11A-12W-A096-10	TCGA-AA-A03F-11A-12W-A096-10	TCGA-CRC	MSS	No
TCGA-AA-3520	|TCGA-AA-3520-01A-01D-1953-10	TCGA-AA-3520-01A-01D-1953-10	|TCGA-AA-3520-11A-01D-1554-10	TCGA-AA-3520-11A-01D-1554-10	TCGA-CRC	MSI-L	No
TCGA-FP-8210	|TCGA-FP-8210-01A-11D-2340-08	TCGA-FP-8210-01A-11D-2340-08	|TCGA-FP-8210-11A-01D-2340-08	TCGA-FP-8210-11A-01D-2340-08	TCGA-STAD	MSS	No
TCGA-AJ-A3NG	|TCGA-AJ-A3NG-01A-11D-A228-09	TCGA-AJ-A3NG-01A-11D-A228-09	|TCGA-AJ-A3NG-10A-01D-A22A-09	TCGA-AJ-A3NG-10A-01D-A22A-09	TCGA-UCEC	MSS	No
TCGA-B5-A11J	|TCGA-B5-A11J-01A-11D-A122-09	TCGA-B5-A11J-01A-11D-A122-09	|TCGA-B5-A11J-10A-01D-A122-09	TCGA-B5-A11J-10A-01D-A122-09	TCGA-UCEC	MSI-H	Yes
TCGA-AA-3818	|TCGA-AA-3818-01A-01W-0900-09	TCGA-AA-3818-01A-01W-0900-09	|TCGA-AA-3818-10A-01W-0900-09	TCGA-AA-3818-10A-01W-0900-09	TCGA-CRC	MSS	Yes
TCGA-EI-6917	|TCGA-EI-6917-01A-11D-1924-10	TCGA-EI-6917-01A-11D-1924-10	|TCGA-EI-6917-10A-01D-1924-10	TCGA-EI-6917-10A-01D-1924-10	TCGA-CRC	MSS	No
TCGA-AX-A2H2	|TCGA-AX-A2H2-01A-11D-A17W-09	TCGA-AX-A2H2-01A-11D-A17W-09	|TCGA-AX-A2H2-11A-13D-A17W-09	TCGA-AX-A2H2-11A-13D-A17W-09	TCGA-UCEC	MSS	No
TCGA-BS-A0UJ	|TCGA-BS-A0UJ-01A-12D-A10B-09	TCGA-BS-A0UJ-01A-12D-A10B-09	|TCGA-BS-A0UJ-10A-01D-A127-09	TCGA-BS-A0UJ-10A-01D-A127-09	TCGA-UCEC	MSI-H	No
TCGA-KB-A93H	|TCGA-KB-A93H-01A-11D-A397-08	TCGA-KB-A93H-01A-11D-A397-08	|TCGA-KB-A93H-10A-01D-A39A-08	TCGA-KB-A93H-10A-01D-A39A-08	TCGA-STAD	MSS	No
TCGA-AX-A3G8	|TCGA-AX-A3G8-01A-11D-A228-09	TCGA-AX-A3G8-01A-11D-A228-09	|TCGA-AX-A3G8-10A-01D-A22A-09	TCGA-AX-A3G8-10A-01D-A22A-09	TCGA-UCEC	MSI-H	No
TCGA-A5-A0GN	|TCGA-A5-A0GN-01A-11W-A062-09	TCGA-A5-A0GN-01A-11W-A062-09	|TCGA-A5-A0GN-10A-01W-A062-09	TCGA-A5-A0GN-10A-01W-A062-09	TCGA-UCEC	MSS	No
TCGA-BR-8382	|TCGA-BR-8382-01A-11D-2394-08	TCGA-BR-8382-01A-11D-2394-08	|TCGA-BR-8382-10A-01D-2394-08	TCGA-BR-8382-10A-01D-2394-08	TCGA-STAD	MSI-H	No
TCGA-A6-6653	|TCGA-A6-6653-01A-11D-1771-10	TCGA-A6-6653-01A-11D-1771-10	|TCGA-A6-6653-10A-01D-1771-10	TCGA-A6-6653-10A-01D-1771-10	TCGA-CRC	MSI-H	Yes
TCGA-CK-6746	|TCGA-CK-6746-01A-11D-1835-10	TCGA-CK-6746-01A-11D-1835-10	|TCGA-CK-6746-10A-01D-1835-10	TCGA-CK-6746-10A-01D-1835-10	TCGA-CRC	MSI-H	No
TCGA-AA-3949	|TCGA-AA-3949-01A-01W-0995-10	TCGA-AA-3949-01A-01W-0995-10	|TCGA-AA-3949-10A-01W-1982-10|TCGA-AA-3949-10A-01W-0995-10	TCGA-AA-3949-10A-01W-0995-10	TCGA-CRC	MSI-H	No
TCGA-BG-A222	|TCGA-BG-A222-01A-11D-A159-09	TCGA-BG-A222-01A-11D-A159-09	|TCGA-BG-A222-10A-01D-A159-09	TCGA-BG-A222-10A-01D-A159-09	TCGA-UCEC	MSI-H	Yes
TCGA-F4-6460	|TCGA-F4-6460-01A-11D-1771-10	TCGA-F4-6460-01A-11D-1771-10	|TCGA-F4-6460-10B-01D-1771-10	TCGA-F4-6460-10B-01D-1771-10	TCGA-CRC	MSS	Yes
TCGA-AG-3892	|TCGA-AG-3892-01A-01W-1073-09|TCGA-AG-3892-01A-01D-1989-10	TCGA-AG-3892-01A-01D-1989-10	|TCGA-AG-3892-10A-01W-1073-09	TCGA-AG-3892-10A-01W-1073-09	TCGA-CRC	MSS	No
TCGA-D1-A16F	|TCGA-D1-A16F-01A-11D-A12J-09	TCGA-D1-A16F-01A-11D-A12J-09	|TCGA-D1-A16F-10A-01D-A12J-09	TCGA-D1-A16F-10A-01D-A12J-09	TCGA-UCEC	MSI-H	Yes
TCGA-EO-A3KX	|TCGA-EO-A3KX-01A-11D-A228-09	TCGA-EO-A3KX-01A-11D-A228-09	|TCGA-EO-A3KX-10A-01D-A22A-09	TCGA-EO-A3KX-10A-01D-A22A-09	TCGA-UCEC	MSI-H	No
TCGA-BR-A4CR	|TCGA-BR-A4CR-01A-11D-A24D-08	TCGA-BR-A4CR-01A-11D-A24D-08	|TCGA-BR-A4CR-10A-01D-A24F-08	TCGA-BR-A4CR-10A-01D-A24F-08	TCGA-STAD	MSS	No
TCGA-CD-8533	|TCGA-CD-8533-01A-11D-2340-08	TCGA-CD-8533-01A-11D-2340-08	|TCGA-CD-8533-10A-01D-2341-08	TCGA-CD-8533-10A-01D-2341-08	TCGA-STAD	MSI-L	Yes
TCGA-EY-A1GH	|TCGA-EY-A1GH-01A-11D-A13L-09	TCGA-EY-A1GH-01A-11D-A13L-09	|TCGA-EY-A1GH-10A-01D-A13O-09	TCGA-EY-A1GH-10A-01D-A13O-09	TCGA-UCEC	MSS	Yes
TCGA-AA-A00Z	|TCGA-AA-A00Z-01A-01D-A17O-10	TCGA-AA-A00Z-01A-01D-A17O-10	|TCGA-AA-A00Z-10A-01W-A005-10	TCGA-AA-A00Z-10A-01W-A005-10	TCGA-CRC	MSS	No
TCGA-AA-3930	|TCGA-AA-3930-01A-01W-0995-10	TCGA-AA-3930-01A-01W-0995-10	|TCGA-AA-3930-10A-01W-0995-10	TCGA-AA-3930-10A-01W-0995-10	TCGA-CRC	MSI-L	No
TCGA-VQ-A8DV	|TCGA-VQ-A8DV-01A-12D-A364-08	TCGA-VQ-A8DV-01A-12D-A364-08	|TCGA-VQ-A8DV-10A-01D-A362-08	TCGA-VQ-A8DV-10A-01D-A362-08	TCGA-STAD	MSS	No
TCGA-BR-6564	|TCGA-BR-6564-01A-12D-1882-08	TCGA-BR-6564-01A-12D-1882-08	|TCGA-BR-6564-10A-01D-1882-08|TCGA-BR-6564-11A-01D-1882-08	TCGA-BR-6564-10A-01D-1882-08	TCGA-STAD	MSS	No
TCGA-CI-6619	|TCGA-CI-6619-01B-11D-1826-10	TCGA-CI-6619-01B-11D-1826-10	|TCGA-CI-6619-10A-01D-1826-10	TCGA-CI-6619-10A-01D-1826-10	TCGA-CRC	MSS	No
TCGA-F4-6703	|TCGA-F4-6703-01A-11D-1835-10	TCGA-F4-6703-01A-11D-1835-10	|TCGA-F4-6703-10A-01D-1835-10	TCGA-F4-6703-10A-01D-1835-10	TCGA-CRC	MSI-H	Yes
TCGA-A5-A0R6	|TCGA-A5-A0R6-01A-11D-A10B-09	TCGA-A5-A0R6-01A-11D-A10B-09	|TCGA-A5-A0R6-10A-01D-A10B-09	TCGA-A5-A0R6-10A-01D-A10B-09	TCGA-UCEC	MSS	No
TCGA-D1-A160	|TCGA-D1-A160-01A-11D-A122-09	TCGA-D1-A160-01A-11D-A122-09	|TCGA-D1-A160-10A-01D-A122-09	TCGA-D1-A160-10A-01D-A122-09	TCGA-UCEC	MSI-H	Yes
TCGA-AX-A3FX	|TCGA-AX-A3FX-01A-11D-A228-09	TCGA-AX-A3FX-01A-11D-A228-09	|TCGA-AX-A3FX-10A-01D-A22A-09	TCGA-AX-A3FX-10A-01D-A22A-09	TCGA-UCEC	MSS	No
TCGA-AG-3896	|TCGA-AG-3896-01A-01W-1073-09	TCGA-AG-3896-01A-01W-1073-09	|TCGA-AG-3896-10A-01W-1073-09	TCGA-AG-3896-10A-01W-1073-09	TCGA-CRC	MSS	No
TCGA-HU-8604	|TCGA-HU-8604-01A-11D-2394-08	TCGA-HU-8604-01A-11D-2394-08	|TCGA-HU-8604-10A-01D-2394-08|TCGA-HU-8604-11A-01D-2394-08	TCGA-HU-8604-10A-01D-2394-08	TCGA-STAD	MSS	No
TCGA-AD-6899	|TCGA-AD-6899-01A-11D-1924-10	TCGA-AD-6899-01A-11D-1924-10	|TCGA-AD-6899-10A-01D-1924-10	TCGA-AD-6899-10A-01D-1924-10	TCGA-CRC	MSS	No
TCGA-EQ-8122	|TCGA-EQ-8122-01A-11D-2340-08	TCGA-EQ-8122-01A-11D-2340-08	|TCGA-EQ-8122-10A-01D-2341-08	TCGA-EQ-8122-10A-01D-2341-08	TCGA-STAD	MSS	Yes
TCGA-5M-AAT4	|TCGA-5M-AAT4-01A-11D-A40P-10	TCGA-5M-AAT4-01A-11D-A40P-10	|TCGA-5M-AAT4-10A-01D-A40P-10	TCGA-5M-AAT4-10A-01D-A40P-10	TCGA-CRC	MSS	No
TCGA-AA-3989	|TCGA-AA-3989-01A-01W-0995-10	TCGA-AA-3989-01A-01W-0995-10	|TCGA-AA-3989-10A-01W-0999-10	TCGA-AA-3989-10A-01W-0999-10	TCGA-CRC	MSS	Yes
TCGA-EO-A3AV	|TCGA-EO-A3AV-01A-12D-A19Y-09	TCGA-EO-A3AV-01A-12D-A19Y-09	|TCGA-EO-A3AV-10A-01D-A19Y-09	TCGA-EO-A3AV-10A-01D-A19Y-09	TCGA-UCEC	MSS	No
TCGA-DM-A28G	|TCGA-DM-A28G-01A-11D-A16V-10	TCGA-DM-A28G-01A-11D-A16V-10	|TCGA-DM-A28G-10A-01D-A16V-10	TCGA-DM-A28G-10A-01D-A16V-10	TCGA-CRC	MSS	No
TCGA-SJ-A6ZJ	|TCGA-SJ-A6ZJ-01A-12D-A34Q-09	TCGA-SJ-A6ZJ-01A-12D-A34Q-09	|TCGA-SJ-A6ZJ-10B-01D-A34Q-09	TCGA-SJ-A6ZJ-10B-01D-A34Q-09	TCGA-UCEC	MSS	No
TCGA-BR-4363	|TCGA-BR-4363-01A-01D-1158-08	TCGA-BR-4363-01A-01D-1158-08	|TCGA-BR-4363-11A-01D-1158-08	TCGA-BR-4363-11A-01D-1158-08	TCGA-STAD	MSI-H	No
TCGA-F5-6465	|TCGA-F5-6465-01A-11D-1733-10	TCGA-F5-6465-01A-11D-1733-10	|TCGA-F5-6465-10A-01D-1733-10	TCGA-F5-6465-10A-01D-1733-10	TCGA-CRC	MSS	No
TCGA-VQ-A928	|TCGA-VQ-A928-01A-11D-A410-08	TCGA-VQ-A928-01A-11D-A410-08	|TCGA-VQ-A928-10A-01D-A413-08	TCGA-VQ-A928-10A-01D-A413-08	TCGA-STAD	MSS	No
TCGA-AD-6548	|TCGA-AD-6548-01A-11D-1835-10	TCGA-AD-6548-01A-11D-1835-10	|TCGA-AD-6548-10A-01D-1835-10	TCGA-AD-6548-10A-01D-1835-10	TCGA-CRC	MSI-L	Yes
TCGA-AX-A1C8	|TCGA-AX-A1C8-01A-11D-A135-09	TCGA-AX-A1C8-01A-11D-A135-09	|TCGA-AX-A1C8-10A-01D-A135-09	TCGA-AX-A1C8-10A-01D-A135-09	TCGA-UCEC	MSS	No
TCGA-AG-A016	|TCGA-AG-A016-01A-01W-A00K-09	TCGA-AG-A016-01A-01W-A00K-09	|TCGA-AG-A016-10A-01W-A00K-09	TCGA-AG-A016-10A-01W-A00K-09	TCGA-CRC	MSS	No
TCGA-EY-A2OQ	|TCGA-EY-A2OQ-01A-11D-A19Y-09	TCGA-EY-A2OQ-01A-11D-A19Y-09	|TCGA-EY-A2OQ-10A-01D-A19Y-09	TCGA-EY-A2OQ-10A-01D-A19Y-09	TCGA-UCEC	MSS	No
TCGA-CD-8527	|TCGA-CD-8527-01A-11D-2340-08	TCGA-CD-8527-01A-11D-2340-08	|TCGA-CD-8527-10A-01D-2341-08	TCGA-CD-8527-10A-01D-2341-08	TCGA-STAD	MSI-L	Yes
TCGA-D1-A16G	|TCGA-D1-A16G-01A-31D-A12J-09	TCGA-D1-A16G-01A-31D-A12J-09	|TCGA-D1-A16G-10A-01D-A12J-09	TCGA-D1-A16G-10A-01D-A12J-09	TCGA-UCEC	MSS	No
TCGA-KP-A3VZ	|TCGA-KP-A3VZ-01A-11D-A228-09	TCGA-KP-A3VZ-01A-11D-A228-09	|TCGA-KP-A3VZ-10A-01D-A22A-09	TCGA-KP-A3VZ-10A-01D-A22A-09	TCGA-UCEC	MSS	No
TCGA-BR-8588	|TCGA-BR-8588-01A-11D-2394-08	TCGA-BR-8588-01A-11D-2394-08	|TCGA-BR-8588-10A-01D-2394-08	TCGA-BR-8588-10A-01D-2394-08	TCGA-STAD	MSS	No
TCGA-DY-A1DD	|TCGA-DY-A1DD-01A-21D-A152-10	TCGA-DY-A1DD-01A-21D-A152-10	|TCGA-DY-A1DD-10A-01D-A152-10	TCGA-DY-A1DD-10A-01D-A152-10	TCGA-CRC	MSI-L	No
TCGA-CK-4950	|TCGA-CK-4950-01A-01D-1719-10	TCGA-CK-4950-01A-01D-1719-10	|TCGA-CK-4950-10A-01D-1719-10	TCGA-CK-4950-10A-01D-1719-10	TCGA-CRC	MSS	Yes
TCGA-BR-6802	|TCGA-BR-6802-01A-11D-1882-08	TCGA-BR-6802-01A-11D-1882-08	|TCGA-BR-6802-10A-01D-1882-08|TCGA-BR-6802-11A-01D-1882-08	TCGA-BR-6802-10A-01D-1882-08	TCGA-STAD	MSI-H	Yes
TCGA-CK-5915	|TCGA-CK-5915-01A-11D-1650-10	TCGA-CK-5915-01A-11D-1650-10	|TCGA-CK-5915-10A-01D-1650-10	TCGA-CK-5915-10A-01D-1650-10	TCGA-CRC	MSS	Yes
TCGA-EO-A3L0	|TCGA-EO-A3L0-01A-11D-A228-09	TCGA-EO-A3L0-01A-11D-A228-09	|TCGA-EO-A3L0-10A-01D-A22A-09	TCGA-EO-A3L0-10A-01D-A22A-09	TCGA-UCEC	MSS	No
TCGA-G4-6627	|TCGA-G4-6627-01A-11D-2188-10	TCGA-G4-6627-01A-11D-2188-10	|TCGA-G4-6627-10A-01D-1771-10	TCGA-G4-6627-10A-01D-1771-10	TCGA-CRC	MSI-L	No
TCGA-AA-3517	|TCGA-AA-3517-01A-01D-1953-10	TCGA-AA-3517-01A-01D-1953-10	|TCGA-AA-3517-11A-01D-1554-10|TCGA-AA-3517-10A-01D-1953-10	TCGA-AA-3517-11A-01D-1554-10	TCGA-CRC	MSI-L	No
TCGA-F5-6811	|TCGA-F5-6811-01A-11D-1826-10	TCGA-F5-6811-01A-11D-1826-10	|TCGA-F5-6811-10A-01D-1826-10	TCGA-F5-6811-10A-01D-1826-10	TCGA-CRC	MSI-L	No
TCGA-VQ-A91A	|TCGA-VQ-A91A-01A-11D-A410-08	TCGA-VQ-A91A-01A-11D-A410-08	|TCGA-VQ-A91A-10A-01D-A413-08	TCGA-VQ-A91A-10A-01D-A413-08	TCGA-STAD	MSS	No
TCGA-FP-8631	|TCGA-FP-8631-01A-11D-2394-08	TCGA-FP-8631-01A-11D-2394-08	|TCGA-FP-8631-10A-01D-2394-08	TCGA-FP-8631-10A-01D-2394-08	TCGA-STAD	MSS	No
TCGA-D1-A0ZR	|TCGA-D1-A0ZR-01A-21D-A10M-09	TCGA-D1-A0ZR-01A-21D-A10M-09	|TCGA-D1-A0ZR-10A-01D-A10M-09	TCGA-D1-A0ZR-10A-01D-A10M-09	TCGA-UCEC	MSS	No
TCGA-AA-3663	|TCGA-AA-3663-01A-01D-1719-10	TCGA-AA-3663-01A-01D-1719-10	|TCGA-AA-3663-11A-01D-1719-10	TCGA-AA-3663-11A-01D-1719-10	TCGA-CRC	MSI-H	No
TCGA-AP-A0LG	|TCGA-AP-A0LG-01A-11W-A062-09	TCGA-AP-A0LG-01A-11W-A062-09	|TCGA-AP-A0LG-10A-01W-A062-09	TCGA-AP-A0LG-10A-01W-A062-09	TCGA-UCEC	MSI-H	Yes
TCGA-RD-A8N4	|TCGA-RD-A8N4-01A-21D-A364-08	TCGA-RD-A8N4-01A-21D-A364-08	|TCGA-RD-A8N4-10A-01D-A362-08	TCGA-RD-A8N4-10A-01D-A362-08	TCGA-STAD	MSS	No
TCGA-D7-8579	|TCGA-D7-8579-01A-11D-2340-08	TCGA-D7-8579-01A-11D-2340-08	|TCGA-D7-8579-10A-01D-2341-08	TCGA-D7-8579-10A-01D-2341-08	TCGA-STAD	MSS	No
TCGA-CL-4957	|TCGA-CL-4957-01A-01D-1733-10	TCGA-CL-4957-01A-01D-1733-10	|TCGA-CL-4957-10A-01D-1733-10	TCGA-CL-4957-10A-01D-1733-10	TCGA-CRC	MSS	No
TCGA-RD-A8N9	|TCGA-RD-A8N9-01A-12D-A397-08	TCGA-RD-A8N9-01A-12D-A397-08	|TCGA-RD-A8N9-10A-01D-A39A-08	TCGA-RD-A8N9-10A-01D-A39A-08	TCGA-STAD	MSS	No
TCGA-BG-A0YV	|TCGA-BG-A0YV-01A-11D-A10M-09	TCGA-BG-A0YV-01A-11D-A10M-09	|TCGA-BG-A0YV-10A-01D-A10M-09	TCGA-BG-A0YV-10A-01D-A10M-09	TCGA-UCEC	MSS	No
TCGA-D1-A1NZ	|TCGA-D1-A1NZ-01A-21D-A14G-09	TCGA-D1-A1NZ-01A-21D-A14G-09	|TCGA-D1-A1NZ-10A-01D-A14G-09	TCGA-D1-A1NZ-10A-01D-A14G-09	TCGA-UCEC	MSI-H	Yes
TCGA-AA-3976	|TCGA-AA-3976-01A-01W-0995-10	TCGA-AA-3976-01A-01W-0995-10	|TCGA-AA-3976-10A-01W-0999-10	TCGA-AA-3976-10A-01W-0999-10	TCGA-CRC	MSS	No
TCGA-AF-3911	|TCGA-AF-3911-01A-01D-1733-10	TCGA-AF-3911-01A-01D-1733-10	|TCGA-AF-3911-10A-01D-1733-10	TCGA-AF-3911-10A-01D-1733-10	TCGA-CRC	MSI-L	No
TCGA-AJ-A3EL	|TCGA-AJ-A3EL-01A-11D-A20S-09	TCGA-AJ-A3EL-01A-11D-A20S-09	|TCGA-AJ-A3EL-10A-01D-A20S-09	TCGA-AJ-A3EL-10A-01D-A20S-09	TCGA-UCEC	MSI-L	No
TCGA-BR-8366	|TCGA-BR-8366-01A-11D-2340-08	TCGA-BR-8366-01A-11D-2340-08	|TCGA-BR-8366-10A-01D-2341-08	TCGA-BR-8366-10A-01D-2341-08	TCGA-STAD	MSS	Yes
TCGA-BR-8368	|TCGA-BR-8368-01A-11D-2340-08	TCGA-BR-8368-01A-11D-2340-08	|TCGA-BR-8368-10A-01D-2341-08	TCGA-BR-8368-10A-01D-2341-08	TCGA-STAD	MSI-H	No
TCGA-BR-8286	|TCGA-BR-8286-01A-12D-2340-08	TCGA-BR-8286-01A-12D-2340-08	|TCGA-BR-8286-10A-01D-2340-08	TCGA-BR-8286-10A-01D-2340-08	TCGA-STAD	MSI-L	Yes
TCGA-F1-6177	|TCGA-F1-6177-01A-11D-1800-08	TCGA-F1-6177-01A-11D-1800-08	|TCGA-F1-6177-10A-01D-1800-08	TCGA-F1-6177-10A-01D-1800-08	TCGA-STAD	MSI-H	Yes
TCGA-RD-A8N6	|TCGA-RD-A8N6-01A-11D-A364-08	TCGA-RD-A8N6-01A-11D-A364-08	|TCGA-RD-A8N6-10A-01D-A362-08	TCGA-RD-A8N6-10A-01D-A362-08	TCGA-STAD	MSS	No
TCGA-AA-3984	|TCGA-AA-3984-01A-02W-0995-10|TCGA-AA-3984-01A-02D-1981-10	TCGA-AA-3984-01A-02D-1981-10	|TCGA-AA-3984-10A-01D-1982-10|TCGA-AA-3984-10A-01W-0999-10	TCGA-AA-3984-10A-01D-1982-10	TCGA-CRC	MSS	No
TCGA-BR-4256	|TCGA-BR-4256-01A-01D-1126-08	TCGA-BR-4256-01A-01D-1126-08	|TCGA-BR-4256-11A-01D-1126-08	TCGA-BR-4256-11A-01D-1126-08	TCGA-STAD	MSI-H	No
TCGA-G4-6314	|TCGA-G4-6314-01A-11D-1719-10	TCGA-G4-6314-01A-11D-1719-10	|TCGA-G4-6314-10A-01D-1720-10|TCGA-G4-6314-11A-01D-1719-10	TCGA-G4-6314-10A-01D-1720-10	TCGA-CRC	MSS	No
TCGA-AG-4021	|TCGA-AG-4021-01A-01D-1733-10	TCGA-AG-4021-01A-01D-1733-10	|TCGA-AG-4021-10A-01D-1733-10	TCGA-AG-4021-10A-01D-1733-10	TCGA-CRC	MSS	No
TCGA-CG-5724	|TCGA-CG-5724-01A-11D-1600-08	TCGA-CG-5724-01A-11D-1600-08	|TCGA-CG-5724-11A-01D-1600-08	TCGA-CG-5724-11A-01D-1600-08	TCGA-STAD	MSI-L	No
TCGA-AJ-A3OK	|TCGA-AJ-A3OK-01A-12D-A228-09	TCGA-AJ-A3OK-01A-12D-A228-09	|TCGA-AJ-A3OK-10A-01D-A22A-09	TCGA-AJ-A3OK-10A-01D-A22A-09	TCGA-UCEC	MSI-L	No
TCGA-AJ-A5DW	|TCGA-AJ-A5DW-01A-11D-A27P-09	TCGA-AJ-A5DW-01A-11D-A27P-09	|TCGA-AJ-A5DW-10A-01D-A27P-09	TCGA-AJ-A5DW-10A-01D-A27P-09	TCGA-UCEC	MSS	No
TCGA-AA-3968	|TCGA-AA-3968-01A-01W-0995-10	TCGA-AA-3968-01A-01W-0995-10	|TCGA-AA-3968-10A-01W-0995-10	TCGA-AA-3968-10A-01W-0995-10	TCGA-CRC	MSS	No
TCGA-AX-A06J	|TCGA-AX-A06J-01A-11W-A027-09	TCGA-AX-A06J-01A-11W-A027-09	|TCGA-AX-A06J-10A-01W-A027-09	TCGA-AX-A06J-10A-01W-A027-09	TCGA-UCEC	MSS	No
TCGA-D7-A747	|TCGA-D7-A747-01A-22D-A33T-08	TCGA-D7-A747-01A-22D-A33T-08	|TCGA-D7-A747-10A-21D-A33W-08	TCGA-D7-A747-10A-21D-A33W-08	TCGA-STAD	MSS	No
TCGA-AA-3862	|TCGA-AA-3862-01A-01W-0995-10	TCGA-AA-3862-01A-01W-0995-10	|TCGA-AA-3862-10A-01W-0995-10	TCGA-AA-3862-10A-01W-0995-10	TCGA-CRC	MSS	No
TCGA-D5-5540	|TCGA-D5-5540-01A-01D-1650-10	TCGA-D5-5540-01A-01D-1650-10	|TCGA-D5-5540-10A-01D-1650-10	TCGA-D5-5540-10A-01D-1650-10	TCGA-CRC	MSI-L	No
TCGA-DY-A1DC	|TCGA-DY-A1DC-01A-31D-A152-10	TCGA-DY-A1DC-01A-31D-A152-10	|TCGA-DY-A1DC-10A-01D-A152-10	TCGA-DY-A1DC-10A-01D-A152-10	TCGA-CRC	MSS	No
TCGA-CG-5732	|TCGA-CG-5732-01A-11D-1600-08	TCGA-CG-5732-01A-11D-1600-08	|TCGA-CG-5732-11A-01D-1600-08	TCGA-CG-5732-11A-01D-1600-08	TCGA-STAD	MSS	No
TCGA-CG-5717	|TCGA-CG-5717-01A-11D-1600-08	TCGA-CG-5717-01A-11D-1600-08	|TCGA-CG-5717-10A-01D-1600-08	TCGA-CG-5717-10A-01D-1600-08	TCGA-STAD	MSS	No
TCGA-RD-A8MV	|TCGA-RD-A8MV-01A-11D-A364-08	TCGA-RD-A8MV-01A-11D-A364-08	|TCGA-RD-A8MV-10A-01D-A362-08	TCGA-RD-A8MV-10A-01D-A362-08	TCGA-STAD	MSS	No
TCGA-D1-A1O5	|TCGA-D1-A1O5-01A-11D-A14G-09	TCGA-D1-A1O5-01A-11D-A14G-09	|TCGA-D1-A1O5-10A-01D-A14G-09	TCGA-D1-A1O5-10A-01D-A14G-09	TCGA-UCEC	MSS	No
TCGA-D1-A169	|TCGA-D1-A169-01A-11D-A12J-09	TCGA-D1-A169-01A-11D-A12J-09	|TCGA-D1-A169-10A-01D-A12J-09	TCGA-D1-A169-10A-01D-A12J-09	TCGA-UCEC	MSS	No
TCGA-SL-A6J9	|TCGA-SL-A6J9-01A-11D-A31U-09	TCGA-SL-A6J9-01A-11D-A31U-09	|TCGA-SL-A6J9-10A-01D-A31U-09	TCGA-SL-A6J9-10A-01D-A31U-09	TCGA-UCEC	MSS	No
TCGA-A6-6142	|TCGA-A6-6142-01A-11D-1771-10	TCGA-A6-6142-01A-11D-1771-10	|TCGA-A6-6142-10A-01D-1771-10	TCGA-A6-6142-10A-01D-1771-10	TCGA-CRC	MSS	No
TCGA-AA-3866	|TCGA-AA-3866-01A-01W-0995-10	TCGA-AA-3866-01A-01W-0995-10	|TCGA-AA-3866-10A-01W-0995-10	TCGA-AA-3866-10A-01W-0995-10	TCGA-CRC	MSI-L	Yes
TCGA-EY-A548	|TCGA-EY-A548-01A-11D-A27P-09	TCGA-EY-A548-01A-11D-A27P-09	|TCGA-EY-A548-10A-01D-A27P-09	TCGA-EY-A548-10A-01D-A27P-09	TCGA-UCEC	MSI-H	No
TCGA-DM-A28M	|TCGA-DM-A28M-01A-12D-A16V-10	TCGA-DM-A28M-01A-12D-A16V-10	|TCGA-DM-A28M-10A-01D-A16V-10	TCGA-DM-A28M-10A-01D-A16V-10	TCGA-CRC	MSS	No
TCGA-VQ-A8PE	|TCGA-VQ-A8PE-01A-11D-A410-08	TCGA-VQ-A8PE-01A-11D-A410-08	|TCGA-VQ-A8PE-10A-01D-A413-08	TCGA-VQ-A8PE-10A-01D-A413-08	TCGA-STAD	MSS	No
TCGA-FI-A3PX	|TCGA-FI-A3PX-01A-11D-A228-09	TCGA-FI-A3PX-01A-11D-A228-09	|TCGA-FI-A3PX-10A-01D-A22A-09	TCGA-FI-A3PX-10A-01D-A22A-09	TCGA-UCEC	MSS	No
TCGA-AJ-A3BF	|TCGA-AJ-A3BF-01A-11D-A20S-09	TCGA-AJ-A3BF-01A-11D-A20S-09	|TCGA-AJ-A3BF-10A-01D-A20S-09	TCGA-AJ-A3BF-10A-01D-A20S-09	TCGA-UCEC	MSS	No
TCGA-DI-A2QT	|TCGA-DI-A2QT-01A-12D-A19Y-09	TCGA-DI-A2QT-01A-12D-A19Y-09	|TCGA-DI-A2QT-10A-01D-A19Y-09	TCGA-DI-A2QT-10A-01D-A19Y-09	TCGA-UCEC	MSS	No
TCGA-D1-A179	|TCGA-D1-A179-01A-11D-A12J-09	TCGA-D1-A179-01A-11D-A12J-09	|TCGA-D1-A179-10A-01D-A12J-09	TCGA-D1-A179-10A-01D-A12J-09	TCGA-UCEC	MSS	Yes
TCGA-AA-3496	|TCGA-AA-3496-01A-21D-1835-10	TCGA-AA-3496-01A-21D-1835-10	|TCGA-AA-3496-11A-01D-1835-10	TCGA-AA-3496-11A-01D-1835-10	TCGA-CRC	MSI-L	No
TCGA-D5-6922	|TCGA-D5-6922-01A-11D-1924-10	TCGA-D5-6922-01A-11D-1924-10	|TCGA-D5-6922-10A-01D-1924-10	TCGA-D5-6922-10A-01D-1924-10	TCGA-CRC	MSS	No
TCGA-VQ-A8PH	|TCGA-VQ-A8PH-01A-12D-A410-08	TCGA-VQ-A8PH-01A-12D-A410-08	|TCGA-VQ-A8PH-10A-01D-A413-08	TCGA-VQ-A8PH-10A-01D-A413-08	TCGA-STAD	MSS	No
TCGA-EO-A22S	|TCGA-EO-A22S-01A-11D-A18P-09	TCGA-EO-A22S-01A-11D-A18P-09	|TCGA-EO-A22S-11A-11D-A18P-09	TCGA-EO-A22S-11A-11D-A18P-09	TCGA-UCEC	MSI-H	No
TCGA-AZ-6599	|TCGA-AZ-6599-01A-11D-1771-10	TCGA-AZ-6599-01A-11D-1771-10	|TCGA-AZ-6599-11A-01D-1771-10	TCGA-AZ-6599-11A-01D-1771-10	TCGA-CRC	MSS	No
TCGA-A5-A0VP	|TCGA-A5-A0VP-01A-21D-A10B-09	TCGA-A5-A0VP-01A-21D-A10B-09	|TCGA-A5-A0VP-10A-01D-A10B-09	TCGA-A5-A0VP-10A-01D-A10B-09	TCGA-UCEC	MSI-H	Yes
TCGA-EY-A2OP	|TCGA-EY-A2OP-01A-11D-A19Y-09	TCGA-EY-A2OP-01A-11D-A19Y-09	|TCGA-EY-A2OP-10A-01D-A19Y-09	TCGA-EY-A2OP-10A-01D-A19Y-09	TCGA-UCEC	MSI-H	No
TCGA-B5-A0K6	|TCGA-B5-A0K6-01A-11W-A062-09	TCGA-B5-A0K6-01A-11W-A062-09	|TCGA-B5-A0K6-10A-01W-A062-09	TCGA-B5-A0K6-10A-01W-A062-09	TCGA-UCEC	MSI-H	No
TCGA-3L-AA1B	|TCGA-3L-AA1B-01A-11D-A36X-10	TCGA-3L-AA1B-01A-11D-A36X-10	|TCGA-3L-AA1B-10A-01D-A370-10	TCGA-3L-AA1B-10A-01D-A370-10	TCGA-CRC	MSS	No
TCGA-BR-7959	|TCGA-BR-7959-01A-11D-2340-08	TCGA-BR-7959-01A-11D-2340-08	|TCGA-BR-7959-10A-01D-2340-08	TCGA-BR-7959-10A-01D-2340-08	TCGA-STAD	MSI-L	No
TCGA-AA-A03J	|TCGA-AA-A03J-01A-21W-A096-10	TCGA-AA-A03J-01A-21W-A096-10	|TCGA-AA-A03J-11A-11W-A096-10	TCGA-AA-A03J-11A-11W-A096-10	TCGA-CRC	MSS	No
TCGA-BG-A0M9	|TCGA-BG-A0M9-01A-21W-A10C-09	TCGA-BG-A0M9-01A-21W-A10C-09	|TCGA-BG-A0M9-10A-01D-A10B-09	TCGA-BG-A0M9-10A-01D-A10B-09	TCGA-UCEC	MSS	No
TCGA-D1-A168	|TCGA-D1-A168-01A-31D-A12J-09	TCGA-D1-A168-01A-31D-A12J-09	|TCGA-D1-A168-10A-01D-A12J-09	TCGA-D1-A168-10A-01D-A12J-09	TCGA-UCEC	MSS	No
TCGA-AG-3583	|TCGA-AG-3583-01A-01D-1989-10	TCGA-AG-3583-01A-01D-1989-10	|TCGA-AG-3583-10A-01D-1989-10	TCGA-AG-3583-10A-01D-1989-10	TCGA-CRC	MSI-L	No
TCGA-AG-A011	|TCGA-AG-A011-01A-01W-A00K-09	TCGA-AG-A011-01A-01W-A00K-09	|TCGA-AG-A011-10A-01W-A00K-09	TCGA-AG-A011-10A-01W-A00K-09	TCGA-CRC	MSS	No
TCGA-BG-A0M4	|TCGA-BG-A0M4-01A-11W-A10C-09	TCGA-BG-A0M4-01A-11W-A10C-09	|TCGA-BG-A0M4-10A-02W-A10C-09	TCGA-BG-A0M4-10A-02W-A10C-09	TCGA-UCEC	MSI-H	No
TCGA-5M-AATA	|TCGA-5M-AATA-01A-31D-A40P-10	TCGA-5M-AATA-01A-31D-A40P-10	|TCGA-5M-AATA-10A-01D-A40P-10	TCGA-5M-AATA-10A-01D-A40P-10	TCGA-CRC	MSS	No
TCGA-CG-5722	|TCGA-CG-5722-01A-21D-1600-08	TCGA-CG-5722-01A-21D-1600-08	|TCGA-CG-5722-11A-02D-1600-08	TCGA-CG-5722-11A-02D-1600-08	TCGA-STAD	MSS	No
TCGA-AP-A0L9	|TCGA-AP-A0L9-01A-11W-A062-09	TCGA-AP-A0L9-01A-11W-A062-09	|TCGA-AP-A0L9-10A-01W-A062-09	TCGA-AP-A0L9-10A-01W-A062-09	TCGA-UCEC	MSS	Yes
TCGA-BG-A2L7	|TCGA-BG-A2L7-01A-11D-A18P-09	TCGA-BG-A2L7-01A-11D-A18P-09	|TCGA-BG-A2L7-11A-11D-A18P-09|TCGA-BG-A2L7-10A-01D-A18P-09	TCGA-BG-A2L7-11A-11D-A18P-09	TCGA-UCEC	MSI-H	No
TCGA-D7-6527	|TCGA-D7-6527-01A-11D-1800-08	TCGA-D7-6527-01A-11D-1800-08	|TCGA-D7-6527-10A-01D-1800-08	TCGA-D7-6527-10A-01D-1800-08	TCGA-STAD	MSI-L	Yes
TCGA-AA-3530	|TCGA-AA-3530-01A-01W-0995-10	TCGA-AA-3530-01A-01W-0995-10	|TCGA-AA-3530-10A-01W-0995-10|TCGA-AA-3530-11A-01D-1554-10	TCGA-AA-3530-11A-01D-1554-10	TCGA-CRC	MSS	No
TCGA-BR-8060	|TCGA-BR-8060-01A-11D-2340-08	TCGA-BR-8060-01A-11D-2340-08	|TCGA-BR-8060-10A-01D-2340-08	TCGA-BR-8060-10A-01D-2340-08	TCGA-STAD	MSS	No
TCGA-D1-A16B	|TCGA-D1-A16B-01A-11D-A12J-09	TCGA-D1-A16B-01A-11D-A12J-09	|TCGA-D1-A16B-10A-01D-A12J-09	TCGA-D1-A16B-10A-01D-A12J-09	TCGA-UCEC	MSS	No
TCGA-A5-A0GD	|TCGA-A5-A0GD-01A-11W-A062-09	TCGA-A5-A0GD-01A-11W-A062-09	|TCGA-A5-A0GD-10A-01W-A062-09	TCGA-A5-A0GD-10A-01W-A062-09	TCGA-UCEC	MSI-H	No
TCGA-RD-A7BT	|TCGA-RD-A7BT-01A-11D-A33T-08	TCGA-RD-A7BT-01A-11D-A33T-08	|TCGA-RD-A7BT-10A-01D-A33W-08	TCGA-RD-A7BT-10A-01D-A33W-08	TCGA-STAD	MSI-L	No
TCGA-AA-A02O	|TCGA-AA-A02O-01A-21W-A096-10	TCGA-AA-A02O-01A-21W-A096-10	|TCGA-AA-A02O-11A-11W-A096-10	TCGA-AA-A02O-11A-11W-A096-10	TCGA-CRC	MSS	No
TCGA-BR-8677	|TCGA-BR-8677-01A-11D-2394-08	TCGA-BR-8677-01A-11D-2394-08	|TCGA-BR-8677-10A-01D-2394-08	TCGA-BR-8677-10A-01D-2394-08	TCGA-STAD	MSS	Yes
TCGA-AX-A1CC	|TCGA-AX-A1CC-01A-11D-A135-09	TCGA-AX-A1CC-01A-11D-A135-09	|TCGA-AX-A1CC-10A-01D-A135-09	TCGA-AX-A1CC-10A-01D-A135-09	TCGA-UCEC	MSI-L	Yes
TCGA-EY-A1GJ	|TCGA-EY-A1GJ-01A-12D-A142-09	TCGA-EY-A1GJ-01A-12D-A142-09	|TCGA-EY-A1GJ-10A-01D-A142-09	TCGA-EY-A1GJ-10A-01D-A142-09	TCGA-UCEC	MSS	No
TCGA-A5-A2K3	|TCGA-A5-A2K3-01A-11D-A17W-09	TCGA-A5-A2K3-01A-11D-A17W-09	|TCGA-A5-A2K3-10A-01D-A17W-09	TCGA-A5-A2K3-10A-01D-A17W-09	TCGA-UCEC	MSI-H	No
TCGA-AX-A1CR	|TCGA-AX-A1CR-01A-12D-A135-09	TCGA-AX-A1CR-01A-12D-A135-09	|TCGA-AX-A1CR-10A-01W-A14P-09	TCGA-AX-A1CR-10A-01W-A14P-09	TCGA-UCEC	MSS	No
TCGA-B5-A11W	|TCGA-B5-A11W-01A-12D-A122-09	TCGA-B5-A11W-01A-12D-A122-09	|TCGA-B5-A11W-10A-01D-A122-09	TCGA-B5-A11W-10A-01D-A122-09	TCGA-UCEC	MSS	No
TCGA-AF-6655	|TCGA-AF-6655-01A-11D-1826-10	TCGA-AF-6655-01A-11D-1826-10	|TCGA-AF-6655-10A-01D-1826-10	TCGA-AF-6655-10A-01D-1826-10	TCGA-CRC	MSS	No
TCGA-EO-A1Y7	|TCGA-EO-A1Y7-01A-11D-A159-09	TCGA-EO-A1Y7-01A-11D-A159-09	|TCGA-EO-A1Y7-10A-01D-A159-09	TCGA-EO-A1Y7-10A-01D-A159-09	TCGA-UCEC	MSS	No
TCGA-AY-A54L	|TCGA-AY-A54L-01A-11D-A28G-10	TCGA-AY-A54L-01A-11D-A28G-10	|TCGA-AY-A54L-10A-01D-A28G-10	TCGA-AY-A54L-10A-01D-A28G-10	TCGA-CRC	MSI-L	No
TCGA-AJ-A23O	|TCGA-AJ-A23O-01A-11D-A159-09	TCGA-AJ-A23O-01A-11D-A159-09	|TCGA-AJ-A23O-10A-01D-A159-09	TCGA-AJ-A23O-10A-01D-A159-09	TCGA-UCEC	MSI-H	No
TCGA-CK-5916	|TCGA-CK-5916-01A-11D-1650-10	TCGA-CK-5916-01A-11D-1650-10	|TCGA-CK-5916-10A-01D-1650-10	TCGA-CK-5916-10A-01D-1650-10	TCGA-CRC	MSI-H	Yes
TCGA-G4-6294	|TCGA-G4-6294-01A-11D-1806-10	TCGA-G4-6294-01A-11D-1806-10	|TCGA-G4-6294-10A-01D-1771-10	TCGA-G4-6294-10A-01D-1771-10	TCGA-CRC	MSS	No
TCGA-BK-A0C9	|TCGA-BK-A0C9-01A-11W-A027-09	TCGA-BK-A0C9-01A-11W-A027-09	|TCGA-BK-A0C9-10A-01W-A027-09	TCGA-BK-A0C9-10A-01W-A027-09	TCGA-UCEC	MSI-H	No
TCGA-AA-3521	|TCGA-AA-3521-01A-01D-1953-10	TCGA-AA-3521-01A-01D-1953-10	|TCGA-AA-3521-11A-01D-1554-10	TCGA-AA-3521-11A-01D-1554-10	TCGA-CRC	MSS	No
TCGA-D1-A3JQ	|TCGA-D1-A3JQ-01A-11D-A228-09	TCGA-D1-A3JQ-01A-11D-A228-09	|TCGA-D1-A3JQ-10B-01D-A22A-09	TCGA-D1-A3JQ-10B-01D-A22A-09	TCGA-UCEC	MSS	No
TCGA-B5-A11R	|TCGA-B5-A11R-01A-11D-A122-09	TCGA-B5-A11R-01A-11D-A122-09	|TCGA-B5-A11R-10A-01D-A122-09	TCGA-B5-A11R-10A-01D-A122-09	TCGA-UCEC	MSS	No
TCGA-CD-5798	|TCGA-CD-5798-01A-11D-1600-08	TCGA-CD-5798-01A-11D-1600-08	|TCGA-CD-5798-10A-01D-1600-08	TCGA-CD-5798-10A-01D-1600-08	TCGA-STAD	MSS	No
TCGA-AP-A0LT	|TCGA-AP-A0LT-01A-11W-A062-09	TCGA-AP-A0LT-01A-11W-A062-09	|TCGA-AP-A0LT-10A-01W-A062-09	TCGA-AP-A0LT-10A-01W-A062-09	TCGA-UCEC	MSI-H	No
TCGA-AX-A3G3	|TCGA-AX-A3G3-01A-11D-A20S-09	TCGA-AX-A3G3-01A-11D-A20S-09	|TCGA-AX-A3G3-10A-01D-A20S-09	TCGA-AX-A3G3-10A-01D-A20S-09	TCGA-UCEC	MSS	No
TCGA-BG-A0M6	|TCGA-BG-A0M6-01A-31D-A10B-09	TCGA-BG-A0M6-01A-31D-A10B-09	|TCGA-BG-A0M6-10A-01W-A10C-09	TCGA-BG-A0M6-10A-01W-A10C-09	TCGA-UCEC	MSS	No
TCGA-BR-A4PF	|TCGA-BR-A4PF-01A-11D-A25D-08	TCGA-BR-A4PF-01A-11D-A25D-08	|TCGA-BR-A4PF-10A-01D-A25E-08	TCGA-BR-A4PF-10A-01D-A25E-08	TCGA-STAD	MSS	Yes
TCGA-AX-A05T	|TCGA-AX-A05T-01A-11W-A027-09	TCGA-AX-A05T-01A-11W-A027-09	|TCGA-AX-A05T-10A-01W-A027-09	TCGA-AX-A05T-10A-01W-A027-09	TCGA-UCEC	MSS	No
TCGA-AA-3710	|TCGA-AA-3710-01A-01D-1981-10	TCGA-AA-3710-01A-01D-1981-10	|TCGA-AA-3710-10A-01W-0995-10|TCGA-AA-3710-10A-01W-1982-10	TCGA-AA-3710-10A-01W-1982-10	TCGA-CRC	MSI-H	Yes
TCGA-DI-A2QY	|TCGA-DI-A2QY-01A-12D-A19Y-09	TCGA-DI-A2QY-01A-12D-A19Y-09	|TCGA-DI-A2QY-11A-11D-A19Y-09	TCGA-DI-A2QY-11A-11D-A19Y-09	TCGA-UCEC	MSS	No
TCGA-AX-A1CE	|TCGA-AX-A1CE-01A-11D-A135-09	TCGA-AX-A1CE-01A-11D-A135-09	|TCGA-AX-A1CE-10A-01D-A135-09	TCGA-AX-A1CE-10A-01D-A135-09	TCGA-UCEC	MSI-H	No
TCGA-D5-6533	|TCGA-D5-6533-01A-11D-1719-10	TCGA-D5-6533-01A-11D-1719-10	|TCGA-D5-6533-10A-01D-1719-10	TCGA-D5-6533-10A-01D-1719-10	TCGA-CRC	MSS	Yes
TCGA-A5-A1OJ	|TCGA-A5-A1OJ-01A-11D-A14G-09	TCGA-A5-A1OJ-01A-11D-A14G-09	|TCGA-A5-A1OJ-10A-01D-A14G-09	TCGA-A5-A1OJ-10A-01D-A14G-09	TCGA-UCEC	MSS	No
TCGA-IN-A7NU	|TCGA-IN-A7NU-01A-22D-A34U-08	TCGA-IN-A7NU-01A-22D-A34U-08	|TCGA-IN-A7NU-10A-01D-A34X-08	TCGA-IN-A7NU-10A-01D-A34X-08	TCGA-STAD	MSS	No
TCGA-D5-6530	|TCGA-D5-6530-01A-11D-1719-10	TCGA-D5-6530-01A-11D-1719-10	|TCGA-D5-6530-10A-01D-1719-10	TCGA-D5-6530-10A-01D-1719-10	TCGA-CRC	MSI-H	No
TCGA-VQ-A922	|TCGA-VQ-A922-01A-11D-A410-08	TCGA-VQ-A922-01A-11D-A410-08	|TCGA-VQ-A922-10A-01D-A413-08	TCGA-VQ-A922-10A-01D-A413-08	TCGA-STAD	MSI-L	No
TCGA-CG-4462	|TCGA-CG-4462-01A-01D-1158-08	TCGA-CG-4462-01A-01D-1158-08	|TCGA-CG-4462-10A-01D-1158-08	TCGA-CG-4462-10A-01D-1158-08	TCGA-STAD	MSS	No
TCGA-B5-A5OE	|TCGA-B5-A5OE-01A-11D-A31U-09	TCGA-B5-A5OE-01A-11D-A31U-09	|TCGA-B5-A5OE-10A-01D-A31U-09	TCGA-B5-A5OE-10A-01D-A31U-09	TCGA-UCEC	MSS	No
TCGA-BR-4188	|TCGA-BR-4188-01A-01D-1126-08	TCGA-BR-4188-01A-01D-1126-08	|TCGA-BR-4188-11A-01D-1126-08	TCGA-BR-4188-11A-01D-1126-08	TCGA-STAD	MSI-L	No
TCGA-DF-A2KR	|TCGA-DF-A2KR-01A-11D-A17W-09	TCGA-DF-A2KR-01A-11D-A17W-09	|TCGA-DF-A2KR-10A-01D-A17W-09	TCGA-DF-A2KR-10A-01D-A17W-09	TCGA-UCEC	MSS	No
TCGA-EI-6511	|TCGA-EI-6511-01A-11D-1733-10	TCGA-EI-6511-01A-11D-1733-10	|TCGA-EI-6511-10A-01D-1733-10	TCGA-EI-6511-10A-01D-1733-10	TCGA-CRC	MSS	No
TCGA-BR-4255	|TCGA-BR-4255-01A-01D-1126-08	TCGA-BR-4255-01A-01D-1126-08	|TCGA-BR-4255-11A-01D-1126-08	TCGA-BR-4255-11A-01D-1126-08	TCGA-STAD	MSS	No
TCGA-AJ-A3TW	|TCGA-AJ-A3TW-01A-11D-A228-09	TCGA-AJ-A3TW-01A-11D-A228-09	|TCGA-AJ-A3TW-10A-01D-A22A-09	TCGA-AJ-A3TW-10A-01D-A22A-09	TCGA-UCEC	MSS	No
TCGA-AP-A1DM	|TCGA-AP-A1DM-01A-21D-A135-09	TCGA-AP-A1DM-01A-21D-A135-09	|TCGA-AP-A1DM-10A-01D-A135-09	TCGA-AP-A1DM-10A-01D-A135-09	TCGA-UCEC	MSI-H	Yes
TCGA-CG-4444	|TCGA-CG-4444-01A-01D-1158-08	TCGA-CG-4444-01A-01D-1158-08	|TCGA-CG-4444-10A-01D-1158-08	TCGA-CG-4444-10A-01D-1158-08	TCGA-STAD	MSS	No
TCGA-A5-A2K5	|TCGA-A5-A2K5-01A-11D-A17W-09	TCGA-A5-A2K5-01A-11D-A17W-09	|TCGA-A5-A2K5-10A-01D-A17W-09	TCGA-A5-A2K5-10A-01D-A17W-09	TCGA-UCEC	MSS	No
TCGA-FI-A2F4	|TCGA-FI-A2F4-01A-11D-A17D-09	TCGA-FI-A2F4-01A-11D-A17D-09	|TCGA-FI-A2F4-10B-01D-A17D-09	TCGA-FI-A2F4-10B-01D-A17D-09	TCGA-UCEC	MSI-H	No
TCGA-G4-6309	|TCGA-G4-6309-01A-21D-1835-10	TCGA-G4-6309-01A-21D-1835-10	|TCGA-G4-6309-10A-01D-1835-10	TCGA-G4-6309-10A-01D-1835-10	TCGA-CRC	MSI-H	No
TCGA-AX-A2H7	|TCGA-AX-A2H7-01A-12D-A18P-09	TCGA-AX-A2H7-01A-12D-A18P-09	|TCGA-AX-A2H7-10A-01D-A18P-09|TCGA-AX-A2H7-11A-11D-A18P-09	TCGA-AX-A2H7-10A-01D-A18P-09	TCGA-UCEC	MSS	No
TCGA-AG-3602	|TCGA-AG-3602-01A-02D-1989-10	TCGA-AG-3602-01A-02D-1989-10	|TCGA-AG-3602-10A-01W-1990-10	TCGA-AG-3602-10A-01W-1990-10	TCGA-CRC	MSS	No
TCGA-AJ-A5DV	|TCGA-AJ-A5DV-01A-11D-A27P-09	TCGA-AJ-A5DV-01A-11D-A27P-09	|TCGA-AJ-A5DV-10A-01D-A27P-09	TCGA-AJ-A5DV-10A-01D-A27P-09	TCGA-UCEC	MSS	No
TCGA-CM-6676	|TCGA-CM-6676-01A-11D-1835-10	TCGA-CM-6676-01A-11D-1835-10	|TCGA-CM-6676-10A-01D-1835-10	TCGA-CM-6676-10A-01D-1835-10	TCGA-CRC	MSI-L	Yes
TCGA-VQ-A8PQ	|TCGA-VQ-A8PQ-01A-11D-A410-08	TCGA-VQ-A8PQ-01A-11D-A410-08	|TCGA-VQ-A8PQ-10A-01D-A413-08	TCGA-VQ-A8PQ-10A-01D-A413-08	TCGA-STAD	MSS	No
TCGA-VQ-A8E3	|TCGA-VQ-A8E3-01A-11D-A397-08	TCGA-VQ-A8E3-01A-11D-A397-08	|TCGA-VQ-A8E3-10A-01D-A39A-08	TCGA-VQ-A8E3-10A-01D-A39A-08	TCGA-STAD	MSI-H	No
TCGA-CA-6717	|TCGA-CA-6717-01A-11D-1835-10	TCGA-CA-6717-01A-11D-1835-10	|TCGA-CA-6717-10A-01D-1835-10	TCGA-CA-6717-10A-01D-1835-10	TCGA-CRC	MSS	Yes
TCGA-A6-A565	|TCGA-A6-A565-01A-31D-A28G-10	TCGA-A6-A565-01A-31D-A28G-10	|TCGA-A6-A565-10A-01D-A28G-10	TCGA-A6-A565-10A-01D-A28G-10	TCGA-CRC	MSI-L	No
TCGA-FI-A2D0	|TCGA-FI-A2D0-01A-11D-A17D-09	TCGA-FI-A2D0-01A-11D-A17D-09	|TCGA-FI-A2D0-10A-01D-A17D-09	TCGA-FI-A2D0-10A-01D-A17D-09	TCGA-UCEC	MSI-H	No
TCGA-CA-6718	|TCGA-CA-6718-01A-11D-1835-10	TCGA-CA-6718-01A-11D-1835-10	|TCGA-CA-6718-10A-01D-1835-10	TCGA-CA-6718-10A-01D-1835-10	TCGA-CRC	MSS	No
TCGA-A6-6649	|TCGA-A6-6649-01A-11D-1771-10	TCGA-A6-6649-01A-11D-1771-10	|TCGA-A6-6649-10A-01D-1771-10	TCGA-A6-6649-10A-01D-1771-10	TCGA-CRC	MSS	Yes
TCGA-G4-6307	|TCGA-G4-6307-01A-11D-1719-10	TCGA-G4-6307-01A-11D-1719-10	|TCGA-G4-6307-10A-01D-1720-10	TCGA-G4-6307-10A-01D-1720-10	TCGA-CRC	MSS	Yes
TCGA-EI-6882	|TCGA-EI-6882-01A-11D-1924-10	TCGA-EI-6882-01A-11D-1924-10	|TCGA-EI-6882-10A-01D-1924-10	TCGA-EI-6882-10A-01D-1924-10	TCGA-CRC	MSI-H	No
TCGA-AG-3881	|TCGA-AG-3881-01A-01W-0899-10	TCGA-AG-3881-01A-01W-0899-10	|TCGA-AG-3881-10A-01W-0901-10	TCGA-AG-3881-10A-01W-0901-10	TCGA-CRC	MSS	No
TCGA-AJ-A8CT	|TCGA-AJ-A8CT-01A-11D-A37N-09	TCGA-AJ-A8CT-01A-11D-A37N-09	|TCGA-AJ-A8CT-10A-01D-A37N-09	TCGA-AJ-A8CT-10A-01D-A37N-09	TCGA-UCEC	MSI-H	No
TCGA-VQ-A94U	|TCGA-VQ-A94U-01A-12D-A410-08	TCGA-VQ-A94U-01A-12D-A410-08	|TCGA-VQ-A94U-10A-01D-A413-08	TCGA-VQ-A94U-10A-01D-A413-08	TCGA-STAD	MSS	No
TCGA-D5-6537	|TCGA-D5-6537-01A-11D-1719-10	TCGA-D5-6537-01A-11D-1719-10	|TCGA-D5-6537-10A-01D-1719-10	TCGA-D5-6537-10A-01D-1719-10	TCGA-CRC	MSS	No
TCGA-AG-3575	|TCGA-AG-3575-01A-01D-1989-10	TCGA-AG-3575-01A-01D-1989-10	|TCGA-AG-3575-10A-01D-1989-10	TCGA-AG-3575-10A-01D-1989-10	TCGA-CRC	MSS	No
TCGA-D5-6923	|TCGA-D5-6923-01A-11D-1924-10	TCGA-D5-6923-01A-11D-1924-10	|TCGA-D5-6923-10A-01D-1924-10	TCGA-D5-6923-10A-01D-1924-10	TCGA-CRC	MSS	No
TCGA-CM-6680	|TCGA-CM-6680-01A-11D-1835-10	TCGA-CM-6680-01A-11D-1835-10	|TCGA-CM-6680-10A-01D-1835-10	TCGA-CM-6680-10A-01D-1835-10	TCGA-CRC	MSS	No
TCGA-VQ-A8PX	|TCGA-VQ-A8PX-01A-12D-A410-08	TCGA-VQ-A8PX-01A-12D-A410-08	|TCGA-VQ-A8PX-10A-01D-A413-08	TCGA-VQ-A8PX-10A-01D-A413-08	TCGA-STAD	MSI-H	No
TCGA-VQ-A91E	|TCGA-VQ-A91E-01A-31D-A410-08	TCGA-VQ-A91E-01A-31D-A410-08	|TCGA-VQ-A91E-10A-01D-A413-08	TCGA-VQ-A91E-10A-01D-A413-08	TCGA-STAD	MSI-H	No
TCGA-EY-A1GM	|TCGA-EY-A1GM-01A-12D-A14G-09	TCGA-EY-A1GM-01A-12D-A14G-09	|TCGA-EY-A1GM-10A-01D-A14G-09	TCGA-EY-A1GM-10A-01D-A14G-09	TCGA-UCEC	MSS	Yes
TCGA-D1-A16V	|TCGA-D1-A16V-01A-11D-A12J-09	TCGA-D1-A16V-01A-11D-A12J-09	|TCGA-D1-A16V-10A-01D-A12J-09	TCGA-D1-A16V-10A-01D-A12J-09	TCGA-UCEC	MSS	No
TCGA-F4-6808	|TCGA-F4-6808-01A-11D-1835-10	TCGA-F4-6808-01A-11D-1835-10	|TCGA-F4-6808-10A-01D-1835-10	TCGA-F4-6808-10A-01D-1835-10	TCGA-CRC	MSS	Yes
TCGA-CA-6716	|TCGA-CA-6716-01A-11D-1835-10	TCGA-CA-6716-01A-11D-1835-10	|TCGA-CA-6716-10A-01D-1835-10	TCGA-CA-6716-10A-01D-1835-10	TCGA-CRC	MSS	No
TCGA-AW-A1PO	|TCGA-AW-A1PO-01A-12D-A159-09	TCGA-AW-A1PO-01A-12D-A159-09	|TCGA-AW-A1PO-10A-01D-A159-09	TCGA-AW-A1PO-10A-01D-A159-09	TCGA-UCEC	MSS	No
TCGA-AZ-4684	|TCGA-AZ-4684-01A-01D-1408-10	TCGA-AZ-4684-01A-01D-1408-10	|TCGA-AZ-4684-10A-01D-2188-10	TCGA-AZ-4684-10A-01D-2188-10	TCGA-CRC	MSI-L	No
TCGA-AX-A2IN	|TCGA-AX-A2IN-01A-12D-A17W-09	TCGA-AX-A2IN-01A-12D-A17W-09	|TCGA-AX-A2IN-10A-01D-A17W-09	TCGA-AX-A2IN-10A-01D-A17W-09	TCGA-UCEC	MSI-H	No
TCGA-AG-3887	|TCGA-AG-3887-01A-01W-1073-09	TCGA-AG-3887-01A-01W-1073-09	|TCGA-AG-3887-10A-01W-1073-09	TCGA-AG-3887-10A-01W-1073-09	TCGA-CRC	MSS	No
TCGA-DC-6154	|TCGA-DC-6154-01A-31D-1924-10	TCGA-DC-6154-01A-31D-1924-10	|TCGA-DC-6154-10A-01D-1924-10	TCGA-DC-6154-10A-01D-1924-10	TCGA-CRC	MSI-H	No
TCGA-CG-4455	|TCGA-CG-4455-01A-01D-1158-08	TCGA-CG-4455-01A-01D-1158-08	|TCGA-CG-4455-10A-01D-1158-08	TCGA-CG-4455-10A-01D-1158-08	TCGA-STAD	MSS	No
TCGA-BG-A0RY	|TCGA-BG-A0RY-01A-11D-A10B-09	TCGA-BG-A0RY-01A-11D-A10B-09	|TCGA-BG-A0RY-10A-02D-A10B-09	TCGA-BG-A0RY-10A-02D-A10B-09	TCGA-UCEC	MSS	No
TCGA-AJ-A3I9	|TCGA-AJ-A3I9-01A-11D-A228-09	TCGA-AJ-A3I9-01A-11D-A228-09	|TCGA-AJ-A3I9-10A-01D-A22A-09	TCGA-AJ-A3I9-10A-01D-A22A-09	TCGA-UCEC	MSS	No
TCGA-EO-A2CH	|TCGA-EO-A2CH-01A-11D-A17W-09	TCGA-EO-A2CH-01A-11D-A17W-09	|TCGA-EO-A2CH-10A-01D-A17W-09	TCGA-EO-A2CH-10A-01D-A17W-09	TCGA-UCEC	MSS	No
TCGA-D1-A16Q	|TCGA-D1-A16Q-01A-12D-A12J-09	TCGA-D1-A16Q-01A-12D-A12J-09	|TCGA-D1-A16Q-10A-01D-A12J-09	TCGA-D1-A16Q-10A-01D-A12J-09	TCGA-UCEC	MSS	No
TCGA-AA-3841	|TCGA-AA-3841-01A-01W-0900-09	TCGA-AA-3841-01A-01W-0900-09	|TCGA-AA-3841-10A-01W-0900-09	TCGA-AA-3841-10A-01W-0900-09	TCGA-CRC	MSS	No
TCGA-BS-A0TI	|TCGA-BS-A0TI-01A-11D-A10B-09	TCGA-BS-A0TI-01A-11D-A10B-09	|TCGA-BS-A0TI-10A-01D-A10B-09	TCGA-BS-A0TI-10A-01D-A10B-09	TCGA-UCEC	MSS	Yes
TCGA-AA-A01K	|TCGA-AA-A01K-01A-01W-A00E-09	TCGA-AA-A01K-01A-01W-A00E-09	|TCGA-AA-A01K-10A-01W-A00E-09	TCGA-AA-A01K-10A-01W-A00E-09	TCGA-CRC	MSS	Yes
TCGA-KP-A3W3	|TCGA-KP-A3W3-01A-11D-A228-09	TCGA-KP-A3W3-01A-11D-A228-09	|TCGA-KP-A3W3-10A-01D-A22A-09	TCGA-KP-A3W3-10A-01D-A22A-09	TCGA-UCEC	MSS	No
TCGA-BR-8484	|TCGA-BR-8484-01A-11D-2394-08	TCGA-BR-8484-01A-11D-2394-08	|TCGA-BR-8484-10A-01D-2394-08	TCGA-BR-8484-10A-01D-2394-08	TCGA-STAD	MSS	No
TCGA-CM-6166	|TCGA-CM-6166-01A-11D-1650-10	TCGA-CM-6166-01A-11D-1650-10	|TCGA-CM-6166-10A-01D-1650-10	TCGA-CM-6166-10A-01D-1650-10	TCGA-CRC	MSS	No
TCGA-A5-A0GR	|TCGA-A5-A0GR-01A-11D-A122-09	TCGA-A5-A0GR-01A-11D-A122-09	|TCGA-A5-A0GR-10A-01D-A122-09	TCGA-A5-A0GR-10A-01D-A122-09	TCGA-UCEC	MSS	Yes
TCGA-F4-6806	|TCGA-F4-6806-01A-11D-1835-10	TCGA-F4-6806-01A-11D-1835-10	|TCGA-F4-6806-10A-01D-1835-10	TCGA-F4-6806-10A-01D-1835-10	TCGA-CRC	MSS	Yes
TCGA-FI-A2EU	|TCGA-FI-A2EU-01A-11D-A17D-09	TCGA-FI-A2EU-01A-11D-A17D-09	|TCGA-FI-A2EU-10A-01D-A17D-09	TCGA-FI-A2EU-10A-01D-A17D-09	TCGA-UCEC	MSS	No
TCGA-AJ-A3EM	|TCGA-AJ-A3EM-01A-11D-A20S-09	TCGA-AJ-A3EM-01A-11D-A20S-09	|TCGA-AJ-A3EM-11A-11D-A20S-09	TCGA-AJ-A3EM-11A-11D-A20S-09	TCGA-UCEC	MSS	No
TCGA-AA-3814	|TCGA-AA-3814-01A-01W-0900-09	TCGA-AA-3814-01A-01W-0900-09	|TCGA-AA-3814-10A-01W-0900-09	TCGA-AA-3814-10A-01W-0900-09	TCGA-CRC	MSS	No
TCGA-BR-4279	|TCGA-BR-4279-01A-01D-1126-08	TCGA-BR-4279-01A-01D-1126-08	|TCGA-BR-4279-11A-01D-1126-08	TCGA-BR-4279-11A-01D-1126-08	TCGA-STAD	MSS	No
TCGA-AZ-4616	|TCGA-AZ-4616-01A-21D-1835-10	TCGA-AZ-4616-01A-21D-1835-10	|TCGA-AZ-4616-10A-01D-1835-10	TCGA-AZ-4616-10A-01D-1835-10	TCGA-CRC	MSI-L	No
TCGA-RD-A8N2	|TCGA-RD-A8N2-01A-12D-A364-08	TCGA-RD-A8N2-01A-12D-A364-08	|TCGA-RD-A8N2-10A-01D-A362-08	TCGA-RD-A8N2-10A-01D-A362-08	TCGA-STAD	MSS	No
TCGA-AA-3982	|TCGA-AA-3982-01A-02W-0995-10	TCGA-AA-3982-01A-02W-0995-10	|TCGA-AA-3982-10A-01W-0999-10	TCGA-AA-3982-10A-01W-0999-10	TCGA-CRC	MSI-L	Yes
TCGA-AA-3538	|TCGA-AA-3538-01A-01D-1953-10	TCGA-AA-3538-01A-01D-1953-10	|TCGA-AA-3538-10A-01D-1953-10	TCGA-AA-3538-10A-01D-1953-10	TCGA-CRC	MSS	Yes
TCGA-D7-6822	|TCGA-D7-6822-01A-11D-1882-08	TCGA-D7-6822-01A-11D-1882-08	|TCGA-D7-6822-10A-01D-1882-08	TCGA-D7-6822-10A-01D-1882-08	TCGA-STAD	MSS	Yes
TCGA-EI-6513	|TCGA-EI-6513-01A-21D-1733-10	TCGA-EI-6513-01A-21D-1733-10	|TCGA-EI-6513-10A-01D-1733-10	TCGA-EI-6513-10A-01D-1733-10	TCGA-CRC	MSS	No
TCGA-D5-6536	|TCGA-D5-6536-01A-11D-1719-10	TCGA-D5-6536-01A-11D-1719-10	|TCGA-D5-6536-10A-01D-1719-10	TCGA-D5-6536-10A-01D-1719-10	TCGA-CRC	MSS	Yes
TCGA-BK-A0CB	|TCGA-BK-A0CB-01A-32D-A10B-09	TCGA-BK-A0CB-01A-32D-A10B-09	|TCGA-BK-A0CB-10A-05W-A10C-09|TCGA-BK-A0CB-11A-33D-A10B-09	TCGA-BK-A0CB-11A-33D-A10B-09	TCGA-UCEC	MSS	No
TCGA-A5-A0VQ	|TCGA-A5-A0VQ-01A-11D-A10B-09	TCGA-A5-A0VQ-01A-11D-A10B-09	|TCGA-A5-A0VQ-10A-01D-A10B-09	TCGA-A5-A0VQ-10A-01D-A10B-09	TCGA-UCEC	MSI-H	Yes
TCGA-AF-6136	|TCGA-AF-6136-01A-11D-1826-10	TCGA-AF-6136-01A-11D-1826-10	|TCGA-AF-6136-10A-01D-1826-10	TCGA-AF-6136-10A-01D-1826-10	TCGA-CRC	MSS	No
TCGA-AZ-6606	|TCGA-AZ-6606-01A-11D-1835-10	TCGA-AZ-6606-01A-11D-1835-10	|TCGA-AZ-6606-11A-01D-1835-10	TCGA-AZ-6606-11A-01D-1835-10	TCGA-CRC	MSS	No
TCGA-D7-6521	|TCGA-D7-6521-01A-11D-1800-08	TCGA-D7-6521-01A-11D-1800-08	|TCGA-D7-6521-10A-01D-1800-08	TCGA-D7-6521-10A-01D-1800-08	TCGA-STAD	MSI-L	Yes
TCGA-NH-A6GC	|TCGA-NH-A6GC-01A-12D-A40P-10	TCGA-NH-A6GC-01A-12D-A40P-10	|TCGA-NH-A6GC-10A-01D-A40P-10	TCGA-NH-A6GC-10A-01D-A40P-10	TCGA-CRC	MSS	No
TCGA-HU-A4GC	|TCGA-HU-A4GC-01A-12D-A25D-08	TCGA-HU-A4GC-01A-12D-A25D-08	|TCGA-HU-A4GC-11A-11D-A25E-08|TCGA-HU-A4GC-10A-01D-A25E-08	TCGA-HU-A4GC-11A-11D-A25E-08	TCGA-STAD	MSI-L	No
TCGA-G4-6588	|TCGA-G4-6588-01A-11D-1771-10	TCGA-G4-6588-01A-11D-1771-10	|TCGA-G4-6588-10A-01D-1771-10	TCGA-G4-6588-10A-01D-1771-10	TCGA-CRC	MSI-H	No
TCGA-HU-8608	|TCGA-HU-8608-01A-11D-2394-08	TCGA-HU-8608-01A-11D-2394-08	|TCGA-HU-8608-11A-01D-2394-08|TCGA-HU-8608-10A-01D-2394-08	TCGA-HU-8608-11A-01D-2394-08	TCGA-STAD	MSS	Yes
TCGA-AA-3844	|TCGA-AA-3844-01A-01W-0995-10	TCGA-AA-3844-01A-01W-0995-10	|TCGA-AA-3844-10A-01W-0995-10	TCGA-AA-3844-10A-01W-0995-10	TCGA-CRC	MSS	No
TCGA-DC-6681	|TCGA-DC-6681-01A-11D-1826-10	TCGA-DC-6681-01A-11D-1826-10	|TCGA-DC-6681-10A-01D-1826-10	TCGA-DC-6681-10A-01D-1826-10	TCGA-CRC	MSS	No
TCGA-CM-6678	|TCGA-CM-6678-01A-11D-1835-10	TCGA-CM-6678-01A-11D-1835-10	|TCGA-CM-6678-10A-01D-1835-10	TCGA-CM-6678-10A-01D-1835-10	TCGA-CRC	MSS	Yes
TCGA-D1-A16I	|TCGA-D1-A16I-01A-11D-A12J-09	TCGA-D1-A16I-01A-11D-A12J-09	|TCGA-D1-A16I-10A-01D-A12J-09	TCGA-D1-A16I-10A-01D-A12J-09	TCGA-UCEC	MSS	No
TCGA-AA-3488	|TCGA-AA-3488-01A-01D-1408-10	TCGA-AA-3488-01A-01D-1408-10	|TCGA-AA-3488-11A-01D-1408-10	TCGA-AA-3488-11A-01D-1408-10	TCGA-CRC	MSS	No
TCGA-BR-4267	|TCGA-BR-4267-01A-01D-1126-08	TCGA-BR-4267-01A-01D-1126-08	|TCGA-BR-4267-11A-01D-1126-08	TCGA-BR-4267-11A-01D-1126-08	TCGA-STAD	MSS	No
TCGA-BR-A4QL	|TCGA-BR-A4QL-01A-31D-A25D-08	TCGA-BR-A4QL-01A-31D-A25D-08	|TCGA-BR-A4QL-10A-01D-A25E-08	TCGA-BR-A4QL-10A-01D-A25E-08	TCGA-STAD	MSI-H	No
TCGA-FP-8099	|TCGA-FP-8099-01A-11D-2340-08	TCGA-FP-8099-01A-11D-2340-08	|TCGA-FP-8099-10A-01D-2341-08	TCGA-FP-8099-10A-01D-2341-08	TCGA-STAD	MSS	No
TCGA-D1-A1O7	|TCGA-D1-A1O7-01A-11D-A14G-09	TCGA-D1-A1O7-01A-11D-A14G-09	|TCGA-D1-A1O7-10A-01D-A14G-09	TCGA-D1-A1O7-10A-01D-A14G-09	TCGA-UCEC	MSI-H	Yes
TCGA-D1-A0ZP	|TCGA-D1-A0ZP-01A-21D-A10M-09	TCGA-D1-A0ZP-01A-21D-A10M-09	|TCGA-D1-A0ZP-10A-01D-A10M-09	TCGA-D1-A0ZP-10A-01D-A10M-09	TCGA-UCEC	MSI-L	Yes
TCGA-AG-A032	|TCGA-AG-A032-01A-01W-A00E-09	TCGA-AG-A032-01A-01W-A00E-09	|TCGA-AG-A032-10A-01W-A00E-09	TCGA-AG-A032-10A-01W-A00E-09	TCGA-CRC	MSS	No
TCGA-AP-A1DH	|TCGA-AP-A1DH-01A-31D-A135-09	TCGA-AP-A1DH-01A-31D-A135-09	|TCGA-AP-A1DH-10A-01D-A135-09	TCGA-AP-A1DH-10A-01D-A135-09	TCGA-UCEC	MSI-H	No
TCGA-CG-5718	|TCGA-CG-5718-01A-11D-1600-08	TCGA-CG-5718-01A-11D-1600-08	|TCGA-CG-5718-10A-01D-1600-08	TCGA-CG-5718-10A-01D-1600-08	TCGA-STAD	MSS	Yes
TCGA-EY-A214	|TCGA-EY-A214-01A-12D-A159-09	TCGA-EY-A214-01A-12D-A159-09	|TCGA-EY-A214-10A-01D-A159-09	TCGA-EY-A214-10A-01D-A159-09	TCGA-UCEC	MSS	No
TCGA-D5-6932	|TCGA-D5-6932-01A-11D-1924-10	TCGA-D5-6932-01A-11D-1924-10	|TCGA-D5-6932-10A-01D-1924-10	TCGA-D5-6932-10A-01D-1924-10	TCGA-CRC	MSS	No
TCGA-CM-5862	|TCGA-CM-5862-01A-01D-1650-10	TCGA-CM-5862-01A-01D-1650-10	|TCGA-CM-5862-10A-01D-1650-10	TCGA-CM-5862-10A-01D-1650-10	TCGA-CRC	MSS	Yes
TCGA-D7-6525	|TCGA-D7-6525-01A-11D-1800-08	TCGA-D7-6525-01A-11D-1800-08	|TCGA-D7-6525-10A-01D-1800-08	TCGA-D7-6525-10A-01D-1800-08	TCGA-STAD	MSI-L	No
TCGA-CM-6679	|TCGA-CM-6679-01A-11D-1835-10	TCGA-CM-6679-01A-11D-1835-10	|TCGA-CM-6679-10A-01D-1835-10	TCGA-CM-6679-10A-01D-1835-10	TCGA-CRC	MSS	No
TCGA-AX-A1C7	|TCGA-AX-A1C7-01A-11D-A135-09	TCGA-AX-A1C7-01A-11D-A135-09	|TCGA-AX-A1C7-10A-01D-A135-09	TCGA-AX-A1C7-10A-01D-A135-09	TCGA-UCEC	MSS	No
TCGA-A6-2685	|TCGA-A6-2685-01A-01D-1408-10	TCGA-A6-2685-01A-01D-1408-10	|TCGA-A6-2685-10A-01D-2188-10|TCGA-A6-2685-11A-01D-1554-10	TCGA-A6-2685-10A-01D-2188-10	TCGA-CRC	MSS	Yes
TCGA-IN-A6RP	|TCGA-IN-A6RP-01A-21D-A33T-08	TCGA-IN-A6RP-01A-21D-A33T-08	|TCGA-IN-A6RP-10A-01D-A33W-08	TCGA-IN-A6RP-10A-01D-A33W-08	TCGA-STAD	MSS	No
TCGA-HU-A4H3	|TCGA-HU-A4H3-01A-21D-A25D-08	TCGA-HU-A4H3-01A-21D-A25D-08	|TCGA-HU-A4H3-10A-01D-A25E-08	TCGA-HU-A4H3-10A-01D-A25E-08	TCGA-STAD	MSI-H	Yes
TCGA-A5-A0RA	|TCGA-A5-A0RA-01A-21D-A10B-09	TCGA-A5-A0RA-01A-21D-A10B-09	|TCGA-A5-A0RA-10A-01D-A10B-09	TCGA-A5-A0RA-10A-01D-A10B-09	TCGA-UCEC	MSS	Yes
TCGA-CG-5721	|TCGA-CG-5721-01A-11D-1600-08	TCGA-CG-5721-01A-11D-1600-08	|TCGA-CG-5721-11A-01D-1600-08	TCGA-CG-5721-11A-01D-1600-08	TCGA-STAD	MSI-H	No
TCGA-AX-A2HG	|TCGA-AX-A2HG-01A-11D-A17D-09	TCGA-AX-A2HG-01A-11D-A17D-09	|TCGA-AX-A2HG-10A-01D-A17D-09	TCGA-AX-A2HG-10A-01D-A17D-09	TCGA-UCEC	MSI-H	No
TCGA-AG-A036	|TCGA-AG-A036-01A-12W-A096-10	TCGA-AG-A036-01A-12W-A096-10	|TCGA-AG-A036-11A-11W-A096-10	TCGA-AG-A036-11A-11W-A096-10	TCGA-CRC	MSS	No
TCGA-BR-8682	|TCGA-BR-8682-01A-11D-2394-08	TCGA-BR-8682-01A-11D-2394-08	|TCGA-BR-8682-10A-01D-2394-08	TCGA-BR-8682-10A-01D-2394-08	TCGA-STAD	MSS	No
TCGA-CK-4947	|TCGA-CK-4947-01B-11D-1650-10	TCGA-CK-4947-01B-11D-1650-10	|TCGA-CK-4947-10A-01D-1650-10	TCGA-CK-4947-10A-01D-1650-10	TCGA-CRC	MSS	No
TCGA-VQ-A94R	|TCGA-VQ-A94R-01A-11D-A410-08	TCGA-VQ-A94R-01A-11D-A410-08	|TCGA-VQ-A94R-10A-01D-A413-08	TCGA-VQ-A94R-10A-01D-A413-08	TCGA-STAD	MSI-L	No
TCGA-F4-6856	|TCGA-F4-6856-01A-11D-1924-10	TCGA-F4-6856-01A-11D-1924-10	|TCGA-F4-6856-10A-01D-1924-10	TCGA-F4-6856-10A-01D-1924-10	TCGA-CRC	MSI-H	Yes
TCGA-B5-A11H	|TCGA-B5-A11H-01A-11D-A122-09	TCGA-B5-A11H-01A-11D-A122-09	|TCGA-B5-A11H-10B-01D-A122-09	TCGA-B5-A11H-10B-01D-A122-09	TCGA-UCEC	MSI-H	Yes
TCGA-A5-A0GI	|TCGA-A5-A0GI-01A-11W-A062-09	TCGA-A5-A0GI-01A-11W-A062-09	|TCGA-A5-A0GI-10A-01W-A062-09	TCGA-A5-A0GI-10A-01W-A062-09	TCGA-UCEC	MSI-H	No
TCGA-CK-6748	|TCGA-CK-6748-01A-11D-1835-10	TCGA-CK-6748-01A-11D-1835-10	|TCGA-CK-6748-10A-01D-1835-10	TCGA-CK-6748-10A-01D-1835-10	TCGA-CRC	MSS	No
TCGA-AG-3605	|TCGA-AG-3605-01A-01D-1989-10	TCGA-AG-3605-01A-01D-1989-10	|TCGA-AG-3605-10A-01W-1990-10	TCGA-AG-3605-10A-01W-1990-10	TCGA-CRC	MSS	No
TCGA-AF-2687	|TCGA-AF-2687-01A-02D-1733-10	TCGA-AF-2687-01A-02D-1733-10	|TCGA-AF-2687-10A-01D-1733-10	TCGA-AF-2687-10A-01D-1733-10	TCGA-CRC	MSS	No
TCGA-AA-A02J	|TCGA-AA-A02J-01A-01W-A00E-09	TCGA-AA-A02J-01A-01W-A00E-09	|TCGA-AA-A02J-10A-01W-A00E-09	TCGA-AA-A02J-10A-01W-A00E-09	TCGA-CRC	MSS	Yes
TCGA-BR-A4QI	|TCGA-BR-A4QI-01A-12D-A25D-08	TCGA-BR-A4QI-01A-12D-A25D-08	|TCGA-BR-A4QI-10A-01D-A25E-08	TCGA-BR-A4QI-10A-01D-A25E-08	TCGA-STAD	MSS	No
TCGA-FP-A8CX	|TCGA-FP-A8CX-01A-11D-A364-08	TCGA-FP-A8CX-01A-11D-A364-08	|TCGA-FP-A8CX-10A-01D-A362-08	TCGA-FP-A8CX-10A-01D-A362-08	TCGA-STAD	MSS	No
TCGA-AG-A01W	|TCGA-AG-A01W-01A-21W-A096-10	TCGA-AG-A01W-01A-21W-A096-10	|TCGA-AG-A01W-11A-11W-A096-10	TCGA-AG-A01W-11A-11W-A096-10	TCGA-CRC	MSS	No
TCGA-CM-5341	|TCGA-CM-5341-01A-01D-1408-10	TCGA-CM-5341-01A-01D-1408-10	|TCGA-CM-5341-10A-01D-1408-10	TCGA-CM-5341-10A-01D-1408-10	TCGA-CRC	MSS	Yes
TCGA-F1-A448	|TCGA-F1-A448-01A-11D-A24D-08	TCGA-F1-A448-01A-11D-A24D-08	|TCGA-F1-A448-10A-01D-A24F-08	TCGA-F1-A448-10A-01D-A24F-08	TCGA-STAD	MSI-H	Yes
TCGA-AF-6672	|TCGA-AF-6672-01A-11D-1826-10	TCGA-AF-6672-01A-11D-1826-10	|TCGA-AF-6672-10A-01D-1826-10	TCGA-AF-6672-10A-01D-1826-10	TCGA-CRC	MSS	No
TCGA-5B-A90C	|TCGA-5B-A90C-01A-11D-A37N-09	TCGA-5B-A90C-01A-11D-A37N-09	|TCGA-5B-A90C-10A-01D-A37N-09	TCGA-5B-A90C-10A-01D-A37N-09	TCGA-UCEC	MSS	No
TCGA-AA-3846	|TCGA-AA-3846-01A-01W-0995-10	TCGA-AA-3846-01A-01W-0995-10	|TCGA-AA-3846-10A-01W-0995-10	TCGA-AA-3846-10A-01W-0995-10	TCGA-CRC	MSS	No
TCGA-BG-A3EW	|TCGA-BG-A3EW-01A-11D-A228-09	TCGA-BG-A3EW-01A-11D-A228-09	|TCGA-BG-A3EW-11A-22D-A228-09	TCGA-BG-A3EW-11A-22D-A228-09	TCGA-UCEC	MSI-H	No
TCGA-EO-A1Y5	|TCGA-EO-A1Y5-01A-11D-A159-09	TCGA-EO-A1Y5-01A-11D-A159-09	|TCGA-EO-A1Y5-10A-01D-A159-09	TCGA-EO-A1Y5-10A-01D-A159-09	TCGA-UCEC	MSS	No
TCGA-KB-A6F7	|TCGA-KB-A6F7-01A-12D-A32N-08	TCGA-KB-A6F7-01A-12D-A32N-08	|TCGA-KB-A6F7-10A-01D-A32N-08	TCGA-KB-A6F7-10A-01D-A32N-08	TCGA-STAD	MSS	No
TCGA-F5-6810	|TCGA-F5-6810-01A-11D-1826-10	TCGA-F5-6810-01A-11D-1826-10	|TCGA-F5-6810-10A-01D-1826-10	TCGA-F5-6810-10A-01D-1826-10	TCGA-CRC	MSS	No
TCGA-AG-3882	|TCGA-AG-3882-01A-01W-0899-10	TCGA-AG-3882-01A-01W-0899-10	|TCGA-AG-3882-10A-01W-0901-10	TCGA-AG-3882-10A-01W-0901-10	TCGA-CRC	MSS	No
TCGA-D1-A17Q	|TCGA-D1-A17Q-01A-11D-A12J-09	TCGA-D1-A17Q-01A-11D-A12J-09	|TCGA-D1-A17Q-10A-01D-A12J-09	TCGA-D1-A17Q-10A-01D-A12J-09	TCGA-UCEC	MSI-L	No
TCGA-AA-3549	|TCGA-AA-3549-01A-02D-1953-10	TCGA-AA-3549-01A-02D-1953-10	|TCGA-AA-3549-10A-01D-1953-10	TCGA-AA-3549-10A-01D-1953-10	TCGA-CRC	MSS	No
TCGA-BS-A0U8	|TCGA-BS-A0U8-01A-11D-A10B-09	TCGA-BS-A0U8-01A-11D-A10B-09	|TCGA-BS-A0U8-10A-01D-A10B-09	TCGA-BS-A0U8-10A-01D-A10B-09	TCGA-UCEC	MSI-H	No
TCGA-AZ-4315	|TCGA-AZ-4315-01A-01D-1408-10	TCGA-AZ-4315-01A-01D-1408-10	|TCGA-AZ-4315-10A-01D-1408-10	TCGA-AZ-4315-10A-01D-1408-10	TCGA-CRC	MSS	No
TCGA-HU-A4GF	|TCGA-HU-A4GF-01A-11D-A24D-08	TCGA-HU-A4GF-01A-11D-A24D-08	|TCGA-HU-A4GF-10A-01D-A24F-08	TCGA-HU-A4GF-10A-01D-A24F-08	TCGA-STAD	MSS	Yes
TCGA-AA-3561	|TCGA-AA-3561-01A-01D-1953-10	TCGA-AA-3561-01A-01D-1953-10	|TCGA-AA-3561-10A-01W-0831-10	TCGA-AA-3561-10A-01W-0831-10	TCGA-CRC	MSS	No
TCGA-A5-A7WJ	|TCGA-A5-A7WJ-01A-12D-A34Q-09	TCGA-A5-A7WJ-01A-12D-A34Q-09	|TCGA-A5-A7WJ-10A-01D-A34Q-09	TCGA-A5-A7WJ-10A-01D-A34Q-09	TCGA-UCEC	MSI-H	No
TCGA-A5-A0GU	|TCGA-A5-A0GU-01A-11W-A062-09	TCGA-A5-A0GU-01A-11W-A062-09	|TCGA-A5-A0GU-10A-01W-A062-09	TCGA-A5-A0GU-10A-01W-A062-09	TCGA-UCEC	MSS	No
TCGA-G4-6315	|TCGA-G4-6315-01A-11D-1719-10	TCGA-G4-6315-01A-11D-1719-10	|TCGA-G4-6315-10A-01D-1720-10	TCGA-G4-6315-10A-01D-1720-10	TCGA-CRC	MSS	No
TCGA-BR-8591	|TCGA-BR-8591-01A-11D-2394-08	TCGA-BR-8591-01A-11D-2394-08	|TCGA-BR-8591-10A-01D-2394-08	TCGA-BR-8591-10A-01D-2394-08	TCGA-STAD	MSI-H	Yes
TCGA-BR-6458	|TCGA-BR-6458-01A-11D-1800-08	TCGA-BR-6458-01A-11D-1800-08	|TCGA-BR-6458-11A-01D-1800-08|TCGA-BR-6458-10A-01D-1800-08	TCGA-BR-6458-11A-01D-1800-08	TCGA-STAD	MSI-L	Yes
TCGA-AA-3511	|TCGA-AA-3511-01A-21D-1835-10	TCGA-AA-3511-01A-21D-1835-10	|TCGA-AA-3511-11A-01D-1835-10	TCGA-AA-3511-11A-01D-1835-10	TCGA-CRC	MSS	No
TCGA-G4-6298	|TCGA-G4-6298-01A-11D-1719-10	TCGA-G4-6298-01A-11D-1719-10	|TCGA-G4-6298-11A-01D-1719-10|TCGA-G4-6298-10A-01D-1719-10	TCGA-G4-6298-11A-01D-1719-10	TCGA-CRC	MSI-L	No
TCGA-IN-A6RJ	|TCGA-IN-A6RJ-01A-21D-A33T-08	TCGA-IN-A6RJ-01A-21D-A33T-08	|TCGA-IN-A6RJ-10A-21D-A33W-08	TCGA-IN-A6RJ-10A-21D-A33W-08	TCGA-STAD	MSS	No
TCGA-BG-A0M3	|TCGA-BG-A0M3-01A-11W-A10C-09	TCGA-BG-A0M3-01A-11W-A10C-09	|TCGA-BG-A0M3-10A-01D-A127-09	TCGA-BG-A0M3-10A-01D-A127-09	TCGA-UCEC	MSS	No
TCGA-AA-3860	|TCGA-AA-3860-01A-02W-0900-09	TCGA-AA-3860-01A-02W-0900-09	|TCGA-AA-3860-10A-01W-0902-09	TCGA-AA-3860-10A-01W-0902-09	TCGA-CRC	MSS	Yes
TCGA-AA-A01I	|TCGA-AA-A01I-01A-02W-A00E-09	TCGA-AA-A01I-01A-02W-A00E-09	|TCGA-AA-A01I-10A-01W-A00E-09	TCGA-AA-A01I-10A-01W-A00E-09	TCGA-CRC	MSS	Yes
TCGA-BR-A44T	|TCGA-BR-A44T-01A-32D-A24D-08	TCGA-BR-A44T-01A-32D-A24D-08	|TCGA-BR-A44T-10A-01D-A24F-08	TCGA-BR-A44T-10A-01D-A24F-08	TCGA-STAD	MSS	No
TCGA-BR-8384	|TCGA-BR-8384-01A-21D-2394-08	TCGA-BR-8384-01A-21D-2394-08	|TCGA-BR-8384-10A-01D-2394-08	TCGA-BR-8384-10A-01D-2394-08	TCGA-STAD	MSS	No
TCGA-AZ-6600	|TCGA-AZ-6600-01A-11D-1771-10	TCGA-AZ-6600-01A-11D-1771-10	|TCGA-AZ-6600-11A-01D-1771-10	TCGA-AZ-6600-11A-01D-1771-10	TCGA-CRC	MSS	No
TCGA-CM-4746	|TCGA-CM-4746-01A-01D-1408-10	TCGA-CM-4746-01A-01D-1408-10	|TCGA-CM-4746-10A-01D-1408-10	TCGA-CM-4746-10A-01D-1408-10	TCGA-CRC	MSI-H	No
TCGA-AG-4001	|TCGA-AG-4001-01A-02W-1073-09	TCGA-AG-4001-01A-02W-1073-09	|TCGA-AG-4001-10A-01W-1073-09	TCGA-AG-4001-10A-01W-1073-09	TCGA-CRC	MSI-L	No
TCGA-B5-A0K7	|TCGA-B5-A0K7-01A-11W-A10C-09	TCGA-B5-A0K7-01A-11W-A10C-09	|TCGA-B5-A0K7-10A-02D-A10B-09	TCGA-B5-A0K7-10A-02D-A10B-09	TCGA-UCEC	MSS	No
TCGA-BR-8372	|TCGA-BR-8372-01A-11D-2340-08	TCGA-BR-8372-01A-11D-2340-08	|TCGA-BR-8372-10A-01D-2341-08	TCGA-BR-8372-10A-01D-2341-08	TCGA-STAD	MSI-H	No
TCGA-CG-4449	|TCGA-CG-4449-01A-01D-1158-08	TCGA-CG-4449-01A-01D-1158-08	|TCGA-CG-4449-10A-01D-1158-08	TCGA-CG-4449-10A-01D-1158-08	TCGA-STAD	MSI-L	No
TCGA-DC-6160	|TCGA-DC-6160-01A-11D-1657-10	TCGA-DC-6160-01A-11D-1657-10	|TCGA-DC-6160-10A-01D-1657-10	TCGA-DC-6160-10A-01D-1657-10	TCGA-CRC	MSS	No
TCGA-A5-A0GG	|TCGA-A5-A0GG-01A-11D-A122-09	TCGA-A5-A0GG-01A-11D-A122-09	|TCGA-A5-A0GG-10A-01D-A122-09	TCGA-A5-A0GG-10A-01D-A122-09	TCGA-UCEC	MSI-H	No
TCGA-BR-4187	|TCGA-BR-4187-01A-01D-1126-08	TCGA-BR-4187-01A-01D-1126-08	|TCGA-BR-4187-11A-01D-1126-08	TCGA-BR-4187-11A-01D-1126-08	TCGA-STAD	MSS	No
TCGA-AA-3939	|TCGA-AA-3939-01A-01W-0995-10	TCGA-AA-3939-01A-01W-0995-10	|TCGA-AA-3939-10A-01W-0995-10	TCGA-AA-3939-10A-01W-0995-10	TCGA-CRC	MSS	Yes
TCGA-FP-A4BE	|TCGA-FP-A4BE-01A-12D-A24D-08	TCGA-FP-A4BE-01A-12D-A24D-08	|TCGA-FP-A4BE-11A-11D-A24F-08	TCGA-FP-A4BE-11A-11D-A24F-08	TCGA-STAD	MSI-H	No
TCGA-D5-6532	|TCGA-D5-6532-01A-11D-1719-10	TCGA-D5-6532-01A-11D-1719-10	|TCGA-D5-6532-10A-01D-1719-10	TCGA-D5-6532-10A-01D-1719-10	TCGA-CRC	MSI-L	Yes
TCGA-CM-6161	|TCGA-CM-6161-01A-11D-1650-10	TCGA-CM-6161-01A-11D-1650-10	|TCGA-CM-6161-10A-01D-1650-10	TCGA-CM-6161-10A-01D-1650-10	TCGA-CRC	MSI-L	No
TCGA-D1-A0ZQ	|TCGA-D1-A0ZQ-01A-11D-A122-09	TCGA-D1-A0ZQ-01A-11D-A122-09	|TCGA-D1-A0ZQ-10A-01D-A122-09	TCGA-D1-A0ZQ-10A-01D-A122-09	TCGA-UCEC	MSS	No
TCGA-BS-A0WQ	|TCGA-BS-A0WQ-01A-21D-A10G-09	TCGA-BS-A0WQ-01A-21D-A10G-09	|TCGA-BS-A0WQ-10A-01D-A10G-09	TCGA-BS-A0WQ-10A-01D-A10G-09	TCGA-UCEC	MSS	No
TCGA-EQ-A4SO	|TCGA-EQ-A4SO-01A-11D-A25D-08	TCGA-EQ-A4SO-01A-11D-A25D-08	|TCGA-EQ-A4SO-10A-01D-A25E-08|TCGA-EQ-A4SO-11A-11D-A25E-08	TCGA-EQ-A4SO-10A-01D-A25E-08	TCGA-STAD	MSI-L	No
TCGA-HU-8602	|TCGA-HU-8602-01A-11D-2394-08	TCGA-HU-8602-01A-11D-2394-08	|TCGA-HU-8602-10A-01D-2394-08|TCGA-HU-8602-11A-01D-2394-08	TCGA-HU-8602-10A-01D-2394-08	TCGA-STAD	MSI-H	No
TCGA-EI-6506	|TCGA-EI-6506-01A-11D-1733-10	TCGA-EI-6506-01A-11D-1733-10	|TCGA-EI-6506-10A-01D-1733-10	TCGA-EI-6506-10A-01D-1733-10	TCGA-CRC	MSS	No
TCGA-VQ-A91Q	|TCGA-VQ-A91Q-01A-12D-A410-08	TCGA-VQ-A91Q-01A-12D-A410-08	|TCGA-VQ-A91Q-10A-01D-A413-08	TCGA-VQ-A91Q-10A-01D-A413-08	TCGA-STAD	MSS	No
TCGA-BG-A221	|TCGA-BG-A221-01A-21D-A159-09	TCGA-BG-A221-01A-21D-A159-09	|TCGA-BG-A221-10A-01D-A159-09	TCGA-BG-A221-10A-01D-A159-09	TCGA-UCEC	MSI-H	Yes
TCGA-CM-6162	|TCGA-CM-6162-01A-11D-1650-10	TCGA-CM-6162-01A-11D-1650-10	|TCGA-CM-6162-10A-01W-1727-10	TCGA-CM-6162-10A-01W-1727-10	TCGA-CRC	MSI-H	No
TCGA-CD-A487	|TCGA-CD-A487-01A-21D-A24D-08	TCGA-CD-A487-01A-21D-A24D-08	|TCGA-CD-A487-10A-01D-A24F-08	TCGA-CD-A487-10A-01D-A24F-08	TCGA-STAD	MSS	No
TCGA-AX-A0IW	|TCGA-AX-A0IW-01A-11W-A062-09	TCGA-AX-A0IW-01A-11W-A062-09	|TCGA-AX-A0IW-10A-01W-A062-09	TCGA-AX-A0IW-10A-01W-A062-09	TCGA-UCEC	MSI-L	No
TCGA-AA-3693	|TCGA-AA-3693-01A-01W-0900-09	TCGA-AA-3693-01A-01W-0900-09	|TCGA-AA-3693-10A-01W-0900-09	TCGA-AA-3693-10A-01W-0900-09	TCGA-CRC	MSS	No
TCGA-PG-A917	|TCGA-PG-A917-01A-31D-A37N-09	TCGA-PG-A917-01A-31D-A37N-09	|TCGA-PG-A917-11A-11D-A37N-09	TCGA-PG-A917-11A-11D-A37N-09	TCGA-UCEC	MSI-H	No
TCGA-A5-A0R9	|TCGA-A5-A0R9-01A-11D-A10B-09	TCGA-A5-A0R9-01A-11D-A10B-09	|TCGA-A5-A0R9-10A-01D-A10B-09	TCGA-A5-A0R9-10A-01D-A10B-09	TCGA-UCEC	MSS	No
TCGA-DM-A28K	|TCGA-DM-A28K-01A-21D-A16V-10	TCGA-DM-A28K-01A-21D-A16V-10	|TCGA-DM-A28K-10A-01D-A16V-10	TCGA-DM-A28K-10A-01D-A16V-10	TCGA-CRC	MSS	Yes
TCGA-EO-A3AZ	|TCGA-EO-A3AZ-01A-12D-A19Y-09	TCGA-EO-A3AZ-01A-12D-A19Y-09	|TCGA-EO-A3AZ-10A-01D-A19Y-09	TCGA-EO-A3AZ-10A-01D-A19Y-09	TCGA-UCEC	MSI-H	No
TCGA-DM-A1D9	|TCGA-DM-A1D9-01A-11D-A152-10	TCGA-DM-A1D9-01A-11D-A152-10	|TCGA-DM-A1D9-10A-01D-A152-10	TCGA-DM-A1D9-10A-01D-A152-10	TCGA-CRC	MSS	No
TCGA-BR-4369	|TCGA-BR-4369-01A-01D-1158-08	TCGA-BR-4369-01A-01D-1158-08	|TCGA-BR-4369-11A-01D-1158-08	TCGA-BR-4369-11A-01D-1158-08	TCGA-STAD	MSS	No
TCGA-EO-A3AS	|TCGA-EO-A3AS-01A-11D-A19Y-09	TCGA-EO-A3AS-01A-11D-A19Y-09	|TCGA-EO-A3AS-10A-01D-A19Y-09	TCGA-EO-A3AS-10A-01D-A19Y-09	TCGA-UCEC	MSS	No
TCGA-BR-4191	|TCGA-BR-4191-01A-02D-1126-08	TCGA-BR-4191-01A-02D-1126-08	|TCGA-BR-4191-11A-01D-1126-08	TCGA-BR-4191-11A-01D-1126-08	TCGA-STAD	MSS	No
TCGA-AJ-A3OJ	|TCGA-AJ-A3OJ-01A-11D-A228-09	TCGA-AJ-A3OJ-01A-11D-A228-09	|TCGA-AJ-A3OJ-10A-01D-A22A-09	TCGA-AJ-A3OJ-10A-01D-A22A-09	TCGA-UCEC	MSI-H	No
TCGA-AG-3728	|TCGA-AG-3728-01A-01W-0899-10	TCGA-AG-3728-01A-01W-0899-10	|TCGA-AG-3728-10A-01W-0901-10	TCGA-AG-3728-10A-01W-0901-10	TCGA-CRC	MSS	No
TCGA-AX-A064	|TCGA-AX-A064-01A-11W-A027-09	TCGA-AX-A064-01A-11W-A027-09	|TCGA-AX-A064-10A-01W-A027-09	TCGA-AX-A064-10A-01W-A027-09	TCGA-UCEC	MSI-H	No
TCGA-B5-A1MV	|TCGA-B5-A1MV-01A-31D-A14G-09	TCGA-B5-A1MV-01A-31D-A14G-09	|TCGA-B5-A1MV-10A-01D-A14G-09	TCGA-B5-A1MV-10A-01D-A14G-09	TCGA-UCEC	MSI-L	No
TCGA-DC-6155	|TCGA-DC-6155-01A-11D-1657-10	TCGA-DC-6155-01A-11D-1657-10	|TCGA-DC-6155-10A-01D-1657-10	TCGA-DC-6155-10A-01D-1657-10	TCGA-CRC	MSS	No
TCGA-AX-A05U	|TCGA-AX-A05U-01A-11W-A027-09	TCGA-AX-A05U-01A-11W-A027-09	|TCGA-AX-A05U-10A-01W-A027-09	TCGA-AX-A05U-10A-01W-A027-09	TCGA-UCEC	MSS	No
TCGA-A6-5660	|TCGA-A6-5660-01A-01D-1650-10	TCGA-A6-5660-01A-01D-1650-10	|TCGA-A6-5660-11A-01D-1650-10|TCGA-A6-5660-10A-01D-1650-10	TCGA-A6-5660-11A-01D-1650-10	TCGA-CRC	MSS	No
TCGA-AX-A1CK	|TCGA-AX-A1CK-01A-11D-A135-09	TCGA-AX-A1CK-01A-11D-A135-09	|TCGA-AX-A1CK-11A-11D-A135-09	TCGA-AX-A1CK-11A-11D-A135-09	TCGA-UCEC	MSS	No
TCGA-AZ-5403	|TCGA-AZ-5403-01A-01D-1650-10	TCGA-AZ-5403-01A-01D-1650-10	|TCGA-AZ-5403-10A-01D-1650-10	TCGA-AZ-5403-10A-01D-1650-10	TCGA-CRC	MSS	No
TCGA-AJ-A2QO	|TCGA-AJ-A2QO-01A-11D-A18P-09	TCGA-AJ-A2QO-01A-11D-A18P-09	|TCGA-AJ-A2QO-10A-01D-A18P-09	TCGA-AJ-A2QO-10A-01D-A18P-09	TCGA-UCEC	MSI-H	No
TCGA-DF-A2KZ	|TCGA-DF-A2KZ-01A-11D-A20S-09	TCGA-DF-A2KZ-01A-11D-A20S-09	|TCGA-DF-A2KZ-10A-01D-A20S-09	TCGA-DF-A2KZ-10A-01D-A20S-09	TCGA-UCEC	MSI-H	No
TCGA-VQ-A8DL	|TCGA-VQ-A8DL-01A-11D-A364-08	TCGA-VQ-A8DL-01A-11D-A364-08	|TCGA-VQ-A8DL-10A-01D-A362-08	TCGA-VQ-A8DL-10A-01D-A362-08	TCGA-STAD	MSS	No
TCGA-AZ-6601	|TCGA-AZ-6601-01A-11D-1771-10	TCGA-AZ-6601-01A-11D-1771-10	|TCGA-AZ-6601-11A-01D-1771-10	TCGA-AZ-6601-11A-01D-1771-10	TCGA-CRC	MSI-H	No
TCGA-B5-A0K3	|TCGA-B5-A0K3-01A-11W-A062-09	TCGA-B5-A0K3-01A-11W-A062-09	|TCGA-B5-A0K3-10A-01W-A062-09	TCGA-B5-A0K3-10A-01W-A062-09	TCGA-UCEC	MSS	No
TCGA-EI-7004	|TCGA-EI-7004-01A-11D-1924-10	TCGA-EI-7004-01A-11D-1924-10	|TCGA-EI-7004-10A-01D-1924-10	TCGA-EI-7004-10A-01D-1924-10	TCGA-CRC	MSS	No
TCGA-D7-6528	|TCGA-D7-6528-01A-11D-1800-08	TCGA-D7-6528-01A-11D-1800-08	|TCGA-D7-6528-10A-01D-1800-08	TCGA-D7-6528-10A-01D-1800-08	TCGA-STAD	MSI-L	Yes
TCGA-A5-A1OK	|TCGA-A5-A1OK-01A-11D-A14K-09	TCGA-A5-A1OK-01A-11D-A14K-09	|TCGA-A5-A1OK-10A-01D-A14K-09	TCGA-A5-A1OK-10A-01D-A14K-09	TCGA-UCEC	MSS	No
TCGA-BS-A0UF	|TCGA-BS-A0UF-01A-11D-A10B-09	TCGA-BS-A0UF-01A-11D-A10B-09	|TCGA-BS-A0UF-10A-01D-A10B-09	TCGA-BS-A0UF-10A-01D-A10B-09	TCGA-UCEC	MSS	Yes
TCGA-BG-A0MO	|TCGA-BG-A0MO-01A-11W-A062-09	TCGA-BG-A0MO-01A-11W-A062-09	|TCGA-BG-A0MO-10A-01W-A062-09	TCGA-BG-A0MO-10A-01W-A062-09	TCGA-UCEC	MSS	Yes
TCGA-CK-6751	|TCGA-CK-6751-01A-11D-1835-10	TCGA-CK-6751-01A-11D-1835-10	|TCGA-CK-6751-10A-01D-1835-10	TCGA-CK-6751-10A-01D-1835-10	TCGA-CRC	MSS	No
TCGA-DF-A2KV	|TCGA-DF-A2KV-01A-11D-A17W-09	TCGA-DF-A2KV-01A-11D-A17W-09	|TCGA-DF-A2KV-10A-01D-A17W-09	TCGA-DF-A2KV-10A-01D-A17W-09	TCGA-UCEC	MSS	No
TCGA-QG-A5YW	|TCGA-QG-A5YW-01A-11D-A28G-10	TCGA-QG-A5YW-01A-11D-A28G-10	|TCGA-QG-A5YW-10A-01D-A28G-10	TCGA-QG-A5YW-10A-01D-A28G-10	TCGA-CRC	MSI-L	No
TCGA-D5-6541	|TCGA-D5-6541-01A-11D-1719-10	TCGA-D5-6541-01A-11D-1719-10	|TCGA-D5-6541-10A-01D-1719-10	TCGA-D5-6541-10A-01D-1719-10	TCGA-CRC	MSS	Yes
TCGA-D5-6538	|TCGA-D5-6538-01A-11D-1719-10	TCGA-D5-6538-01A-11D-1719-10	|TCGA-D5-6538-10A-01D-1719-10	TCGA-D5-6538-10A-01D-1719-10	TCGA-CRC	MSI-L	No
TCGA-AG-3894	|TCGA-AG-3894-01A-01W-1073-09	TCGA-AG-3894-01A-01W-1073-09	|TCGA-AG-3894-10A-01W-1073-09	TCGA-AG-3894-10A-01W-1073-09	TCGA-CRC	MSS	No
TCGA-D7-A4YY	|TCGA-D7-A4YY-01A-11D-A25D-08	TCGA-D7-A4YY-01A-11D-A25D-08	|TCGA-D7-A4YY-10A-01D-A25E-08	TCGA-D7-A4YY-10A-01D-A25E-08	TCGA-STAD	MSI-H	Yes
TCGA-D7-A74A	|TCGA-D7-A74A-01A-11D-A32N-08	TCGA-D7-A74A-01A-11D-A32N-08	|TCGA-D7-A74A-10A-21D-A32N-08	TCGA-D7-A74A-10A-21D-A32N-08	TCGA-STAD	MSS	No
TCGA-F4-6459	|TCGA-F4-6459-01A-11D-1771-10	TCGA-F4-6459-01A-11D-1771-10	|TCGA-F4-6459-10A-01D-1771-10	TCGA-F4-6459-10A-01D-1771-10	TCGA-CRC	MSS	No
TCGA-AF-2689	|TCGA-AF-2689-01A-01D-1989-10	TCGA-AF-2689-01A-01D-1989-10	|TCGA-AF-2689-11A-01D-1554-10|TCGA-AF-2689-10A-01D-1989-10	TCGA-AF-2689-11A-01D-1554-10	TCGA-CRC	MSS	No
TCGA-D1-A0ZN	|TCGA-D1-A0ZN-01A-11D-A122-09	TCGA-D1-A0ZN-01A-11D-A122-09	|TCGA-D1-A0ZN-10A-01D-A122-09	TCGA-D1-A0ZN-10A-01D-A122-09	TCGA-UCEC	MSS	No
TCGA-NH-A5IV	|TCGA-NH-A5IV-01A-42D-A36X-10	TCGA-NH-A5IV-01A-42D-A36X-10	|TCGA-NH-A5IV-10A-01D-A370-10	TCGA-NH-A5IV-10A-01D-A370-10	TCGA-CRC	MSI-H	No
TCGA-VQ-AA6A	|TCGA-VQ-AA6A-01A-11D-A410-08	TCGA-VQ-AA6A-01A-11D-A410-08	|TCGA-VQ-AA6A-10A-01D-A413-08	TCGA-VQ-AA6A-10A-01D-A413-08	TCGA-STAD	MSS	No
TCGA-AA-A010	|TCGA-AA-A010-01A-01W-A00E-09|TCGA-AA-A010-01A-01D-A17O-10	TCGA-AA-A010-01A-01D-A17O-10	|TCGA-AA-A010-10A-01W-A00E-09|TCGA-AA-A010-10A-01D-A17O-10	TCGA-AA-A010-10A-01D-A17O-10	TCGA-CRC	MSI-L	No
TCGA-HU-A4G6	|TCGA-HU-A4G6-01A-11D-A24D-08	TCGA-HU-A4G6-01A-11D-A24D-08	|TCGA-HU-A4G6-10A-01D-A24F-08	TCGA-HU-A4G6-10A-01D-A24F-08	TCGA-STAD	MSS	No
TCGA-A6-5662	|TCGA-A6-5662-01A-01D-1650-10	TCGA-A6-5662-01A-01D-1650-10	|TCGA-A6-5662-11A-01D-1650-10|TCGA-A6-5662-10A-01D-1650-10	TCGA-A6-5662-11A-01D-1650-10	TCGA-CRC	MSS	Yes
TCGA-KB-A93J	|TCGA-KB-A93J-01A-11D-A397-08	TCGA-KB-A93J-01A-11D-A397-08	|TCGA-KB-A93J-10A-01D-A39A-08	TCGA-KB-A93J-10A-01D-A39A-08	TCGA-STAD	MSS	No
TCGA-BR-4292	|TCGA-BR-4292-01A-01D-1126-08	TCGA-BR-4292-01A-01D-1126-08	|TCGA-BR-4292-11A-01D-1126-08	TCGA-BR-4292-11A-01D-1126-08	TCGA-STAD	MSI-H	No
TCGA-AA-A02H	|TCGA-AA-A02H-01A-01W-A00E-09	TCGA-AA-A02H-01A-01W-A00E-09	|TCGA-AA-A02H-10A-01W-A00E-09	TCGA-AA-A02H-10A-01W-A00E-09	TCGA-CRC	MSS	Yes
TCGA-EO-A3B0	|TCGA-EO-A3B0-01A-12D-A19Y-09	TCGA-EO-A3B0-01A-12D-A19Y-09	|TCGA-EO-A3B0-10A-01D-A19Y-09	TCGA-EO-A3B0-10A-01D-A19Y-09	TCGA-UCEC	MSS	No
TCGA-D1-A177	|TCGA-D1-A177-01A-21D-A12J-09	TCGA-D1-A177-01A-21D-A12J-09	|TCGA-D1-A177-10A-01D-A12J-09	TCGA-D1-A177-10A-01D-A12J-09	TCGA-UCEC	MSI-H	Yes
TCGA-BR-4361	|TCGA-BR-4361-01A-01D-1158-08	TCGA-BR-4361-01A-01D-1158-08	|TCGA-BR-4361-11A-01D-1158-08	TCGA-BR-4361-11A-01D-1158-08	TCGA-STAD	MSI-H	No
TCGA-BS-A0TC	|TCGA-BS-A0TC-01A-11D-A10B-09	TCGA-BS-A0TC-01A-11D-A10B-09	|TCGA-BS-A0TC-10A-01D-A10B-09	TCGA-BS-A0TC-10A-01D-A10B-09	TCGA-UCEC	MSS	Yes
TCGA-DC-6683	|TCGA-DC-6683-01A-11D-1826-10	TCGA-DC-6683-01A-11D-1826-10	|TCGA-DC-6683-10A-01D-1826-10	TCGA-DC-6683-10A-01D-1826-10	TCGA-CRC	MSS	No
TCGA-4E-A92E	|TCGA-4E-A92E-01A-11D-A37N-09	TCGA-4E-A92E-01A-11D-A37N-09	|TCGA-4E-A92E-10A-01D-A37N-09	TCGA-4E-A92E-10A-01D-A37N-09	TCGA-UCEC	MSS	No
TCGA-D1-A0ZV	|TCGA-D1-A0ZV-01A-11D-A10M-09	TCGA-D1-A0ZV-01A-11D-A10M-09	|TCGA-D1-A0ZV-10A-01D-A10M-09	TCGA-D1-A0ZV-10A-01D-A10M-09	TCGA-UCEC	MSS	No
TCGA-IN-A6RR	|TCGA-IN-A6RR-01A-12D-A32N-08	TCGA-IN-A6RR-01A-12D-A32N-08	|TCGA-IN-A6RR-10A-01D-A32N-08	TCGA-IN-A6RR-10A-01D-A32N-08	TCGA-STAD	MSS	No
TCGA-VQ-AA68	|TCGA-VQ-AA68-01A-11D-A410-08	TCGA-VQ-AA68-01A-11D-A410-08	|TCGA-VQ-AA68-10A-01D-A413-08	TCGA-VQ-AA68-10A-01D-A413-08	TCGA-STAD	MSS	No
TCGA-AX-A06D	|TCGA-AX-A06D-01A-11D-A122-09	TCGA-AX-A06D-01A-11D-A122-09	|TCGA-AX-A06D-10A-01D-A122-09	TCGA-AX-A06D-10A-01D-A122-09	TCGA-UCEC	MSS	No
TCGA-VQ-A91V	|TCGA-VQ-A91V-01A-11D-A410-08	TCGA-VQ-A91V-01A-11D-A410-08	|TCGA-VQ-A91V-10B-01D-A413-08	TCGA-VQ-A91V-10B-01D-A413-08	TCGA-STAD	MSS	No
TCGA-A5-A0GH	|TCGA-A5-A0GH-01A-21W-A062-09	TCGA-A5-A0GH-01A-21W-A062-09	|TCGA-A5-A0GH-10A-01W-A062-09	TCGA-A5-A0GH-10A-01W-A062-09	TCGA-UCEC	MSI-H	Yes
TCGA-CD-A48A	|TCGA-CD-A48A-01A-12D-A24D-08	TCGA-CD-A48A-01A-12D-A24D-08	|TCGA-CD-A48A-10A-01D-A24F-08	TCGA-CD-A48A-10A-01D-A24F-08	TCGA-STAD	MSI-L	No
TCGA-DI-A1BY	|TCGA-DI-A1BY-01A-21D-A135-09	TCGA-DI-A1BY-01A-21D-A135-09	|TCGA-DI-A1BY-10A-01D-A135-09	TCGA-DI-A1BY-10A-01D-A135-09	TCGA-UCEC	MSS	No
TCGA-CG-4305	|TCGA-CG-4305-01A-01D-1158-08	TCGA-CG-4305-01A-01D-1158-08	|TCGA-CG-4305-10A-01D-1158-08	TCGA-CG-4305-10A-01D-1158-08	TCGA-STAD	MSI-H	No
TCGA-B5-A0K4	|TCGA-B5-A0K4-01A-11W-A062-09	TCGA-B5-A0K4-01A-11W-A062-09	|TCGA-B5-A0K4-10A-01W-A062-09	TCGA-B5-A0K4-10A-01W-A062-09	TCGA-UCEC	MSS	No
TCGA-AF-2693	|TCGA-AF-2693-01A-02D-1733-10	TCGA-AF-2693-01A-02D-1733-10	|TCGA-AF-2693-10A-01D-1733-10	TCGA-AF-2693-10A-01D-1733-10	TCGA-CRC	MSS	No
TCGA-BG-A0VX	|TCGA-BG-A0VX-01A-11D-A122-09	TCGA-BG-A0VX-01A-11D-A122-09	|TCGA-BG-A0VX-10A-01D-A122-09	TCGA-BG-A0VX-10A-01D-A122-09	TCGA-UCEC	MSS	No
TCGA-BR-8485	|TCGA-BR-8485-01A-11D-2394-08	TCGA-BR-8485-01A-11D-2394-08	|TCGA-BR-8485-10A-01D-2394-08	TCGA-BR-8485-10A-01D-2394-08	TCGA-STAD	MSS	No
TCGA-QF-A5YS	|TCGA-QF-A5YS-01A-11D-A31U-09	TCGA-QF-A5YS-01A-11D-A31U-09	|TCGA-QF-A5YS-10A-01D-A31U-09	TCGA-QF-A5YS-10A-01D-A31U-09	TCGA-UCEC	MSS	No
TCGA-AA-3852	|TCGA-AA-3852-01A-01W-0900-09	TCGA-AA-3852-01A-01W-0900-09	|TCGA-AA-3852-10A-01W-0900-09	TCGA-AA-3852-10A-01W-0900-09	TCGA-CRC	MSI-L	No
TCGA-AX-A0IU	|TCGA-AX-A0IU-01A-11D-A10B-09	TCGA-AX-A0IU-01A-11D-A10B-09	|TCGA-AX-A0IU-10A-01D-A10B-09	TCGA-AX-A0IU-10A-01D-A10B-09	TCGA-UCEC	MSS	No
TCGA-AP-A5FX	|TCGA-AP-A5FX-01A-11D-A27P-09	TCGA-AP-A5FX-01A-11D-A27P-09	|TCGA-AP-A5FX-10A-01D-A27P-09	TCGA-AP-A5FX-10A-01D-A27P-09	TCGA-UCEC	MSS	No
TCGA-CG-4465	|TCGA-CG-4465-01A-01D-1158-08	TCGA-CG-4465-01A-01D-1158-08	|TCGA-CG-4465-10A-01D-1158-08	TCGA-CG-4465-10A-01D-1158-08	TCGA-STAD	MSI-H	No
TCGA-BR-4257	|TCGA-BR-4257-01A-01D-1126-08	TCGA-BR-4257-01A-01D-1126-08	|TCGA-BR-4257-11A-01D-1126-08	TCGA-BR-4257-11A-01D-1126-08	TCGA-STAD	MSI-H	No
TCGA-BR-8679	|TCGA-BR-8679-01A-11D-2394-08	TCGA-BR-8679-01A-11D-2394-08	|TCGA-BR-8679-10A-01D-2394-08	TCGA-BR-8679-10A-01D-2394-08	TCGA-STAD	MSI-L	Yes
TCGA-AP-A1DO	|TCGA-AP-A1DO-01A-11D-A135-09	TCGA-AP-A1DO-01A-11D-A135-09	|TCGA-AP-A1DO-10A-01D-A135-09	TCGA-AP-A1DO-10A-01D-A135-09	TCGA-UCEC	MSI-H	No
TCGA-PG-A916	|TCGA-PG-A916-01A-11D-A37N-09	TCGA-PG-A916-01A-11D-A37N-09	|TCGA-PG-A916-10A-01D-A37N-09	TCGA-PG-A916-10A-01D-A37N-09	TCGA-UCEC	MSS	No
TCGA-CI-6623	|TCGA-CI-6623-01B-11D-1826-10	TCGA-CI-6623-01B-11D-1826-10	|TCGA-CI-6623-10A-01D-1826-10	TCGA-CI-6623-10A-01D-1826-10	TCGA-CRC	MSS	No
TCGA-A5-A0GE	|TCGA-A5-A0GE-01A-11W-A062-09	TCGA-A5-A0GE-01A-11W-A062-09	|TCGA-A5-A0GE-10A-01W-A062-09	TCGA-A5-A0GE-10A-01W-A062-09	TCGA-UCEC	MSS	No
TCGA-BK-A6W4	|TCGA-BK-A6W4-01A-12D-A34Q-09	TCGA-BK-A6W4-01A-12D-A34Q-09	|TCGA-BK-A6W4-10A-01D-A34Q-09	TCGA-BK-A6W4-10A-01D-A34Q-09	TCGA-UCEC	MSS	No
TCGA-SL-A6JA	|TCGA-SL-A6JA-01A-11D-A31U-09	TCGA-SL-A6JA-01A-11D-A31U-09	|TCGA-SL-A6JA-10A-01D-A31U-09	TCGA-SL-A6JA-10A-01D-A31U-09	TCGA-UCEC	MSI-H	No
TCGA-CG-5734	|TCGA-CG-5734-01A-11D-1600-08	TCGA-CG-5734-01A-11D-1600-08	|TCGA-CG-5734-11A-01D-1600-08	TCGA-CG-5734-11A-01D-1600-08	TCGA-STAD	MSI-L	No
TCGA-AA-A01X	|TCGA-AA-A01X-01A-21W-A096-10	TCGA-AA-A01X-01A-21W-A096-10	|TCGA-AA-A01X-11A-11W-A096-10	TCGA-AA-A01X-11A-11W-A096-10	TCGA-CRC	MSS	No
TCGA-D1-A17L	|TCGA-D1-A17L-01A-11D-A12J-09	TCGA-D1-A17L-01A-11D-A12J-09	|TCGA-D1-A17L-10A-01D-A12J-09	TCGA-D1-A17L-10A-01D-A12J-09	TCGA-UCEC	MSS	No
TCGA-B5-A1MR	|TCGA-B5-A1MR-01A-31D-A14G-09	TCGA-B5-A1MR-01A-31D-A14G-09	|TCGA-B5-A1MR-10A-01D-A14G-09	TCGA-B5-A1MR-10A-01D-A14G-09	TCGA-UCEC	MSS	Yes
TCGA-AG-A014	|TCGA-AG-A014-01A-02W-A00K-09	TCGA-AG-A014-01A-02W-A00K-09	|TCGA-AG-A014-10A-01W-A00K-09	TCGA-AG-A014-10A-01W-A00K-09	TCGA-CRC	MSS	No
TCGA-VQ-A8DZ	|TCGA-VQ-A8DZ-01A-11D-A364-08	TCGA-VQ-A8DZ-01A-11D-A364-08	|TCGA-VQ-A8DZ-10A-01D-A362-08	TCGA-VQ-A8DZ-10A-01D-A362-08	TCGA-STAD	MSS	No
TCGA-VQ-A8PF	|TCGA-VQ-A8PF-01A-11D-A410-08	TCGA-VQ-A8PF-01A-11D-A410-08	|TCGA-VQ-A8PF-10B-01D-A413-08	TCGA-VQ-A8PF-10B-01D-A413-08	TCGA-STAD	MSS	No
TCGA-FI-A2EX	|TCGA-FI-A2EX-01A-11D-A17D-09	TCGA-FI-A2EX-01A-11D-A17D-09	|TCGA-FI-A2EX-10A-01D-A17D-09	TCGA-FI-A2EX-10A-01D-A17D-09	TCGA-UCEC	MSS	No
TCGA-VQ-A8PZ	|TCGA-VQ-A8PZ-01A-11D-A410-08	TCGA-VQ-A8PZ-01A-11D-A410-08	|TCGA-VQ-A8PZ-10A-01D-A413-08	TCGA-VQ-A8PZ-10A-01D-A413-08	TCGA-STAD	MSS	No
TCGA-HU-A4GY	|TCGA-HU-A4GY-01A-21D-A24D-08	TCGA-HU-A4GY-01A-21D-A24D-08	|TCGA-HU-A4GY-10A-01D-A24F-08|TCGA-HU-A4GY-11A-11D-A24F-08	TCGA-HU-A4GY-10A-01D-A24F-08	TCGA-STAD	MSS	Yes
TCGA-AG-3599	|TCGA-AG-3599-01A-02D-1989-10	TCGA-AG-3599-01A-02D-1989-10	|TCGA-AG-3599-10A-01W-1990-10	TCGA-AG-3599-10A-01W-1990-10	TCGA-CRC	MSS	No
TCGA-F4-6854	|TCGA-F4-6854-01A-11D-1924-10	TCGA-F4-6854-01A-11D-1924-10	|TCGA-F4-6854-10A-01D-1924-10	TCGA-F4-6854-10A-01D-1924-10	TCGA-CRC	MSS	Yes
TCGA-BR-A4PD	|TCGA-BR-A4PD-01A-11D-A25D-08	TCGA-BR-A4PD-01A-11D-A25D-08	|TCGA-BR-A4PD-10A-01D-A25E-08	TCGA-BR-A4PD-10A-01D-A25E-08	TCGA-STAD	MSS	No
TCGA-CG-5726	|TCGA-CG-5726-01A-11D-1600-08	TCGA-CG-5726-01A-11D-1600-08	|TCGA-CG-5726-11A-01D-1600-08	TCGA-CG-5726-11A-01D-1600-08	TCGA-STAD	MSI-H	No
TCGA-A6-2671	|TCGA-A6-2671-01A-01D-1408-10	TCGA-A6-2671-01A-01D-1408-10	|TCGA-A6-2671-11A-01D-1554-10|TCGA-A6-2671-10A-01D-1408-10	TCGA-A6-2671-11A-01D-1554-10	TCGA-CRC	MSS	No
TCGA-AA-3492	|TCGA-AA-3492-01A-01D-1408-10	TCGA-AA-3492-01A-01D-1408-10	|TCGA-AA-3492-11A-01D-1408-10	TCGA-AA-3492-11A-01D-1408-10	TCGA-CRC	MSI-H	No
TCGA-DC-5869	|TCGA-DC-5869-01A-01D-1657-10	TCGA-DC-5869-01A-01D-1657-10	|TCGA-DC-5869-10A-01D-1657-10	TCGA-DC-5869-10A-01D-1657-10	TCGA-CRC	MSS	No
TCGA-CL-5917	|TCGA-CL-5917-01A-11D-1657-10	TCGA-CL-5917-01A-11D-1657-10	|TCGA-CL-5917-10A-01D-1657-10	TCGA-CL-5917-10A-01D-1657-10	TCGA-CRC	MSS	No
TCGA-G4-6320	|TCGA-G4-6320-01A-11D-1719-10	TCGA-G4-6320-01A-11D-1719-10	|TCGA-G4-6320-11A-01D-1719-10|TCGA-G4-6320-10A-01D-1720-10	TCGA-G4-6320-11A-01D-1719-10	TCGA-CRC	MSI-H	Yes
TCGA-DC-6682	|TCGA-DC-6682-01A-11D-1826-10	TCGA-DC-6682-01A-11D-1826-10	|TCGA-DC-6682-10A-01D-1826-10	TCGA-DC-6682-10A-01D-1826-10	TCGA-CRC	MSS	No
TCGA-D7-6817	|TCGA-D7-6817-01A-11D-1882-08	TCGA-D7-6817-01A-11D-1882-08	|TCGA-D7-6817-10A-01D-1882-08	TCGA-D7-6817-10A-01D-1882-08	TCGA-STAD	MSS	No
TCGA-D5-5541	|TCGA-D5-5541-01A-01D-1650-10	TCGA-D5-5541-01A-01D-1650-10	|TCGA-D5-5541-10A-02D-1650-10	TCGA-D5-5541-10A-02D-1650-10	TCGA-CRC	MSS	No
TCGA-F5-6861	|TCGA-F5-6861-01A-11D-1924-10	TCGA-F5-6861-01A-11D-1924-10	|TCGA-F5-6861-10A-01D-1924-10	TCGA-F5-6861-10A-01D-1924-10	TCGA-CRC	MSS	No
TCGA-HU-A4GH	|TCGA-HU-A4GH-01A-11D-A24D-08	TCGA-HU-A4GH-01A-11D-A24D-08	|TCGA-HU-A4GH-11A-11D-A24F-08|TCGA-HU-A4GH-10A-01D-A24F-08	TCGA-HU-A4GH-11A-11D-A24F-08	TCGA-STAD	MSS	Yes
TCGA-CG-4475	|TCGA-CG-4475-01A-01D-1158-08	TCGA-CG-4475-01A-01D-1158-08	|TCGA-CG-4475-10A-01D-1158-08	TCGA-CG-4475-10A-01D-1158-08	TCGA-STAD	MSS	No
TCGA-D1-A167	|TCGA-D1-A167-01A-11D-A12J-09	TCGA-D1-A167-01A-11D-A12J-09	|TCGA-D1-A167-10A-01D-A12J-09	TCGA-D1-A167-10A-01D-A12J-09	TCGA-UCEC	MSI-H	Yes
TCGA-CG-5720	|TCGA-CG-5720-01A-11D-1600-08	TCGA-CG-5720-01A-11D-1600-08	|TCGA-CG-5720-11A-01D-1600-08	TCGA-CG-5720-11A-01D-1600-08	TCGA-STAD	MSI-L	No
TCGA-EO-A2CG	|TCGA-EO-A2CG-01A-12D-A17W-09	TCGA-EO-A2CG-01A-12D-A17W-09	|TCGA-EO-A2CG-10A-01D-A17W-09	TCGA-EO-A2CG-10A-01D-A17W-09	TCGA-UCEC	MSS	No
TCGA-AF-A56L	|TCGA-AF-A56L-01A-31D-A38X-10	TCGA-AF-A56L-01A-31D-A38X-10	|TCGA-AF-A56L-10A-01D-A38X-10	TCGA-AF-A56L-10A-01D-A38X-10	TCGA-CRC	MSS	No
TCGA-AZ-4614	|TCGA-AZ-4614-01A-01D-1408-10	TCGA-AZ-4614-01A-01D-1408-10	|TCGA-AZ-4614-10A-01D-2188-10	TCGA-AZ-4614-10A-01D-2188-10	TCGA-CRC	MSI-L	No
TCGA-BS-A0TE	|TCGA-BS-A0TE-01A-11D-A10B-09	TCGA-BS-A0TE-01A-11D-A10B-09	|TCGA-BS-A0TE-10A-01D-A10B-09	TCGA-BS-A0TE-10A-01D-A10B-09	TCGA-UCEC	MSI-H	No
TCGA-B5-A11I	|TCGA-B5-A11I-01A-11D-A10M-09	TCGA-B5-A11I-01A-11D-A10M-09	|TCGA-B5-A11I-10A-01D-A10M-09	TCGA-B5-A11I-10A-01D-A10M-09	TCGA-UCEC	MSS	Yes
TCGA-VQ-AA6I	|TCGA-VQ-AA6I-01A-11D-A410-08	TCGA-VQ-AA6I-01A-11D-A410-08	|TCGA-VQ-AA6I-10A-01D-A413-08	TCGA-VQ-AA6I-10A-01D-A413-08	TCGA-STAD	MSS	No
TCGA-VQ-A8E2	|TCGA-VQ-A8E2-01A-11D-A364-08	TCGA-VQ-A8E2-01A-11D-A364-08	|TCGA-VQ-A8E2-10A-01D-A362-08	TCGA-VQ-A8E2-10A-01D-A362-08	TCGA-STAD	MSS	No
TCGA-EO-A3AY	|TCGA-EO-A3AY-01A-12D-A19Y-09	TCGA-EO-A3AY-01A-12D-A19Y-09	|TCGA-EO-A3AY-10A-01D-A19Y-09	TCGA-EO-A3AY-10A-01D-A19Y-09	TCGA-UCEC	MSS	No
TCGA-IN-8462	|TCGA-IN-8462-01A-11D-2340-08	TCGA-IN-8462-01A-11D-2340-08	|TCGA-IN-8462-10A-01D-2341-08	TCGA-IN-8462-10A-01D-2341-08	TCGA-STAD	MSI-L	Yes
TCGA-AA-3842	|TCGA-AA-3842-01A-01W-0995-10	TCGA-AA-3842-01A-01W-0995-10	|TCGA-AA-3842-10A-01W-0995-10	TCGA-AA-3842-10A-01W-0995-10	TCGA-CRC	MSS	No
TCGA-CL-5918	|TCGA-CL-5918-01A-11D-1657-10	TCGA-CL-5918-01A-11D-1657-10	|TCGA-CL-5918-10A-01D-1657-10	TCGA-CL-5918-10A-01D-1657-10	TCGA-CRC	MSS	No
TCGA-BG-A0M8	|TCGA-BG-A0M8-01A-12D-A10B-09	TCGA-BG-A0M8-01A-12D-A10B-09	|TCGA-BG-A0M8-10A-01D-A10O-09	TCGA-BG-A0M8-10A-01D-A10O-09	TCGA-UCEC	MSS	No
TCGA-D7-A6F0	|TCGA-D7-A6F0-01A-11D-A31L-08	TCGA-D7-A6F0-01A-11D-A31L-08	|TCGA-D7-A6F0-10A-01D-A31J-08	TCGA-D7-A6F0-10A-01D-A31J-08	TCGA-STAD	MSS	No
TCGA-DY-A1H8	|TCGA-DY-A1H8-01A-21D-A152-10	TCGA-DY-A1H8-01A-21D-A152-10	|TCGA-DY-A1H8-10A-01D-A152-10	TCGA-DY-A1H8-10A-01D-A152-10	TCGA-CRC	MSS	No
TCGA-CM-5860	|TCGA-CM-5860-01A-01D-1650-10	TCGA-CM-5860-01A-01D-1650-10	|TCGA-CM-5860-10A-01D-1650-10	TCGA-CM-5860-10A-01D-1650-10	TCGA-CRC	MSS	No
TCGA-CD-8532	|TCGA-CD-8532-01A-11D-2340-08	TCGA-CD-8532-01A-11D-2340-08	|TCGA-CD-8532-10A-01D-2341-08	TCGA-CD-8532-10A-01D-2341-08	TCGA-STAD	MSS	No
TCGA-CM-4748	|TCGA-CM-4748-01A-01D-1408-10	TCGA-CM-4748-01A-01D-1408-10	|TCGA-CM-4748-10A-01D-1408-10	TCGA-CM-4748-10A-01D-1408-10	TCGA-CRC	MSS	No
TCGA-AZ-6603	|TCGA-AZ-6603-01A-11D-1835-10	TCGA-AZ-6603-01A-11D-1835-10	|TCGA-AZ-6603-11A-02D-1835-10	TCGA-AZ-6603-11A-02D-1835-10	TCGA-CRC	MSS	No
TCGA-D1-A17R	|TCGA-D1-A17R-01A-11D-A12J-09	TCGA-D1-A17R-01A-11D-A12J-09	|TCGA-D1-A17R-10A-01D-A12J-09	TCGA-D1-A17R-10A-01D-A12J-09	TCGA-UCEC	MSI-H	Yes
TCGA-BG-A0M2	|TCGA-BG-A0M2-01A-11D-A10O-09	TCGA-BG-A0M2-01A-11D-A10O-09	|TCGA-BG-A0M2-10A-02W-A10C-09	TCGA-BG-A0M2-10A-02W-A10C-09	TCGA-UCEC	MSS	No
TCGA-A6-4105	|TCGA-A6-4105-01A-02D-1771-10	TCGA-A6-4105-01A-02D-1771-10	|TCGA-A6-4105-10A-01D-1771-10	TCGA-A6-4105-10A-01D-1771-10	TCGA-CRC	MSS	No
TCGA-BR-6454	|TCGA-BR-6454-01A-11D-1800-08	TCGA-BR-6454-01A-11D-1800-08	|TCGA-BR-6454-11A-01D-1800-08	TCGA-BR-6454-11A-01D-1800-08	TCGA-STAD	MSS	No
TCGA-FI-A2CX	|TCGA-FI-A2CX-01A-11D-A17D-09	TCGA-FI-A2CX-01A-11D-A17D-09	|TCGA-FI-A2CX-10A-01D-A17D-09	TCGA-FI-A2CX-10A-01D-A17D-09	TCGA-UCEC	MSS	No
TCGA-B5-A11F	|TCGA-B5-A11F-01A-11D-A10M-09	TCGA-B5-A11F-01A-11D-A10M-09	|TCGA-B5-A11F-10A-01D-A10M-09	TCGA-B5-A11F-10A-01D-A10M-09	TCGA-UCEC	MSS	No
TCGA-AY-4070	|TCGA-AY-4070-01A-01W-1073-09	TCGA-AY-4070-01A-01W-1073-09	|TCGA-AY-4070-10A-01W-1073-09	TCGA-AY-4070-10A-01W-1073-09	TCGA-CRC	MSS	No
TCGA-EY-A3L3	|TCGA-EY-A3L3-01A-11D-A228-09	TCGA-EY-A3L3-01A-11D-A228-09	|TCGA-EY-A3L3-10A-01D-A22A-09	TCGA-EY-A3L3-10A-01D-A22A-09	TCGA-UCEC	MSS	No
TCGA-QS-A744	|TCGA-QS-A744-01A-11D-A34Q-09	TCGA-QS-A744-01A-11D-A34Q-09	|TCGA-QS-A744-10B-01D-A34Q-09	TCGA-QS-A744-10B-01D-A34Q-09	TCGA-UCEC	MSS	No
TCGA-BG-A0M0	|TCGA-BG-A0M0-01A-11W-A10C-09	TCGA-BG-A0M0-01A-11W-A10C-09	|TCGA-BG-A0M0-10A-01D-A10B-09	TCGA-BG-A0M0-10A-01D-A10B-09	TCGA-UCEC	MSI-H	No
TCGA-AA-3534	|TCGA-AA-3534-01A-01D-1953-10	TCGA-AA-3534-01A-01D-1953-10	|TCGA-AA-3534-11A-01D-1554-10|TCGA-AA-3534-10A-01W-0831-10	TCGA-AA-3534-11A-01D-1554-10	TCGA-CRC	MSS	No
TCGA-CK-5913	|TCGA-CK-5913-01A-11D-1650-10	TCGA-CK-5913-01A-11D-1650-10	|TCGA-CK-5913-10A-01D-1650-10	TCGA-CK-5913-10A-01D-1650-10	TCGA-CRC	MSI-H	No
TCGA-A5-A0GM	|TCGA-A5-A0GM-01A-11W-A062-09	TCGA-A5-A0GM-01A-11W-A062-09	|TCGA-A5-A0GM-10A-01W-A062-09	TCGA-A5-A0GM-10A-01W-A062-09	TCGA-UCEC	MSS	Yes
TCGA-D5-6531	|TCGA-D5-6531-01A-11D-1719-10	TCGA-D5-6531-01A-11D-1719-10	|TCGA-D5-6531-10A-01D-1719-10	TCGA-D5-6531-10A-01D-1719-10	TCGA-CRC	MSS	No
TCGA-QL-A97D	|TCGA-QL-A97D-01A-12D-A40P-10	TCGA-QL-A97D-01A-12D-A40P-10	|TCGA-QL-A97D-10A-01D-A40P-10	TCGA-QL-A97D-10A-01D-A40P-10	TCGA-CRC	MSS	No
TCGA-AH-6897	|TCGA-AH-6897-01A-11D-1924-10	TCGA-AH-6897-01A-11D-1924-10	|TCGA-AH-6897-10A-01D-1924-10	TCGA-AH-6897-10A-01D-1924-10	TCGA-CRC	MSI-L	No
TCGA-HU-A4H2	|TCGA-HU-A4H2-01A-11D-A25D-08	TCGA-HU-A4H2-01A-11D-A25D-08	|TCGA-HU-A4H2-10A-01D-A25E-08	TCGA-HU-A4H2-10A-01D-A25E-08	TCGA-STAD	MSS	Yes
TCGA-D1-A17H	|TCGA-D1-A17H-01A-11D-A12J-09	TCGA-D1-A17H-01A-11D-A12J-09	|TCGA-D1-A17H-10A-01D-A12J-09	TCGA-D1-A17H-10A-01D-A12J-09	TCGA-UCEC	MSI-H	Yes
TCGA-CD-A4MH	|TCGA-CD-A4MH-01A-11D-A25D-08	TCGA-CD-A4MH-01A-11D-A25D-08	|TCGA-CD-A4MH-10A-01D-A25E-08	TCGA-CD-A4MH-10A-01D-A25E-08	TCGA-STAD	MSS	Yes
TCGA-B5-A0JU	|TCGA-B5-A0JU-01B-11D-A14G-09	TCGA-B5-A0JU-01B-11D-A14G-09	|TCGA-B5-A0JU-10A-01D-A14G-09	TCGA-B5-A0JU-10A-01D-A14G-09	TCGA-UCEC	MSI-H	Yes
TCGA-D1-A15V	|TCGA-D1-A15V-01A-11D-A122-09	TCGA-D1-A15V-01A-11D-A122-09	|TCGA-D1-A15V-10A-01D-A122-09	TCGA-D1-A15V-10A-01D-A122-09	TCGA-UCEC	MSS	No
TCGA-EI-6883	|TCGA-EI-6883-01A-31D-1924-10	TCGA-EI-6883-01A-31D-1924-10	|TCGA-EI-6883-10A-01D-1924-10	TCGA-EI-6883-10A-01D-1924-10	TCGA-CRC	MSS	No
TCGA-DY-A0XA	|TCGA-DY-A0XA-01A-11D-A152-10	TCGA-DY-A0XA-01A-11D-A152-10	|TCGA-DY-A0XA-10A-01D-A152-10	TCGA-DY-A0XA-10A-01D-A152-10	TCGA-CRC	MSS	No
TCGA-CA-5254	|TCGA-CA-5254-01A-21D-1835-10	TCGA-CA-5254-01A-21D-1835-10	|TCGA-CA-5254-10A-01D-1835-10	TCGA-CA-5254-10A-01D-1835-10	TCGA-CRC	MSI-L	No
TCGA-CD-5803	|TCGA-CD-5803-01A-11D-1600-08	TCGA-CD-5803-01A-11D-1600-08	|TCGA-CD-5803-10A-01D-1600-08	TCGA-CD-5803-10A-01D-1600-08	TCGA-STAD	MSS	No
TCGA-EF-5830	|TCGA-EF-5830-01A-01D-1657-10	TCGA-EF-5830-01A-01D-1657-10	|TCGA-EF-5830-10A-01D-1657-10	TCGA-EF-5830-10A-01D-1657-10	TCGA-CRC	MSS	No
TCGA-BR-8296	|TCGA-BR-8296-01A-11D-2340-08	TCGA-BR-8296-01A-11D-2340-08	|TCGA-BR-8296-10A-01D-2340-08	TCGA-BR-8296-10A-01D-2340-08	TCGA-STAD	MSS	Yes
TCGA-CD-8535	|TCGA-CD-8535-01A-11D-2340-08	TCGA-CD-8535-01A-11D-2340-08	|TCGA-CD-8535-10A-01D-2341-08	TCGA-CD-8535-10A-01D-2341-08	TCGA-STAD	MSS	Yes
TCGA-A5-A0GV	|TCGA-A5-A0GV-01A-31W-A062-09	TCGA-A5-A0GV-01A-31W-A062-09	|TCGA-A5-A0GV-10A-01W-A062-09	TCGA-A5-A0GV-10A-01W-A062-09	TCGA-UCEC	MSS	No
TCGA-CM-6674	|TCGA-CM-6674-01A-11D-1835-10	TCGA-CM-6674-01A-11D-1835-10	|TCGA-CM-6674-10A-01D-1835-10	TCGA-CM-6674-10A-01D-1835-10	TCGA-CRC	MSI-H	No
TCGA-DM-A0XF	|TCGA-DM-A0XF-01A-11D-A152-10	TCGA-DM-A0XF-01A-11D-A152-10	|TCGA-DM-A0XF-10A-01D-A152-10	TCGA-DM-A0XF-10A-01D-A152-10	TCGA-CRC	MSI-L	No
TCGA-AA-3713	|TCGA-AA-3713-01A-21D-1719-10	TCGA-AA-3713-01A-21D-1719-10	|TCGA-AA-3713-11A-01D-1719-10	TCGA-AA-3713-11A-01D-1719-10	TCGA-CRC	MSI-H	No
TCGA-AA-3672	|TCGA-AA-3672-01A-01W-0900-09	TCGA-AA-3672-01A-01W-0900-09	|TCGA-AA-3672-10A-01W-0900-09	TCGA-AA-3672-10A-01W-0900-09	TCGA-CRC	MSI-H	No
TCGA-AA-3692	|TCGA-AA-3692-01A-01W-0900-09	TCGA-AA-3692-01A-01W-0900-09	|TCGA-AA-3692-10A-01W-0900-09	TCGA-AA-3692-10A-01W-0900-09	TCGA-CRC	MSI-L	No
TCGA-EC-A1NJ	|TCGA-EC-A1NJ-01A-31D-A14G-09	TCGA-EC-A1NJ-01A-31D-A14G-09	|TCGA-EC-A1NJ-10A-01D-A14G-09	TCGA-EC-A1NJ-10A-01D-A14G-09	TCGA-UCEC	MSI-H	No
TCGA-D1-A16Y	|TCGA-D1-A16Y-01A-31D-A12J-09	TCGA-D1-A16Y-01A-31D-A12J-09	|TCGA-D1-A16Y-10A-01D-A12J-09	TCGA-D1-A16Y-10A-01D-A12J-09	TCGA-UCEC	MSI-L	No
TCGA-VQ-AA69	|TCGA-VQ-AA69-01A-11D-A410-08	TCGA-VQ-AA69-01A-11D-A410-08	|TCGA-VQ-AA69-10A-01D-A413-08	TCGA-VQ-AA69-10A-01D-A413-08	TCGA-STAD	MSS	No
TCGA-DM-A1D7	|TCGA-DM-A1D7-01A-11D-A152-10	TCGA-DM-A1D7-01A-11D-A152-10	|TCGA-DM-A1D7-10A-01D-A152-10	TCGA-DM-A1D7-10A-01D-A152-10	TCGA-CRC	MSS	No
TCGA-AA-3506	|TCGA-AA-3506-01A-01D-2188-10	TCGA-AA-3506-01A-01D-2188-10	|TCGA-AA-3506-11A-01D-2188-10	TCGA-AA-3506-11A-01D-2188-10	TCGA-CRC	MSS	No
TCGA-CG-5733	|TCGA-CG-5733-01A-11D-1600-08	TCGA-CG-5733-01A-11D-1600-08	|TCGA-CG-5733-11A-01D-1600-08	TCGA-CG-5733-11A-01D-1600-08	TCGA-STAD	MSI-H	No
TCGA-B5-A11G	|TCGA-B5-A11G-01A-13D-A122-09	TCGA-B5-A11G-01A-13D-A122-09	|TCGA-B5-A11G-10A-01D-A122-09	TCGA-B5-A11G-10A-01D-A122-09	TCGA-UCEC	MSI-H	No
TCGA-A5-A0GQ	|TCGA-A5-A0GQ-01A-11D-A122-09	TCGA-A5-A0GQ-01A-11D-A122-09	|TCGA-A5-A0GQ-10A-01D-A122-09	TCGA-A5-A0GQ-10A-01D-A122-09	TCGA-UCEC	MSS	No
TCGA-AJ-A3BD	|TCGA-AJ-A3BD-01A-11D-A19Y-09	TCGA-AJ-A3BD-01A-11D-A19Y-09	|TCGA-AJ-A3BD-10A-01D-A19Y-09	TCGA-AJ-A3BD-10A-01D-A19Y-09	TCGA-UCEC	MSS	No
TCGA-A5-A0GJ	|TCGA-A5-A0GJ-01A-11W-A062-09	TCGA-A5-A0GJ-01A-11W-A062-09	|TCGA-A5-A0GJ-10A-01W-A062-09	TCGA-A5-A0GJ-10A-01W-A062-09	TCGA-UCEC	MSS	No
TCGA-AP-A0LI	|TCGA-AP-A0LI-01A-11W-A062-09	TCGA-AP-A0LI-01A-11W-A062-09	|TCGA-AP-A0LI-10A-01W-A062-09	TCGA-AP-A0LI-10A-01W-A062-09	TCGA-UCEC	MSS	No
TCGA-QS-A5YR	|TCGA-QS-A5YR-01A-31D-A31U-09	TCGA-QS-A5YR-01A-31D-A31U-09	|TCGA-QS-A5YR-10A-01D-A31U-09	TCGA-QS-A5YR-10A-01D-A31U-09	TCGA-UCEC	MSI-H	No
TCGA-EY-A549	|TCGA-EY-A549-01A-11D-A27P-09	TCGA-EY-A549-01A-11D-A27P-09	|TCGA-EY-A549-10A-01D-A27P-09	TCGA-EY-A549-10A-01D-A27P-09	TCGA-UCEC	MSI-H	No
TCGA-AD-A5EJ	|TCGA-AD-A5EJ-01A-11D-A28G-10	TCGA-AD-A5EJ-01A-11D-A28G-10	|TCGA-AD-A5EJ-10A-01D-A28G-10	TCGA-AD-A5EJ-10A-01D-A28G-10	TCGA-CRC	MSI-H	No
TCGA-B5-A0K0	|TCGA-B5-A0K0-01A-11W-A062-09	TCGA-B5-A0K0-01A-11W-A062-09	|TCGA-B5-A0K0-10A-01W-A062-09	TCGA-B5-A0K0-10A-01W-A062-09	TCGA-UCEC	MSS	No
TCGA-EY-A1GF	|TCGA-EY-A1GF-01A-11D-A13L-09	TCGA-EY-A1GF-01A-11D-A13L-09	|TCGA-EY-A1GF-10A-01D-A13O-09	TCGA-EY-A1GF-10A-01D-A13O-09	TCGA-UCEC	MSI-H	Yes
TCGA-AX-A0IS	|TCGA-AX-A0IS-01A-12D-A10M-09	TCGA-AX-A0IS-01A-12D-A10M-09	|TCGA-AX-A0IS-10B-01D-A10M-09	TCGA-AX-A0IS-10B-01D-A10M-09	TCGA-UCEC	MSS	Yes
TCGA-G4-6303	|TCGA-G4-6303-01A-11D-1771-10	TCGA-G4-6303-01A-11D-1771-10	|TCGA-G4-6303-10A-01D-1771-10	TCGA-G4-6303-10A-01D-1771-10	TCGA-CRC	MSI-L	Yes
TCGA-B5-A0KB	|TCGA-B5-A0KB-01B-11D-A14G-09	TCGA-B5-A0KB-01B-11D-A14G-09	|TCGA-B5-A0KB-10A-01D-A14G-09	TCGA-B5-A0KB-10A-01D-A14G-09	TCGA-UCEC	MSS	No
TCGA-BR-8362	|TCGA-BR-8362-01A-11D-2340-08	TCGA-BR-8362-01A-11D-2340-08	|TCGA-BR-8362-10A-01D-2340-08	TCGA-BR-8362-10A-01D-2340-08	TCGA-STAD	MSS	Yes
TCGA-AP-A05D	|TCGA-AP-A05D-01A-11W-A027-09	TCGA-AP-A05D-01A-11W-A027-09	|TCGA-AP-A05D-10A-01W-A027-09	TCGA-AP-A05D-10A-01W-A027-09	TCGA-UCEC	MSS	No
TCGA-F4-6461	|TCGA-F4-6461-01A-11D-1771-10	TCGA-F4-6461-01A-11D-1771-10	|TCGA-F4-6461-10A-01D-1806-10	TCGA-F4-6461-10A-01D-1806-10	TCGA-CRC	MSS	Yes
TCGA-AA-3675	|TCGA-AA-3675-01A-02W-0900-09	TCGA-AA-3675-01A-02W-0900-09	|TCGA-AA-3675-10A-01W-0900-09	TCGA-AA-3675-10A-01W-0900-09	TCGA-CRC	MSS	No
TCGA-EI-6509	|TCGA-EI-6509-01A-11D-1733-10	TCGA-EI-6509-01A-11D-1733-10	|TCGA-EI-6509-10A-01D-1733-10	TCGA-EI-6509-10A-01D-1733-10	TCGA-CRC	MSS	No
TCGA-AA-3681	|TCGA-AA-3681-01A-01W-0900-09	TCGA-AA-3681-01A-01W-0900-09	|TCGA-AA-3681-10A-01W-0900-09	TCGA-AA-3681-10A-01W-0900-09	TCGA-CRC	MSS	No
TCGA-FI-A2F8	|TCGA-FI-A2F8-01A-12D-A17D-09	TCGA-FI-A2F8-01A-12D-A17D-09	|TCGA-FI-A2F8-10B-01D-A17D-09	TCGA-FI-A2F8-10B-01D-A17D-09	TCGA-UCEC	MSS	No
TCGA-AX-A06H	|TCGA-AX-A06H-01A-11D-A122-09	TCGA-AX-A06H-01A-11D-A122-09	|TCGA-AX-A06H-10A-01D-A122-09	TCGA-AX-A06H-10A-01D-A122-09	TCGA-UCEC	MSI-H	Yes
TCGA-NH-A50U	|TCGA-NH-A50U-01A-33D-A36X-10	TCGA-NH-A50U-01A-33D-A36X-10	|TCGA-NH-A50U-10A-01D-A370-10	TCGA-NH-A50U-10A-01D-A370-10	TCGA-CRC	MSS	No
TCGA-BR-8687	|TCGA-BR-8687-01A-11D-2394-08	TCGA-BR-8687-01A-11D-2394-08	|TCGA-BR-8687-10A-01D-2394-08	TCGA-BR-8687-10A-01D-2394-08	TCGA-STAD	MSS	No
TCGA-E6-A1LZ	|TCGA-E6-A1LZ-01A-11D-A142-09	TCGA-E6-A1LZ-01A-11D-A142-09	|TCGA-E6-A1LZ-10A-01D-A142-09	TCGA-E6-A1LZ-10A-01D-A142-09	TCGA-UCEC	MSS	No
TCGA-FI-A2D2	|TCGA-FI-A2D2-01A-11D-A17D-09	TCGA-FI-A2D2-01A-11D-A17D-09	|TCGA-FI-A2D2-10A-01D-A17D-09	TCGA-FI-A2D2-10A-01D-A17D-09	TCGA-UCEC	MSS	No
TCGA-AJ-A3BK	|TCGA-AJ-A3BK-01A-11D-A19Y-09	TCGA-AJ-A3BK-01A-11D-A19Y-09	|TCGA-AJ-A3BK-10A-01D-A19Y-09	TCGA-AJ-A3BK-10A-01D-A19Y-09	TCGA-UCEC	MSI-L	No
TCGA-R5-A7ZI	|TCGA-R5-A7ZI-01A-11D-A34U-08	TCGA-R5-A7ZI-01A-11D-A34U-08	|TCGA-R5-A7ZI-10A-01D-A34X-08	TCGA-R5-A7ZI-10A-01D-A34X-08	TCGA-STAD	MSI-H	No
TCGA-AU-3779	|TCGA-AU-3779-01A-01D-1719-10	TCGA-AU-3779-01A-01D-1719-10	|TCGA-AU-3779-10A-01D-1719-10	TCGA-AU-3779-10A-01D-1719-10	TCGA-CRC	MSS	Yes
TCGA-D1-A16S	|TCGA-D1-A16S-01A-11D-A12J-09	TCGA-D1-A16S-01A-11D-A12J-09	|TCGA-D1-A16S-10A-01D-A12J-09	TCGA-D1-A16S-10A-01D-A12J-09	TCGA-UCEC	MSS	No
TCGA-RD-A7BS	|TCGA-RD-A7BS-01A-11D-A32N-08	TCGA-RD-A7BS-01A-11D-A32N-08	|TCGA-RD-A7BS-10A-01D-A32N-08	TCGA-RD-A7BS-10A-01D-A32N-08	TCGA-STAD	MSS	No
TCGA-BR-6453	|TCGA-BR-6453-01A-11D-1800-08	TCGA-BR-6453-01A-11D-1800-08	|TCGA-BR-6453-11A-01D-1800-08	TCGA-BR-6453-11A-01D-1800-08	TCGA-STAD	MSS	No
TCGA-B5-A11V	|TCGA-B5-A11V-01A-11D-A10M-09	TCGA-B5-A11V-01A-11D-A10M-09	|TCGA-B5-A11V-10A-01D-A10M-09	TCGA-B5-A11V-10A-01D-A10M-09	TCGA-UCEC	MSS	No
TCGA-A6-6137	|TCGA-A6-6137-01A-11D-1771-10	TCGA-A6-6137-01A-11D-1771-10	|TCGA-A6-6137-10A-01D-1806-10	TCGA-A6-6137-10A-01D-1806-10	TCGA-CRC	MSS	No
TCGA-EY-A4KR	|TCGA-EY-A4KR-01A-11D-A27P-09	TCGA-EY-A4KR-01A-11D-A27P-09	|TCGA-EY-A4KR-10A-01D-A27P-09	TCGA-EY-A4KR-10A-01D-A27P-09	TCGA-UCEC	MSS	No
TCGA-BG-A0MS	|TCGA-BG-A0MS-01A-11D-A10B-09	TCGA-BG-A0MS-01A-11D-A10B-09	|TCGA-BG-A0MS-10A-02W-A10C-09	TCGA-BG-A0MS-10A-02W-A10C-09	TCGA-UCEC	MSS	No
TCGA-F1-6874	|TCGA-F1-6874-01A-11D-1882-08	TCGA-F1-6874-01A-11D-1882-08	|TCGA-F1-6874-10A-01D-1882-08	TCGA-F1-6874-10A-01D-1882-08	TCGA-STAD	MSI-H	No
TCGA-IN-A6RI	|TCGA-IN-A6RI-01A-11D-A32N-08	TCGA-IN-A6RI-01A-11D-A32N-08	|TCGA-IN-A6RI-10A-01D-A32N-08	TCGA-IN-A6RI-10A-01D-A32N-08	TCGA-STAD	MSS	No
TCGA-AA-A02F	|TCGA-AA-A02F-01A-01W-A00E-09	TCGA-AA-A02F-01A-01W-A00E-09	|TCGA-AA-A02F-10A-01W-A00E-09	TCGA-AA-A02F-10A-01W-A00E-09	TCGA-CRC	MSS	No
TCGA-BR-8058	|TCGA-BR-8058-01A-31D-2340-08	TCGA-BR-8058-01A-31D-2340-08	|TCGA-BR-8058-10A-01D-2340-08	TCGA-BR-8058-10A-01D-2340-08	TCGA-STAD	MSI-L	Yes
TCGA-D1-A176	|TCGA-D1-A176-01A-11D-A12J-09	TCGA-D1-A176-01A-11D-A12J-09	|TCGA-D1-A176-10A-01D-A12J-09	TCGA-D1-A176-10A-01D-A12J-09	TCGA-UCEC	MSI-H	Yes
TCGA-HU-A4H6	|TCGA-HU-A4H6-01A-11D-A25D-08	TCGA-HU-A4H6-01A-11D-A25D-08	|TCGA-HU-A4H6-10A-01D-A25E-08	TCGA-HU-A4H6-10A-01D-A25E-08	TCGA-STAD	MSS	Yes
TCGA-VQ-A91W	|TCGA-VQ-A91W-01A-11D-A410-08	TCGA-VQ-A91W-01A-11D-A410-08	|TCGA-VQ-A91W-10A-01D-A413-08	TCGA-VQ-A91W-10A-01D-A413-08	TCGA-STAD	MSI-L	No
TCGA-D1-A1NW	|TCGA-D1-A1NW-01A-11D-A14K-09	TCGA-D1-A1NW-01A-11D-A14K-09	|TCGA-D1-A1NW-10A-01W-A16I-09	TCGA-D1-A1NW-10A-01W-A16I-09	TCGA-UCEC	MSI-L	No
TCGA-VQ-A91D	|TCGA-VQ-A91D-01A-11D-A410-08	TCGA-VQ-A91D-01A-11D-A410-08	|TCGA-VQ-A91D-10A-01D-A413-08	TCGA-VQ-A91D-10A-01D-A413-08	TCGA-STAD	MSI-H	No
TCGA-5M-AAT6	|TCGA-5M-AAT6-01A-11D-A40P-10	TCGA-5M-AAT6-01A-11D-A40P-10	|TCGA-5M-AAT6-10A-01D-A40P-10	TCGA-5M-AAT6-10A-01D-A40P-10	TCGA-CRC	MSI-H	No
TCGA-CD-8531	|TCGA-CD-8531-01A-11D-2340-08	TCGA-CD-8531-01A-11D-2340-08	|TCGA-CD-8531-10A-01D-2341-08	TCGA-CD-8531-10A-01D-2341-08	TCGA-STAD	MSS	No
TCGA-BR-8678	|TCGA-BR-8678-01A-11D-2394-08	TCGA-BR-8678-01A-11D-2394-08	|TCGA-BR-8678-10A-01D-2394-08	TCGA-BR-8678-10A-01D-2394-08	TCGA-STAD	MSS	No
TCGA-AY-A69D	|TCGA-AY-A69D-01A-11D-A36X-10	TCGA-AY-A69D-01A-11D-A36X-10	|TCGA-AY-A69D-10A-01D-A370-10	TCGA-AY-A69D-10A-01D-A370-10	TCGA-CRC	MSI-L	No
TCGA-AX-A3G4	|TCGA-AX-A3G4-01A-11D-A20S-09	TCGA-AX-A3G4-01A-11D-A20S-09	|TCGA-AX-A3G4-10A-01D-A20S-09	TCGA-AX-A3G4-10A-01D-A20S-09	TCGA-UCEC	MSS	No
TCGA-AA-3662	|TCGA-AA-3662-01A-01D-1719-10	TCGA-AA-3662-01A-01D-1719-10	|TCGA-AA-3662-11A-01D-1719-10	TCGA-AA-3662-11A-01D-1719-10	TCGA-CRC	MSS	No
TCGA-KJ-A3U4	|TCGA-KJ-A3U4-01A-11D-A228-09	TCGA-KJ-A3U4-01A-11D-A228-09	|TCGA-KJ-A3U4-10A-01D-A22A-09	TCGA-KJ-A3U4-10A-01D-A22A-09	TCGA-UCEC	MSS	No
TCGA-AX-A2HH	|TCGA-AX-A2HH-01A-11D-A17D-09	TCGA-AX-A2HH-01A-11D-A17D-09	|TCGA-AX-A2HH-10A-01D-A17D-09	TCGA-AX-A2HH-10A-01D-A17D-09	TCGA-UCEC	MSS	No
