# Supplementary material for: MSIsensor-pro: Fast, Accurate, and Matched-normal-sample-free Detection of Microsatellite Instability
Source: Genomics Proteomics Bioinformatics. 2020 Mar 12;18(1):65–71. doi: 10.1016/j.gpb.2020.02.001 (PMC7393535; doi:10.1016/j.gpb.2020.02.001)
Supplement: Supplementary Table S8 — Microsatellite site information. [file mmc27.xlsx]

## Sheet: CRC
Table S8 Microsatellite site information (CRC)
Please see the note in the Note page.
Sites ID	Chr	Motif	Motif length	Position	Prefix	Number of repeat	Suffix	MSI_p_mean	MSS_p_mean	MSI_p_std	MSS_p_std	Threshold_p_3std	Threshold_p_2std	Threshold_p_1std	MSSMax_p	MSSMax95_p	MSSMax99_p	RankSump_p	Threshold_youden_p	AUC_p	Fscore_p	MSI_q_mean	MSS_q_mean	MSI_q_std	MSS_q_std	Threshold_q_3std	Threshold_q_2std	Threshold_q_1std	MSSMax_q	MSSMax95_q	MSSMax99_q	RankSump_q	Threshold_youden_q	AUC_q	Fscore_q	Gene	Region	DMS	MSIExpress	MSSExpress	TumorExpress	MinStart	MinEnd	MinDis
Chr1_1043874	Chr1	GT	2	1043874	GGGCA	5	CCCCG	0.00264615	0.000864935	0.0076417	0.00222277	0.0075	0.0053	0.0031	0.0023	0	0.0023	0.3018	0.003	0.567932	0.307692	0.000303846	8.7013e-05	0.000898495	0.000453944	0.0014	0.001	0.0005	0	0	0	0.5588	0.001	0.538462	0.1875	AGRN	Exonic	NODMS	598083	524269	536218	52	61	52
Chr1_1090292	Chr1	CA	2	1090292	CTGGG	5	CCAGT	0.0158808	0.00435811	0.0328743	0.0125458	0.042	0.0294	0.0169	0.0018	0	0.0018	0.4093	0.051	0.554574	0.258065	0.000615385	0.000152703	0.00201431	0.000795973	0.0025	0.0017	0.0009	0	0	0	0.5689	0.002	0.537682	0.193548	C1orf159	Intronic	NODMS	71608.8	68432	68946.2	60	51	51
Chr1_1285965	Chr1	CAC	3	1285965	ATCAG	5	CCAAG	0.000988462	0.00215556	0.00262405	0.00292816	0.0109	0.008	0.0051	0.0059	0	0.0059	0.0708	0.002	0.380075	0.135593	0	0	0	0	0	0	0	0	0	0	1		0.5	0	SCNN1D	Exonic	NODMS	10272.7	8834.63	9067.41	40	54	40
Chr1_1308672	Chr1	GC	2	1308672	TCCGT	5	TATCT	0.00147308	0.000931746	0.00359268	0.00282707	0.0094	0.0066	0.0038	0.0037	0	0.0037	0.6947	0.005	0.526557	0.235294	0	0	0	0	0	0	0	0	0	0	1		0.5	0	PUSL1	Exonic	NODMS	227467	165283	175349	48	39	39
Chr1_1374605	Chr1	GT	2	1374605	AAAGA	5	GGCCA	0.002124	0.00256308	0.00234201	0.00388273	0.0142	0.0103	0.0064	0.0056	0.0094	0.0056	0.7186	0.001	0.524615	0.424242	0.000436	0.00115231	0.00152023	0.00637261	0.0203	0.0139	0.0075	0	0	0	0.9354	0.002	0.494462	0.133333	AURKAIP1	Intronic	NODMS	1.65483e+06	1.46129e+06	1.49262e+06	99	90	90
Chr1_1395519	Chr1	AG	2	1395519	CTGCC	5	CACAG	0.00132222	0.000564516	0.00406651	0.00185343	0.0061	0.0043	0.0024	0	0	0	0.7249	0.003	0.522302	0.205128	0	0.00014086	0	0.001044	0.0033	0.0022	0.0012	0	0	0	0.8653	0.001	0.489247	0	CCNL2	UTR5	NODMS	291063	340437	332444	18	9	9
Chr1_1420961	Chr1	TCC	3	1420961	CCTGT	5	TCTCT	0.00581538	0.00333467	0.0142642	0.00353185	0.0139	0.0104	0.0069	0.0059	0	0.0059	0.6664	0.001	0.528462	0.453608	0.000211538	8.26667e-05	0.000688547	0.000332816	0.0011	0.0007	0.0004	0	0	0	0.7064	0.001	0.524872	0.133333	ANKRD65	Exonic	NODMS	14963.1	16143.2	15952.2	44	30	30
Chr1_1641701	Chr1	CTC	3	1641701	CCGGT	5	TTCCT	0.000788462	0.0015806	0.00230907	0.00294457	0.0104	0.0075	0.0045	0	0	0	0.3186	0.002	0.433123	0.12766	0.00206538	0.00113134	0.00313846	0.00352997	0.0117	0.0082	0.0047	0	0	0	0.1048	0.003	0.608783	0.390244	CDK11B	Exonic	NODMS	244629	234476	236119	40	54	40
Chr1_1641723	Chr1	TCC	3	1641723	CCTCT	5	TCTGA	0.004824	0.00391695	0.0121105	0.01009	0.0342	0.0241	0.014	0.0029	0	0.0029	0.9883	0.004	0.501017	0.352941	0.003332	0.00180339	0.010942	0.00364008	0.0127	0.0091	0.0054	0.0058	0	0.0058	0.803	0.003	0.482712	0.186047	CDK11B	Exonic	NODMS	244629	234476	236119	62	76	62
Chr1_1708833	Chr1	CTC	3	1708833	CCGGT	5	TTCCT	0.0018	0.00183636	0.00460804	0.00254808	0.0095	0.0069	0.0044	0	0.0095	0	0.3388	0.002	0.437951	0.16129	0.00147037	0.00161948	0.00302591	0.00360869	0.0124	0.0088	0.0052	0	0	0	0.9497	0.007	0.495911	0.0588235	CDK11A	Exonic	NODMS	43781.8	44784	44621.8	40	54	40
Chr1_1708855	Chr1	TCC	3	1708855	CCTCT	5	TCTGA	0.010587	0.00560645	0.036595	0.0270598	0.0868	0.0597	0.0327	0.0087	0.0045	0.0087	0.1967	0.004	0.591515	0.458333	0.00177826	0.00205645	0.00317873	0.00410922	0.0144	0.0103	0.0062	0	0	0	0.9409	0.01	0.505259	0	CDK11A	Exonic	NODMS	43781.8	44784	44621.8	62	76	62
Chr1_1752908	Chr1	CCT	3	1752908	CTAGC	9	CGAAG	0.00738696	0.00835185	0.0125629	0.0212428	0.0721	0.0508	0.0296	0.0043	0.0024	0.0043	0.8894	0.005	0.510064	0.266667	0.041687	0.0417926	0.036848	0.0385082	0.1573	0.1188	0.0803	0.0556	0.1039	0.0556	0.9468	0.022	0.495169	0.459459	NADK	Exonic	NODMS	369104	359634	361167	152	126	126
Chr1_2187285	Chr1	T	1	2187285	TTTTC	11	CTTTT	0.117731	0.120013	0.0249031	0.0557062	0.2871	0.2314	0.1757	0.1538	0.0909	0.1538	0.3453	0.097	0.562308	0.453608	0.00709231	0.011404	0.0102353	0.0140113	0.0534	0.0394	0.0254	0.0077	0.0214	0.0077	0.0697	0.002	0.380256	0.28866	FAAP20	Intronic	NODMS	85446.6	83149.8	83521.6	1772	1782	1772
Chr1_2187303	Chr1	T	1	2187303	TTTTC	10	CTTTT	0.07805	0.092248	0.0239471	0.0522605	0.249	0.1968	0.1445	0.1213	0.0588	0.1213	0.2111	0.078	0.417436	0.216216	0.0563577	0.07278	0.0204265	0.0219625	0.1387	0.1167	0.0947	0.0606	0.0824	0.0606	0.0006	0.058	0.274872	0.215686	FAAP20	Intronic	NODMS	85446.6	83149.8	83521.6	1790	1799	1790
Chr1_2192906	Chr1	TTG	3	2192906	TTCTT	6	GCTGC	0.00272222	0.00302073	0.00358116	0.00370091	0.0141	0.0104	0.0067	0	0.0084	0	0.5554	0.001	0.46206	0.288889	0.011263	0.00474024	0.0270618	0.01803	0.0588	0.0408	0.0228	0	0	0	0.4697	0.062	0.546522	0.242424	FAAP20	Exonic	NODMS	85446.6	83149.8	83521.6	732	715	715
Chr1_2379281	Chr1	GA	2	2379281	GCCAG	5	AGAAA	0.000833333	0.000576623	0.00173077	0.00172739	0.0058	0.004	0.0023	0	0	0	0.5432	0.001	0.539442	0.272727	0	4.15584e-05	0	0.000362298	0.0011	0.0008	0.0004	0	0	0	0.9203	0.001	0.493506	0	MORN1	Intronic	NODMS	13371.7	9968.44	10519.4	4724	4733	4724
Chr1_2503865	Chr1	CT	2	2503865	CCTCC	5	TCTGC	0.002295	0.00164074	0.00309862	0.00313768	0.0111	0.0079	0.0048	0.014	0	0.014	0.3775	0.005	0.56713	0.322581	0	0.000288889	0	0.0014832	0.0047	0.0033	0.0018	0	0	0	0.8077	0.001	0.481481	0	PLCH2	UTR3	NODMS	18425.3	12601.2	13544	79	70	70
Chr1_2598820	Chr1	GA	2	2598820	AGAGG	6	GGGAG	0.0155826	0.015585	0.0097031	0.0110103	0.0486	0.0376	0.0266	0.0175	0.0526	0.0175	0.9878	0.018	0.501087	0.230769	0.00227826	0.000405	0.00905173	0.00157781	0.0051	0.0036	0.002	0	0	0	0.6691	0.001	0.530435	0.2	MMEL1	Intronic	NODMS	28937.2	34278.2	33413.6	30	41	30
Chr1_2629379	Chr1	CAG	3	2629379	GTCAC	7	CCCCC	0.00491429	0.00446	0.0059819	0.00402394	0.0165	0.0125	0.0085	0.0013	0.0068	0.0013	0.7876	0.006	0.480159	0.2	0.000214286	0.00021	0.000958315	0.00161304	0.005	0.0034	0.0018	0	0	0	0.8378	0.001	0.515079	0.0869565	MMEL1	Exonic	NODMS	28937.2	34278.2	33413.6	3486	3466	3466
Chr1_3433648	Chr1	TG	2	3433648	TGTCC	5	TCATC	0.00268214	0.00158315	0.00296889	0.0026309	0.0095	0.0068	0.0042	0.0025	0	0.0025	0.0565	0.002	0.619783	0.434783	0.00015	0.000164045	0.000557097	0.000756581	0.0024	0.0017	0.0009	0	0	0	0.9135	0.001	0.506822	0.114286	PRDM16	Intronic	NODMS	17193.4	7576.15	9132.98	28	19	19
Chr1_3633298	Chr1	T	1	3633298	AAAAG	11	AAACA	0.0360808	0.0162419	0.0211243	0.00993158	0.046	0.0361	0.0262	0.02	0.0087	0.02	0	0.022	0.842775	0.677966	0.00475	0.00517162	0.00490857	0.00468619	0.0192	0.0145	0.0099	0.0073	0.026	0.0073	0.3961	0.005	0.443867	0.2	WRAP73	Intronic	DMS	115590	102556	104666	99	89	89
Chr1_6041775	Chr1	CT	2	6041775	GTGGA	5	TCTCT	0.000231579	0	0.000982506	0	0	0	0	0	0	0	0.7336	0.001	0.526316	0.1	0	0.000118182	0	0.000868455	0.0027	0.0019	0.001	0	0	0	0.9064	0.001	0.490909	0	KCNAB2	Intronic	NODMS	79220.6	86668.8	85463.1	55	46	46
Chr1_6102190	Chr1	AC	2	6102190	TCAGG	7	CCAAC	0.00508261	0.00632653	0.00417754	0.0062922	0.0252	0.0189	0.0126	0	0.0143	0	0.591	0.005	0.460515	0.327869	0.00063913	0.00275918	0.00168645	0.0118127	0.0382	0.0264	0.0146	0.0827	0	0.0827	0.5993	0.001	0.461402	0.166667	CHD5	UTR3	NODMS	1954.51	1514.27	1585.53	404	417	404
Chr1_6159227	Chr1	CA	2	6159227	TCCAT	16	GAACA	0.0768963	0.0704779	0.0484483	0.0411403	0.1939	0.1528	0.1116	0.0469	0.0658	0.0469	0.6618	0.094	0.528379	0.363636	0.0172074	0.00172208	0.0254004	0.00607709	0.02	0.0139	0.0078	0.0015	0	0.0015	0.0002	0.005	0.74026	0.651163	CHD5	Intronic	NODMS	1954.51	1514.27	1585.53	108	77	77
Chr1_6192905	Chr1	CA	2	6192905	CAGGC	5	CTTCC	0.0414607	0.0338431	0.0599792	0.0557329	0.201	0.1453	0.0896	0.1109	0	0.016	0.4003	0.01	0.551996	0.309859	7.5e-05	0.000289216	0.000389711	0.0012649	0.0041	0.0028	0.0016	0	0	0	0.7836	0.003	0.483018	0	RPL22	Intronic	NODMS	1.15573e+06	1.30346e+06	1.27955e+06	24	15	15
Chr1_6231858	Chr1	A	1	6231858	TACTT	14	GAAAA	0.0781174	0.0317277	0.0264519	0.0183639	0.0868	0.0685	0.0501	0.0393	0.0212	0.0393	0	0.049	0.950046	0.823529	0.0041913	0.0124362	0.00534789	0.0161006	0.0607	0.0446	0.0285	0.0286	0.0154	0.0286	0.0058	0.003	0.296022	0.289855	ICMT	Intronic	DMS	689754	517978	545785	43	30	30
Chr1_6457181	Chr1	AGG	3	6457181	GTTTC	6	CCCGG	0.00368148	0.00231299	0.00849004	0.00278322	0.0107	0.0079	0.0051	0.0067	0	0.0067	0.7275	0.001	0.522607	0.395349	0.000322222	0.00017013	0.00164302	0.000894291	0.0029	0.002	0.0011	0	0	0	0.997	0.007	0.499759	0.0714286	ESPN	Exonic	NODMS	119117	234057	215451	10133	10150	10133
Chr1_6469122	Chr1	TCC	3	6469122	CGCCT	8	TCTTC	0.01175	0.0135163	0.0151452	0.0266085	0.0933	0.0667	0.0401	0.0089	0	0.0089	0.1609	0.004	0.608163	0.533333	0.00061	0.000218367	0.00213867	0.00106093	0.0034	0.0023	0.0013	0	0	0	0.7013	0.001	0.529592	0.166667	PLEKHG5	Exonic	NODMS	108359	122195	119955	81	96	81
Chr1_6475950	Chr1	CTC	3	6475950	GAGCT	6	CAAGT	0.0041	0.00452667	0.00509863	0.00525525	0.0203	0.015	0.0098	0.007	0.0088	0.007	0.776	0.005	0.480333	0.245614	0.002032	3.83333e-05	0.00920916	0.000294444	0.0009	0.0006	0.0003	0	0	0	0.6399	0.003	0.532333	0.148148	PLEKHG5	Exonic	NODMS	108359	122195	119955	20	37	20
Chr1_6578782	Chr1	GCT	3	6578782	AACAC	7	TGGGA	0.00399259	0.00201096	0.00439999	0.00290066	0.0107	0.0078	0.0049	0.002	0	0.002	0.0393	0.003	0.634703	0.483871	5.18519e-05	4.93151e-05	0.000264394	0.000418452	0.0013	0.0009	0.0005	0	0	0	0.8613	0.001	0.511416	0.0689655	TAS1R1	Exonic	NODMS	490.367	939.857	867.093	130	150	130
Chr1_6620008	Chr1	GAA	3	6620008	AAGCT	5	GAGGA	0.00822593	0.0050358	0.0166317	0.00636284	0.0241	0.0178	0.0114	0	0.0035	0	0.4105	0.007	0.553041	0.37931	0.000122222	0.000332099	0.000623213	0.00136697	0.0044	0.0031	0.0017	0	0	0	0.8398	0.004	0.486968	0	PHF13	Exonic	NODMS	146897	142834	143492	206	220	206
Chr1_6667742	Chr1	TC	2	6667742	TCTCT	6	TGCAG	0.00671071	0.006474	0.00402247	0.00478194	0.0208	0.016	0.0113	0.0103	0.0073	0.0103	0.7208	0.004	0.522143	0.382609	0.00075	0.000628	0.00123013	0.00136705	0.0047	0.0034	0.002	0	0.0018	0	0.4606	0.001	0.545714	0.285714	DNAJC11	Exonic	NODMS	230763	198598	203805	34	45	34
Chr1_7467769	Chr1	CTTC	4	7467769	GCCGT	5	CCTCT	0.00123929	0.000895876	0.0019115	0.00176728	0.0062	0.0044	0.0027	0.0031	0.0018	0.0031	0.272	0.001	0.568299	0.347826	0	0	0	0	0	0	0	0	0	0	1		0.5	0	CAMTA1	Intronic	NODMS	67843.4	73447.6	72540.4	60	41	41
Chr1_7663292	Chr1	TG	2	7663292	GTGCA	5	CACAT	0.000326923	0.000744156	0.00100902	0.00224537	0.0075	0.0052	0.003	0	0	0	0.7241	0.005	0.476773	0	0.000188462	6.36364e-05	0.000664673	0.000554769	0.0017	0.0012	0.0006	0	0	0	0.6325	0.001	0.531469	0.137931	CAMTA1	Intronic	NODMS	67843.4	73447.6	72540.4	60	51	51
Chr1_7766593	Chr1	CA	2	7766593	ACACG	6	CGTAC	0.0100542	0.00876795	0.0080301	0.00760611	0.0316	0.024	0.0164	0.0079	0.0088	0.0079	0.5567	0.003	0.539797	0.419048	0.00522917	0.00109103	0.0134805	0.00439511	0.0143	0.0099	0.0055	0	0	0	0.5754	0.012	0.537927	0.258065	CAMTA1	UTR3	NODMS	67843.4	73447.6	72540.4	135	146	135
Chr1_7778151	Chr1	TCA	3	7778151	TATCT	5	TCGGT	0.00274286	0.00231923	0.00277108	0.00271517	0.0105	0.0077	0.005	0.0038	0.0023	0	0.3822	0.001	0.553915	0.363636	0.000267857	0.000118269	0.00065849	0.000441972	0.0014	0.001	0.0006	0	0	0	0.4474	0.001	0.546875	0.166667	VAMP3	Exonic	NODMS	1.03612e+06	926147	943949	18	4	4
Chr1_7793848	Chr1	CT	2	7793848	GAGAC	5	TTTAA	0.000941667	0.000657971	0.00231569	0.00201447	0.0067	0.0047	0.0027	0.0061	0	0.0061	0.648	0.001	0.531401	0.228571	0	0	0	0	0	0	0	0	0	0	1		0.5	0	PER3	Intronic	NODMS	32193.8	24417.1	25676	108	99	99
Chr1_7852884	Chr1	A	1	7852884	AGGGG	10	TCTTA	0.0420464	0.0133087	0.0303982	0.00717953	0.0348	0.0277	0.0205	0.0144	0.0178	0.0172	0	0.02	0.875687	0.655738	0.00226071	0.00210288	0.00262329	0.00180147	0.0075	0.0057	0.0039	0.0005	0.0022	0.0065	0.7553	0.001	0.480769	0.322034	UTS2	Intronic	DMS	14252.2	10554.5	11153	16	7	7
Chr1_7920925	Chr1	A	1	7920925	ATGCT	10	TTTTA	0.0245893	0.00696765	0.0167006	0.00459834	0.0208	0.0162	0.0116	0.0069	0.0093	0.0125	0	0.011	0.888655	0.666667	0.00387143	0.00372549	0.00431624	0.0030856	0.013	0.0099	0.0068	0.0044	0.0036	0.0025	0.6383	0.004	0.470938	0.179487	TNFRSF9	Splicing	DMS	20082.3	10243	11835.8	2	11	2
Chr1_7969440	Chr1	G	1	7969440	AAGCT	10	AAAAA	0.0682148	0.0661738	0.0600644	0.0696306	0.2751	0.2054	0.1358	0.1234	0.1927	0.1234	0.2668	0.016	0.573789	0.506329	0.00556667	0.00349538	0.00519473	0.00468193	0.0175	0.0129	0.0082	0.0031	0	0.0031	0.1033	0.004	0.608262	0.516129	PARK7	Intronic	NODMS	1.90085e+06	1.7387e+06	1.76495e+06	36	45	36
Chr1_8325425	Chr1	A	1	8325425	AGAGG	10	GGCCC	0.0550444	0.024981	0.0244226	0.00694794	0.0458	0.0389	0.0319	0.0345	0.0206	0.0345	0	0.029	0.913801	0.707692	0.00204074	0.00327381	0.0029915	0.00352022	0.0138	0.0103	0.0068	0.002	0.0056	0.002	0.001	0.001	0.28836	0.254237	SLC45A1	Intronic	DMS	8478.17	10085.2	9825.03	35	44	35
Chr1_8541132	Chr1	AC	2	8541132	AAACT	7	ATACA	0.0121591	0.00722113	0.0128073	0.00733723	0.0292	0.0219	0.0146	0.0272	0.0051	0.0272	0.2491	0.014	0.581626	0.465116	0.00297727	0.00043662	0.00754037	0.00147173	0.0049	0.0034	0.0019	0	0	0	0.1096	0.002	0.613316	0.352941	RERE	Intronic	NODMS	218362	280498	270439	117445	117458	117445
Chr1_8541148	Chr1	AC	2	8541148	CACAT	6	AAATG	0.00690385	0.0054241	0.00745393	0.00619274	0.024	0.0178	0.0116	0.02	0	0.02	0.5939	0.013	0.534754	0.341463	0.002	0.00043494	0.0070808	0.00147079	0.0048	0.0034	0.0019	0	0	0	0.8925	0.006	0.508804	0.2	RERE	Intronic	NODMS	218362	280498	270439	117461	117472	117461
Chr1_8656224	Chr1	TC	2	8656224	TCTTT	6	GGTCC	0.002825	0.00264135	0.00215235	0.00234248	0.0097	0.0073	0.005	0.0021	0.0022	0.0053	0.4391	0.001	0.547734	0.375	0.000635714	0.0004	0.000746044	0.000662309	0.0024	0.0017	0.0011	0	0	0	0.1089	0.002	0.598901	0.125	RERE	Exonic	NODMS	218362	280498	270439	232537	232548	232537
Chr1_9038884	Chr1	CAG	3	9038884	AAGCC	5	CCTCC	0.004285	0.00457347	0.00731015	0.00807503	0.0288	0.0207	0.0126	0	0.0138	0	0.9842	0.003	0.501531	0.325581	0	9.18367e-05	0	0.000636264	0.002	0.0014	0.0007	0	0	0	0.8948	0.001	0.489796	0	SLC2A5	Exonic	NODMS	47056.2	16291.2	21271.5	45	31	31
Chr1_9570387	Chr1	TC	2	9570387	GAGGG	5	ACTTT	8.21429e-05	0.00163878	0.000426827	0.0113748	0.0358	0.0244	0.013	0	0	0	0.3819	0.001	0.4457	0.0465116	0.000164286	0.000218367	0.000592943	0.0013438	0.0042	0.0029	0.0016	0	0	0	0.7558	0.001	0.519315	0.121212	SLC25A33	Intronic	NODMS	82745.7	81067.4	81339.1	29	38	29
Chr1_9573329	Chr1	T	1	9573329	TACTG	12	CCAGC	0.126596	0.0295422	0.0363107	0.0157259	0.0767	0.061	0.0453	0.0512	0.0234	0.0512	0	0.052	0.994841	0.918033	0.002075	0.00564444	0.00233691	0.00488986	0.0203	0.0154	0.0105	0.0102	0.0044	0.0102	0	0.002	0.225992	0.191304	SLC25A33	Intronic	DMS	82745.7	81067.4	81339.1	16	5	5
Chr1_9751728	Chr1	GA	2	9751728	AGTGT	5	CAGAG	0.0012913	0.000351613	0.00291442	0.00144822	0.0047	0.0032	0.0018	0.0059	0	0.0059	0.4173	0.003	0.557504	0.266667	0	0.00011129	0	0.000869205	0.0027	0.0018	0.001	0	0	0	0.9094	0.001	0.491935	0	CLSTN1	Intronic	NODMS	1.46222e+06	1.30632e+06	1.33156e+06	47	56	47
Chr1_9981240	Chr1	T	1	9981240	GTGTA	13	AGATG	0.117859	0.0309447	0.0374293	0.0140105	0.073	0.059	0.045	0.0468	0.0315	0.0468	0	0.06	0.99269	0.981132	0.00237407	0.00518816	0.00223666	0.00409557	0.0175	0.0134	0.0093	0.003	0.0035	0.003	0.0004	0.004	0.271199	0.133333	NMNAT1	Intronic	DMS	84469.3	80754.1	81355.5	70	82	70
Chr1_10072435	Chr1	T	1	10072435	CCATC	11	CAAAC	0.0491875	0.0203203	0.0189928	0.0106256	0.0522	0.0416	0.0309	0.0212	0.0188	0.0212	0	0.033	0.908854	0.8	0.0087875	0.0136688	0.00941233	0.0176782	0.0667	0.049	0.0313	0.0091	0.0031	0.0091	0.3684	0.026	0.4375	0	UBE4B	Intronic	DMS	159154	155586	156164	221	231	221
Chr1_10117622	Chr1	A	1	10117622	AACTT	12	GCCTA	0.102079	0.0261075	0.0388101	0.0131359	0.0655	0.0524	0.0392	0.0317	0.0049	0.0317	0	0.058	0.977343	0.962963	0.00276786	0.0052	0.00274396	0.00359892	0.016	0.0124	0.0088	0	0.0049	0	0.0007	0.003	0.288594	0.185567	UBE4B	Intronic	DMS	159154	155586	156164	22	33	22
Chr1_10232301	Chr1	AT	2	10232301	ACTGC	6	AACAA	0.00737647	0.004325	0.00751833	0.004993	0.0193	0.0143	0.0093	0	0.0042	0	0.1676	0.003	0.609375	0.393443	0.00408235	0.00199219	0.0109162	0.00330683	0.0119	0.0086	0.0053	0.0057	0.0042	0.0057	0.6848	0.008	0.467831	0.25	KIF1B	UTR5	NODMS	99546.1	76820.5	80499.3	52	63	52
Chr1_10297148	Chr1	T	1	10297148	TTGAA	17	ACTTC	0.105414	0.0281128	0.039351	0.00937354	0.0562	0.0469	0.0375	0.0275	0.007	0.0275	0	0.044	0.996201	0.903226	0.00434643	0.0105362	0.00463715	0.012999	0.0495	0.0365	0.0235	0.0039	0.065	0.0039	0.0001	0.004	0.25095	0.173913	KIF1B	Intronic	DMS	99546.1	76820.5	80499.3	25	9	9
Chr1_10348779	Chr1	T	1	10348779	AGAGA	14	GAGAT	0.095596	0.0400614	0.0307124	0.0156045	0.0869	0.0713	0.0557	0.0457	0.0244	0.0457	0	0.059	0.962	0.836364	0.002596	0.00886	0.00329794	0.0102647	0.0397	0.0294	0.0191	0.0029	0.0113	0.0029	0.0003	0.004	0.253429	0.114286	KIF1B	Intronic	DMS	99546.1	76820.5	80499.3	40182	40195	40182
Chr1_10375383	Chr1	TTG	3	10375383	AAGTT	6	TTTTT	0.00264643	0.00253398	0.00355764	0.003775	0.0139	0.0101	0.0063	0.0023	0.0018	0.0062	0.8179	0.007	0.514216	0.238095	0.001	6.1165e-05	0.00426338	0.00031783	0.001	0.0007	0.0004	0	0	0	0.3966	0.001	0.552358	0.121212	KIF1B	Intronic	NODMS	99546.1	76820.5	80499.3	66786	66803	66786
Chr1_10418998	Chr1	T	1	10418998	TTTTG	12	GGTTT	0.069192	0.02691	0.0375184	0.0136859	0.068	0.0543	0.0406	0.0305	0.0098	0.0305	0	0.04	0.83475	0.692308	0.012216	0.01201	0.0140462	0.012166	0.0485	0.0363	0.0242	0.002	0.0441	0.002	0.6708	0.005	0.47175	0.275862	PGD	Intronic	DMS	1.54312e+06	1.29031e+06	1.33124e+06	73	84	73
Chr1_10442250	Chr1	T	1	10442250	ACAGA	10	ATAGC	0.113563	0.0950355	0.0254257	0.0194754	0.1535	0.134	0.1145	0.1034	0.1037	0.1034	0	0.103	0.76583	0.533333	6.2963e-05	0.000193548	0.000321049	0.00063986	0.0021	0.0015	0.0008	0	0	0	0.6352	0.001	0.469932	0.0540541	CENPS;CENPS-CORT	Intronic	DMS				14	5	5
Chr1_10451273	Chr1	T	1	10451273	GATCA	11	AAGTA	0.113062	0.0605814	0.0388422	0.0306089	0.1524	0.1218	0.0912	0.0802	0.0676	0.0802	0	0.069	0.830508	0.637681	0.00322917	0.00244746	0.00668633	0.00299057	0.0114	0.0084	0.0054	0.0013	0.0047	0.0013	0.4016	0.001	0.441031	0.268657	CENPS-CORT;CORT	Intronic	DMS				103	93	93
Chr1_10536197	Chr1	TC	2	10536197	TATTT	5	ACCAG	0.000521429	0.000359615	0.000945424	0.00102709	0.0034	0.0024	0.0014	0	0	0	0.3672	0.001	0.555632	0.291667	0.000296429	0.000148077	0.000671077	0.000655007	0.0021	0.0015	0.0008	0	0	0	0.3497	0.001	0.557692	0.210526	PEX14	Intronic	NODMS	201708	188265	190442	15	6	6
Chr1_11080553	Chr1	A	1	11080553	TCTGG	11	CACAC	0.0957786	0.0249031	0.0524992	0.0547383	0.1891	0.1344	0.0796	0.0014	0.0029	0.0014	0	0.029	0.895833	0.776119	0.04305	0.11272	0.028447	0.0514029	0.2669	0.2155	0.1641	0.153	0.1848	0.153	0	0.067	0.138951	0.0545455	EXOSC10	Intronic	NODMS	296079	253201	260142	4	14	4
Chr1_11080564	Chr1	CA	2	11080564	AAAAA	20	CGGTG	0.135712	0.13817	0.0569705	0.0452348	0.2739	0.2286	0.1834	0.144	0.1798	0.144	0.6071	0.193	0.465201	0.4	0.00651923	0.00176825	0.0143294	0.00501622	0.0168	0.0118	0.0068	0	0	0	0.0143	0.001	0.665751	0.518519	EXOSC10	Intronic	NODMS	296079	253201	260142	15	54	15
Chr1_11146795	Chr1	AC	2	11146795	CCTAT	5	ATAGA	0.00396071	0.0036198	0.00546184	0.00510936	0.0189	0.0138	0.0087	0.0102	0.0133	0.0044	0.5093	0.001	0.540842	0.369565	0.000621429	0.000320792	0.00218801	0.0012107	0.004	0.0027	0.0015	0	0	0.0089	0.8662	0.004	0.510431	0.121212	MTOR-AS1	ncRNA_Intronic	NODMS	244.862	165.551	178.39	1516	1525	1516
Chr1_11790933	Chr1	CA	2	11790933	ACATG	6	GAGGC	0.00681818	0.00569839	0.00647861	0.00462554	0.0196	0.0149	0.0103	0.0123	0.0137	0.0123	0.6953	0.016	0.528226	0.24	0.00285909	0.000240323	0.00896344	0.0010862	0.0035	0.0024	0.0013	0	0	0	0.3493	0.001	0.567449	0.275862	MTHFR	Intronic	NODMS	84473.9	54555.7	59398.8	35	46	35
Chr1_11826067	Chr1	T	1	11826067	TGTTC	12	CCATA	0.0853556	0.0414967	0.0299711	0.0187382	0.0977	0.079	0.0602	0.0348	0.0409	0.0348	0	0.064	0.880233	0.758621	0.00477778	0.00537283	0.00646216	0.00788193	0.029	0.0211	0.0133	0.0053	0.003	0.0053	0.6252	0.004	0.469002	0.176471	CLCN6	Intronic	DMS	45677.5	46684	46521.1	88	77	77
Chr1_11834036	Chr1	TG	2	11834036	TACTC	5	CGTGT	0.000767857	0.000528125	0.000786971	0.000973471	0.0034	0.0025	0.0015	0.0016	0.0012	0.0016	0.0266	0.001	0.638021	0.285714	5e-05	7.5e-05	0.000197303	0.000283945	0.0009	0.0006	0.0004	0	0	0	0.9143	0.001	0.493304	0	CLCN6	Intronic	NODMS	45677.5	46684	46521.1	6	15	6
Chr1_12270882	Chr1	T	1	12270882	CCTGA	13	AAGCT	0.0906692	0.0218239	0.0349198	0.0126378	0.0597	0.0471	0.0345	0.0421	0	0.0421	0	0.045	0.972158	0.938776	0.00378462	0.0059806	0.0033016	0.00509554	0.0213	0.0162	0.0111	0.0037	0.0038	0.0037	0.0778	0.005	0.381745	0.184615	VPS13D	Intronic	DMS	68409.8	60220.2	61545.9	111	99	99
Chr1_12308648	Chr1	T	1	12308648	GAGTG	15	GAGAT	0.134568	0.0479968	0.0369269	0.0248204	0.1225	0.0976	0.0728	0.0559	0.0895	0.0559	0	0.087	0.99062	0.913043	0.00146818	0.00469206	0.00150133	0.00397417	0.0166	0.0126	0.0087	0.0065	0	0.0065	0.0005	0.003	0.247835	0.121212	VPS13D	Intronic	NODMS	68409.8	60220.2	61545.9	7	21	7
Chr1_12327921	Chr1	T	1	12327921	GGGCC	11	GTCAT	0.122533	0.0414925	0.0324229	0.0177944	0.0949	0.0771	0.0593	0.0562	0.0087	0.0562	0	0.073	0.999801	0.981818	0.00116667	0.00381183	0.00181618	0.00361597	0.0147	0.011	0.0074	0.002	0.0043	0.002	0	0.002	0.205496	0.0816327	VPS13D	Intronic	DMS	68409.8	60220.2	61545.9	67	77	67
Chr1_12338369	Chr1	T	1	12338369	ATCAA	10	AATGA	0.0224682	0.00639687	0.0162558	0.00534521	0.0224	0.0171	0.0117	0.0023	0.0103	0.0023	0	0.01	0.849432	0.6	0.00595	0.00422344	0.00698061	0.00499708	0.0192	0.0142	0.0092	0	0	0	0.1133	0.002	0.613636	0.520548	VPS13D	Intronic	DMS	68409.8	60220.2	61545.9	2542	2551	2542
Chr1_12404055	Chr1	TG	2	12404055	GTTGT	7	CTTTT	0.006632	0.00489872	0.00619295	0.00533319	0.0209	0.0156	0.0102	0.01	0	0.01	0.2549	0.011	0.575897	0.304348	8.8e-05	0.000223077	0.00043111	0.00090255	0.0029	0.002	0.0011	0	0	0	0.8445	0.003	0.486923	0	VPS13D	Intronic	NODMS	68409.8	60220.2	61545.9	82	95	82
Chr1_12404070	Chr1	T	1	12404070	TGTGC	10	GTCCC	0.050412	0.0242329	0.0211998	0.0143729	0.0674	0.053	0.0386	0.0463	0.0281	0.0463	0	0.041	0.843421	0.705882	0.002128	0.00190263	0.00268917	0.00250258	0.0094	0.0069	0.0044	0.0024	0	0.0024	0.9029	0.004	0.508158	0.341463	VPS13D	Intronic	DMS	68409.8	60220.2	61545.9	97	106	97
Chr1_12644806	Chr1	TC	2	12644806	TTCTG	5	TTCGG	0.00125455	0.0007375	0.00241731	0.00201415	0.0068	0.0048	0.0028	0	0	0	0.4917	0.001	0.548611	0.277778	0.000363636	5e-05	0.00166639	0.000421307	0.0013	0.0009	0.0005	0	0	0	0.8199	0.004	0.516098	0.0869565	AADACL4	Intronic	NODMS	68.1919	58.1829	59.8032	92	101	92
Chr1_13476119	Chr1	GA	2	13476119	CAGAG	5	TTTAG	0.000434615	0.000245312	0.00172692	0.00108598	0.0035	0.0024	0.0013	0	0	0	0.9008	0.008	0.508413	0.0740741	0	0	0	0	0	0	0	0	0	0	1		0.5	0	LRRC38	Intronic	NODMS	673.576	688.78	686.319	20	29	20
Chr1_13730930	Chr1	A	1	13730930	ACCAG	13	CCCAT	0.146778	0.0289708	0.0484767	0.0184137	0.0842	0.0658	0.0474	0.04	0.0017	0.04	0	0.064	0.998188	0.958333	0.0028087	0.00795278	0.00451345	0.00564383	0.0249	0.0192	0.0136	0.0062	0.0033	0.0062	0	0.006	0.183273	0.031746	PRDM2	Intronic	DMS	72292.4	85336.6	83225	69	57	57
Chr1_13773034	Chr1	A	1	13773034	TAAAT	10	TGAAT	0.0313296	0.012014	0.0217927	0.00930959	0.0399	0.0306	0.0213	0.0188	0.0115	0.0188	0	0.015	0.831143	0.591549	0.00580741	0.00374624	0.00924698	0.00359879	0.0145	0.0109	0.0073	0	0.0062	0	0.3363	0.006	0.560932	0.333333	PRDM2	Intronic	DMS	72292.4	85336.6	83225	23547	23556	23547
Chr1_13778626	Chr1	GAA	3	13778626	AGGAT	5	GATGA	0.00845357	0.00225644	0.0221393	0.00366123	0.0132	0.0096	0.0059	0	0	0	0.2568	0.002	0.570191	0.368421	0.0893107	0.0706129	0.0931982	0.0677061	0.2737	0.206	0.1383	0.0978	0.17	0.0783	0.5185	0.171	0.539958	0.340426	PRDM2	Exonic	NODMS	72292.4	85336.6	83225	29139	29153	29139
Chr1_13778641	Chr1	GAT	3	13778641	AAGAA	5	GAGTT	0.0817643	0.079475	0.0783298	0.0739308	0.3013	0.2273	0.1534	0.1029	0.1804	0.2	0.9312	0.2	0.505323	0.121212	0.000314286	0.000342308	0.000987318	0.00110825	0.0037	0.0026	0.0015	0	0	0	0.9445	0.004	0.495707	0.0645161	PRDM2	Exonic	NODMS	72292.4	85336.6	83225	29154	29168	29154
Chr1_14692047	Chr1	A	1	14692047	GTGGT	12	TAAAA	0.301575	0.264883	0.154353	0.171128	0.7783	0.6071	0.436	0.2192	0.5	0.2192	0.2492	0.065	0.580078	0.478261	0.0020375	0.00306406	0.00284734	0.00355538	0.0137	0.0102	0.0066	0.0054	0	0.0054	0.2569	0.002	0.421224	0.272727	KAZN	Intronic	NODMS	12640	18642.6	17670.9	92824	92835	92824
Chr1_15328241	Chr1	T	1	15328241	ACATC	14	CCTTT	0.11735	0.0436013	0.0378553	0.0161925	0.0922	0.076	0.0598	0.0586	0.0687	0.0586	0	0.066	0.976154	0.90566	0.00610385	0.013372	0.00574553	0.0129969	0.0524	0.0394	0.0264	0.0047	0.0055	0.0047	0.0266	0.012	0.35359	0.0677966	FHAD1	Intronic	DMS	3596.14	2741.65	2879.97	35	22	22
Chr1_15383002	Chr1	CA	2	15383002	CCCAC	6	CGCGC	0.0102333	0.0123757	0.00644331	0.0108726	0.045	0.0341	0.0232	0.016	0.0196	0.016	0.4913	0.016	0.454762	0.16	0.000474074	0.000497143	0.00148513	0.00134801	0.0045	0.0032	0.0018	0	0	0	0.5514	0.001	0.460847	0.15	FHAD1	Intronic	NODMS	3596.14	2741.65	2879.97	33855	33866	33855
Chr1_15491276	Chr1	TG	2	15491276	TTTCT	5	TCCTG	0.00206071	0.00176699	0.00196511	0.00218514	0.0083	0.0061	0.004	0.0009	0.0013	0.0016	0.2711	0.001	0.567961	0.372549	0.000260714	0.0001	0.000606712	0.000365237	0.0012	0.0008	0.0005	0	0	0	0.406	0.001	0.551318	0.216216	CELA2B	Intronic	NODMS	1267.57	1062.55	1095.74	18	9	9
Chr1_15546915	Chr1	T	1	15546915	TTTTC	19	AGCAG	0.137526	0.0656054	0.053533	0.0324634	0.163	0.1305	0.0981	0.0952	0.0605	0.0952	0	0.096	0.883133	0.721311	0.0706778	0.111501	0.0355064	0.0389096	0.2282	0.1893	0.1504	0.0677	0.1105	0.0677	0	0.07	0.193193	0.207547	DNAJC16	Intronic	NODMS	92881.7	83000.6	84600.1	44	62	44
Chr1_15567276	Chr1	TG	2	15567276	AAGCA	6	CATGT	0.00547143	0.00385784	0.00446453	0.00411979	0.0162	0.0121	0.008	0.0051	0.0044	0.0088	0.0661	0.001	0.61362	0.396694	0.000142857	0.000163725	0.000539463	0.000810808	0.0026	0.0018	0.001	0	0	0	0.8651	0.003	0.510504	0	DNAJC16	Intronic	NODMS	92881.7	83000.6	84600.1	7	18	7
Chr1_15567305	Chr1	GA	2	15567305	TGTGT	6	GGCAG	0.013063	0.00777527	0.0150373	0.00643159	0.0271	0.0206	0.0142	0.0056	0.0147	0.0056	0.1191	0.015	0.598765	0.347826	8.88889e-05	0.000352688	0.000453246	0.00121165	0.004	0.0028	0.0016	0	0	0	0.6852	0.003	0.474313	0	DNAJC16	Intronic	NODMS	92881.7	83000.6	84600.1	36	47	36
Chr1_15656641	Chr1	GT	2	15656641	ATGTA	5	ACTGC	0.0011	0.000729808	0.00115202	0.00119951	0.0043	0.0031	0.0019	0.0008	0	0	0.0442	0.001	0.624141	0.338462	0.000117857	0.000134615	0.000361597	0.000367363	0.0012	0.0009	0.0005	0	0.0012	0	0.7765	0.001	0.482486	0.0571429	DDI2	UTR3	NODMS	90907.5	95288	94578.9	25	29	25
Chr1_15874234	Chr1	T	1	15874234	TAAGA	10	CTTGT	0.0215893	0.0107087	0.0145943	0.00641423	0.03	0.0235	0.0171	0.0151	0.0178	0.0084	0.0001	0.017	0.734375	0.466667	0.00220357	0.00247019	0.00199311	0.00252026	0.01	0.0075	0.005	0.0048	0.0022	0.0024	0.7051	0.002	0.476648	0.272727	MIR5096	ncRNA_Intronic	DMS				62946517	62946508	62946508
Chr1_15922233	Chr1	T	1	15922233	ACCTC	11	AAAGG	0.0476526	0.0199368	0.024563	0.013478	0.0604	0.0469	0.0334	0.0321	0.0057	0.0321	0	0.037	0.867036	0.684211	0.0036	0.00350789	0.0038685	0.00388532	0.0152	0.0113	0.0074	0.0027	0	0.0027	0.9148	0.009	0.507964	0.206897	SPEN	Intronic	DMS	162515	150914	152792	15	5	5
Chr1_15928646	Chr1	GA	2	15928646	GAGTG	6	CGCTT	0.00439643	0.00448654	0.00524598	0.00489152	0.0192	0.0143	0.0094	0.0028	0.0111	0	0.5873	0.001	0.466518	0.285714	0.000528571	0.000189423	0.00119877	0.000853603	0.0028	0.0019	0.001	0.0056	0	0	0.337	0.001	0.559238	0.263158	SPEN	Exonic	NODMS	162515	150914	152792	556	567	556
Chr1_16062380	Chr1	C	1	16062380	TCAGG	14	GCCCC	0.279885	0.176125	0.0370766	0.0353476	0.2822	0.2468	0.2115	0.0907	0.1618	0.0907	0	0.237	0.987179	0.96	0.00329615	0.0221053	0.00641348	0.0450756	0.1573	0.1123	0.0672	0.1648	0.0087	0.1648	0.0308	0.006	0.351552	0.142857	FAM131C	Intronic	NODMS	13175.1	7106.25	8088.67	118	105	105
Chr1_16564319	Chr1	A	1	16564319	GAGGT	12	TTATT	0.0635867	0.0312375	0.0198503	0.0187051	0.0874	0.0686	0.0499	0.0208	0.0046	0.0208	0	0.048	0.88631	0.722222	0.00432	0.006425	0.00392788	0.00712907	0.0278	0.0207	0.0136	0.0238	0.0014	0.0238	0.6573	0.002	0.4625	0.393443	NBPF1	Intronic	DMS	22666.7	23052.9	22990.4	133	144	133
Chr1_16691281	Chr1	CCT	3	16691281	CCGGG	5	GAAAC	0.002132	0.00222639	0.00251519	0.00323638	0.0119	0.0087	0.0055	0.0032	0	0.0032	0.7697	0.002	0.519722	0.363636	8e-05	0	0.000391918	0	0	0	0	0	0	0	0.7665	0.001	0.52	0.0769231	ESPNP	ncRNA_Exonic	NODMS	1032.83	1420.93	1358.11	13	1	1
Chr1_17027878	Chr1	GAA	3	17027878	AAGAG	8	AAGGA	0.0044	0.00624524	0.00642607	0.00800096	0.0302	0.0222	0.0142	0.0019	0.0102	0.0019	0.1995	0.002	0.415238	0.276596	0.001492	0.00130595	0.0042096	0.00923199	0.029	0.0198	0.0105	0	0	0	0.5764	0.005	0.536905	0.206897	SDHB	Intronic	NODMS	1.09273e+06	893254	925545	13	36	13
Chr1_17226220	Chr1	TC	2	17226220	CCCCA	5	TTTTT	0.000755556	0.00169551	0.00207763	0.00348805	0.0122	0.0087	0.0052	0	0	0	0.3638	0.003	0.442156	0.0416667	0.000159259	0.000425843	0.000812066	0.00146797	0.0048	0.0034	0.0019	0	0	0	0.6172	0.001	0.468165	0.0540541	PADI1	Intronic	NODMS	13308.4	15953.5	15525.3	62	71	62
Chr1_17274788	Chr1	GA	2	17274788	TGGGT	5	CAGGG	0.00163636	0.000677049	0.00368456	0.00256371	0.0084	0.0058	0.0032	0	0	0	0.4797	0.005	0.551043	0.275862	0.000254545	0.000329508	0.00116647	0.00148151	0.0048	0.0033	0.0018	0	0	0	0.9753	0.006	0.497765	0	PADI3	Splicing	NODMS	43094.4	32451	34174	1341	1350	1341
Chr1_18485984	Chr1	A	1	18485984	ACACC	15	TGATC	0.175215	0.0966689	0.0575571	0.0334306	0.197	0.1635	0.1301	0.0906	0.165	0.0906	0	0.156	0.870842	0.8	0.00356538	0.00778243	0.00705195	0.0139867	0.0497	0.0358	0.0218	0.0205	0	0.0205	0.3417	0.014	0.43711	0.0454545	KLHDC7A	UTR3	NODMS	7611.62	8781.93	8592.49	15	1	1
Chr1_19149813	Chr1	A	1	19149813	CAAAG	12	GGAAA	0.0837	0.0380123	0.0219729	0.0112567	0.0718	0.0605	0.0493	0.0455	0.0278	0.0455	0	0.05	0.974394	0.825397	0.00244815	0.00453086	0.00273663	0.0037462	0.0158	0.012	0.0083	0.0114	0.0051	0.0114	0.0024	0.003	0.304298	0.168675	UBR4	Intronic	DMS	175363	156873	159866	763	752	752
Chr1_19160310	Chr1	A	1	19160310	CAGTG	14	GAAAA	0.10303	0.0467903	0.0359257	0.0240853	0.119	0.095	0.0709	0.059	0.0612	0.059	0	0.059	0.921108	0.779661	0.00276957	0.00420806	0.00471514	0.00360668	0.015	0.0114	0.0078	0.0062	0.0136	0.0062	0.0136	0.004	0.325035	0.140351	UBR4	Intronic	DMS	175363	156873	159866	29	42	29
Chr1_19219202	Chr1	AC	2	19219202	CACTG	5	ATACT	0.0013625	0.000927869	0.00364895	0.00278874	0.0093	0.0065	0.0037	0	0	0	0.9499	0.009	0.494877	0.2	0	0.000116393	0	0.000707149	0.0022	0.0015	0.0008	0	0	0	0.8408	0.001	0.483607	0	LOC101927895	ncRNA_Intronic	NODMS				8643	8652	8643
Chr1_19223572	Chr1	GA	2	19223572	CTCTG	6	AAACC	0.00482105	0.00212273	0.00607805	0.00380617	0.0135	0.0097	0.0059	0	0.0133	0	0.0977	0.004	0.625199	0.439024	0	0.000460606	0	0.00165418	0.0054	0.0038	0.0021	0	0	0	0.5477	0.001	0.454545	0	LOC101927895	ncRNA_Intronic	NODMS				6274	6263	6263
Chr1_19254948	Chr1	A	1	19254948	TGGGG	12	TCTCC	0.0998741	0.0254407	0.0395889	0.0121452	0.0619	0.0497	0.0376	0.0038	0.0312	0.0038	0	0.043	0.985597	0.962963	0.0117185	0.0337111	0.0116266	0.0473468	0.1758	0.1284	0.0811	0.1402	0.0026	0.1402	0.198	0.041	0.411866	0	MRTO4	Intronic	DMS	612821	543641	554840	108	119	108
Chr1_19678829	Chr1	GT	2	19678829	GGTGC	7	CTGCT	0.00637037	0.00786575	0.00456848	0.00562977	0.0248	0.0191	0.0135	0.0161	0	0.0161	0.3699	0.014	0.4414	0	0.00241852	0.000650685	0.00790448	0.00156958	0.0054	0.0038	0.0022	0	0	0	0.7948	0.006	0.516996	0.1875	HTR6	Intronic	NODMS	801.304	591.495	625.459	89	76	76
Chr1_20148415	Chr1	GA	2	20148415	GGTTT	5	GCGGG	0.00356667	0.002575	0.00485778	0.00444574	0.0159	0.0115	0.007	0	0	0	0.4051	0.009	0.559696	0.342857	0.00344167	0.000317308	0.0147799	0.00173257	0.0055	0.0038	0.002	0	0	0	0.5537	0.001	0.542468	0.206897	PLA2G2F	UTR3	NODMS	15175.6	3879	5707.7	4	13	4
Chr1_20193461	Chr1	T	1	20193461	AAACA	10	GGACA	0.035263	0.0191202	0.0230026	0.00746182	0.0415	0.034	0.0266	0.0223	0.0184	0.0223	0.0001	0.023	0.754189	0.622951	0.00514815	0.00382619	0.00760338	0.00457059	0.0175	0.013	0.0084	0.0018	0.0041	0.0018	0.3979	0.002	0.554233	0.415842	UBXN10	UTR3	DMS	116737	77203.3	83603	2586	2577	2577
Chr1_20503315	Chr1	A	1	20503315	TAAAT	12	TTAAA	0.077816	0.0329407	0.041789	0.0255193	0.1095	0.084	0.0585	0.0574	0.0132	0.0574	0	0.038	0.818837	0.594595	0.002584	0.00417093	0.0020945	0.0047693	0.0185	0.0137	0.0089	0.0041	0.0049	0.0041	0.1529	0.004	0.405814	0.112676	MUL1	Intronic	DMS	391835	331693	341429	6	17	6
Chr1_20717602	Chr1	GC	2	20717602	ACTGG	5	AGTCC	0.00122609	0.000884127	0.00416572	0.00236584	0.008	0.0056	0.0032	0	0	0	0.8644	0.013	0.487923	0.0833333	0.000195652	0	0.00091769	0	0	0	0	0	0	0	0.7586	0.001	0.521739	0.0833333	KIF17	Exonic	NODMS	4787.17	3882.8	4029.2	254	263	254
Chr1_20747658	Chr1	A	1	20747658	CACTG	10	TTCAG	0.0149893	0.00872596	0.0111111	0.00525939	0.0245	0.0192	0.014	0.0132	0.012	0.0124	0.018	0.007	0.645948	0.423729	0.00545	0.00353269	0.00491139	0.00266388	0.0115	0.0089	0.0062	0.0026	0.0024	0.0067	0.0675	0.003	0.612809	0.376238	HP1BP3	Intronic	NODMS	459228	441092	444028	3	12	3
Chr1_20757270	Chr1	A	1	20757270	AAAAC	10	TAGTG	0.035665	0.0155339	0.022508	0.0123958	0.0527	0.0403	0.0279	0.0194	0.02	0.0194	0.0003	0.013	0.772177	0.527778	0.004825	0.00325806	0.00749646	0.00400397	0.0153	0.0113	0.0073	0	0.0033	0	0.6975	0.003	0.529032	0.36	HP1BP3	Intronic	DMS	459228	441092	444028	14	23	14
Chr1_20849382	Chr1	TG	2	20849382	CTTAC	5	TTTTT	0.00146071	0.00123173	0.00200006	0.00188222	0.0069	0.005	0.0031	0.0018	0.0016	0.0025	0.3898	0.001	0.553056	0.341463	0.000146429	0.000732692	0.000597902	0.00176561	0.006	0.0043	0.0025	0.0018	0	0	0.2358	0.001	0.426854	0.0392157	EIF4G3	Intronic	NODMS	165843	199336	193914	32	23	23
Chr1_20849392	Chr1	T	1	20849392	GTGTG	10	AATCT	0.0408643	0.0120058	0.0194815	0.00608674	0.0303	0.0242	0.0181	0.0159	0.0211	0.0281	0	0.021	0.959135	0.813559	0.004675	0.00444038	0.00350323	0.00307135	0.0137	0.0106	0.0075	0.0043	0.0112	0.0056	0.9578	0.002	0.503262	0.359375	EIF4G3	Intronic	DMS	165843	199336	193914	22	13	13
Chr1_20854963	Chr1	AC	2	20854963	AAGGG	5	TTACC	0.00309643	0.000410577	0.0148225	0.00105146	0.0036	0.0025	0.0015	0	0	0.0048	0.7829	0.001	0.483001	0.130435	0.000178571	0.000131731	0.000719304	0.000583963	0.0019	0.0013	0.0007	0	0	0	0.9822	0.003	0.498626	0.0666667	EIF4G3	Intronic	NODMS	165843	199336	193914	14	5	5
Chr1_20857326	Chr1	TG	2	20857326	TAAAT	9	TTTTA	0.00827391	0.00661605	0.00520528	0.0051485	0.0221	0.0169	0.0118	0.0136	0.0088	0.0136	0.12	0.007	0.606549	0.424242	0.00544783	0.000769136	0.0115762	0.0016822	0.0058	0.0041	0.0025	0	0.0029	0	0.0634	0.001	0.627214	0.461538	EIF4G3	Intronic	NODMS	165843	199336	193914	76	59	59
Chr1_20893397	Chr1	TCT	3	20893397	TTGCC	5	TGACT	0.00321429	0.00314848	0.00426068	0.00449132	0.0166	0.0121	0.0076	0.01	0	0.01	0.8821	0.005	0.509199	0.184615	0.000203571	8.9899e-05	0.00105779	0.000690556	0.0022	0.0015	0.0008	0	0	0	0.9005	0.003	0.507756	0.0666667	EIF4G3	Intronic	NODMS	165843	199336	193914	119	105	105
Chr1_20941214	Chr1	CAA	3	20941214	AATAG	6	AACCC	0.00504444	0.00565376	0.0165311	0.0186614	0.0616	0.043	0.0243	0	0.0076	0	0.3269	0.004	0.437873	0.137931	0.000166667	0.000174194	0.000495162	0.000711942	0.0023	0.0016	0.0009	0	0	0	0.7462	0.001	0.52051	0.114286	EIF4G3	Intronic	NODMS	165843	199336	193914	276	259	259
Chr1_20981240	Chr1	A	1	20981240	GGGAG	10	TTTTT	0.0263815	0.00859891	0.020895	0.00858533	0.0344	0.0258	0.0172	0.004	0.0102	0.004	0	0.021	0.792874	0.653061	0.00491481	0.00398043	0.0052755	0.003659	0.015	0.0113	0.0076	0.012	0.0041	0.012	0.7752	0.007	0.518116	0.327273	EIF4G3	Intronic	DMS	165843	199336	193914	13	22	13
Chr1_20981250	Chr1	T	1	20981250	AAAAA	15	AACAC	0.126705	0.0211121	0.0473232	0.0100872	0.0514	0.0413	0.0312	0.032	0.0178	0.032	0	0.041	0.999216	0.956522	0.00419545	0.00695	0.0054569	0.00654755	0.0266	0.02	0.0135	0	0.0178	0	0.0055	0.003	0.298197	0.25641	EIF4G3	Intronic	DMS	165843	199336	193914	23	37	23
Chr1_21089103	Chr1	CA	2	21089103	AAAAG	5	ATTTG	0.00015	0.000197297	0.00075	0.00104416	0.0033	0.0023	0.0012	0	0	0	0.9843	0.004	0.498701	0	0.0001	0.00027973	0.0005	0.00219981	0.0069	0.0047	0.0025	0	0	0	0.9311	0.002	0.505717	0.0714286	EIF4G3	Intronic	NODMS	165843	199336	193914	22219	22210	22210
Chr1_21094109	Chr1	T	1	21094109	AAAAA	15	AAAAA	0.01188	0.00573182	0.0112104	0.00840226	0.0309	0.0225	0.0141	0	0.0417	0	0.0278	0.003	0.682828	0.4	0.000986667	0.000118182	0.00245353	0.000483644	0.0016	0.0011	0.0006	0	0	0	0.3683	0.002	0.574747	0.315789	EIF4G3	Intronic	NODMS	165843	199336	193914	17213	17199	17199
Chr1_21603937	Chr1	AG	2	21603937	GGGGC	6	ACAGA	0.00584615	0.00648636	0.00411444	0.00651664	0.026	0.0195	0.013	0	0.0079	0	0.9551	0.007	0.503788	0.253968	0.00103462	0.00115455	0.00343511	0.00552343	0.0177	0.0122	0.0067	0	0	0	0.7681	0.001	0.519814	0.216216	RAP1GAP	Intronic	NODMS	374345	178129	209893	1024	1035	1024
Chr1_21603951	Chr1	AG	2	21603951	GAGAC	5	TCAGA	0.000376	0.000701786	0.00128632	0.00230655	0.0076	0.0053	0.003	0	0	0	0.9064	0.006	0.491786	0	0.001348	0.000548214	0.00289221	0.00180188	0.006	0.0042	0.0024	0	0	0	0.4193	0.001	0.556429	0.285714	RAP1GAP	Intronic	NODMS	374345	178129	209893	1038	1047	1038
Chr1_21651593	Chr1	AC	2	21651593	CAGAA	6	AGGCG	0.00922963	0.00571528	0.0139681	0.00671651	0.0259	0.0191	0.0124	0.0048	0	0.0048	0.4027	0.001	0.554784	0.44898	6.2963e-05	0.000370833	0.000321049	0.00132093	0.0043	0.003	0.0017	0	0	0	0.709	0.002	0.475566	0	RAP1GAP	Intronic	NODMS	374345	178129	209893	185	174	174
Chr1_21690185	Chr1	A	1	21690185	TTCTT	14	GGCTT	0.127496	0.0235885	0.0435732	0.0210759	0.0868	0.0657	0.0447	0.0253	0.0316	0.0253	0	0.084	0.990734	0.933333	0.0116739	0.0329557	0.00909339	0.0176364	0.0859	0.0682	0.0506	0.0346	0.0206	0.0346	0	0.022	0.147897	0.0588235	USP48	Intronic	NODMS	155492	118106	124158	86	99	86
Chr1_21704398	Chr1	A	1	21704398	TGTGC	10	CACAA	0.0393571	0.0153322	0.0282919	0.0108165	0.0478	0.037	0.0261	0.0161	0.0214	0.0161	0	0.036	0.768268	0.585366	0.00348929	0.00350805	0.00481169	0.00437357	0.0166	0.0123	0.0079	0	0	0	0.6648	0.002	0.472701	0.28866	USP48	Intronic	DMS	155492	118106	124158	6	15	6
Chr1_21706892	Chr1	A	1	21706892	TTTGG	12	CAGCT	0.1197	0.0287806	0.0381902	0.017553	0.0814	0.0639	0.0463	0.0309	0.0287	0.0309	0	0.057	0.993088	0.888889	0.00374643	0.00911398	0.00398806	0.0102477	0.0399	0.0296	0.0194	0.004	0.0057	0.004	0.0001	0.006	0.25	0.114943	USP48	Intronic	DMS	155492	118106	124158	24	35	24
Chr1_21757791	Chr1	A	1	21757791	AGGGG	10	CCTTT	0.0722038	0.0146191	0.0374458	0.00965025	0.0436	0.0339	0.0243	0.0255	0.0083	0.0255	0	0.029	0.949438	0.821429	0.00152308	0.00272697	0.00220355	0.00304209	0.0119	0.0088	0.0058	0.0039	0.0021	0.0039	0.0635	0.002	0.380078	0.177215	USP48	Intronic	DMS	155492	118106	124158	8	17	8
Chr1_21977096	Chr1	TG	2	21977096	CAACC	5	CTCCC	0.000317857	0.000331731	0.000573868	0.000796176	0.0027	0.0019	0.0011	0.0008	0	0	0.751	0.001	0.519574	0.244898	0.00205	0	0.0106521	0	0	0	0	0	0	0	0.7722	0.001	0.517857	0.0689655	CELA3B	Intronic	NODMS	1628.37	1841.17	1806.72	14	23	14
Chr1_21983548	Chr1	ATG	3	21983548	TAATA	6	AAAGA	0.000121739	0.000142857	0.000571007	0.000776176	0.0025	0.0017	0.0009	0	0	0	0.9613	0.003	0.503494	0	0.145313	0.137612	0.0594826	0.0455518	0.2743	0.2287	0.1832	0.1133	0.1396	0.1133	0.8502	0.141	0.513587	0.408163	CELA3B	Intronic	NODMS	1628.37	1841.17	1806.72	145	128	128
Chr1_21987153	Chr1	A	1	21987153	AAAAG	11	GAGTA	0.113212	0.0984636	0.0188541	0.0189809	0.1554	0.1364	0.1174	0.1072	0.1085	0.1072	0.0008	0.106	0.726107	0.575758	0.00124231	0.00575152	0.00410985	0.0130537	0.0449	0.0319	0.0188	0.0014	0	0.0014	0.1476	0.001	0.402681	0.125	CELA3B	Intronic	DMS	1628.37	1841.17	1806.72	470	480	470
Chr1_22512067	Chr1	AAG	3	22512067	CCCCC	5	AGGCT	0.00532857	0.003191	0.00706449	0.00416195	0.0157	0.0115	0.0074	0.0053	0	0.0053	0.2174	0.008	0.576429	0.304348	7.14286e-05	0.000127	0.000371154	0.000782925	0.0025	0.0017	0.0009	0	0	0	0.9655	0.003	0.502679	0	ZBTB40	Exonic	NODMS	80351.4	74963.8	75835.9	67	53	53
Chr1_22659346	Chr1	GATG	4	22659346	AGAGA	12	ATAGG	0.0545478	0.0664809	0.0309952	0.0471136	0.2078	0.1607	0.1136	0.0578	0.0025	0.0578	0.2461	0.043	0.418798	0.275862	0.00177391	0.00259412	0.00582992	0.00927406	0.0304	0.0211	0.0119	0	0	0	0.9636	0.024	0.496803	0	C1QB	Intronic	NODMS	2.5972e+06	1.16811e+06	1.39945e+06	93	46	46
Chr1_22775101	Chr1	CA	2	22775101	AAATG	5	AGCCC	0.000171429	0.000279545	0.000890769	0.000993863	0.0033	0.0023	0.0013	0	0	0	0.6125	0.001	0.468141	0.0526316	0	5.79545e-05	0	0.000540564	0.0017	0.0011	0.0006	0	0	0	0.928	0.001	0.494318	0	EPHB2	Intronic	NODMS	400813	583905	554266	6319	6310	6310
Chr1_22895628	Chr1	TC	2	22895628	TGGCT	5	TATTC	0.00221304	0.00162879	0.00291254	0.0029039	0.0103	0.0074	0.0045	0	0.0053	0	0.3658	0.002	0.56357	0.384615	0	0.00746212	0	0.0308451	0.1	0.0692	0.0383	0	0	0	0.3886	0.001	0.439394	0	EPHB2	Intronic	NODMS	400813	583905	554266	48	57	48
Chr1_23323800	Chr1	T	1	23323800	CTGCC	10	AAAGA	0.038864	0.014226	0.0228507	0.00899124	0.0412	0.0322	0.0232	0.0222	0.0033	0.0222	0	0.031	0.863377	0.682927	0.002744	0.00217273	0.00220456	0.00270601	0.0103	0.0076	0.0049	0	0.0017	0	0.1673	0.002	0.592208	0.465753	HNRNPR	Intronic	DMS	458452	395527	405713	68	77	68
Chr1_23337654	Chr1	A	1	23337654	GTCTC	13	GTGAA	0.111312	0.0442383	0.0298737	0.0237295	0.1154	0.0917	0.068	0.0705	0.0582	0.0705	0	0.071	0.961111	0.846154	0.00155	0.00313	0.0017224	0.00308006	0.0124	0.0093	0.0062	0.0064	0.0038	0.0064	0.0477	0.005	0.361111	0	HNRNPR	Intronic	NODMS	458452	395527	405713	99	87	87
Chr1_23384419	Chr1	GA	2	23384419	CACCT	5	AGAAC	0.000796	0.000740659	0.00196153	0.0025956	0.0085	0.0059	0.0033	0	0	0	0.8299	0.001	0.514066	0.216216	0	0.000112088	0	0.000828057	0.0026	0.0018	0.0009	0	0	0	0.8667	0.001	0.489011	0	TCEA3	Splicing	NODMS	453156	379321	391274	2	11	2
Chr1_23417507	Chr1	AC	2	23417507	TCCCA	5	AAACA	0.00256667	0.00152258	0.00459855	0.002941	0.0103	0.0074	0.0045	0	0.0071	0	0.649	0.009	0.535394	0.347826	0	0.000108065	0	0.000844011	0.0026	0.0018	0.001	0	0	0	0.9174	0.001	0.491935	0	TCEA3	Intronic	NODMS	453156	379321	391274	117	126	117
Chr1_23854316	Chr1	A	1	23854316	ATGTT	13	CAAAA	0.0906308	0.0351576	0.0402458	0.0221589	0.1016	0.0795	0.0573	0.0641	0	0.0641	0	0.055	0.89831	0.736842	0.0180192	0.0239894	0.015806	0.0158586	0.0716	0.0557	0.0398	0.0513	0.0327	0.0513	0.0784	0.011	0.381702	0.27957	FUCA1	Intronic	DMS	1.0092e+06	970812	977026	43	31	31
Chr1_23967960	Chr1	A	1	23967960	GCTTC	16	TGCAG	0.153315	0.0795375	0.0527336	0.0362579	0.1883	0.1521	0.1158	0.1182	0.1107	0.1182	0	0.099	0.876502	0.666667	0.00321923	0.0100219	0.00327215	0.0116474	0.045	0.0333	0.0217	0	0.0011	0	0.033	0.008	0.35607	0.0701754	SRSF10	UTR3	NODMS	244982	247722	247279	237	252	237
Chr1_24074115	Chr1	CT	2	24074115	TGGGA	5	GGGGA	0.000642857	0.000551852	0.00135895	0.00115048	0.004	0.0029	0.0017	0.0019	0.0021	0	0.8951	0.001	0.508102	0.185185	9.28571e-05	0.000176852	0.000299915	0.000733915	0.0024	0.0016	0.0009	0	0.0021	0	0.9485	0.001	0.496032	0.0588235	MYOM3	Intronic	NODMS	26611.6	72433.5	65015.9	44	35	35
Chr1_24157870	Chr1	GT	2	24157870	ACAGG	5	CCAGA	0.000667857	0.00069186	0.00154436	0.0017479	0.0059	0.0042	0.0024	0	0	0	0.8979	0.002	0.508098	0.222222	0.000114286	0.000180233	0.000593846	0.000986044	0.0031	0.0022	0.0012	0	0	0	0.9974	0.004	0.499792	0	IFNLR1	Exonic	NODMS	54065.9	82293.1	77723.7	21	12	12
Chr1_24323252	Chr1	CAT	3	24323252	TGGAC	6	CACCT	0.005375	0.00385968	0.00657123	0.00496619	0.0188	0.0138	0.0088	0	0.0037	0	0.5003	0.004	0.547043	0.42623	0.0001375	0.000137097	0.000659427	0.00107076	0.0033	0.0023	0.0012	0	0	0	0.8586	0.001	0.512433	0.0769231	GRHL3	Intronic	NODMS	23345.1	39277.8	36698.6	3684	3701	3684
Chr1_24531167	Chr1	T	1	24531167	TTTTC	12	CCTCC	0.0697714	0.0360455	0.0247912	0.0146531	0.08	0.0654	0.0507	0.0394	0.0388	0.0471	0	0.053	0.852192	0.701754	0.00268929	0.00414752	0.0018432	0.00343533	0.0145	0.011	0.0076	0.0081	0.0063	0.0066	0.0462	0.002	0.376591	0.273504	RCAN3	Intronic	DMS	84591.2	91747.9	90589.3	50	39	39
Chr1_24651456	Chr1	GA	2	24651456	GTCAG	5	AAGCG	0.000271429	0.000428846	0.000763852	0.00103827	0.0035	0.0025	0.0015	0	0	0.0029	0.6421	0.002	0.471326	0.0540541	7.14286e-05	0.000173077	0.000263028	0.000923229	0.0029	0.002	0.0011	0	0	0	0.8586	0.002	0.510989	0	SRRM1	Exonic	NODMS	281416	227657	236360	48	57	48
Chr1_24652401	Chr1	A	1	24652401	AAGGC	16	GCTTT	0.193158	0.0593571	0.0519281	0.025811	0.1368	0.111	0.0852	0.0875	0.0571	0.0875	0	0.109	0.998168	0.980392	0.000823077	0.00411429	0.00156925	0.00377178	0.0154	0.0117	0.0079	0.0025	0	0.0025	0	0.002	0.196276	0.0833333	SRRM1	Intronic	NODMS	281416	227657	236360	32	17	17
Chr1_24662666	Chr1	CTC	3	24662666	TCTGG	5	AGAAG	0.000976923	0.00112338	0.00226975	0.0031477	0.0106	0.0074	0.0043	0	0	0	0.9485	0.001	0.504246	0.232558	0.000161538	0	0.000807692	0	0	0	0	0	0	0	0.7701	0.001	0.519231	0.0740741	SRRM1	Exonic	NODMS	281416	227657	236360	7	21	7
Chr1_24666761	Chr1	CA	2	24666761	GCCAT	6	AAAAA	0.00345926	0.00262692	0.00340754	0.00352059	0.0132	0.0097	0.0061	0.0024	0	0.0024	0.2452	0.005	0.575261	0.4	0.000174074	0.000529487	0.000633387	0.00164855	0.0055	0.0038	0.0022	0	0	0	0.7862	0.003	0.482431	0	SRRM1	Intronic	NODMS	281416	227657	236360	53	42	42
Chr1_25227386	Chr1	AC	2	25227386	TGTAT	8	AAATA	0.0186536	0.00910192	0.0207629	0.00545157	0.0255	0.02	0.0146	0.0097	0.0067	0.0043	0.0258	0.013	0.637534	0.387097	0.00610357	0.00146827	0.0125513	0.0058768	0.0191	0.0132	0.0073	0.0016	0.0034	0	0.043	0.001	0.624828	0.375	SYF2	Intronic	NODMS	360078	357401	357834	55	40	40
Chr1_25245303	Chr1	A	1	25245303	GATCT	10	GAGAG	0.0555481	0.0125198	0.0357454	0.00791516	0.0363	0.0284	0.0204	0.029	0.0143	0.029	0	0.027	0.920439	0.823529	0.00754074	0.00413086	0.0146153	0.00358879	0.0149	0.0113	0.0077	0.0014	0.0048	0.0014	0.6703	0.007	0.527435	0.4	RSRP1	Splicing	DMS	161563	183894	180279	2	11	2
Chr1_25290554	Chr1	GAAT	4	25290554	TGAAA	8	GAGTG	0.0209789	0.01396	0.0311994	0.0302293	0.1046	0.0744	0.0442	0.0012	0.0094	0.0012	0.0081	0.003	0.698872	0.5	0.000368421	0.00457714	0.000863928	0.0214319	0.0689	0.0474	0.026	0.0674	0	0.0674	0.5784	0.004	0.541729	0	RHD;RSRP1	Intronic	NODMS				86	55	55
Chr1_25351511	Chr1	A	1	25351511	TCTTT	14	GACTT	0.156416	0.0898983	0.0357294	0.0196043	0.1487	0.1291	0.1095	0.1161	0.0914	0.1161	0	0.119	0.937719	0.871795	0.000715789	0.000425	0.001552	0.0011734	0.0039	0.0028	0.0016	0.0022	0	0.0022	0.6588	0.004	0.533772	0.0909091	TMEM50A	Intronic	DMS	864882	767110	782937	114	101	101
Chr1_25352787	Chr1	T	1	25352787	TGCAC	11	CTGTT	0.0597741	0.0220286	0.0302703	0.00903128	0.0491	0.0401	0.0311	0.0179	0.0263	0.0179	0	0.034	0.883377	0.807692	0.00439259	0.0045869	0.00559483	0.00400338	0.0166	0.0126	0.0086	0.0038	0.002	0.0038	0.0942	0.002	0.392637	0.23301	TMEM50A	Intronic	DMS	864882	767110	782937	94	84	84
Chr1_25402798	Chr1	TCAT	4	25402798	CTCAC	6	TCAAC	0.00445	0.00453011	0.00986352	0.0118196	0.04	0.0282	0.0163	0.0085	0.0043	0.0085	0.907	0.004	0.492704	0.133333	5.71429e-05	7.63441e-05	0.000296923	0.000453753	0.0014	0.001	0.0005	0	0	0	0.9804	0.002	0.501536	0	RHCE	Intronic	NODMS	4065.43	3169.76	3314.75	52	75	52
Chr1_26023041	Chr1	CCT	3	26023041	GCCTG	5	CAGCC	0.00240714	0.00319368	0.00301152	0.00425851	0.016	0.0117	0.0075	0.0045	0.0041	0.0045	0.5206	0.004	0.459962	0.216216	0	2.63158e-05	0	0.000255141	0.0008	0.0005	0.0003	0	0	0	0.9327	0.001	0.494737	0	EXTL1	Exonic	NODMS	1031.53	943.447	957.707	384	370	370
Chr1_26193986	Chr1	TG	2	26193986	GAGTA	6	TAGAC	0.0058037	0.00612222	0.00554754	0.00599021	0.0241	0.0181	0.0121	0.0119	0.0046	0.0119	0.8969	0.01	0.491512	0.346154	0.00276296	0.0003125	0.0109629	0.00119698	0.0039	0.0027	0.0015	0	0	0	0.522	0.006	0.541924	0.193548	CATSPER4	Intronic	NODMS	340.554	246.653	261.854	98	109	98
Chr1_26202570	Chr1	CA	2	26202570	GCCTG	5	CCCAG	0.002808	0.00401111	0.0042711	0.00653949	0.0236	0.0171	0.0106	0.0055	0.0357	0.0055	0.6412	0.012	0.468611	0.0571429	0.000548	0.000588889	0.00165726	0.00221852	0.0072	0.005	0.0028	0	0	0	0.8046	0.007	0.516667	0	CATSPER4	Downstream	NODMS	340.554	246.653	261.854	3537	3546	3537
Chr1_26773690	Chr1	GCA	3	26773690	CCCCC	8	ACGGT	0.00453929	0.00449674	0.00399297	0.004643	0.0184	0.0138	0.0091	0.0042	0.0039	0.0042	0.792	0.005	0.516498	0.358209	0.00113214	7.71739e-05	0.00508682	0.000528966	0.0017	0.0011	0.0006	0	0	0	0.5431	0.001	0.538043	0.181818	ARID1A	Exonic	NODMS	309921	266983	273934	27	4	4
Chr1_26779184	Chr1	GAA	3	26779184	GTGGG	5	CTTCT	0.00181786	0.00152621	0.00196869	0.00238734	0.0087	0.0063	0.0039	0.0069	0	0	0.2899	0.003	0.565361	0.363636	6.78571e-05	5.63107e-05	0.000352596	0.000411879	0.0013	0.0009	0.0005	0	0	0	0.8995	0.002	0.507802	0	ARID1A	Exonic	NODMS	309921	266983	273934	162	176	162
Chr1_26864330	Chr1	GT	2	26864330	GATGG	17	GCGCG	0.0889148	0.0521056	0.0546667	0.0409741	0.175	0.1341	0.0931	0.1171	0.1403	0.1171	0.0023	0.039	0.700052	0.475	0.0265778	0.0213775	0.032919	0.020608	0.0832	0.0626	0.042	0	0	0	0.858	0.056	0.511737	0.277778	SFN	UTR3	NODMS	4.83495e+06	3.28087e+06	3.53244e+06	127	94	94
Chr1_26864364	Chr1	GC	2	26864364	TGTGT	5	CAGTG	0.0538074	0.008235	0.042778	0.00612454	0.0266	0.0205	0.0144	0.0091	0.007	0.0091	0	0.018	0.883333	0.76	0.0135222	0.012445	0.0229542	0.033014	0.1115	0.0785	0.0455	0.0013	0	0.0013	0.636	0.016	0.530556	0.333333	SFN	UTR3	NODMS	4.83495e+06	3.28087e+06	3.53244e+06	93	84	84
Chr1_27353863	Chr1	CT	2	27353863	CAAGC	5	GGACC	0.00627407	0.00114943	0.0155126	0.00190298	0.0069	0.005	0.0031	0.0016	0.0014	0.0016	0.0173	0.002	0.65198	0.363636	0	6.43678e-05	0	0.000329045	0.0011	0.0007	0.0004	0	0	0	0.7189	0.001	0.477011	0	SYTL1	UTR3	NODMS	160602	86668.3	98636.7	69	60	60
Chr1_27395826	Chr1	TG	2	27395826	CCCTA	5	GAGGG	0.002076	0.00136119	0.00206442	0.00247314	0.0088	0.0063	0.0038	0	0.0069	0	0.0854	0.002	0.617015	0.491228	0	9.70149e-05	0	0.000788153	0.0025	0.0017	0.0009	0	0	0	0.9126	0.001	0.492537	0	GPR3	Downstream	NODMS	36971.7	16118.6	19494.3	12	21	12
Chr1_27409831	Chr1	GGA	3	27409831	GCCCC	5	GGGGG	0.014637	0.0132619	0.0124968	0.0079267	0.037	0.0291	0.0212	0.0071	0.009	0.0071	0.9343	0.007	0.505291	0.396552	2.59259e-05	1.78571e-05	0.000132197	0.000162686	0.0005	0.0003	0.0002	0	0	0	0.8474	0.001	0.512346	0	WASF2	Exonic	NODMS	798096	695371	712000	140	154	140
Chr1_27760478	Chr1	T	1	27760478	ACTGA	10	CTTTA	0.018463	0.0118946	0.0112709	0.00670711	0.032	0.0253	0.0186	0.0131	0.0152	0.0131	0.015	0.02	0.654388	0.378378	0.00343704	0.00328804	0.0017323	0.00224024	0.01	0.0078	0.0055	0.0025	0.0014	0.0025	0.6569	0.001	0.52818	0.403101	FAM76A	Intronic	NODMS	73966.4	68250.5	69175.8	16	7	7
Chr1_27793701	Chr1	A	1	27793701	AGAAC	10	TAAGT	0.0404292	0.0188174	0.0194714	0.0117949	0.0542	0.0424	0.0306	0.0346	0.0136	0.0346	0	0.034	0.830616	0.625	0.000983333	0.00200435	0.0016685	0.00312607	0.0114	0.0083	0.0051	0	0.0023	0	0.0885	0.001	0.38285	0.208955	STX12	Intronic	DMS	319856	268606	276902	69	78	69
Chr1_27832936	Chr1	T	1	27832936	CCTGA	10	CTGTT	0.0250333	0.012264	0.0196562	0.00813356	0.0367	0.0285	0.0204	0.0034	0	0.0034	0.0041	0.019	0.686914	0.464286	0.00484074	0.00494267	0.00610727	0.0107001	0.037	0.0263	0.0156	0.0103	0.0042	0.0103	0.4302	0.004	0.551358	0.380952	PPP1R8	Intronic	DMS	462312	386823	399044	120	129	120
Chr1_27892262	Chr1	A	1	27892262	AGAAG	10	GGTCA	0.039636	0.0181558	0.0211982	0.011747	0.0534	0.0416	0.0299	0.0295	0	0.0295	0	0.036	0.786234	0.619048	0.003136	0.00264286	0.00379851	0.00315749	0.0121	0.009	0.0058	0.0016	0	0.0016	0.6887	0.002	0.526753	0.351351	RPA2	Intronic	DMS	620988	524208	539875	15	24	15
Chr1_27907061	Chr1	A	1	27907061	CAAAG	12	GGTCT	0.0871357	0.0339765	0.0329992	0.0162548	0.0827	0.0665	0.0502	0.0263	0.0039	0.0263	0	0.05	0.953353	0.806452	0.00222857	0.00357449	0.00266282	0.00333354	0.0136	0.0102	0.0069	0.0034	0.0019	0.0034	0.0083	0.002	0.336188	0.192308	RPA2	Intronic	DMS	620988	524208	539875	20	31	20
Chr1_27945187	Chr1	GA	2	27945187	AGGCT	5	CCAGC	0.00108636	0.000945312	0.00245825	0.00309536	0.0102	0.0071	0.004	0.004	0	0.004	0.6489	0.001	0.53267	0.242424	0	0.000129688	0	0.00102936	0.0032	0.0022	0.0012	0	0	0	0.9133	0.001	0.492188	0	SMPDL3B	Intronic	NODMS	267347	297770	292845	44	35	35
Chr1_28027762	Chr1	AC	2	28027762	TTAAA	5	AACCA	0.000678571	0.000886408	0.000905679	0.00173172	0.0061	0.0043	0.0026	0.0052	0.0014	0	0.6778	0.004	0.525659	0	0	1.84466e-05	0	0.000106805	0.0003	0.0002	0.0001	0	0	0	0.8136		0.485437	0	EYA3	Intronic	NODMS	139901	112077	116581	26	17	17
Chr1_28048325	Chr1	A	1	28048325	ATGTG	11	CAAAA	0.0466464	0.0205873	0.0195471	0.0134475	0.0609	0.0475	0.034	0.0276	0.0229	0.0314	0	0.03	0.890581	0.774194	0.00664643	0.00606471	0.00554536	0.00329374	0.0159	0.0127	0.0094	0.0063	0.006	0.0074	0.5352	0.006	0.46166	0.229885	EYA3	Intronic	DMS	139901	112077	116581	57	47	47
Chr1_28096456	Chr1	T	1	28096456	CTGAC	11	ACCTC	0.0589038	0.0209727	0.0281453	0.0108089	0.0534	0.0426	0.0318	0.0235	0.0318	0.0235	0	0.042	0.894522	0.8	0.00574615	0.0163136	0.00626874	0.0212412	0.08	0.0588	0.0376	0.0029	0	0.0029	0.0909	0.016	0.386364	0.0434783	EYA3;PTAFR	Intergenic	DMS				7819	7829	7819
Chr1_28459218	Chr1	A	1	28459218	GGAGG	10	GTAGT	0.0462393	0.020137	0.0182251	0.0104472	0.0515	0.041	0.0306	0.029	0.0242	0.0307	0	0.037	0.89418	0.784314	0.00143571	0.00198704	0.00112574	0.00199402	0.008	0.006	0.004	0.001	0.003	0.0026	0.3078	0.002	0.437335	0.186667	PHACTR4	Exonic	DMS	175458	172483	172964	40	31	31
Chr1_28526898	Chr1	A	1	28526898	CTCGG	15	GAAAG	0.140781	0.0609361	0.039827	0.0130385	0.1001	0.087	0.074	0.0693	0.0667	0.0693	0	0.076	0.964784	0.896552	0.00198889	0.00489672	0.00248958	0.0058964	0.0226	0.0167	0.0108	0.0027	0.0042	0.0027	0.0035	0.002	0.304189	0.186667	RCC1	Intronic	NODMS	751602	532942	568339	2959	2945	2945
Chr1_28594574	Chr1	A	1	28594574	GTTTC	12	GAAAA	0.0631654	0.0415935	0.024062	0.0136218	0.0825	0.0688	0.0552	0.0631	0.0238	0.0631	0	0.048	0.797146	0.688525	0.0101769	0.0129806	0.00891633	0.0150645	0.0582	0.0431	0.028	0.0278	0.0167	0.0278	0.7316	0.025	0.476737	0.1	RAB42	UTR3	DMS	34173.6	18659.3	21170.7	869	858	858
Chr1_28603449	Chr1	A	1	28603449	GCATT	11	TCCAA	0.0471893	0.0148906	0.0236633	0.00680322	0.0353	0.0285	0.0217	0.0119	0.0221	0.0119	0	0.022	0.915737	0.741935	0.00415714	0.00531979	0.00271167	0.00363288	0.0162	0.0126	0.009	0.0059	0.0057	0.0059	0.1126	0.004	0.401228	0.209524	TAF12	UTR3	DMS	215180	197918	200712	125	115	115
Chr1_28710728	Chr1	T	1	28710728	GTAAC	12	AAATA	0.0428192	0.0157964	0.0216831	0.0109324	0.0486	0.0377	0.0267	0.0244	0.0029	0.0244	0	0.026	0.872567	0.666667	0.02195	0.025641	0.0147562	0.0236659	0.0966	0.073	0.0493	0.0061	0.0086	0.0061	0.8813	0.012	0.490269	0.413043	GMEB1	Intronic	DMS	87670	61792.6	65981.6	86	97	86
Chr1_29015578	Chr1	A	1	29015578	CAAAG	12	GAAAG	0.0724222	0.0254763	0.0311717	0.0136722	0.0665	0.0528	0.0391	0.0189	0	0.0189	0	0.043	0.928116	0.8	0.00771852	0.0184925	0.00875468	0.0187306	0.0747	0.056	0.0372	0.0492	0.0795	0.0492	0.002	0.014	0.304261	0.111111	EPB41	Intronic	DMS	183791	192933	191453	113	102	102
Chr1_29018124	Chr1	TC	2	29018124	TTTTT	5	CCTTT	0.000708	0.000579012	0.00153465	0.00147922	0.005	0.0035	0.0021	0	0	0	0.6633	0.001	0.528889	0.266667	0.0002	0.000160494	0.000734847	0.000907402	0.0029	0.002	0.0011	0	0	0	0.8204	0.001	0.515062	0.129032	EPB41	Intronic	NODMS	183791	192933	191453	99	90	90
Chr1_29018177	Chr1	TTG	3	29018177	ATATT	5	CTGAC	0.00082963	0.0013617	0.00136919	0.00209132	0.0076	0.0055	0.0035	0.0016	0	0.0016	0.5989	0.002	0.466706	0.140351	0	0	0	0	0	0	0	0	0	0	1		0.5	0	EPB41	Intronic	NODMS	183791	192933	191453	46	32	32
Chr1_29148706	Chr1	CTT	3	29148706	TCTTC	5	GCTGC	0.00223214	0.002816	0.0025246	0.00351095	0.0133	0.0098	0.0063	0.0018	0	0.0018	0.614	0.005	0.46875	0.115385	3.92857e-05	7.1e-05	0.000204135	0.000706441	0.0022	0.0015	0.0008	0	0	0	0.8379	0.001	0.512679	0.0666667	SRSF4	Exonic	NODMS	698308	649485	657388	520	506	506
Chr1_29150023	Chr1	A	1	29150023	CTTTG	10	GAAAA	0.0206038	0.0120974	0.0133909	0.00767709	0.0351	0.0275	0.0198	0.012	0.0159	0.012	0.0006	0.013	0.726085	0.53012	0.00278077	0.00357564	0.00234127	0.00532007	0.0195	0.0142	0.0089	0.004	0.0023	0.004	0.976	0.001	0.498028	0.408602	SRSF4	Intronic	DMS	698308	649485	657388	79	70	70
Chr1_29154916	Chr1	A	1	29154916	TGAAG	10	GTGTG	0.0303571	0.01466	0.0174185	0.00837157	0.0398	0.0314	0.023	0.0141	0.005	0.0141	0	0.027	0.771071	0.622222	0.00263929	0.002034	0.00252139	0.00202308	0.0081	0.0061	0.0041	0.0033	0.005	0.0033	0.3732	0.006	0.555179	0.27027	SRSF4	Intronic	DMS	698308	649485	657388	6	15	6
Chr1_29307166	Chr1	CTC	3	29307166	CCCTT	5	TTCCT	0.00129286	0.00174	0.00252048	0.00330672	0.0117	0.0084	0.005	0.0029	0.0065	0.0029	0.8588	0.002	0.48891	0.193548	0	9.15789e-05	0	0.000649804	0.002	0.0014	0.0007	0	0	0	0.8	0.001	0.484211	0	PTPRU	Intronic	NODMS	145265	53962.1	68742.1	1738	1752	1738
Chr1_29316176	Chr1	GT	2	29316176	TATAG	8	CTGTG	0.0117107	0.00997586	0.00783569	0.00483272	0.0245	0.0196	0.0148	0.0056	0.0116	0.0056	0.4795	0.012	0.54454	0.34375	0.00536429	0.00105747	0.0122332	0.00338953	0.0112	0.0078	0.0044	0	0	0	0.0854	0.001	0.608374	0.41791	PTPRU	Intronic	NODMS	145265	53962.1	68742.1	25	40	25
Chr1_29316193	Chr1	TG	2	29316193	GTGTC	5	TTGGG	0.00223214	0.00205647	0.00187446	0.00295573	0.0109	0.008	0.005	0.0016	0	0.0016	0.1935	0.001	0.582143	0.47619	0.000371429	0.000242353	0.00101554	0.00105188	0.0034	0.0023	0.0013	0	0	0	0.5764	0.001	0.535294	0.210526	PTPRU	Intronic	NODMS	145265	53962.1	68742.1	42	51	42
Chr1_31005791	Chr1	AG	2	31005791	AAAAA	16	ATAGG	0.175789	0.182675	0.0356399	0.070111	0.393	0.3229	0.2528	0.1897	0.2662	0.1897	0.5036	0.179	0.448529	0.215385	0.00196111	0.000992647	0.00364755	0.00341718	0.0112	0.0078	0.0044	0	0	0	0.1459	0.001	0.611928	0.4	PUM1	Intronic	NODMS	395878	405215	403703	61	30	30
Chr1_31185132	Chr1	GA	2	31185132	GTAAG	5	CTTCT	0	0.000359649	0	0.00141382	0.0046	0.0032	0.0018	0	0	0	0.6196	0.001	0.464912	0	0	0	0	0	0	0	0	0	0	0	1		0.5	0	NKAIN1	Intronic	NODMS	2809.6	2424.01	2486.43	1118	1127	1118
Chr1_31293158	Chr1	A	1	31293158	GATTT	11	TCACT	0.0317593	0.0141113	0.0214331	0.00824194	0.0388	0.0306	0.0224	0.0197	0.0176	0.0197	0	0.017	0.799074	0.619718	0.00577778	0.00444875	0.00559546	0.00476072	0.0187	0.014	0.0092	0	0.0103	0	0.2366	0.008	0.576389	0.32	SNRNP40	Intronic	DMS	346639	273360	285223	60	50	50
Chr1_31433042	Chr1	CAG	3	31433042	CCACA	5	GTGGC	0.00066	6.875e-05	0.00157607	0.000545686	0.0017	0.0012	0.0006	0	0	0	0.2896	0.001	0.5725	0.266667	0.17222	0.176194	0.043968	0.0510845	0.3294	0.2784	0.2273	0.2	0.1951	0.2	0.7218	0.195	0.475625	0.289855	SERINC2	Exonic	NODMS	1.55646e+06	1.85921e+06	1.8102e+06	76	90	76
Chr1_31579063	Chr1	TG	2	31579063	TGGTA	8	AGACA	0.0108107	0.00659899	0.00845278	0.00440584	0.0198	0.0154	0.011	0.0058	0.0147	0.0058	0.012	0.006	0.655844	0.415094	0.00208929	0.000610101	0.00662901	0.00114931	0.0041	0.0029	0.0018	0	0	0	0.2264	0.001	0.575036	0.322581	TINAGL1	Intronic	NODMS	730683	791497	781652	2468	2483	2468
Chr1_31579083	Chr1	AG	2	31579083	GAGAC	5	AAAGA	0.00285	0.00257822	0.00252311	0.00288947	0.0112	0.0084	0.0055	0.0022	0.0032	0.0026	0.4305	0.003	0.548798	0.368421	0.000282143	0.000272277	0.000559371	0.000864723	0.0029	0.002	0.0011	0	0	0	0.4321	0.001	0.548621	0.195122	TINAGL1	Intronic	NODMS	730683	791497	781652	2488	2497	2488
Chr1_31662497	Chr1	CA	2	31662497	CTCAG	6	GGTGC	0.0156731	0.00492029	0.0543479	0.00460125	0.0187	0.0141	0.0095	0	0	0	0.7766	0.002	0.518952	0.4375	0.000434615	0.000223188	0.00128331	0.0011601	0.0037	0.0025	0.0014	0	0	0	0.5932	0.001	0.535674	0.1875	COL16A1	Intronic	NODMS	158082	130329	134821	89	78	78
Chr1_31662513	Chr1	CA	2	31662513	AGGTG	6	TGCAC	0.00457692	0.00510267	0.00364347	0.00536214	0.0212	0.0158	0.0105	0	0.0062	0	0.898	0.012	0.508462	0	0.000430769	0.000222667	0.00126454	0.000921097	0.003	0.0021	0.0011	0	0	0	0.7035	0.002	0.525128	0.125	COL16A1	Intronic	NODMS	158082	130329	134821	73	62	62
Chr1_31681071	Chr1	AG	2	31681071	CCTGA	5	CCCAG	0.000296154	0.000156716	0.00148077	0.000765531	0.0025	0.0017	0.0009	0	0	0	0.9727	0.005	0.497704	0.0740741	0	0.000129851	0	0.000740314	0.0024	0.0016	0.0009	0	0	0	0.8239	0.001	0.485075	0	COL16A1	Intronic	NODMS	158082	130329	134821	4	13	4
Chr1_31727379	Chr1	AT	2	31727379	GAGAG	5	TTATA	8.69565e-05	0.000877586	0.000407862	0.00253418	0.0085	0.0059	0.0034	0	0	0	0.42	0.001	0.442279	0.0606061	0.00013913	0.00015	0.00065258	0.00113248	0.0035	0.0024	0.0013	0	0	0	0.8587	0.001	0.512744	0.08	ADGRB2	UTR3	NODMS	15943.5	9986.03	10950.4	226	217	217
Chr1_31737352	Chr1	AC	2	31737352	AGCAA	5	TGCGC	0.00082963	0.0006	0.00166707	0.00162216	0.0055	0.0038	0.0022	0	0	0	0.5224	0.001	0.540913	0.272727	0.000162963	8.37209e-05	0.000578727	0.000545992	0.0017	0.0012	0.0006	0	0	0	0.7011	0.001	0.524548	0.129032	ADGRB2	Intronic	NODMS	15943.5	9986.03	10950.4	76	67	67
Chr1_31793204	Chr1	AG	2	31793204	GTGAA	9	GCTGC	0.0188308	0.010687	0.0194239	0.00654255	0.0303	0.0238	0.0172	0.0069	0.0179	0.0069	0.3899	0.025	0.557414	0.363636	0.000442308	0.00315942	0.00128876	0.0131699	0.0427	0.0295	0.0163	0	0	0	0.1608	0.001	0.406355	0.125	SPOCD1	Intronic	NODMS	14468.9	9894.88	10635.3	73	56	56
Chr1_31915991	Chr1	A	1	31915991	CCTTT	14	TTATA	0.100278	0.0223832	0.0371589	0.011547	0.057	0.0455	0.0339	0.0238	0.0285	0.0238	0	0.039	0.991033	0.928571	0.00260741	0.00515789	0.00198791	0.00297953	0.0141	0.0111	0.0081	0.0086	0.007	0.0086	0.0001	0.003	0.246394	0.196429	PTP4A2	Intronic	DMS	828115	740556	754730	4	17	4
Chr1_31919115	Chr1	A	1	31919115	AAGTG	11	TCAAT	0.04475	0.0155581	0.0194809	0.0101413	0.046	0.0358	0.0257	0.0207	0.021	0.0207	0	0.028	0.934476	0.756757	0.00475	0.00420323	0.00571511	0.00427962	0.017	0.0128	0.0085	0.0083	0.007	0.0083	0.9704	0.007	0.503024	0.129032	PTP4A2	UTR5	DMS	828115	740556	754730	52	42	42
Chr1_32162257	Chr1	TG	2	32162257	TTACT	5	TATTG	0.00136429	0.00176931	0.00194187	0.00244996	0.0091	0.0067	0.0042	0.0018	0.0055	0	0.6517	0.002	0.472065	0.225352	0.00294643	0.00019703	0.0128682	0.000663094	0.0022	0.0015	0.0009	0	0	0	0.1927	0.001	0.580622	0.318182	KPNA6	Intronic	NODMS	255323	213005	219855	103	94	94
Chr1_32204645	Chr1	TG	2	32204645	GTCTA	5	TTCCT	0.00189643	0.00156058	0.00184961	0.00190275	0.0073	0.0054	0.0035	0	0.0019	0.0029	0.2979	0.004	0.564217	0.292683	0.0001	0.000121154	0.000217124	0.000423509	0.0014	0.001	0.0005	0	0	0	0.5778	0.001	0.534341	0	CCDC28B	Exonic	NODMS	55249.4	43274.7	45213.2	25	34	25
Chr1_32422655	Chr1	A	1	32422655	CTCAG	14	TTGCC	0.112273	0.0229881	0.0396288	0.0108247	0.0555	0.0446	0.0338	0.0212	0.0281	0.0212	0	0.052	0.99923	0.977778	0.00380455	0.0178102	0.00446282	0.0247193	0.092	0.0672	0.0425	0.0146	0.0022	0.0146	0	0.004	0.164099	0.181818	BSDC1;ZBTB8B	Intergenic	DMS				28194	28207	28194
Chr1_32485223	Chr1	GAT	3	32485223	CACCC	5	TTGAT	0.00134074	0.00129359	0.0019496	0.00222476	0.008	0.0057	0.0035	0.0044	0	0.0044	0.747	0.001	0.520893	0.327869	8.88889e-05	0.000101282	0.000453246	0.00066612	0.0021	0.0014	0.0008	0	0	0	0.9357	0.003	0.505223	0	ZBTB8B	Exonic	NODMS	64.9791	110.593	103.209	123	137	123
Chr1_32600377	Chr1	GAA	3	32600377	ATAGT	5	AAAGA	0.00171071	0.00131616	0.0031755	0.00275031	0.0096	0.0068	0.0041	0.0045	0.0074	0.0045	0.5453	0.001	0.537518	0.3	0	3.83838e-05	0	0.000379981	0.0012	0.0008	0.0004	0	0	0	0.9351	0.001	0.494949	0	ZBTB8A	Exonic	NODMS	23906.6	17081.4	18186.2	110	124	110
Chr1_32621966	Chr1	A	1	32621966	TAGAG	16	GGAAA	0.22372	0.0424927	0.0605887	0.02241	0.1097	0.0873	0.0649	0.0404	0.046	0.0404	0	0.091	0.997273	0.974359	0.0012	0.00669455	0.00141739	0.00536339	0.0228	0.0174	0.0121	0.0018	0.0074	0.0018	0	0.003	0.134545	0.0615385	ZBTB8OS	Intronic	DMS	123928	114948	116401	18	33	18
Chr1_32634844	Chr1	CA	2	32634844	CAAAT	5	AAATA	0.000192857	0.000299038	0.000682918	0.00102352	0.0034	0.0023	0.0013	0	0	0	0.9711	0.001	0.497768	0.097561	3.57143e-05	6.34615e-05	0.000185577	0.000325239	0.001	0.0007	0.0004	0	0	0	0.9734	0.002	0.49794	0	ZBTB8OS	Intronic	NODMS	123928	114948	116401	52	61	52
Chr1_32669434	Chr1	T	1	32669434	CAGTA	10	CTTAA	0.0361333	0.011631	0.0205248	0.00679476	0.032	0.0252	0.0184	0.0152	0.0032	0.0152	0	0.02	0.895556	0.714286	0.00362222	0.003577	0.00400012	0.00403055	0.0157	0.0116	0.0076	0.0048	0	0.0048	0.8574	0.004	0.488704	0.181818	RBBP4	Intronic	DMS	460498	352157	369696	51	42	42
Chr1_32680338	Chr1	T	1	32680338	TGGTG	11	GTTGT	0.103756	0.0482015	0.0334454	0.0416299	0.1731	0.1315	0.0898	0.0339	0.0323	0.0339	0	0.046	0.886154	0.819672	0.002232	0.00346308	0.00360252	0.00463005	0.0174	0.0127	0.0081	0.0054	0.006	0.0054	0.0654	0.002	0.374154	0.231884	RBBP4;SYNC	UTR3	DMS				433	443	433
Chr1_32680512	Chr1	T	1	32680512	GTTGC	11	AGGAG	0.0751222	0.0256821	0.0306117	0.00453072	0.0393	0.0347	0.0302	0.028	0.0241	0.028	0	0.035	0.982584	0.943396	0.00362963	0.00605952	0.00278712	0.00180714	0.0115	0.0097	0.0079	0.0063	0.0059	0.0063	0	0.005	0.162478	0.0816327	RBBP4;SYNC	UTR3	DMS				607	617	607
Chr1_32936733	Chr1	A	1	32936733	CTTGG	17	TTCCA	0.177946	0.0324659	0.0558592	0.0094277	0.0607	0.0513	0.0419	0.031	0.0181	0.031	0	0.07	1	1	0.002625	0.00862747	0.00305119	0.00608703	0.0269	0.0208	0.0147	0.0064	0.009	0.0064	0	0.004	0.112637	0.0909091	RNF19B	UTR3	DMS	793791	493481	542095	36	20	20
Chr1_33098211	Chr1	TG	2	33098211	TCAGT	5	TATTT	0.0026	0.00134884	0.00382633	0.00260678	0.0092	0.0066	0.004	0.0038	0	0.0038	0.2672	0.004	0.572004	0.382979	0.000369231	0.000187209	0.00127935	0.000752175	0.0024	0.0017	0.0009	0	0	0	0.9231	0.004	0.506261	0.137931	AZIN2	Intronic	NODMS	20515.6	18581.3	18894.4	32	41	32
Chr1_33334057	Chr1	A	1	33334057	TACTT	10	GGGGA	0.0523333	0.0162796	0.0284728	0.010906	0.049	0.0381	0.0272	0.0261	0.0087	0.0261	0	0.03	0.883598	0.792453	0.00396667	0.00342959	0.00492116	0.00298593	0.0124	0.0094	0.0064	0.0034	0	0.0034	0.8454	0.004	0.487717	0.225352	PHC2	Intronic	DMS	678487	636057	642926	32	23	23
Chr1_33494158	Chr1	AC	2	33494158	CACAA	6	GCGCG	0.00526786	0.006928	0.0047057	0.0211586	0.0704	0.0492	0.0281	0	0	0	0.2142	0.003	0.576964	0.387755	0.000210714	0.000108	0.00068886	0.000431203	0.0014	0.001	0.0005	0	0	0	0.8154	0.002	0.514464	0.125	ZSCAN20	Intronic	NODMS	12308.3	13432	13250.1	59	48	48
Chr1_33636580	Chr1	CA	2	33636580	ACGTG	5	GAGGG	0.000791304	0.000526866	0.00371155	0.00192273	0.0063	0.0044	0.0024	0	0	0	0.8424	0.011	0.486048	0.0833333	0.000630435	0	0.00238135	0	0	0	0	0	0	0	0.5354	0.001	0.543478	0.16	CSMD2	Intronic	NODMS	3389.21	2622.75	2746.82	26	35	26
Chr1_34165638	Chr1	CA	2	34165638	GCACT	5	GGCAC	0.000452381	0.000815873	0.00202311	0.00222027	0.0075	0.0053	0.003	0.0051	0	0.0051	0.5422	0.001	0.455404	0.0645161	0.000233333	0.000107937	0.0010435	0.000540224	0.0017	0.0012	0.0006	0	0	0	0.9876	0.004	0.501134	0.0909091	CSMD2	Intronic	NODMS	3389.21	2622.75	2746.82	364	373	364
Chr1_34867478	Chr1	CA	2	34867478	TCCAG	5	CTCTG	0.00352593	0.00142872	0.00490635	0.00258472	0.0092	0.0066	0.004	0	0	0	0.1022	0.005	0.603428	0.409091	0.000196296	0.000279787	0.00100092	0.00104948	0.0034	0.0024	0.0013	0.0029	0	0.0029	0.777	0.001	0.482072	0.0571429	DLGAP3	Intronic	NODMS	2299.45	3629.72	3414.37	57	48	48
Chr1_35005314	Chr1	TC	2	35005314	AAGGG	5	ATACA	0.00153929	0.000866667	0.00247521	0.00238352	0.008	0.0056	0.0033	0	0	0	0.1415	0.001	0.591518	0.377358	0.000275	4.47917e-05	0.00142894	0.000436575	0.0014	0.0009	0.0005	0	0	0	0.8367	0.005	0.512835	0.0689655	ZMYM6	Intronic	NODMS	27077.6	26640.4	26711.2	42	51	42
Chr1_35020471	Chr1	A	1	35020471	CCTTT	11	GAAAA	0.0519536	0.0285574	0.0289478	0.0231386	0.098	0.0748	0.0517	0.0358	0.0223	0.0224	0	0.026	0.752475	0.505263	0.008975	0.00567921	0.0114039	0.00724296	0.0274	0.0202	0.0129	0.0075	0.0019	0.0053	0.2269	0.005	0.574788	0.385542	ZMYM6	Intronic	DMS	27077.6	26640.4	26711.2	4	14	4
Chr1_35095800	Chr1	T	1	35095800	TATTA	10	CTTTT	0.0222429	0.0171545	0.0114776	0.0265489	0.0968	0.0703	0.0437	0.0188	0.0041	0.0188	0.0001	0.015	0.747835	0.533333	0.00263571	0.00274646	0.00229926	0.00232919	0.0097	0.0074	0.0051	0.0012	0.0054	0.0012	0.8638	0.001	0.489358	0.319328	ZMYM1	Intronic	DMS	61043.5	49932.2	51730.9	18	9	9
Chr1_35112178	Chr1	TTG	3	35112178	GATTT	6	AGACA	0.0022	0.00235059	0.00212097	0.00183076	0.0078	0.006	0.0042	0.0026	0.0039	0.0026	0.4066	0.001	0.446841	0.321429	0	8.47059e-05	0	0.000237886	0.0008	0.0006	0.0003	0.0004	0	0.0004	0.2326	0.001	0.423529	0	ZMYM1	Intronic	NODMS	61043.5	49932.2	51730.9	48	65	48
Chr1_35361172	Chr1	T	1	35361172	GTTTG	10	CCTTT	0.0377036	0.0159369	0.0208158	0.00827919	0.0408	0.0325	0.0242	0.0195	0.0198	0.0218	0	0.032	0.842753	0.695652	0.00531429	0.00502913	0.00526808	0.00298044	0.014	0.011	0.008	0.0044	0.0041	0.0038	0.4811	0.002	0.456484	0.302158	ZMYM4-AS1	ncRNA_Intronic	DMS	1029.2	816.735	851.129	2004	2013	2004
Chr1_35361358	Chr1	T	1	35361358	ACTGA	12	AATTT	0.0477786	0.0169432	0.0241129	0.00915275	0.0444	0.0352	0.0261	0.0238	0.0028	0.0238	0	0.028	0.905451	0.758621	0.00578571	0.00566526	0.0079505	0.00765898	0.0286	0.021	0.0133	0.0024	0.0028	0.0024	0.7265	0.004	0.521805	0.372093	ZMYM4-AS1	ncRNA_Intronic	DMS	1029.2	816.735	851.129	2190	2201	2190
Chr1_35413954	Chr1	T	1	35413954	TTTTC	10	CTTGT	0.0251607	0.0175108	0.0153229	0.0109827	0.0505	0.0395	0.0285	0.0229	0.021	0.0236	0.0016	0.02	0.695203	0.419753	0.00319286	0.00253333	0.00295344	0.00171695	0.0077	0.006	0.0043	0.0024	0.0031	0.0011	0.3785	0.002	0.554447	0.366972	ZMYM4	Intronic	DMS	149809	137886	139816	16492	16501	16492
Chr1_35414092	Chr1	T	1	35414092	GGTGA	10	ATTGT	0.0342714	0.011274	0.0208856	0.00472811	0.0255	0.0207	0.016	0.0124	0.0147	0.019	0	0.017	0.881525	0.730769	0.00316071	0.00347981	0.00163758	0.00236433	0.0106	0.0082	0.0058	0.002	0.0034	0.0052	0.4625	0.003	0.45467	0.217822	ZMYM4	Intronic	DMS	149809	137886	139816	16630	16639	16630
Chr1_35419445	Chr1	T	1	35419445	TTCTC	11	CCCCT	0.082055	0.0258333	0.0342387	0.0140968	0.0681	0.054	0.0399	0.0219	0.0091	0.0219	0	0.046	0.958642	0.818182	0.001195	0.00374198	0.00172351	0.00405983	0.0159	0.0119	0.0078	0.0031	0.0039	0.0031	0.0015	0.002	0.269753	0.131579	ZMYM4	Intronic	DMS	149809	137886	139816	21983	21993	21983
Chr1_35554312	Chr1	A	1	35554312	TTTCT	11	TCTTA	0.03965	0.0112062	0.0226519	0.00702085	0.0323	0.0252	0.0182	0.0032	0.0025	0.0032	0	0.02	0.926989	0.72	0.00539091	0.00424625	0.00495185	0.00433846	0.0173	0.0129	0.0086	0	0	0	0.3391	0.001	0.566761	0.4	KIAA0319L	Intronic	DMS	199776	208270	206895	37	27	27
Chr1_35590142	Chr1	GT	2	35590142	TAGTG	5	ATCCG	0.00128261	0.000915278	0.00332561	0.00227007	0.0077	0.0055	0.0032	0	0	0	0.8826	0.004	0.510266	0.222222	0	7.91667e-05	0	0.00066707	0.0021	0.0014	0.0007	0	0	0	0.9204	0.001	0.493056	0	TFAP2E	Intronic	NODMS	11000.1	10131.5	10272.1	94	103	94
Chr1_35738058	Chr1	TTC	3	35738058	CCAAT	5	AGCTG	0.00595714	0.0165915	0.0240977	0.0381712	0.1311	0.0929	0.0548	0	0.0035	0	0.9903	0.011	0.49924	0.0444444	0.000132143	5e-05	0.000686634	0.000339822	0.0011	0.0007	0.0004	0	0	0	0.9031	0.003	0.507599	0.0689655	CLSPN	Exonic	NODMS	62389.9	35806.3	40109.7	39	25	25
Chr1_35763067	Chr1	A	1	35763067	CAGTT	10	TTAAG	0.0174375	0.00737625	0.0133854	0.00530663	0.0233	0.018	0.0127	0.0125	0.0095	0.0125	0.0004	0.015	0.740625	0.585366	0.005425	0.0038975	0.00861927	0.00391548	0.0156	0.0117	0.0078	0.005	0	0.005	0.6462	0.005	0.53099	0.321429	CLSPN	Intronic	DMS	62389.9	35806.3	40109.7	92	83	83
Chr1_35816840	Chr1	A	1	35816840	AAAAG	10	TAGCA	0.0314778	0.0138951	0.0197294	0.0114011	0.0481	0.0367	0.0253	0.0125	0.0062	0.0125	0	0.026	0.782972	0.603774	0.00628889	0.00721707	0.0068872	0.00843186	0.0325	0.0241	0.0156	0.005	0.0104	0.005	0.9245	0.011	0.493902	0.12766	AGO4	Intronic	DMS	85249.3	69087.6	71703.8	41	32	32
Chr1_35832418	Chr1	T	1	35832418	TCTTC	13	CAAAG	0.09829	0.0299492	0.0285461	0.0187587	0.0862	0.0675	0.0487	0.0288	0.0288	0.0288	0	0.058	0.979508	0.904762	0.00461	0.012441	0.00512347	0.0124177	0.0497	0.0373	0.0249	0.0032	0.0064	0.0032	0.0036	0.005	0.282377	0.176471	AGO4	Intronic	DMS	85249.3	69087.6	71703.8	18	6	6
Chr1_35850817	Chr1	A	1	35850817	CGAAC	10	CATTA	0.031387	0.00481429	0.0218858	0.00540474	0.021	0.0156	0.0102	0.0049	0	0.0049	0	0.01	0.904348	0.730769	0.0319174	0.0789414	0.0173743	0.0158413	0.1265	0.1106	0.0948	0.0756	0.1	0.0756	0	0.062	0.0248447	0.0229885	AGO4	Intronic	DMS	85249.3	69087.6	71703.8	36	27	27
Chr1_35982790	Chr1	A	1	35982790	TCCAG	10	CTTTG	0.0222231	0.0158076	0.0124515	0.00695656	0.0367	0.0297	0.0228	0.0163	0.0167	0.0163	0.0312	0.022	0.644814	0.458333	0.00320769	0.0038303	0.00324925	0.00399663	0.0158	0.0118	0.0078	0	0.0033	0	0.5968	0.004	0.464452	0.262295	AGO3	Intronic	NODMS	20235	18649.9	18906.5	9279	9288	9279
Chr1_36009425	Chr1	A	1	36009425	GAGCT	10	GATAT	0.0469926	0.014451	0.0270326	0.00766052	0.0374	0.0298	0.0221	0.0106	0	0.0106	0	0.029	0.896026	0.782609	0.00366296	0.00320729	0.00491831	0.00226045	0.01	0.0077	0.0055	0.0016	0	0.0016	0.4804	0.003	0.45544	0.238095	AGO3	Intronic	DMS	20235	18649.9	18906.5	49	40	40
Chr1_36014163	Chr1	T	1	36014163	AACCA	13	GAGAC	0.1061	0.0306564	0.0461508	0.0177077	0.0838	0.0661	0.0484	0.0473	0.0366	0.0473	0	0.059	0.992929	0.944444	0.00272778	0.00447455	0.00448563	0.00284376	0.013	0.0102	0.0073	0.003	0	0.003	0.0013	0.003	0.246465	0.129032	AGO3	Intronic	DMS	20235	18649.9	18906.5	115	127	115
Chr1_36086781	Chr1	TC	2	36086781	GGCTG	5	AACCT	0.0006	0.000639583	0.0013784	0.00161177	0.0055	0.0039	0.0023	0.0019	0	0.0019	0.9381	0.001	0.504836	0.226415	6.78571e-05	0.000115625	0.000352596	0.00112697	0.0035	0.0024	0.0012	0	0	0	0.8413	0.001	0.512463	0.0666667	TEKT2	Exonic	NODMS	970.467	1436.74	1361.26	66	57	57
Chr1_36177829	Chr1	GT	2	36177829	TGTGG	5	CTCCT	0.0012	0.000723529	0.00355359	0.0022773	0.0076	0.0053	0.003	0	0	0	0.7493	0.001	0.52451	0.214286	0	0.000252941	0	0.00178856	0.0056	0.0038	0.002	0	0	0	0.8983	0.001	0.490196	0	MAP7D1	Intronic	NODMS	346681	299447	307093	43	34	34
Chr1_36179596	Chr1	TCC	3	36179596	TGCCA	5	ATCCT	0.0024963	0.00250602	0.00228821	0.00316202	0.012	0.0088	0.0057	0.0016	0.0032	0.0016	0.3949	0.001	0.554663	0.421053	0.00012963	1.08434e-05	0.000382792	9.81909e-05	0.0003	0.0002	0.0001	0	0	0	0.4387	0.001	0.549755	0.137931	MAP7D1	Intronic	NODMS	346681	299447	307093	39	53	39
Chr1_36282668	Chr1	TC	2	36282668	GCCGA	5	GTTCA	0.000578571	0.000488119	0.0012266	0.00183801	0.006	0.0042	0.0023	0	0	0.0053	0.3286	0.001	0.560467	0.272727	0.000217857	9.20792e-05	0.00100572	0.000720792	0.0023	0.0015	0.0008	0	0	0	0.7361	0.002	0.520863	0.0666667	THRAP3	Exonic	NODMS	820551	638007	667558	32	23	23
Chr1_36422701	Chr1	T	1	36422701	TTCTC	13	AAATG	0.0596393	0.0239081	0.035479	0.0154624	0.0703	0.0548	0.0394	0.0286	0.0035	0.0286	0	0.055	0.819145	0.681818	0.0160107	0.0217895	0.0135686	0.0185752	0.0775	0.0589	0.0404	0.0322	0.014	0.0322	0.1869	0.041	0.416736	0	OSCP1	Intronic	DMS	35604.7	36107.9	36026.4	66	54	54
Chr1_36804989	Chr1	CT	2	36804989	ACCTG	5	GCTGT	0.000357143	0.000482474	0.00110014	0.00196925	0.0064	0.0044	0.0025	0	0	0	0.9693	0.005	0.502393	0	0.000285714	0.000128866	0.00148461	0.000730761	0.0023	0.0016	0.0009	0	0	0	0.974	0.007	0.497975	0.0689655	GRIK3	Exonic	NODMS	1312.35	1853.56	1765.95	3	12	3
Chr1_37494170	Chr1	A	1	37494170	AAAGG	10	TCTCA	0.0283571	0.0121124	0.0235199	0.00667188	0.0321	0.0255	0.0188	0.0155	0.0189	0.0111	0.0001	0.018	0.740136	0.529412	0.00247143	0.00229429	0.0021027	0.00257345	0.01	0.0074	0.0049	0.0029	0	0.0028	0.4332	0.001	0.548299	0.371681	MEAF6	Intronic	DMS	353455	353502	353495	63	72	63
Chr1_37552554	Chr1	CA	2	37552554	GTGTG	5	ACACA	8.57143e-05	0.000375728	0.000310201	0.00102156	0.0034	0.0024	0.0014	0	0	0	0.4253	0.002	0.450763	0	0.000221429	0.000129126	0.000641626	0.000592449	0.0019	0.0013	0.0007	0	0	0	0.7984	0.001	0.515777	0.171429	SNIP1	Intronic	NODMS	87184.8	78263.7	79707.8	90	81	81
Chr1_37552564	Chr1	AC	2	37552564	ACACA	6	ATTCC	0.00405	0.00322233	0.00316933	0.00315274	0.0127	0.0095	0.0064	0	0.0045	0.0024	0.0994	0.003	0.601768	0.373626	0.000635714	0.000295146	0.0011595	0.000710719	0.0024	0.0017	0.001	0	0	0	0.2785	0.001	0.566921	0.326531	SNIP1	Intronic	NODMS	87184.8	78263.7	79707.8	80	69	69
Chr1_37587266	Chr1	A	1	37587266	ATCTC	13	CAAAA	0.0632593	0.0277436	0.0265757	0.0184064	0.083	0.0646	0.0461	0.0264	0.0026	0.0264	0	0.054	0.843067	0.666667	0.021237	0.0351167	0.018242	0.0283852	0.1203	0.0919	0.0635	0.0703	0.0205	0.0703	0.0332	0.04	0.362061	0.0983607	GNL2	Intronic	DMS	281749	255891	260077	44	32	32
Chr1_37587294	Chr1	A	1	37587294	GAAGC	11	TGTAC	0.0560571	0.0229875	0.0279936	0.0117058	0.0581	0.0464	0.0347	0.0336	0.028	0.0345	0	0.036	0.892514	0.736842	0.00493571	0.00451058	0.00498062	0.0039421	0.0163	0.0124	0.0085	0.001	0.007	0	0.7217	0.002	0.478022	0.243902	GNL2	Intronic	DMS	281749	255891	260077	16	6	6
Chr1_37700476	Chr1	GAA	3	37700476	AAGAG	5	AATGA	0.00160357	0.00199615	0.00334285	0.00404701	0.0141	0.0101	0.006	0	0.0074	0	0.826	0.004	0.486435	0.12	0.000260714	0	0.00104995	0	0	0	0	0	0	0	0.5627	0.001	0.535714	0.133333	CDCA8	Exonic	NODMS	601588	472506	493401	41	31	31
Chr1_37866385	Chr1	TC	2	37866385	CATAT	11	ACACA	0.0708214	0.0874982	0.0667098	0.0705364	0.2991	0.2286	0.158	0.1433	0.1521	0.1433	0.4647	0.11	0.436364	0.1	0.0741786	0.07338	0.0569469	0.0910691	0.3466	0.2555	0.1644	0	0.007	0	0.3103	0.042	0.588312	0.44898	INPP5B	Intronic	NODMS	41221.4	39194.4	39522.5	73	52	52
Chr1_38019432	Chr1	T	1	38019432	AGGTG	10	GTTTT	0.0297913	0.0157	0.0185759	0.0104671	0.0471	0.0366	0.0262	0.0167	0.0086	0.0167	0.0013	0.017	0.722454	0.492754	0.0043913	0.00372466	0.00416778	0.00697561	0.0247	0.0177	0.0107	0.0033	0.0012	0.0033	0.2379	0.009	0.581894	0.322581	UTP11	Intronic	DMS	253422	203109	211254	49	58	49
Chr1_38019443	Chr1	T	1	38019443	TTTTG	13	GCTAC	0.0743842	0.0326857	0.0322549	0.0175188	0.0852	0.0677	0.0502	0.0128	0.0427	0.0128	0	0.068	0.865079	0.733333	0.00737895	0.00740794	0.00763631	0.0110991	0.0407	0.0296	0.0185	0.0096	0.0114	0.0096	0.9299	0.015	0.506683	0.3125	UTP11	Intronic	DMS	253422	203109	211254	60	72	60
Chr1_38022834	Chr1	T	1	38022834	GCCTC	13	CCCCC	0.1622	0.0474951	0.0510613	0.0187413	0.1037	0.085	0.0662	0.0473	0.06	0.0473	0	0.077	0.993827	0.962963	0.002475	0.0077321	0.00343507	0.0103266	0.0387	0.0284	0.0181	0.0015	0.0147	0.0015	0.0021	0.002	0.304453	0.193548	UTP11	Intronic	DMS	253422	203109	211254	25	37	25
Chr1_38886444	Chr1	T	1	38886444	CTTCC	10	ATTTC	0.0309107	0.0150062	0.0223503	0.0102599	0.0458	0.0355	0.0253	0.0194	0.0138	0.0194	0.0002	0.014	0.736332	0.545455	0.00446429	0.00397531	0.00380941	0.00407808	0.0162	0.0121	0.0081	0.0016	0	0.0016	0.4353	0.009	0.549603	0.272727	RHBDL2	UTR3	DMS	83668.5	80836.1	81294.6	239	230	230
Chr1_39285500	Chr1	T	1	39285500	TTCCC	15	GGAAT	0.191107	0.0534552	0.0602406	0.0231368	0.1229	0.0997	0.0766	0.0821	0.0144	0.0821	0	0.089	0.998768	0.982456	0.00108929	0.00613908	0.00158753	0.00828981	0.031	0.0227	0.0144	0	0.0096	0	0	0.002	0.209975	0.145833	MACF1	Intronic	NODMS	83462.7	79641	80259.7	103	89	89
Chr1_39295902	Chr1	TG	2	39295902	GTGTT	6	TACAT	0.00767143	0.00534327	0.0107381	0.00303134	0.0144	0.0114	0.0084	0.0072	0.0051	0.0097	0.6723	0.004	0.526099	0.384615	0.000542857	0.000406731	0.000524696	0.000480237	0.0018	0.0014	0.0009	0	0.0005	0.0004	0.1447	0.001	0.589973	0.142857	MACF1	Intronic	NODMS	83462.7	79641	80259.7	20	31	20
Chr1_39379526	Chr1	GA	2	39379526	TATCT	5	CATGG	0.000642857	0.000682813	0.00195096	0.00311852	0.01	0.0069	0.0038	0.01	0	0.01	0.6104	0.001	0.537202	0.153846	0.000433333	0	0.00193793	0	0	0	0	0	0	0	0.7444	0.001	0.52381	0.0909091	MACF1	Intronic	NODMS	83462.7	79641	80259.7	82	91	82
Chr1_39380181	Chr1	CA	2	39380181	TCTAC	5	ACTTT	0.000440741	0.000282653	0.00135654	0.00124663	0.004	0.0028	0.0015	0	0	0	0.6921	0.001	0.524943	0.166667	0.000185185	0	0.000944263	0	0	0	0	0	0	0	0.7688	0.001	0.518519	0.0714286	MACF1	Intronic	NODMS	83462.7	79641	80259.7	62	53	53
Chr1_39415334	Chr1	T	1	39415334	TTTTA	12	AGATG	0.0667185	0.0282062	0.0565573	0.00961905	0.0571	0.0474	0.0378	0.0372	0.0347	0.0372	0	0.039	0.841898	0.740741	0.00515926	0.00695125	0.00288589	0.00338936	0.0171	0.0137	0.0103	0.0098	0.0069	0.0098	0.0136	0.007	0.340741	0.144928	KIAA0754	UTR3	DMS				1148	1137	1137
Chr1_39447402	Chr1	TG	2	39447402	CTTTC	6	TTTTA	0.00328148	0.002671	0.00300999	0.00325285	0.0124	0.0092	0.0059	0.0053	0	0.0053	0.1918	0.002	0.582037	0.321839	0.000537037	0.000245	0.00140321	0.000747044	0.0025	0.0017	0.001	0	0	0	0.4011	0.001	0.552778	0.2	MACF1	Intronic	NODMS	83462.7	79641	80259.7	29	18	18
Chr1_39479771	Chr1	TG	2	39479771	GACAT	5	TTTAT	0.00122273	0.00131625	0.00273827	0.00358129	0.0121	0.0085	0.0049	0	0	0	0.89	0.009	0.509659	0	0	0.00030875	0	0.00151832	0.0049	0.0033	0.0018	0	0	0	0.7204	0.001	0.475	0	MACF1	Intronic	NODMS	83462.7	79641	80259.7	26	17	17
Chr1_39969489	Chr1	CT	2	39969489	ATCTC	5	TGCAG	0.00133214	0.000789474	0.00221844	0.00135968	0.0049	0.0035	0.0021	0	0	0	0.3406	0.001	0.559398	0.272727	3.92857e-05	0.000130526	0.000204135	0.000839809	0.0026	0.0018	0.001	0	0	0	0.8944	0.002	0.491729	0	MFSD2A	Intronic	NODMS	187422	150239	156258	15	6	6
Chr1_40066334	Chr1	CCTC	4	40066334	TCCTT	5	CCACT	0.000982609	0.0027058	0.00227971	0.00418205	0.0153	0.0111	0.0069	0	0	0	0.1404	0.005	0.396975	0.0851064	0	0	0	0	0	0	0	0	0	0	1		0.5	0	CAP1	Intronic	NODMS	2.65353e+06	2.54268e+06	2.56062e+06	14	33	14
Chr1_40078820	Chr1	T	1	40078820	ACAGC	10	CTTTT	0.0306148	0.0190104	0.0136906	0.0112959	0.0529	0.0416	0.0303	0.016	0.0033	0.016	0	0.022	0.76061	0.526316	0.00361481	0.00328333	0.00569169	0.00496302	0.0182	0.0132	0.0082	0.0013	0.0033	0.0013	0.9951	0.004	0.499614	0.148148	PPT1	Intronic	DMS	1.02704e+06	841286	871355	162	171	162
Chr1_40202663	Chr1	TA	2	40202663	AGATT	5	TTGCA	0.00121667	0.00103333	0.0022737	0.00198348	0.007	0.005	0.003	0	0	0	0.7882	0.008	0.51796	0.08	0	0.000272414	0	0.00103276	0.0034	0.0023	0.0013	0	0	0	0.5474	0.001	0.45977	0	RLF	Intronic	NODMS	95857.3	81808.4	84082.7	49	58	49
Chr1_40248035	Chr1	TC	2	40248035	TAGAG	6	AGCAC	0.00556786	0.00239231	0.0132767	0.00210771	0.0087	0.0066	0.0045	0.0022	0.001	0.0036	0.1006	0.003	0.601305	0.363636	0.000628571	0.0004	0.00107699	0.000747817	0.0026	0.0019	0.0011	0	0.001	0	0.533	0.001	0.538462	0.27451	TMCO2	Exonic	NODMS	302.244	1224.43	1075.15	135	146	135
Chr1_40302811	Chr1	GGAG	4	40302811	GCTCT	6	AGGGA	0.0017913	0.012714	0.00292365	0.0461742	0.1512	0.1051	0.0589	0	0	0	0.5804	0.01	0.460336	0	0.00677391	0.000964912	0.0220077	0.00722074	0.0226	0.0154	0.0082	0	0	0	0.6211	0.056	0.535469	0.16	COL9A2	Splicing	NODMS	171190	94877.5	107231	2	25	2
Chr1_40374577	Chr1	TGCG	4	40374577	TGCAT	5	TGTGT	0.001975	0.00534328	0.00401313	0.0292054	0.093	0.0638	0.0345	0	0	0	0.8925	0.003	0.509328	0.238095	0.145621	0.137393	0.070203	0.0701686	0.3479	0.2777	0.2076	0.2	0.2	0.2	0.7288	0.182	0.523943	0.422535	SMAP2	Intronic	NODMS	363993	275237	289605	354	373	354
Chr1_40374597	Chr1	TG	2	40374597	GTGCG	14	AGAGA	0.155465	0.126282	0.069314	0.0613765	0.3104	0.249	0.1877	0.1004	0.1488	0.1004	0.0404	0.101	0.634615	0.478261	0.00335385	0.00117949	0.00959769	0.00208249	0.0074	0.0053	0.0033	0	0	0	0.787	0.002	0.517751	0.297872	SMAP2	Intronic	NODMS	363993	275237	289605	374	401	374
Chr1_40374625	Chr1	AG	2	40374625	GTGTG	8	AATGA	0.00991111	0.0122568	0.0138507	0.0238345	0.0838	0.0599	0.0361	0.0182	0	0.0182	0.5347	0.001	0.540009	0.415094	0.106081	0.0976568	0.0644717	0.0609317	0.2805	0.2195	0.1586	0.0023	0.1222	0.0023	0.7576	0.049	0.51989	0.432432	SMAP2	UTR5	NODMS	363993	275237	289605	402	417	402
Chr1_40374647	Chr1	GAG	3	40374647	ATGAC	5	GGAAG	0.0025	0.00340602	0.00268301	0.00905743	0.0306	0.0215	0.0125	0.0047	0	0.0047	0.9446	0.005	0.504462	0.136364	0.000114815	6.0241e-06	0.000436063	3.91149e-05	0.0001	0.0001	0	0	0	0	0.4939	0.001	0.543954	0.0714286	SMAP2	UTR5	NODMS	363993	275237	289605	424	438	424
Chr1_40991136	Chr1	T	1	40991136	CTAAC	14	CTTTT	0.160553	0.0359	0.0413476	0.0233975	0.1061	0.0827	0.0593	0.0863	0.0077	0.0863	0	0.072	0.995062	0.909091	0.00140667	0.00438333	0.00299254	0.00305782	0.0136	0.0105	0.0074	0.006	0.0048	0.006	0.0006	0.002	0.209259	0.0655738	CTPS1	Intronic	DMS	231089	209759	213212	28	15	15
Chr1_41018133	Chr1	TCC	3	41018133	CACTG	6	TTCTC	0.00335385	0.00501552	0.00446001	0.00585005	0.0226	0.0167	0.0109	0.014	0	0.014	0.2983	0.004	0.428714	0.258065	0	2.93103e-05	0	0.000221288	0.0007	0.0005	0.0003	0	0	0	0.8999	0.001	0.491379	0	SLFNL1	Exonic	NODMS	2517.72	1922.27	2018.66	23	6	6
Chr1_41482633	Chr1	AG	2	41482633	GAGAA	6	AAAAA	0.004092	0.00522763	0.003877	0.0091083	0.0326	0.0234	0.0143	0.0057	0.0145	0.0057	0.7351	0.009	0.522632	0.1	0.003372	0.0009	0.0121488	0.00205983	0.0071	0.005	0.003	0	0	0	0.7086	0.006	0.525	0.193548	EDN2	Intronic	NODMS	16378.1	16431.6	16422.9	45	56	45
Chr1_41482655	Chr1	AG	2	41482655	AATAA	5	GATTA	0.000942105	0.000312281	0.00316549	0.00163804	0.0052	0.0036	0.002	0	0	0	0.6485	0.001	0.535088	0.173913	0	0	0	0	0	0	0	0	0	0	1		0.5	0	EDN2	Intronic	NODMS	16378.1	16431.6	16422.9	67	76	67
Chr1_42311028	Chr1	A	1	42311028	TAAAG	11	GAGCA	0.0664778	0.0218	0.0218406	0.0119013	0.0575	0.0456	0.0337	0.0225	0.0036	0.0225	0	0.042	0.964313	0.901961	0.00298148	0.00905521	0.00249251	0.0134759	0.0495	0.036	0.0225	0.0385	0.0073	0.0385	0	0.004	0.218557	0.129032	FOXJ3	Intronic	DMS	183988	196325	194328	44929	44939	44929
Chr1_42500419	Chr1	T	1	42500419	CTCTC	12	GAGAC	0.0801333	0.0314293	0.0386611	0.0199021	0.0911	0.0712	0.0513	0.0473	0.0104	0.0473	0	0.06	0.867816	0.758621	0.00909333	0.00871207	0.0113927	0.0117713	0.044	0.0323	0.0205	0	0.0139	0	0.8752	0.006	0.513218	0.355556	PPCS;CCDC30	Intergenic	DMS				1503	1514	1503
Chr1_42536528	Chr1	AG	2	42536528	TCAAA	8	AAGCA	0.0134393	0.00756635	0.0119862	0.00542703	0.0238	0.0184	0.013	0.0077	0.0065	0.013	0.0016	0.007	0.694883	0.458333	0.00323929	0.0011875	0.00590583	0.00199724	0.0072	0.0052	0.0032	0	0.0013	0	0.0475	0.001	0.622253	0.395062	CCDC30	Exonic	NODMS	2385.3	2675.62	2628.62	1539	1554	1539
Chr1_42653293	Chr1	TA	2	42653293	TCTAT	5	TTTTT	0.000866667	0.000690541	0.00173877	0.00171985	0.0059	0.0041	0.0024	0	0	0	0.532	0.001	0.547673	0.285714	0.000288889	0.000541892	0.0008956	0.00173205	0.0057	0.004	0.0023	0	0	0	0.9686	0.004	0.496997	0	CCDC30	Intronic	NODMS	2385.3	2675.62	2628.62	82	73	73
Chr1_42696511	Chr1	C	1	42696511	TTGCG	11	TTTTT	0.0720217	0.0212279	0.0251066	0.0182496	0.076	0.0577	0.0395	0.0195	0.0031	0.0195	0	0.034	0.938299	0.77193	0.0199478	0.0452265	0.0136402	0.0347325	0.1494	0.1147	0.08	0.0276	0.1442	0.0276	0.0004	0.037	0.253836	0.0344828	YBX1	Intronic	DMS	7.18343e+06	7.61485e+06	7.54501e+06	130	120	120
Chr1_42735146	Chr1	AG	2	42735146	TCAAA	5	CTGGT	0.000155556	0.000275	0.000653953	0.00082691	0.0028	0.0019	0.0011	0	0	0	0.7156	0.001	0.476631	0.0526316	0.000177778	9.64286e-05	0.000511594	0.000355717	0.0012	0.0008	0.0005	0	0	0	0.7311	0.001	0.522046	0.166667	CLDN19	UTR3	NODMS	162.548	385.547	349.448	884	875	875
Chr1_43198648	Chr1	A	1	43198648	GAGGT	10	CTGCT	0.0599423	0.034649	0.0249812	0.0340604	0.1368	0.1028	0.0687	0.0569	0.1042	0.1027	0.0002	0.019	0.734729	0.494624	0.00251923	0.00299902	0.00348999	0.00390903	0.0147	0.0108	0.0069	0	0	0	0.5071	0.002	0.457768	0.216867	CFAP57	Splicing	DMS	1448.17	710.973	830.31	2	11	2
Chr1_43363190	Chr1	T	1	43363190	TCATG	10	AAATC	0.0280769	0.0121871	0.023559	0.00539795	0.0284	0.023	0.0176	0.0174	0.0108	0.0174	0.0001	0.02	0.756561	0.577778	0.00445385	0.00435176	0.00272894	0.00257927	0.0121	0.0095	0.0069	0.0048	0.0027	0.0048	0.8783	0.006	0.490045	0.169492	CDC20	UTR3	DMS	1.35284e+06	959751	1.02338e+06	13	4	4
Chr1_43606274	Chr1	GCG	3	43606274	GAGCA	5	GCAGG	0.00300455	0.00190135	0.00559281	0.0044771	0.0153	0.0109	0.0064	0	0	0	0.2797	0.001	0.576167	0.367347	0.00363636	0.000108108	0.0166639	0.000923676	0.0029	0.002	0.001	0	0	0	0.8173	0.009	0.516278	0.0869565	PTPRF	Exonic	NODMS	857697	1.0142e+06	988869	35	49	35
Chr1_43665591	Chr1	A	1	43665591	AAGTT	10	TCTGC	0.0304464	0.00913021	0.0210499	0.00613116	0.0275	0.0214	0.0153	0.011	0.013	0.011	0	0.015	0.831845	0.631579	0.00242857	0.00288646	0.00224242	0.00443524	0.0162	0.0118	0.0073	0.0014	0	0.0014	0.9096	0.004	0.507068	0.271186	KDM4A	Intronic	DMS	224306	228783	228058	104	95	95
Chr1_44689921	Chr1	A	1	44689921	AACAG	11	TTAGG	0.0469957	0.0162878	0.0299075	0.00786656	0.0399	0.032	0.0242	0.0111	0.0173	0.0111	0	0.026	0.859361	0.772727	0.00430435	0.00581224	0.00291704	0.00534964	0.0219	0.0165	0.0112	0.0037	0.0043	0.0037	0.436	0.011	0.442768	0	C1orf228	Intronic	DMS
Chr1_44704039	Chr1	A	1	44704039	TCTTT	14	GACTA	0.10502	0.0427738	0.0309259	0.0130665	0.082	0.0689	0.0558	0.0346	0.0357	0.0346	0	0.058	0.981967	0.90566	0.001696	0.0038377	0.0027751	0.00404415	0.016	0.0119	0.0079	0.0022	0	0.0022	0.0089	0.001	0.319672	0.253165	C1orf228	Intronic	DMS
Chr1_44747307	Chr1	A	1	44747307	GTCTC	15	GAAAA	0.105854	0.0700747	0.0326208	0.0137161	0.1112	0.0975	0.0838	0.0878	0.0667	0.0878	0	0.085	0.82359	0.716981	0.00286538	0.00293467	0.00379979	0.00356791	0.0136	0.0101	0.0065	0.0016	0.004	0.0016	0.3865	0.001	0.442821	0.273684	KIF2C	Intronic	NODMS	325608	258681	269515	76	62	62
Chr1_44801784	Chr1	GGGA	4	44801784	GGTTG	5	GGAAG	0.00279259	0.00297284	0.00325917	0.00432444	0.0159	0.0116	0.0073	0	0	0	0.7201	0.001	0.523091	0.395349	4.07407e-05	1.48148e-05	0.000207738	0.000132508	0.0004	0.0003	0.0001	0	0	0	0.8509	0.001	0.512117	0.0689655	PLK3	Intronic	NODMS	162626	122589	129070	33	41	33
Chr1_44880041	Chr1	GA	2	44880041	TAAAT	5	TAACA	0.000803704	0.000687912	0.00189101	0.00162304	0.0056	0.0039	0.0023	0.0045	0	0.0045	0.8753	0.005	0.509972	0.125	0.000155556	8.57143e-05	0.000793181	0.000571978	0.0018	0.0012	0.0007	0	0	0	0.9006	0.004	0.507937	0.0714286	EIF2B3	Intronic	NODMS	147383	169684	166074	33	42	33
Chr1_44926755	Chr1	A	1	44926755	AAAAG	10	TCAAA	0.0201	0.00891067	0.0115053	0.00603798	0.027	0.021	0.0149	0.0016	0.0031	0.0016	0	0.011	0.830606	0.588235	0.00385455	0.00330533	0.00459641	0.00407179	0.0155	0.0114	0.0074	0.0016	0	0.0016	0.6761	0.001	0.529394	0.372093	EIF2B3	Intronic	DMS	147383	169684	166074	16	25	16
Chr1_45007126	Chr1	TG	2	45007126	GCAGT	15	TTTGT	0.241992	0.22976	0.0470741	0.0399836	0.3497	0.3097	0.2697	0.2372	0.2169	0.2372	0.2513	0.239	0.578056	0.411765	0.00185417	0.00151333	0.00284546	0.0031895	0.0111	0.0079	0.0047	0.0031	0.0056	0.0031	0.3648	0.001	0.561667	0.350877	HECTD3	Intronic	NODMS	415525	394875	398217	92	63	63
Chr1_45014079	Chr1	GA	2	45014079	GTCCT	6	AATAG	0.0051037	0.00223696	0.0130406	0.00232756	0.0092	0.0069	0.0046	0.0011	0	0.0011	0.6546	0.001	0.471618	0.282828	0.00047037	0.000332609	0.000736264	0.000874159	0.003	0.0021	0.0012	0.0021	0	0.0021	0.228	0.001	0.57649	0.266667	UROD	Intronic	NODMS	405509	339068	349823	9	20	9
Chr1_45342280	Chr1	AG	2	45342280	AAGGT	5	CGTTC	0.000952381	0.000530303	0.00425918	0.00201554	0.0066	0.0046	0.0025	0.0121	0.0048	0.0121	0.8661	0.013	0.487734	0.0909091	0	4.84848e-05	0	0.000390897	0.0012	0.0008	0.0004	0	0	0	0.9171	0.001	0.492424	0	TOE1	Intronic	NODMS	192181	155000	161019	103	94	94
Chr1_45508122	Chr1	CA	2	45508122	ATGTT	5	AAACA	0.000224	0.000213253	0.00109737	0.00117255	0.0037	0.0026	0.0014	0	0	0	0.9797	0.006	0.501687	0	0	7.3494e-05	0	0.000665516	0.0021	0.0014	0.0007	0	0.0061	0	0.9275	0.001	0.493976	0	MMACHC	Intronic	NODMS	95413.8	74095.9	77546.8	89	80	80
Chr1_45511256	Chr1	A	1	45511256	AATGG	10	TACAG	0.0310292	0.0129107	0.0205456	0.00916885	0.0404	0.0312	0.0221	0.0209	0.005	0.0209	0	0.027	0.778333	0.571429	0.0032125	0.00339067	0.0032155	0.00340342	0.0136	0.0102	0.0068	0.0023	0.005	0.0023	0.8671	0.001	0.488611	0.319149	PRDX1	UTR3	DMS	5.26536e+06	4.48502e+06	4.61134e+06	158	149	149
Chr1_45693157	Chr1	AT	2	45693157	GATAC	5	TTTTA	0	0.000280899	0	0.00138498	0.0044	0.0031	0.0017	0	0	0	0.6736	0.001	0.47191	0	0.000333333	4.04494e-05	0.00127497	0.000247104	0.0008	0.0005	0.0003	0	0	0	0.6994	0.001	0.525749	0.148148	TMEM69	Intronic	NODMS	277655	249442	254009	46	37	37
Chr1_45700203	Chr1	A	1	45700203	GAGAG	10	TATGT	0.0356687	0.0107638	0.0160766	0.00987543	0.0404	0.0305	0.0206	0.0077	0	0.0077	0	0.017	0.912177	0.627451	0.0166188	0.0229397	0.0172807	0.0308055	0.1154	0.0846	0.0537	0	0.0737	0	0.8336	0.052	0.517241	0	IPP	Intronic	DMS	74158.2	76046.8	75741.1	13	22	13
Chr1_45719224	Chr1	AC	2	45719224	CCATA	6	TCCTA	0.00396429	0.00340288	0.00355962	0.00392167	0.0152	0.0112	0.0073	0	0.0042	0.0063	0.3328	0.003	0.559753	0.377778	0.00194643	0.000243269	0.00898254	0.000869545	0.0029	0.002	0.0011	0	0	0	0.7342	0.001	0.520948	0.2	IPP	Exonic	NODMS	74158.2	76046.8	75741.1	22	33	22
Chr1_46034506	Chr1	TGTC	4	46034506	GCTTT	5	TCTGT	0.00863704	0.00121798	0.0271402	0.00278465	0.0096	0.0068	0.004	0	0	0	0.537	0.005	0.539326	0.222222	4.07407e-05	0.000988764	0.000207738	0.00927543	0.0288	0.0195	0.0103	0	0	0	0.8421	0.001	0.512692	0.0689655	MAST2	Intronic	NODMS	272904	270953	271269	31	12	12
Chr1_46131824	Chr1	T	1	46131824	GATTC	11	CTCCC	0.0672	0.0251635	0.0224333	0.0151876	0.0707	0.0555	0.0404	0.0359	0.0286	0.0359	0	0.046	0.930147	0.792453	0.00324583	0.00323294	0.00490832	0.00274481	0.0115	0.0087	0.006	0.0038	0	0.0038	0.1636	0.002	0.406618	0.202247	LOC110117498-PIK3R3;PIK3R3	Intronic	DMS				43012	43002	43002
Chr1_46261204	Chr1	T	1	46261204	TTTTG	13	CAAAA	0.0634304	0.0256236	0.026149	0.0135696	0.0663	0.0528	0.0392	0.049	0.0028	0.049	0	0.041	0.910326	0.745098	0.00771304	0.00804861	0.00609228	0.00800359	0.0321	0.0241	0.0161	0.0052	0.0057	0.0052	0.9688	0.012	0.502717	0.358974	RAD54L	Intronic	DMS	130004	99178.3	104168	56	44	44
Chr1_46281093	Chr1	CA	2	46281093	GCGTG	5	AACAC	0.000142857	0.000422	0.000539463	0.00200786	0.0064	0.0044	0.0024	0	0	0	0.9128	0.003	0.493214	0	0.000107143	3e-05	0.000556731	0.000298496	0.0009	0.0006	0.0003	0	0	0	0.8356	0.001	0.512857	0.0666667	LRRC41	Intronic	NODMS	236722	252684	250100	31	22	22
Chr1_46281104	Chr1	AC	2	46281104	CACAA	5	AGTGC	0.00261786	0.00191089	0.0031403	0.00259779	0.0097	0.0071	0.0045	0.0056	0.005	0.0027	0.2098	0.002	0.577617	0.390805	0.000535714	0.000165347	0.00153791	0.000636269	0.0021	0.0014	0.0008	0	0	0	0.3852	0.001	0.553748	0.205128	LRRC41	Intronic	NODMS	236722	252684	250100	20	11	11
Chr1_46549141	Chr1	A	1	46549141	GTCTC	12	GAAAA	0.0565462	0.0409897	0.0234	0.0145384	0.0846	0.0701	0.0555	0.0423	0.0485	0.0423	0.0013	0.048	0.710552	0.515152	0.0103	0.0135885	0.0080354	0.012803	0.052	0.0392	0.0264	0.004	0.0091	0.004	0.4262	0.025	0.447732	0	MKNK1-AS1	ncRNA_Intronic	DMS	2368.69	1902.88	1978.28	5373	5384	5373
Chr1_46572222	Chr1	T	1	46572222	ATAAG	10	AGACG	0.0322417	0.0124077	0.0257656	0.00613126	0.0308	0.0247	0.0185	0.0167	0.0096	0.0167	0	0.017	0.820833	0.705882	0.0041375	0.00461231	0.00396409	0.00316561	0.0141	0.0109	0.0078	0	0.0038	0	0.3158	0.002	0.430449	0.319149	MKNK1	Intronic	DMS	83979.1	78768.5	79612	55	64	55
Chr1_46585849	Chr1	CA	2	46585849	GGCTT	6	AAGAC	0.00346071	0.00245769	0.00299706	0.00294644	0.0113	0.0084	0.0054	0.0068	0.003	0	0.0662	0.001	0.613324	0.392523	0.0012	0.000179808	0.0048835	0.000683652	0.0022	0.0015	0.0009	0	0	0	0.6203	0.002	0.530563	0.181818	MKNK1	Intronic	NODMS	83979.1	78768.5	79612	626	637	626
Chr1_46658226	Chr1	A	1	46658226	TAATT	15	CAGCT	0.153711	0.0392212	0.0584256	0.0340047	0.1412	0.1072	0.0732	0.0374	0.008	0.0374	0	0.052	0.965007	0.835821	0.00420357	0.0122828	0.0053288	0.0101451	0.0427	0.0326	0.0224	0.0044	0.032	0.0044	0	0.004	0.201479	0.156522	ATPAF1	Intronic	DMS	227676	231854	231178	37	51	37
Chr1_46859627	Chr1	A	1	46859627	TTGTT	13	GTTGT	0.0981593	0.036474	0.0263739	0.0210773	0.0997	0.0786	0.0576	0.0479	0.0065	0.0479	0	0.051	0.967978	0.830769	0.0023037	0.00555521	0.00253019	0.00655297	0.0252	0.0187	0.0121	0.0036	0.0074	0.0036	0.0001	0.003	0.245563	0.14433	CYP4Z2P	ncRNA_Intronic	DMS	10.8847	46.7965	40.9831	26	14	14
Chr1_46936815	Chr1	TG	2	46936815	GTGTT	14	TCAGG	0.136925	0.135145	0.0306941	0.0330873	0.2344	0.2013	0.1682	0.1052	0.1543	0.1052	0.8505	0.166	0.487089	0.352941	0.0003	0.000509859	0.000996661	0.00392651	0.0123	0.0084	0.0044	0	0	0	0.7578	0.002	0.521127	0.148148	CYP4A11	Intronic	NODMS	138.449	165.276	160.933	24	51	24
Chr1_47106271	Chr1	T	1	47106271	AAAAC	16	AACAA	0.159733	0.0882146	0.0528482	0.061026	0.2713	0.2103	0.1492	0.1128	0.0134	0.1128	0	0.117	0.810571	0.536585	0.00226667	0.00822292	0.00259772	0.00973343	0.0374	0.0277	0.018	0.0007	0.0102	0.0007	0.0011	0.004	0.293981	0.0963855	CYP4Z1	Intronic	NODMS	770.709	1180.13	1113.85	10	25	10
Chr1_47115467	Chr1	A	1	47115467	AAGAG	11	GACAG	0.0693464	0.0200113	0.0275715	0.0108528	0.0526	0.0417	0.0309	0.0265	0.0272	0.0265	0	0.036	0.966863	0.877193	0.002525	0.00458557	0.00198631	0.00528842	0.0205	0.0152	0.0099	0.0062	0.011	0.0062	0.0128	0.003	0.345177	0.177778	CYP4Z1	Intronic	DMS	770.709	1180.13	1113.85	61	51	51
Chr1_50110003	Chr1	TG	2	50110003	AGCCC	12	CTTGT	0.0293556	0.0158116	0.022017	0.00665267	0.0358	0.0291	0.0225	0.0157	0.0185	0.0157	0.0031	0.029	0.689492	0.5	0.0096037	0.00398721	0.0174166	0.0106185	0.0358	0.0252	0.0146	0.0016	0	0.0016	0.0133	0.004	0.658269	0.416667	ELAVL4	Intronic	NODMS	1244.44	1115.28	1136.19	34953	34930	34930
Chr1_50177046	Chr1	TC	2	50177046	GTCTG	5	CCTTT	0.000465385	0.000944	0.00128929	0.00270147	0.009	0.0063	0.0036	0.0054	0	0.0054	0.8188	0.005	0.484872	0	0	0	0	0	0	0	0	0	0	0	1		0.5	0	ELAVL4	Intronic	NODMS	1244.44	1115.28	1136.19	42	33	33
Chr1_50177060	Chr1	TC	2	50177060	CCCTT	5	TTTTT	0.00151852	0.00126947	0.00281531	0.00305235	0.0104	0.0074	0.0043	0	0	0	0.6772	0.002	0.526316	0.264151	0.000514815	0.000157895	0.00146861	0.00110144	0.0035	0.0024	0.0013	0	0	0	0.4878	0.001	0.54386	0.1875	ELAVL4	Intronic	NODMS	1244.44	1115.28	1136.19	28	19	19
Chr1_50197524	Chr1	T	1	50197524	TAGAA	12	AATTC	0.04	0.0141583	0.0148031	0.0101062	0.0445	0.0344	0.0243	0.0133	0.016	0.0133	0	0.025	0.922917	0.756757	0.0055375	0.00412333	0.00461301	0.00377921	0.0155	0.0117	0.0079	0.0067	0.0064	0.0067	0.2237	0.004	0.599479	0.391304	ELAVL4	Intronic	DMS	1244.44	1115.28	1136.19	57	68	57
Chr1_50490469	Chr1	GAAG	4	50490469	AGAAA	5	GAAAG	0.00201071	0.00180575	0.00314385	0.00376967	0.0131	0.0093	0.0056	0.02	0.0062	0.02	0.8655	0.001	0.510673	0.338983	0.000114286	0.000337931	0.000593846	0.00141366	0.0046	0.0032	0.0018	0	0	0	0.6553	0.004	0.47188	0	FAF1	Intronic	NODMS	168268	185691	182871	118	99	99
Chr1_50490491	Chr1	AAGG	4	50490491	AAGGA	7	TAGGT	0.100629	0.0899316	0.0514651	0.0531579	0.2494	0.1962	0.1431	0.0884	0.1429	0.0884	0.2868	0.118	0.566144	0.361446	0	0.00832041	0	0.043698	0.1394	0.0957	0.052	0	0	0	0.5652	0.001	0.464286	0	FAF1	Intronic	NODMS	168268	185691	182871	96	69	69
Chr1_50490643	Chr1	TC	2	50490643	TGCCA	5	GTGAG	0.000514286	0.000636538	0.00074724	0.00135299	0.0047	0.0033	0.002	0.0007	0	0	0.7279	0.004	0.521463	0	2.14286e-05	8.94231e-05	8.17537e-05	0.000333374	0.0011	0.0008	0.0004	0	0.0009	0	0.7574	0.001	0.480941	0	FAF1	Exonic	NODMS	168268	185691	182871	22	13	13
Chr1_50567026	Chr1	T	1	50567026	AATGA	10	AATAG	0.0327048	0.00720161	0.0264256	0.00596031	0.0251	0.0191	0.0132	0.0085	0.0051	0.0085	0	0.015	0.861751	0.681818	0.00443333	0.00259516	0.00354298	0.00288849	0.0113	0.0084	0.0055	0.0085	0	0.0085	0.0339	0.002	0.65553	0.484848	FAF1	Intronic	DMS	168268	185691	182871	50	41	41
Chr1_51302240	Chr1	C	1	51302240	CTTGG	10	GCCCC	0.065032	0.0231934	0.0297342	0.00827683	0.048	0.0397	0.0315	0.0247	0.0228	0.0247	0	0.035	0.915738	0.857143	0.019416	0.022177	0.020905	0.0208025	0.0846	0.0638	0.043	0.0258	0.0109	0.0258	0.6446	0.017	0.468197	0.276923	TTC39A	Intronic	DMS	126741	147354	144017	4279	4288	4279
Chr1_51460959	Chr1	A	1	51460959	AAAAG	13	GTTCA	0.0984333	0.0339621	0.0321966	0.0172665	0.0858	0.0685	0.0512	0.0412	0.0134	0.0412	0	0.062	0.986427	0.897959	0.00185	0.00467879	0.00253213	0.00359307	0.0155	0.0119	0.0083	0.0027	0.0033	0.0027	0.0003	0.003	0.251894	0.155844	EPS15	Intronic	DMS	196787	167289	172064	38838	38850	38838
Chr1_51465200	Chr1	AG	2	51465200	GAGGT	5	TAGAT	0.000592593	0.00107727	0.00229297	0.00468808	0.0151	0.0105	0.0058	0	0	0	0.9737	0.004	0.497896	0.0588235	0.000259259	1.36364e-05	0.000918235	9.06815e-05	0.0003	0.0002	0.0001	0	0	0	0.6776	0.001	0.526515	0.137931	EPS15	Intronic	NODMS	196787	167289	172064	43079	43088	43079
Chr1_51471656	Chr1	A	1	51471656	CACTC	10	TCATA	0.0245357	0.0125365	0.0137376	0.00676033	0.0328	0.0261	0.0193	0.0137	0.0041	0.0123	0	0.02	0.756353	0.56	0.003375	0.00421827	0.00316404	0.00865869	0.0302	0.0215	0.0129	0.0051	0.0757	0.0045	0.7936	0.002	0.51614	0.393162	EPS15	Intronic	DMS	196787	167289	172064	49535	49544	49535
Chr1_51714146	Chr1	T	1	51714146	TTCTG	12	AAATA	0.0671571	0.0216745	0.0253607	0.0113101	0.0556	0.0443	0.033	0.0196	0.0271	0.0247	0	0.038	0.940476	0.842105	0.006025	0.0072049	0.00632961	0.00608407	0.0255	0.0194	0.0133	0.0051	0.0076	0.0078	0.118	0.003	0.403361	0.264463	OSBPL9	Intronic	DMS	144787	136331	137700	67	78	67
Chr1_51772514	Chr1	CAAA	4	51772514	CATCT	5	ATTGT	0.000270833	0.000223256	0.000912177	0.00125575	0.004	0.0027	0.0015	0	0	0	0.7833	0.002	0.518411	0.142857	0	0	0	0	0	0	0	0	0	0	1		0.5	0	OSBPL9	Intronic	NODMS	144787	136331	137700	90	71	71
Chr1_51776760	Chr1	T	1	51776760	TTTTC	14	AGTCT	0.0979391	0.0427512	0.0393581	0.0236706	0.1138	0.0901	0.0664	0.0584	0.0266	0.0584	0	0.066	0.922649	0.714286	0.00306522	0.00402558	0.00401709	0.00305733	0.0132	0.0101	0.0071	0.0016	0.0066	0.0016	0.0419	0.001	0.361476	0.238532	OSBPL9	Intronic	DMS	144787	136331	137700	72	59	59
Chr1_51805634	Chr1	AT	2	51805634	CCCTA	5	TTTTT	0.000203846	0.000165909	0.000601588	0.000679219	0.0022	0.0015	0.0008	0	0	0	0.7305	0.002	0.52229	0.125	0	6.36364e-05	0	0.000423509	0.0013	0.0009	0.0005	0	0	0	0.7923	0.001	0.482955	0	NRDC	Intronic	NODMS	416784	399121	401980	73	82	73
Chr1_51840524	Chr1	A	1	51840524	GGGAG	10	TCACA	0.0275893	0.0121636	0.0180144	0.00782897	0.0357	0.0278	0.02	0.0116	0.0018	0.0116	0	0.015	0.757576	0.506024	0.00547143	0.00478586	0.00801854	0.00842135	0.03	0.0216	0.0132	0.0043	0.0018	0.0043	0.5687	0.006	0.535354	0.37037	NRDC	Intronic	DMS	416784	399121	401980	10	19	10
Chr1_52353300	Chr1	AGAT	4	52353300	CCTGA	5	AGTTA	0.00082	0.0167983	0.00204025	0.0422055	0.1434	0.1012	0.059	0	0	0	0.2937	0.006	0.42125	0.0588235	0.003075	0	0.0134036	0	0	0	0	0	0	0	0.7389	0.001	0.525	0.0952381	CC2D1B	UTR3	NODMS	118395	116011	116397	77	96	77
Chr1_52361540	Chr1	TCC	3	52361540	GCCCT	7	ACATC	0.00356087	0.00677903	0.00436575	0.0206722	0.0688	0.0481	0.0275	0.1627	0.0017	0.1627	0.6851	0.012	0.471248	0	0	0.000283871	0	0.0012848	0.0041	0.0029	0.0016	0	0	0	0.7329	0.001	0.475806	0	CC2D1B	Exonic	NODMS	118395	116011	116397	28	48	28
Chr1_52431468	Chr1	A	1	52431468	CAGAC	10	TTTTT	0.0342826	0.0119529	0.0226381	0.0119952	0.0479	0.0359	0.0239	0.0115	0.007	0.0115	0	0.019	0.837578	0.666667	0.00462609	0.00180429	0.00974747	0.00201384	0.0078	0.0058	0.0038	0.0038	0.0023	0.0038	0.618	0.007	0.534783	0.230769	ZCCHC11	Intronic	DMS				8	17	8
Chr1_52446450	Chr1	A	1	52446450	CATAT	11	GAAAA	0.0484786	0.0172237	0.0280503	0.0116908	0.0523	0.0406	0.0289	0.0216	0.0029	0.0216	0	0.029	0.865975	0.698413	0.0174429	0.0225602	0.0130697	0.0231607	0.092	0.0689	0.0457	0.0519	0.0029	0.0519	0.6738	0.043	0.473694	0	ZCCHC11	Intronic	DMS				8	18	8
Chr1_52461623	Chr1	A	1	52461623	AATTT	10	GACTT	0.0236893	0.0109765	0.0155594	0.00627055	0.0298	0.0235	0.0172	0.0191	0.0118	0.0208	0.0001	0.023	0.741947	0.55	0.00381786	0.00300588	0.00499028	0.00215187	0.0095	0.0073	0.0052	0.0034	0.0028	0.0038	0.6731	0.003	0.473915	0.258065	ZCCHC11	Intronic	DMS				7	16	7
Chr1_52477603	Chr1	AT	2	52477603	GTGAC	5	AGTGC	0.00542963	0.00386222	0.00833919	0.00460921	0.0177	0.0131	0.0085	0.0062	0	0.0062	0.5114	0.003	0.54177	0.367816	0.00196667	0.000282222	0.00798837	0.00108049	0.0035	0.0024	0.0014	0	0	0	0.9227	0.006	0.506173	0.137931	ZCCHC11	Intronic	NODMS				104	95	95
Chr1_52481678	Chr1	A	1	52481678	TATTT	15	GATGG	0.0946538	0.0331686	0.0418964	0.016021	0.0812	0.0652	0.0492	0.031	0.0339	0.031	0	0.05	0.950581	0.8	0.00324231	0.00460233	0.00283035	0.00287742	0.0132	0.0104	0.0075	0.0047	0.007	0.0047	0.0176	0.006	0.34593	0.0983607	ZCCHC11	Intronic	DMS				43	57	43
Chr1_52481761	Chr1	TA	2	52481761	CAAAC	6	TGCAT	0.00715556	0.00667396	0.00367185	0.00390574	0.0184	0.0145	0.0106	0.0114	0.0031	0.0114	0.5392	0.008	0.538773	0.323529	0.00204074	0.00140938	0.00243695	0.00191644	0.0072	0.0052	0.0033	0.0023	0	0.0023	0.2217	0.001	0.57716	0.386364	ZCCHC11	Intronic	NODMS				42	31	31
Chr1_52490810	Chr1	A	1	52490810	TAAGG	10	GTAAG	0.0360286	0.017748	0.0134505	0.00974423	0.047	0.0372	0.0275	0.0236	0	0.0236	0	0.025	0.866786	0.619718	0.00169643	0.001779	0.00288871	0.00176993	0.0071	0.0053	0.0035	0.0017	0	0.0017	0.2889	0.001	0.434286	0.242424	ZCCHC11	Intronic	DMS				9	18	9
Chr1_52493573	Chr1	A	1	52493573	AAATT	12	GAAAA	0.0544481	0.0239935	0.0196146	0.0110924	0.0573	0.0462	0.0351	0.0291	0	0.0291	0	0.033	0.949879	0.766667	0.0293296	0.0357978	0.0151342	0.0197366	0.095	0.0753	0.0555	0.0433	0.0185	0.0433	0.1043	0.034	0.39694	0.192771	ZCCHC11	Intronic	DMS				37	26	26
Chr1_52493802	Chr1	T	1	52493802	TCGTG	10	GTTTT	0.036608	0.0157279	0.0192571	0.00889878	0.0424	0.0335	0.0246	0.01	0	0.01	0	0.026	0.859767	0.653846	0.00442	0.00361512	0.00299947	0.00367669	0.0146	0.011	0.0073	0.006	0	0.006	0.143	0.002	0.596512	0.391753	ZCCHC11	Intronic	DMS				140	149	140
Chr1_52784862	Chr1	T	1	52784862	ACTAA	10	CCAGC	0.025465	0.0101568	0.0192126	0.00715279	0.0316	0.0245	0.0173	0.0128	0.0051	0.0128	0.0001	0.019	0.779012	0.578947	0.0037	0.00343086	0.00314038	0.00649639	0.0229	0.0164	0.0099	0	0.0077	0	0.2262	0.001	0.587654	0.385542	ZYG11B	Intronic	DMS	77037.4	76748.1	76794.9	14	5	5
Chr1_52801802	Chr1	T	1	52801802	TTCTG	13	CAGCA	0.115379	0.0335747	0.0380167	0.0208255	0.0961	0.0752	0.0544	0.0381	0.0126	0.0381	0	0.061	0.979257	0.857143	0.00336071	0.00674444	0.00271298	0.00511732	0.0221	0.017	0.0119	0.0053	0.0056	0.0053	0.0001	0.005	0.259199	0.125	ZYG11B	Intronic	DMS	77037.4	76748.1	76794.9	16	4	4
Chr1_52813521	Chr1	T	1	52813521	TTTTC	10	CCAGA	0.02769	0.0150078	0.0173843	0.0121875	0.0516	0.0394	0.0272	0.0086	0.0019	0.0086	0.0031	0.009	0.719922	0.519481	0.00253	0.00267188	0.00322507	0.00298294	0.0116	0.0086	0.0057	0	0.0019	0	0.6105	0.003	0.462109	0.235294	ZYG11B	Intronic	DMS	77037.4	76748.1	76794.9	14	5	5
Chr1_52885922	Chr1	T	1	52885922	TCTTC	10	CTTCT	0.0316333	0.0200024	0.0167015	0.00553491	0.0366	0.0311	0.0255	0.0152	0.0222	0.0152	0.0001	0.03	0.75463	0.6	0.00225926	0.0027869	0.00164165	0.0019078	0.0085	0.0066	0.0047	0.001	0.0012	0.001	0.1305	0.002	0.402998	0.26087	ZYG11A	Intronic	DMS	510.75	587.658	575.208	28	37	28
Chr1_52941734	Chr1	A	1	52941734	GTCTC	15	TGTAA	0.141254	0.0541763	0.0547721	0.0212459	0.1179	0.0967	0.0754	0.0643	0.0642	0.0643	0	0.071	0.9664	0.818182	0.00176071	0.00558816	0.00225331	0.00845934	0.031	0.0225	0.014	0.0024	0.0025	0.0024	0.0004	0.002	0.274201	0.179775	SCP2	Intronic	NODMS	372126	353454	356477	61	47	47
Chr1_53216771	Chr1	AC	2	53216771	AAGAT	5	CTGCG	0.00119643	0.000703846	0.00165497	0.00183549	0.0062	0.0044	0.0025	0.0024	0	0	0.0928	0.001	0.603709	0.387097	0.0003	0.000154808	0.000780568	0.000733915	0.0024	0.0016	0.0009	0	0	0	0.4971	0.001	0.541896	0.216216	C1orf123	Splicing	NODMS				10	1	1
Chr1_53819087	Chr1	A	1	53819087	TGGGG	10	GAATC	0.0403889	0.0195563	0.0204736	0.00972701	0.0487	0.039	0.0293	0.0288	0.0058	0.0288	0	0.029	0.842978	0.618182	0.0024037	0.00247604	0.00208282	0.00231173	0.0094	0.0071	0.0048	0.0008	0.0029	0.0008	0.9732	0.003	0.502122	0.307692	NDC1	Intronic	DMS	353120	288115	298638	8	17	8
Chr1_53832516	Chr1	TTA	3	53832516	AATAC	5	CCACT	0.00215926	0.00250208	0.00148156	0.00213082	0.0089	0.0068	0.0046	0.0014	0.0047	0.0014	0.7185	0.003	0.477238	0.153846	1.85185e-05	6.66667e-05	9.44263e-05	0.000322964	0.001	0.0007	0.0004	0	0	0	0.961	0.001	0.496914	0	NDC1	Exonic	NODMS	353120	288115	298638	27	41	27
Chr1_54036722	Chr1	A	1	54036722	ACTGG	10	TCAAC	0.0348111	0.0120458	0.0195297	0.00663295	0.0319	0.0253	0.0187	0.0143	0.005	0.0143	0	0.019	0.878665	0.689655	0.0024963	0.00263854	0.00156808	0.00234975	0.0097	0.0073	0.005	0.0016	0	0.0016	0.9708	0.001	0.502315	0.393443	TMEM59	Intronic	DMS	787531	748613	754913	4	13	4
Chr1_54218042	Chr1	GA	2	54218042	AGTCC	5	CGATG	0.00155185	5.2e-05	0.00367014	0.000447321	0.0014	0.0009	0.0005	0	0	0	0.1045	0.001	0.605679	0.352941	0	0	0	0	0	0	0	0	0	0	1		0.5	0	MRPL37	Intronic	NODMS	1.23107e+06	1.10496e+06	1.12537e+06	129	120	120
Chr1_54404952	Chr1	AG	2	54404952	GGCAA	5	GGAAA	0.000755556	0.00119091	0.00144718	0.0023746	0.0083	0.0059	0.0036	0	0	0	0.8125	0.002	0.484608	0.16	0.00012963	0.000184416	0.000660984	0.00119371	0.0038	0.0026	0.0014	0	0	0	0.9379	0.004	0.505051	0	SSBP3	Intronic	NODMS	380412	406896	402609	22	31	22
Chr1_54652839	Chr1	TC	2	54652839	TCTTT	5	AAGAC	0.00027	0.000539286	0.0011769	0.00180641	0.006	0.0042	0.0023	0	0	0	0.7058	0.001	0.471429	0.0740741	0.000475	0	0.00207048	0	0	0	0	0	0	0	0.7412	0.001	0.525	0.0952381	MROH7-TTC4	ncRNA_Intronic	NODMS	139.02	329.25	298.456	13	4	4
Chr1_54731457	Chr1	TG	2	54731457	CATTA	5	TTTCT	0.00111429	0.00109038	0.00176811	0.00183442	0.0066	0.0048	0.0029	0	0.0015	0	0.6927	0.001	0.524382	0.285714	0.000153571	0.000127885	0.000332181	0.000749417	0.0024	0.0016	0.0009	0	0	0	0.3218	0.002	0.561126	0	MROH7-TTC4	ncRNA_Intronic	NODMS	139.02	329.25	298.456	28	19	19
Chr1_55039879	Chr1	CTG	3	55039879	TGCCA	7	CTCCT	0.00540435	0.00445902	0.00550134	0.00501177	0.0195	0.0145	0.0095	0.0066	0.0024	0.0066	0.2786	0.001	0.576978	0.47619	0.0108826	0.0146426	0.0400379	0.030592	0.1064	0.0758	0.0452	0	0	0	0.5573	0.003	0.458304	0.1	PCSK9	Exonic	NODMS	574711	351144	387335	165	145	145
Chr1_55097723	Chr1	A	1	55097723	TAAAG	10	GGAAA	0.0324037	0.0172701	0.0206724	0.0115566	0.0519	0.0404	0.0288	0.0294	0.0059	0.0294	0.0001	0.026	0.748377	0.517241	0.00386667	0.0030268	0.00608982	0.0029093	0.0118	0.0088	0.0059	0.0029	0.0029	0.0029	0.8964	0.006	0.508209	0.26087	USP24	Intronic	DMS	142827	142888	142878	6	15	6
Chr1_55107439	Chr1	A	1	55107439	GAAGG	10	TCCAT	0.0302889	0.0122894	0.0203211	0.00752935	0.0349	0.0273	0.0198	0.0246	0.01	0.0246	0	0.025	0.77342	0.636364	0.00213333	0.00271294	0.00281622	0.0035504	0.0134	0.0098	0.0063	0.0018	0.005	0.0018	0.4105	0.001	0.447277	0.309278	USP24	Intronic	DMS	142827	142888	142878	9	18	9
Chr1_55137548	Chr1	CTG	3	55137548	CCCCA	5	GAGCT	0.00302857	0.00231505	0.00435225	0.00408217	0.0146	0.0105	0.0064	0.0026	0.0052	0.0026	0.4608	0.004	0.546083	0.344828	0	2.15054e-05	0	0.000206272	0.0006	0.0004	0.0002	0	0	0	0.9314	0.001	0.494624	0	USP24	Exonic	NODMS	142827	142888	142878	34	48	34
Chr1_55139019	Chr1	A	1	55139019	AGATT	11	GTATT	0.0546536	0.017878	0.026287	0.00898733	0.0448	0.0359	0.0269	0.0308	0.0015	0.0308	0	0.035	0.906964	0.84	0.00308929	0.002675	0.00425586	0.00278996	0.011	0.0083	0.0055	0.0015	0	0.0015	0.9977	0.004	0.500179	0.105263	USP24	Intronic	DMS	142827	142888	142878	9	19	9
Chr1_55144055	Chr1	T	1	55144055	AACAC	10	GCTGA	0.0441286	0.019817	0.0251398	0.0111874	0.0534	0.0422	0.031	0.0273	0.0085	0.0273	0	0.026	0.818036	0.538462	0.00407143	0.002663	0.00671501	0.00297226	0.0116	0.0086	0.0056	0.0045	0.0021	0.0045	0.3519	0.003	0.557679	0.368421	USP24	Intronic	DMS	142827	142888	142878	71	62	62
Chr1_56723520	Chr1	T	1	56723520	ACAGA	10	AAATG	0.0150667	0.00854412	0.0115191	0.00514685	0.024	0.0188	0.0137	0.0067	0.0118	0.0088	0.0024	0.012	0.690269	0.440678	0.00382963	0.00280784	0.00467989	0.00243772	0.0101	0.0077	0.0052	0.0057	0.0019	0.0029	0.5413	0.001	0.538308	0.366667	C1orf168	Intronic	DMS
Chr1_56767685	Chr1	A	1	56767685	CACAG	10	GAAAA	0.0318632	0.0138304	0.0149328	0.00907536	0.0411	0.032	0.0229	0.0125	0.01	0.0125	0	0.018	0.843249	0.576271	0.00432632	0.00664638	0.00519188	0.00698279	0.0276	0.0206	0.0136	0.0042	0.005	0.0042	0.122	0.001	0.383677	0.235294	C1orf168	Intronic	DMS
Chr1_56883467	Chr1	T	1	56883467	TATCC	10	CAGGC	0.0362214	0.0168627	0.0193357	0.00789688	0.0406	0.0327	0.0248	0.0209	0.0192	0.027	0	0.025	0.82458	0.631579	0.00266071	0.00268137	0.00251415	0.00200518	0.0087	0.0067	0.0047	0.002	0.001	0.0014	0.6525	0.001	0.472164	0.320611	C8A	Intronic	DMS	190.141	117.88	129.578	13	4	4
Chr1_57010812	Chr1	T	1	57010812	AATAC	10	CTCTC	0.0419077	0.0153386	0.0256445	0.0122389	0.0521	0.0398	0.0276	0.0154	0	0.0154	0	0.026	0.883086	0.724138	0.00139615	0.00209659	0.00191743	0.00228431	0.0089	0.0067	0.0044	0.0077	0	0.0077	0.1494	0.001	0.406687	0.238095	DAB1	Intronic	DMS	2470.99	4177.11	3900.92	22	31	22
Chr1_58685325	Chr1	A	1	58685325	ACATT	13	CTTAA	0.113248	0.0646448	0.0325662	0.0281003	0.1489	0.1208	0.0927	0.027	0.1007	0.027	0	0.109	0.852644	0.714286	0.003072	0.00279425	0.0074577	0.00452778	0.0164	0.0118	0.0073	0.0054	0.0016	0.0054	0.7558	0.004	0.47954	0.122449	MYSM1	Intronic	DMS	65876	65059.9	65192.1	74	86	74
Chr1_59758039	Chr1	AC	2	59758039	CACAT	5	ATGCA	0.00327778	0.00295556	0.00492923	0.00410465	0.0153	0.0112	0.0071	0	0.019	0	0.9881	0.009	0.499065	0.243902	0.000107407	0.000450505	0.000547672	0.00177453	0.0058	0.004	0.0022	0	0	0	0.6643	0.003	0.47269	0	FGGY	Intronic	NODMS	48095.1	173318	153047	47	56	47
Chr1_59872780	Chr1	T	1	59872780	ATATG	11	CAGAG	0.072416	0.0212627	0.0261362	0.00865573	0.0472	0.0386	0.0299	0.0212	0.013	0.0212	0	0.035	0.968358	0.923077	0.00182	0.00441194	0.00222782	0.00351502	0.015	0.0114	0.0079	0.0045	0.0087	0.0045	0.0006	0.002	0.26597	0.216867	HOOK1	Intronic	DMS	159214	178978	175779	14	4	4
Chr1_60001168	Chr1	A	1	60001168	AGAAT	13	GGAAG	0.128145	0.0630245	0.0472999	0.0255111	0.1396	0.114	0.0885	0.0594	0.1192	0.0594	0	0.1	0.916509	0.780488	0.00154	0.00275283	0.00203995	0.00326315	0.0125	0.0093	0.006	0	0	0	0.2116	0.003	0.404717	0.186047	C1orf87	Intronic	NODMS	29.5074	162.224	140.74	12	24	12
Chr1_61082672	Chr1	TC	2	61082672	CCCCT	12	TTCCT	0.02385	0.0181413	0.0214504	0.0120835	0.0544	0.0423	0.0302	0.0147	0.0177	0.0147	0.2535	0.015	0.575385	0.439024	0.00983846	0.002884	0.0125745	0.00556369	0.0196	0.014	0.0084	0.0018	0	0.0018	0.0035	0.003	0.692821	0.557377	NFIA	UTR5	NODMS	77929	85105.7	83943.9	5044	5067	5044
Chr1_61683395	Chr1	AT	2	61683395	ATTAC	7	CACTT	0.0183381	0.0102362	0.0250994	0.00680863	0.0307	0.0239	0.017	0.0089	0.002	0.0089	0.9116	0.029	0.50821	0.25	0.00601429	0.00636207	0.0126522	0.0189166	0.0631	0.0442	0.0253	0	0	0	0.5904	0.004	0.539819	0.45	TM2D1	Intronic	NODMS	82586.3	91422.2	89991.9	21	8	8
Chr1_61709467	Chr1	T	1	61709467	TGTTA	10	CTGGA	0.0252321	0.0131233	0.012791	0.0082277	0.0378	0.0296	0.0214	0.02	0.0227	0.0241	0	0.023	0.77982	0.518519	0.00449643	0.00413204	0.00679419	0.00369981	0.0152	0.0115	0.0078	0.0029	0.0052	0.0025	0.6553	0.008	0.472434	0.047619	TM2D1	Intronic	DMS	82586.3	91422.2	89991.9	30	39	30
Chr1_61723788	Chr1	A	1	61723788	TATGT	10	GTTAA	0.0304583	0.0115279	0.0248934	0.00604874	0.0297	0.0236	0.0176	0.0139	0.0217	0.0139	0.0001	0.019	0.762561	0.681818	0.007625	0.0034	0.00977881	0.00341304	0.0136	0.0102	0.0068	0	0.0043	0	0.0853	0.004	0.618566	0.451613	TM2D1	Intronic	DMS	82586.3	91422.2	89991.9	16	25	16
Chr1_61805420	Chr1	CT	2	61805420	TCTCG	5	TTTTT	0.000270833	0.000524658	0.00129887	0.00201812	0.0066	0.0046	0.0025	0	0	0	0.6307	0.001	0.46718	0.0606061	0.0009375	0.00059589	0.00257582	0.00206347	0.0068	0.0047	0.0027	0	0	0	0.8084	0.004	0.516553	0.1875	PATJ	Intronic	NODMS	128656	148929	145647	27	18	18
Chr1_62121342	Chr1	A	1	62121342	AAATT	12	TGTGT	0.0798423	0.00873696	0.0313999	0.00917138	0.0363	0.0271	0.0179	0.0061	0	0.0061	0	0.022	0.988503	0.825397	0.0338192	0.0648489	0.0300696	0.0518273	0.2203	0.1685	0.1167	0.1364	0.0804	0.1364	0.002	0.027	0.300585	0.171429	PATJ	Intronic	NODMS	128656	148929	145647	47	58	47
Chr1_62209982	Chr1	GGA	3	62209982	GGGCT	5	AGAGC	0.00206071	0.00184314	0.00240674	0.00273132	0.01	0.0073	0.0046	0	0	0	0.4581	0.001	0.545868	0.352941	0.000182143	0	0.000694907	0	0	0	0	0	0	0	0.5635	0.001	0.535714	0.133333	L1TD1	Exonic	NODMS	206895	186341	189668	200	214	200
Chr1_62475432	Chr1	A	1	62475432	ATTAG	10	GATCA	0.0337429	0.0130367	0.0209547	0.0073526	0.0351	0.0277	0.0204	0.014	0.0015	0.014	0	0.018	0.856944	0.630137	0.00129643	0.00252444	0.00168321	0.00278844	0.0109	0.0081	0.0053	0.014	0.0015	0.014	0.042	0.004	0.372421	0.0754717	DOCK7	Intronic	DMS	79175.9	74867.1	75564.6	81	90	81
Chr1_62578974	Chr1	A	1	62578974	CATAC	15	TCAAC	0.164804	0.0473066	0.0490224	0.0203614	0.1084	0.088	0.0677	0.0713	0.0556	0.0713	0	0.082	0.974359	0.962963	0.0012037	0.00568022	0.0015291	0.0063937	0.0249	0.0185	0.0121	0.0031	0.0028	0.0031	0	0.002	0.20696	0.117647	DOCK7	Intronic	DMS	79175.9	74867.1	75564.6	8	22	8
Chr1_62619812	Chr1	A	1	62619812	TAAAT	10	GATAC	0.0283923	0.00600698	0.0230249	0.00736798	0.0281	0.0207	0.0134	0.0087	0	0.0087	0	0.01	0.856887	0.606061	0.0288654	0.0522884	0.0206286	0.030323	0.1433	0.1129	0.0826	0.0196	0.1	0.0196	0.0005	0.038	0.272361	0.150538	DOCK7	Intronic	DMS	79175.9	74867.1	75564.6	87	78	78
Chr1_62625414	Chr1	A	1	62625414	GAATT	10	TTCAT	0.0146536	0.00741667	0.0135548	0.00921966	0.0351	0.0259	0.0166	0.0082	0.0143	0.0091	0.0007	0.009	0.709209	0.48	0.00406429	0.00394804	0.003912	0.00357951	0.0147	0.0111	0.0075	0.0016	0.0114	0.0061	0.8186	0.009	0.485819	0.195122	DOCK7	Intronic	DMS	79175.9	74867.1	75564.6	13	22	13
Chr1_62631184	Chr1	A	1	62631184	ATCTC	10	GAAAA	0.0261893	0.0165311	0.0160649	0.010022	0.0466	0.0366	0.0266	0.0106	0.022	0.0269	0.0055	0.021	0.67129	0.419753	0.00849286	0.0051699	0.00873286	0.00797332	0.0291	0.0211	0.0131	0.0021	0.0017	0.0045	0.0052	0.003	0.672503	0.453608	DOCK7	Intronic	DMS	79175.9	74867.1	75564.6	55	46	46
Chr1_62663165	Chr1	A	1	62663165	TATTG	13	CTAAA	0.0881964	0.0280265	0.035726	0.0125748	0.0658	0.0532	0.0406	0.0328	0.0312	0.0328	0	0.043	0.969752	0.819672	0.00297857	0.00526224	0.00409358	0.0051742	0.0208	0.0156	0.0104	0.0025	0.0045	0.0025	0.0013	0.002	0.300656	0.191304	DOCK7	Intronic	DMS	79175.9	74867.1	75564.6	35	47	35
Chr1_62805152	Chr1	T	1	62805152	TTTTC	14	GCTAG	0.116904	0.0701632	0.0302942	0.0195384	0.1288	0.1092	0.0897	0.0678	0.0663	0.0678	0	0.096	0.920392	0.785714	0.00865926	0.0108943	0.00559241	0.00782051	0.0344	0.0265	0.0187	0.0181	0.0041	0.0181	0.2042	0.01	0.418902	0.136986	ATG4C	Intronic	NODMS	82515.5	70764.2	72666.5	19	6	6
Chr1_63371079	Chr1	A	1	63371079	TGGTT	10	CGAAA	0.0251893	0.0106683	0.0207577	0.00593938	0.0285	0.0225	0.0166	0.0115	0.0125	0.0082	0.0003	0.02	0.722595	0.571429	0.00549286	0.00426238	0.00504883	0.00325196	0.014	0.0108	0.0075	0.0016	0	0.0049	0.3637	0.003	0.556223	0.352941	ALG6	Intronic	DMS	83599	74355.1	75851.5	20	29	20
Chr1_63446875	Chr1	T	1	63446875	AAAGG	10	CAGAA	0.0267154	0.012333	0.0170194	0.00652728	0.0319	0.0254	0.0189	0.0105	0.002	0.0105	0	0.017	0.770769	0.5	0.00721538	0.004311	0.0105739	0.00316869	0.0138	0.0106	0.0075	0.0039	0.002	0.0039	0.7019	0.015	0.524423	0.258065	ITGB3BP	Intronic	DMS	61102.1	62487.7	62263.4	19	28	19
Chr1_63532655	Chr1	T	1	63532655	TCTTG	11	CAGAG	0.0717964	0.0196636	0.0237106	0.0105736	0.0514	0.0408	0.0302	0.0312	0.0119	0.0312	0	0.036	0.991703	0.9	0.003175	0.00605051	0.00232481	0.00336855	0.0162	0.0128	0.0094	0	0.003	0	0	0.003	0.229076	0.180328	EFCAB7	Intronic	DMS	17542.5	19165.9	18903.1	14	4	4
Chr1_63551706	Chr1	T	1	63551706	TGGGC	10	GTTTG	0.0594852	0.023403	0.0466293	0.0206018	0.0852	0.0646	0.044	0.0244	0.0063	0.0244	0	0.038	0.903148	0.769231	0.00394815	0.002378	0.00536334	0.00231524	0.0093	0.007	0.0047	0.0012	0.0048	0.0012	0.6248	0.007	0.530741	0.277778	EFCAB7	Intronic	DMS	17542.5	19165.9	18903.1	18	9	9
Chr1_63557283	Chr1	AT	2	63557283	TAAAA	5	AGCAC	0.00182308	0.00135714	0.00380549	0.00335713	0.0114	0.0081	0.0047	0	0	0	0.812	0.004	0.521291	0.26087	0.000530769	0.000169643	0.00183864	0.00104299	0.0033	0.0023	0.0012	0	0	0	0.818	0.002	0.520604	0.133333	EFCAB7	Intronic	NODMS	17542.5	19165.9	18903.1	36	45	36
Chr1_63651876	Chr1	GA	2	63651876	TAAGT	5	CCTCA	0.0002	0.000578889	0.000728991	0.002106	0.0069	0.0048	0.0027	0	0	0	0.7905	0.004	0.483333	0	0.000121429	6.33333e-05	0.000630961	0.000465821	0.0015	0.001	0.0005	0	0	0	0.9144	0.002	0.506746	0.0666667	PGM1	Intronic	NODMS	427866	410761	413530	24	33	24
Chr1_64142502	Chr1	CA	2	64142502	ATCCC	5	CTTTC	0.00282857	0.00231154	0.00325695	0.00301459	0.0114	0.0083	0.0053	0.0023	0.0057	0.0041	0.3057	0.001	0.563187	0.354167	0.000778571	0.000224038	0.00140188	0.000723705	0.0024	0.0017	0.0009	0	0	0	0.138	0.001	0.591518	0.355556	ROR1	Exonic	NODMS	14686.9	9348.37	10212.6	98	107	98
Chr1_64602986	Chr1	T	1	64602986	TTCAA	11	AATTT	0.02569	0.00904063	0.0176614	0.00747309	0.0315	0.024	0.0165	0.0045	0.0104	0.0045	0.0001	0.016	0.796484	0.604651	0.01048	0.00461875	0.00934198	0.00479188	0.019	0.0142	0.0094	0.0045	0.0078	0.0045	0.0036	0.005	0.716797	0.518519	CACHD1	Intronic	DMS	21955.7	32081.4	30442.2	74	84	74
Chr1_64634018	Chr1	T	1	64634018	GGTGG	14	CTTTC	0.151937	0.0406929	0.0527474	0.01831	0.0956	0.0773	0.059	0.061	0.0509	0.061	0	0.069	0.9939	0.928571	0.00248148	0.0111188	0.00336827	0.012997	0.0501	0.0371	0.0241	0.0032	0.0061	0.0032	0	0.004	0.152723	0.0645161	CACHD1	Intronic	DMS	21955.7	32081.4	30442.2	25	12	12
Chr1_64673104	Chr1	A	1	64673104	GTTTG	13	CAGCT	0.1175	0.0277772	0.0413118	0.0163033	0.0767	0.0604	0.0441	0.0357	0.0411	0.061	0	0.054	0.99505	0.918033	0.00532857	0.016597	0.00488663	0.0175718	0.0693	0.0517	0.0342	0.0055	0.0018	0.0015	0.0001	0.006	0.254066	0.134615	CACHD1	Intronic	DMS	21955.7	32081.4	30442.2	53	41	41
Chr1_64768533	Chr1	T	1	64768533	AATAA	12	ACATG	0.0658192	0.0204176	0.0354507	0.0193119	0.0784	0.059	0.0397	0.0638	0.0242	0.0638	0	0.032	0.886517	0.77193	0.00491923	0.00591868	0.00826866	0.00552534	0.0225	0.017	0.0114	0.0041	0.0076	0.0041	0.0724	0.002	0.384193	0.264151	RAVER2	Intronic	DMS	150832	164626	162393	122	111	111
Chr1_64768567	Chr1	TGG	3	64768567	GGTAA	5	TAGGC	0.00185714	0.00200577	0.00293165	0.00395267	0.0139	0.0099	0.006	0.0035	0.0159	0	0.7893	0.002	0.516484	0.323529	0	2.88462e-05	0	0.000222172	0.0007	0.0005	0.0003	0	0	0	0.8761	0.001	0.490385	0	RAVER2	Intronic	NODMS	150832	164626	162393	88	74	74
Chr1_64838106	Chr1	GA	2	64838106	CCCCT	5	AGTAA	0.000460714	0.000871296	0.00111654	0.00214031	0.0073	0.0052	0.003	0	0.0027	0	0.7508	0.002	0.480489	0.122449	6.07143e-05	0.00014537	0.000315481	0.000582044	0.0019	0.0013	0.0007	0	0	0	0.8045	0.002	0.484788	0	JAK1	Splicing	NODMS	599612	578186	581655	2	11	2
Chr1_65365819	Chr1	GA	2	65365819	TGATT	5	AATCT	0.000589286	0.000508654	0.00103797	0.00108558	0.0038	0.0027	0.0016	0	0	0	0.4727	0.002	0.544299	0.0555556	0.000171429	9.23077e-05	0.000453445	0.000392892	0.0013	0.0009	0.0005	0	0	0	0.5496	0.001	0.536916	0.114286	DNAJC6	Intronic	NODMS	12268.7	19803.1	18583.5	65	56	56
Chr1_65636776	Chr1	AG	2	65636776	CAAAA	5	TGGTG	0.000275	0.000208654	0.000600966	0.000581627	0.002	0.0014	0.0008	0	0	0	0.7092	0.001	0.523008	0.232558	8.92857e-05	0.0001125	0.000335239	0.00044152	0.0014	0.001	0.0006	0	0	0	0.9623	0.002	0.497081	0	LEPR	Exonic	NODMS	12249.8	12592.9	12537.4	6354	6363	6354
Chr1_66363317	Chr1	T	1	66363317	TATGA	10	CCATC	0.020825	0.0108077	0.0125167	0.00525021	0.0266	0.0213	0.0161	0.0123	0.0118	0.0127	0	0.014	0.769746	0.461538	0.00367143	0.00257788	0.00449665	0.00165337	0.0075	0.0059	0.0042	0.0049	0.0038	0.0025	0.4831	0.002	0.543269	0.363636	PDE4B	Intronic	DMS	58270.9	36446.2	39979.1	51	60	51
Chr1_66643581	Chr1	GAA	3	66643581	AATCG	5	TCACA	0.00158519	0.00106893	0.00223585	0.00278857	0.0094	0.0066	0.0039	0	0.0018	0	0.153	0.001	0.589536	0.318841	0	9.80583e-05	0	0.000506076	0.0016	0.0011	0.0006	0	0	0	0.7566	0.001	0.480583	0	SGIP1	Exonic	NODMS	7629.03	8147.12	8063.25	38	52	38
Chr1_66643727	Chr1	TG	2	66643727	AGTGT	7	TTAAG	0.0103423	0.00441075	0.00966609	0.00494004	0.0192	0.0143	0.0094	0.0094	0	0.0094	0.0007	0.007	0.718776	0.483871	0.0116346	0.0365484	0.0343703	0.0666297	0.2364	0.1698	0.1032	0	0.2357	0	0.3595	0.008	0.441067	0.107143	SGIP1	Intronic	NODMS	7629.03	8147.12	8063.25	8	21	8
Chr1_66673171	Chr1	CA	2	66673171	TGGTG	5	CTTGT	0.000904545	0.00176711	0.00193214	0.003987	0.0137	0.0097	0.0058	0.0207	0	0.0207	0.5946	0.006	0.46262	0	0	0.000305263	0	0.00149709	0.0048	0.0033	0.0018	0	0	0	0.7079	0.001	0.473684	0	SGIP1	Intronic	NODMS	7629.03	8147.12	8063.25	109	100	100
Chr1_66689047	Chr1	A	1	66689047	AAGGC	17	TGTCC	0.21824	0.105575	0.0540066	0.0402798	0.2264	0.1861	0.1459	0.1291	0.0411	0.1291	0	0.152	0.953438	0.836364	0.000184	0.00185312	0.000525113	0.00260222	0.0097	0.0071	0.0045	0	0.0041	0	0.0059	0.002	0.311563	0.0392157	SGIP1	Intronic	NODMS	7629.03	8147.12	8063.25	100	84	84
Chr1_66827054	Chr1	A	1	66827054	GAAAT	10	TACAT	0.0260852	0.0111052	0.0163777	0.0062413	0.0298	0.0236	0.0173	0.0089	0.0007	0.0089	0	0.016	0.814043	0.5625	0.00476667	0.00377188	0.00491438	0.00247764	0.0112	0.0087	0.0062	0.0051	0.0029	0.0051	0.4823	0.002	0.544367	0.386555	WDR78	Intronic	DMS	8715.84	10175.5	9939.24	8	17	8
Chr1_66959811	Chr1	T	1	66959811	AATTA	11	ACTAA	0.0322905	0.00581733	0.0258915	0.00608452	0.0241	0.018	0.0119	0.0165	0.0091	0.0165	0	0.012	0.862222	0.73913	0.0401952	0.061084	0.0221529	0.024922	0.1358	0.1109	0.086	0.0702	0	0.0702	0.0009	0.069	0.262222	0.0327869	MIER1	Intronic	DMS	146905	111518	117247	68	78	68
Chr1_67042423	Chr1	AC	2	67042423	CACAA	5	CCTCC	0.000685714	0.000565556	0.00161017	0.00193219	0.0064	0.0044	0.0025	0	0	0	0.615	0.001	0.531548	0.238095	0	3e-05	0	0.000283019	0.0009	0.0006	0.0003	0	0	0	0.9294	0.001	0.494444	0	SLC35D1	Intronic	NODMS	188401	244886	235742	95	104	95
Chr1_67050508	Chr1	A	1	67050508	GCTGG	10	GATAA	0.042637	0.0231691	0.0194922	0.0200077	0.0832	0.0632	0.0432	0.0284	0	0.0284	0	0.026	0.815603	0.586667	0.00235926	0.00222766	0.00264551	0.0022265	0.0089	0.0067	0.0045	0.0037	0.0029	0.0037	0.9553	0.001	0.496454	0.277228	SLC35D1	Intronic	DMS	188401	244886	235742	4	13	4
Chr1_67093073	Chr1	AT	2	67093073	AGTTC	5	TTAAA	0.000303704	0.000347917	0.000698401	0.00086289	0.0029	0.0021	0.0012	0	0	0	0.8402	0.003	0.487269	0	0.000159259	9.27083e-05	0.000411195	0.000440938	0.0014	0.001	0.0005	0	0	0	0.5054	0.001	0.542052	0.176471	C1orf141	Exonic	NODMS	71.6969	83.7832	81.8267	531	522	522
Chr1_67200718	Chr1	T	1	67200718	TCATC	10	GTTTT	0.0355036	0.020599	0.0145273	0.0110548	0.0538	0.0427	0.0317	0.0183	0.0304	0.0344	0	0.035	0.770604	0.595745	0.003575	0.00258462	0.00388731	0.00214744	0.009	0.0069	0.0047	0.0028	0.002	0.0042	0.6481	0.008	0.528159	0.242424	IL23R	Intronic	DMS	3403.13	6997.43	6415.58	18	9	9
Chr1_67413106	Chr1	T	1	67413106	CAGTC	11	AATTT	0.05075	0.0216013	0.0263962	0.00522271	0.0373	0.032	0.0268	0.0225	0.0245	0.0225	0	0.036	0.842308	0.818182	0.00407692	0.00424267	0.002808	0.00248323	0.0117	0.0092	0.0067	0.0025	0.0014	0.0025	0.417	0.003	0.44641	0.298851	SERBP1	UTR3	DMS	1.10483e+06	970191	991987	157	147	147
Chr1_68439684	Chr1	T	1	68439684	TCTTA	10	AATAC	0.0174536	0.0114327	0.0120787	0.00873679	0.0376	0.0289	0.0202	0.0103	0.0139	0.0103	0.0109	0.014	0.658163	0.441558	0.003	0.00361122	0.00323783	0.00491877	0.0184	0.0134	0.0085	0.0034	0.0014	0.0034	0.9462	0.007	0.495809	0.0444444	RPE65	Intronic	NODMS	6086.03	1320.35	2091.82	42	51	42
Chr1_68486881	Chr1	AC	2	68486881	ATATA	20	ATATA	0.078637	0.0690819	0.0353552	0.0339483	0.1709	0.137	0.103	0.0439	0.0602	0.0439	0.344	0.044	0.55989	0.410256	0.0273259	0.00449574	0.0342547	0.00836759	0.0296	0.0212	0.0129	0.0087	0	0.0087	0.0001	0.004	0.74015	0.515152	DEPDC1	Intronic	NODMS	90440.2	57134.5	62526	55	16	16
Chr1_68489669	Chr1	T	1	68489669	GCCTA	10	AAAAT	0.0201923	0.00895909	0.0187893	0.00581111	0.0264	0.0206	0.0148	0.0054	0	0.0054	0.0017	0.008	0.702579	0.446809	0.00798462	0.00930455	0.00862312	0.0169065	0.06	0.0431	0.0262	0.0054	0.0857	0.0054	0.5433	0.011	0.539336	0.304348	DEPDC1	Intronic	DMS	90440.2	57134.5	62526	61	70	61
Chr1_70276849	Chr1	A	1	70276849	CTGCC	12	GAAAG	0.0771591	0.0337723	0.0229339	0.0205315	0.0954	0.0748	0.0543	0.037	0.0085	0.037	0	0.058	0.945455	0.826087	0.0109864	0.0133723	0.00926329	0.0108937	0.0461	0.0352	0.0243	0.0324	0.0385	0.0324	0.455	0.006	0.446503	0.296296	ANKRD13C	Intronic	DMS	120229	102200	105118	5	16	5
Chr1_70438840	Chr1	TG	2	70438840	ATTAT	14	TCTGC	0.0134882	0.00407969	0.0201734	0.00575096	0.0213	0.0156	0.0098	0.0112	0.0147	0.0112	0.3475	0.025	0.574449	0.380952	0.119406	0.122314	0.0800236	0.0608039	0.3047	0.2439	0.1831	0.067	0.0842	0.067	0.7279	0.122	0.472426	0.233333	CTH	Intronic	NODMS	83391	70934.3	72950.8	14	41	14
Chr1_71069381	Chr1	T	1	71069381	AACGA	10	CCAGG	0.0283893	0.0105135	0.0200094	0.00589581	0.0282	0.0223	0.0164	0.0068	0.0162	0.0132	0	0.018	0.84976	0.690909	0.00336071	0.00299904	0.00217983	0.00225885	0.0098	0.0075	0.0053	0.0054	0.0038	0.0025	0.5294	0.001	0.538805	0.37037	ZRANB2	Intronic	DMS	293622	296174	295760	19	28	19
Chr1_74144479	Chr1	T	1	74144479	AAATG	10	CTCGC	0.034404	0.0148441	0.0198973	0.00928591	0.0427	0.0334	0.0241	0.0129	0.0091	0.0129	0	0.02	0.815294	0.64	0.002652	0.00358971	0.00308521	0.00343131	0.0139	0.0105	0.007	0.0014	0	0.0014	0.2473	0.001	0.421471	0.298851	LRRIQ3	Intronic	DMS	1624.26	2188.74	2097.36	11253	11244	11244
Chr1_74353252	Chr1	T	1	74353252	TATGG	10	CAGTG	0.0281214	0.0126587	0.0149158	0.00636547	0.0318	0.0254	0.019	0.0194	0.018	0.0086	0	0.02	0.793613	0.54902	0.00446071	0.00489038	0.00314158	0.00375037	0.0161	0.0124	0.0086	0.0056	0.006	0.0071	0.3791	0.004	0.445742	0.226804	FPGT-TNNI3K;TNNI3K	Intronic	DMS				13	4	4
Chr1_74368943	Chr1	AT	2	74368943	GTTAA	5	GCACA	0.00094	0.000418824	0.00184862	0.00123178	0.0041	0.0029	0.0017	0	0.0024	0	0.3543	0.001	0.566765	0.285714	0	8.58824e-05	0	0.000455593	0.0015	0.001	0.0005	0	0	0	0.8066	0.001	0.482353	0	FPGT-TNNI3K;TNNI3K	Intronic	NODMS				78	69	69
Chr1_74436055	Chr1	T	1	74436055	TCTAC	20	ACAGT	0.225611	0.0797815	0.0699351	0.0187492	0.136	0.1173	0.0985	0.0993	0.075	0.0993	0	0.116	0.996118	0.964286	0.000807143	0.00238913	0.00123547	0.00389296	0.0141	0.0102	0.0063	0	0	0	0.1381	0.001	0.40722	0.177215	FPGT-TNNI3K;TNNI3K	Intronic	NODMS				24	5	5
Chr1_74463364	Chr1	TG	2	74463364	CTTTT	6	TCTTC	0.00332222	0.00238302	0.00542316	0.00402931	0.0145	0.0104	0.0064	0	0.0032	0	0.7361	0.011	0.52673	0.181818	0	3.77358e-05	0	0.000272117	0.0009	0.0006	0.0003	0	0	0	0.9053	0.001	0.490566	0	FPGT-TNNI3K;TNNI3K	Intronic	NODMS				76	65	65
Chr1_74576942	Chr1	A	1	74576942	TAGTT	14	GAAAA	0.0937125	0.0349913	0.0331963	0.0165386	0.0846	0.0681	0.0515	0.0568	0.0404	0.0568	0	0.056	0.950521	0.823529	0.00305833	0.00553875	0.00308341	0.00458188	0.0193	0.0147	0.0101	0.0049	0.0013	0.0049	0.005	0.003	0.310677	0.217391	ERICH3	Intronic	DMS	124.253	247.376	227.445	6	19	6
Chr1_74606781	Chr1	CT	2	74606781	ACATA	5	TTCCT	0.000403571	0.000351923	0.000551286	0.000519427	0.0019	0.0014	0.0009	0.001	0	0	0.4918	0.001	0.542411	0.0888889	0.000325	0.000171154	0.000538931	0.000352647	0.0012	0.0009	0.0005	0.0002	0.0011	0	0.3642	0.001	0.555975	0.166667	ERICH3	Exonic	NODMS	124.253	247.376	227.445	121	112	112
Chr1_74707072	Chr1	A	1	74707072	GTGGT	14	GAAAA	0.178404	0.109608	0.0340709	0.0444438	0.2429	0.1985	0.1541	0.1137	0.0966	0.1846	0	0.153	0.898232	0.666667	0.00316786	0.00526893	0.00480499	0.00619387	0.0239	0.0177	0.0115	0.0136	0.0069	0	0.068	0.005	0.387309	0.114286	CRYZ	Intronic	DMS	259969	171720	186006	30	17	17
Chr1_74764057	Chr1	ATG	3	74764057	TGAAA	5	ATCTA	0.00103929	0.00103173	0.00111174	0.00168393	0.0061	0.0044	0.0027	0.0027	0.0018	0	0.471	0.001	0.544471	0.368421	5e-05	9.32692e-05	0.000224404	0.000613669	0.0019	0.0013	0.0007	0.0014	0	0	0.8586	0.002	0.510989	0	TYW3	Exonic	NODMS	119863	90038.4	94866.3	164	178	164
Chr1_75148695	Chr1	T	1	75148695	TTTAC	14	AAGGT	0.15527	0.0845052	0.0419075	0.0239924	0.1565	0.1325	0.1085	0.0762	0.0702	0.0762	0	0.123	0.914159	0.884615	0.000707407	0.00135833	0.00104949	0.00215516	0.0078	0.0057	0.0035	0.0008	0	0.0008	0.456	0.003	0.452932	0.0454545	LHX8	Intronic	DMS	156.942	42.3493	60.8996	13	26	13
Chr1_75213884	Chr1	T	1	75213884	TAAAC	10	ATTAT	0.014475	0.00982929	0.0117133	0.00650534	0.0293	0.0228	0.0163	0.0133	0.0032	0.0133	0.0451	0.013	0.624278	0.405405	0.0305536	0.0208758	0.0422971	0.0326822	0.1189	0.0862	0.0536	0.0046	0.0373	0.0046	0.3047	0.009	0.563672	0.416667	SLC44A5	Intronic	NODMS	10580.1	24078.2	21893.1	34	25	25
Chr1_75222471	Chr1	A	1	75222471	ACAGG	10	TCAGT	0.0277267	0.0114422	0.028612	0.00907791	0.0387	0.0296	0.0205	0.0267	0	0.0267	0.0283	0.017	0.682813	0.432432	0.0035	0.00271094	0.00456202	0.00289153	0.0114	0.0085	0.0056	0	0.0022	0	0.8415	0.009	0.516667	0.210526	SLC44A5	Intronic	NODMS	10580.1	24078.2	21893.1	11	20	11
Chr1_75251114	Chr1	CA	2	75251114	CCACG	5	GAGAA	0.000368421	7.76316e-05	0.00114251	0.000534986	0.0017	0.0011	0.0006	0	0	0	0.5894	0.002	0.540166	0.181818	0	5.65789e-05	0	0.000489988	0.0015	0.001	0.0005	0	0	0	0.9296	0.001	0.493421	0	SLC44A5	Intronic	NODMS	10580.1	24078.2	21893.1	95	86	86
Chr1_75791389	Chr1	T	1	75791389	TGGAA	14	GAGTC	0.0585321	0.0240673	0.0248494	0.0128399	0.0626	0.0497	0.0369	0.0396	0.0307	0.021	0	0.038	0.910714	0.746269	0.0131786	0.0172923	0.0139241	0.0139498	0.0591	0.0452	0.0312	0.0066	0.0075	0.0204	0.04	0.005	0.373283	0.238095	RABGGTB	Intronic	DMS	243557	237448	238437	52	58	52
Chr1_75816583	Chr1	TA	2	75816583	ATCGG	5	TTTTT	0.00228182	0.00098427	0.00416082	0.00186974	0.0066	0.0047	0.0029	0	0	0	0.3707	0.005	0.561798	0.25	0.000518182	0.000202247	0.00170631	0.000873451	0.0028	0.0019	0.0011	0	0	0	0.5715	0.001	0.53907	0.2	MSH4	Intronic	NODMS	8476.31	1040.66	2244.34	37	46	37
Chr1_76576946	Chr1	AAAC	4	76576946	GAAAG	5	AAAAC	0.0077375	0.0100264	0.0239303	0.0304198	0.1013	0.0709	0.0404	0	0	0	0.9326	0.096	0.494213	0	0.0314042	0.0348264	0.0513512	0.0572664	0.2066	0.1494	0.0921	0.1147	0	0.1147	0.7866	0.09	0.518519	0.133333	ST6GALNAC3	UTR3	NODMS	7043.38	6399.42	6503.66	96	115	96
Chr1_76627394	Chr1	TG	2	76627394	TGTTC	5	TTCTG	0.00155714	0.000961765	0.00218574	0.00192665	0.0067	0.0048	0.0029	0	0.0032	0.0022	0.1471	0.002	0.589636	0.350877	0	0.000102941	0	0.000539145	0.0017	0.0012	0.0006	0	0	0	0.7511	0.001	0.480392	0	ST6GALNAC3	Intronic	NODMS	7043.38	6399.42	6503.66	50185	50194	50185
Chr1_76868591	Chr1	GCA	3	76868591	CCCCC	8	ACAGC	0.0117577	0.0107592	0.019537	0.0220126	0.0768	0.0548	0.0328	0.0051	0	0.0051	0.3489	0.002	0.438259	0.29703	0.00196154	4.21053e-05	0.00684257	0.000223173	0.0007	0.0005	0.0003	0.0006	0	0.0006	0.5467	0.001	0.539727	0.2	ST6GALNAC5	Exonic	NODMS	24863.5	16611.1	17947	95	118	95
Chr1_77536079	Chr1	T	1	77536079	TTACC	14	CCAAG	0.138077	0.059594	0.0466197	0.0228631	0.1282	0.1053	0.0825	0.0357	0.0691	0.0357	0	0.092	0.963077	0.88	0.00109231	0.002768	0.00150791	0.00300529	0.0118	0.0088	0.0058	0.0036	0	0.0036	0.0209	0.003	0.337692	0.156863	AK5	Intronic	NODMS	1291.61	2735.44	2501.71	31126	31139	31126
Chr1_77568278	Chr1	TAAA	4	77568278	GTCTC	5	ATGAA	0.000310714	0.000460606	0.00103072	0.00130018	0.0044	0.0031	0.0018	0	0	0	0.7228	0.001	0.477994	0.0888889	0	0	0	0	0	0	0	0	0	0	1		0.5	0	ZZZ3	Intronic	NODMS				53	34	34
Chr1_77578783	Chr1	TA	2	77578783	TGGAG	5	AGTTT	0.000775	0.000512621	0.00116791	0.000997831	0.0035	0.0025	0.0015	0.003	0	0	0.4603	0.002	0.545596	0.272727	0.000332143	8.83495e-05	0.000672444	0.000450954	0.0014	0.001	0.0005	0	0	0	0.2045	0.001	0.578363	0.277778	ZZZ3	Exonic	NODMS				10	19	10
Chr1_77639382	Chr1	A	1	77639382	ATCTC	12	GAAGA	0.0728571	0.0469843	0.0342923	0.0147341	0.0912	0.0765	0.0617	0.049	0.0606	0.049	0.0022	0.067	0.731092	0.611111	0.00900952	0.00789608	0.00949059	0.00756016	0.0306	0.023	0.0155	0.0098	0.0076	0.0098	0.9407	0.014	0.505602	0.352941	ZZZ3	Intronic	DMS				66	55	55
Chr1_77713347	Chr1	T	1	77713347	ACTCA	10	AACAG	0.061932	0.0409179	0.0362416	0.0338685	0.1425	0.1087	0.0748	0.0686	0.0216	0.0686	0.0112	0.026	0.667619	0.47191	0.002984	0.002325	0.00332995	0.00302678	0.0114	0.0084	0.0054	0.0057	0.0108	0.0057	0.4072	0.001	0.554762	0.37037	USP33	Intronic	NODMS	201901	167838	173352	66	75	66
Chr1_77847205	Chr1	TGA	3	77847205	GATTC	5	GACCT	0.00122143	0.00122041	0.00229928	0.00255199	0.0089	0.0063	0.0038	0	0	0	0.9182	0.003	0.506378	0.217391	5.35714e-05	2.55102e-05	0.000278365	0.000251246	0.0008	0.0005	0.0003	0	0	0	0.8396	0.001	0.512573	0.0666667	MIGA1	Intronic	NODMS	44444.1	38631.7	39572.6	3798	3812	3798
Chr1_77917724	Chr1	AG	2	77917724	ATATT	5	AATGG	0.00178571	0.0013566	0.00198327	0.00201242	0.0074	0.0054	0.0034	0.001	0	0.0054	0.1455	0.001	0.589623	0.395604	0.000339286	0.00025283	0.000595423	0.000692849	0.0023	0.0016	0.0009	0	0	0	0.2847	0.002	0.565869	0.0588235	NEXN	Exonic	NODMS	64152.4	49022.6	51471.8	235	226	226
Chr1_77948625	Chr1	A	1	77948625	TTTTC	18	GGAAA	0.149781	0.0524531	0.0521356	0.0211586	0.1159	0.0948	0.0736	0.0556	0.0483	0.0556	0	0.092	0.966346	0.923077	0.00291923	0.00808906	0.00393652	0.00846277	0.0335	0.025	0.0166	0.0038	0.0145	0.0038	0.0014	0.002	0.283654	0.235294	FUBP1	UTR3	NODMS	394349	373812	377137	529	512	512
Chr1_77956751	Chr1	CA	2	77956751	TCTCT	7	CCACC	0.0131792	0.00989589	0.0186413	0.00834618	0.0349	0.0266	0.0182	0.0394	0.0051	0.0394	0.8705	0.012	0.48887	0.148148	0.00213333	0.000880822	0.00622948	0.00262478	0.0088	0.0061	0.0035	0	0	0	0.613	0.001	0.534532	0.285714	FUBP1	Intronic	NODMS	394349	373812	377137	51	64	51
Chr1_77966822	Chr1	A	1	77966822	GGCTT	14	GCTAG	0.152136	0.0350722	0.0552776	0.0211353	0.0985	0.0773	0.0562	0.0498	0.0547	0.0498	0	0.066	0.996212	0.956522	0.00186818	0.00486389	0.00209076	0.00409584	0.0172	0.0131	0.009	0.0017	0.0015	0.0017	0.0002	0.003	0.236427	0.162162	FUBP1	Intronic	DMS	394349	373812	377137	61	48	48
Chr1_77966963	Chr1	A	1	77966963	GTTAG	11	TTTTT	0.0517929	0.011148	0.0233029	0.0133194	0.0511	0.0378	0.0245	0.0111	0	0.0111	0	0.023	0.965926	0.877193	0.00417143	0.00500102	0.00660605	0.00561985	0.0219	0.0162	0.0106	0.0091	0.0031	0.0091	0.0139	0.003	0.347303	0.163265	FUBP1	Intronic	DMS	394349	373812	377137	8	18	8
Chr1_77966974	Chr1	T	1	77966974	AAAAA	10	GGTTG	0.0248536	0.01856	0.0233982	0.0219139	0.0843	0.0624	0.0405	0.0101	0.0837	0.0101	0.0313	0.003	0.633393	0.41791	0.00349643	0.00263	0.00450725	0.002217	0.0093	0.0071	0.0048	0.003	0	0.003	0.8266	0.005	0.513571	0.311111	FUBP1	Intronic	NODMS	394349	373812	377137	19	28	19
Chr1_77970017	Chr1	A	1	77970017	AATCT	12	GAAAA	0.0549036	0.0274784	0.02215	0.0103529	0.0585	0.0482	0.0378	0.0316	0.0289	0.0299	0	0.039	0.908613	0.786885	0.00595	0.00482353	0.00458519	0.00315707	0.0143	0.0111	0.008	0.0105	0.0029	0.0056	0.4843	0.011	0.543242	0.235294	FUBP1	Splicing	DMS	394349	373812	377137	2	13	2
Chr1_78005365	Chr1	T	1	78005365	GTCTC	12	CTCTC	0.135736	0.0938747	0.0391001	0.0200993	0.1542	0.1341	0.114	0.1156	0.026	0.1156	0	0.114	0.871116	0.727273	0.00108182	0.00232911	0.00208253	0.00548891	0.0188	0.0133	0.0078	0	0.0052	0	0.3968	0.002	0.440736	0.181818	DNAJB4	Intronic	DMS	85042.3	58899.7	63131.7	7685	7674	7674
Chr1_78005377	Chr1	CT	2	78005377	TTTTT	5	GCCAG	0.00027	0.000320833	0.0011769	0.00159251	0.0051	0.0035	0.0019	0	0	0	0.9585	0.006	0.503819	0	0.179725	0.174333	0.0420091	0.0429705	0.3032	0.2603	0.2173	0.2	0.2	0.2	0.3203	0.195	0.427083	0.113208	DNAJB4	Intronic	NODMS	85042.3	58899.7	63131.7	7673	7664	7664
Chr1_78641174	Chr1	GT	2	78641174	CATAC	5	TTGTG	0.000403846	0.000367045	0.00117063	0.00138611	0.0045	0.0031	0.0018	0	0	0	0.8027	0.002	0.516171	0.176471	0	0.0001875	0	0.00103855	0.0033	0.0023	0.0012	0	0	0	0.7255	0.001	0.477273	0	IFI44L	Intronic	NODMS	54895.5	27588	32008.6	53	62	53
Chr1_78918063	Chr1	A	1	78918063	CAAAG	13	CATTG	0.141056	0.0353821	0.0414066	0.0185476	0.091	0.0725	0.0539	0.0202	0.0085	0.0202	0	0.07	0.992143	0.96	0.002096	0.00617381	0.00281872	0.00817212	0.0307	0.0225	0.0143	0.0061	0.0055	0.0061	0.0001	0.002	0.242857	0.18	ADGRL4	Intronic	DMS	92123.6	73291.9	76340.4	13	25	13
Chr1_81503378	Chr1	CAG	3	81503378	AGCGC	5	CTCTC	0.00298889	0.00228977	0.00317249	0.00379527	0.0137	0.0099	0.0061	0	0.0018	0	0.1266	0.001	0.597433	0.426667	0	0.000160227	0	0.00119312	0.0037	0.0025	0.0014	0	0	0	0.8586	0.001	0.488636	0	LINC01781;LOC101927434	Intergenic	NODMS				10501	10487	10487
Chr1_81980722	Chr1	AG	2	81980722	TGGTA	5	CTAAT	0.0006	0.000443	0.00144581	0.00153774	0.0051	0.0035	0.002	0	0	0	0.5264	0.001	0.539815	0.243902	0.000125926	8e-05	0.000445215	0.00079599	0.0025	0.0017	0.0009	0	0	0	0.6144	0.001	0.531667	0.133333	ADGRL2	Intronic	NODMS	35987.9	32787.1	33305.2	762	771	762
Chr1_81984523	Chr1	AG	2	81984523	TAATT	5	AAGCA	0.00148571	0.00122647	0.00233111	0.00229765	0.0081	0.0058	0.0035	0.0043	0	0	0.6122	0.004	0.531338	0.272727	0.000185714	0.0004	0.000767051	0.00173058	0.0056	0.0039	0.0021	0	0	0	0.9413	0.005	0.495448	0	ADGRL2	Intronic	NODMS	35987.9	32787.1	33305.2	59	50	50
Chr1_81986881	Chr1	T	1	81986881	TGTTG	12	ACTTT	0.0749429	0.0249049	0.030339	0.0131971	0.0645	0.0513	0.0381	0.0283	0.0354	0.0336	0	0.041	0.96341	0.857143	0.00515714	0.00658725	0.00446642	0.00646473	0.026	0.0195	0.0131	0.0045	0.0073	0.0132	0.0735	0.007	0.389356	0.108108	ADGRL2	Intronic	DMS	35987.9	32787.1	33305.2	19	8	8
Chr1_84164897	Chr1	GT	2	84164897	CTCCA	5	TTACA	0.000407407	0.00153614	0.000637661	0.00898233	0.0285	0.0195	0.0105	0	0.0048	0	0.8079	0.003	0.484382	0	0.000196296	0.000168675	0.00042206	0.000568008	0.0019	0.0013	0.0007	0	0	0	0.5251	0.001	0.54083	0.117647	PRKACB	UTR5	NODMS	86486.5	177177	162496	14279	14270	14270
Chr1_84173487	Chr1	GT	2	84173487	TTTTA	5	ATGTG	0.0021375	0.00102885	0.00305693	0.00265289	0.009	0.0063	0.0037	0	0	0	0.2085	0.001	0.604567	0.413793	0	0	0	0	0	0	0	0	0	0	1		0.5	0	PRKACB	Intronic	NODMS	86486.5	177177	162496	5689	5680	5680
Chr1_84175733	Chr1	T	1	84175733	CTCTC	10	CATCT	0.0445652	0.0201901	0.0215811	0.0154749	0.0666	0.0511	0.0357	0.059	0.0218	0.059	0	0.022	0.86876	0.594595	0.0027913	0.0026963	0.00345265	0.00309186	0.012	0.0089	0.0058	0	0.0055	0	0.8601	0.001	0.487923	0.298851	PRKACB	Intronic	DMS	86486.5	177177	162496	3443	3434	3434
Chr1_84299495	Chr1	AC	2	84299495	CACAT	5	CCCCA	0.00204815	0.0012631	0.00279926	0.00193488	0.0071	0.0051	0.0032	0.0039	0	0.0039	0.2611	0.001	0.57209	0.388889	0.000233333	0.000242857	0.000738367	0.000784263	0.0026	0.0018	0.001	0	0	0	0.9206	0.002	0.506393	0.0606061	SAMD13	Intronic	NODMS	26492.1	54359.2	49848	928	937	928
Chr1_84490478	Chr1	T	1	84490478	TATCC	11	AAGGA	0.095063	0.019278	0.0422904	0.0104876	0.0507	0.0403	0.0298	0.0199	0.0083	0.0199	0	0.037	0.990741	0.981132	0.00498519	0.015719	0.00616001	0.0207014	0.0778	0.0571	0.0364	0.0301	0.0009	0.0301	0.0017	0.005	0.302963	0.117647	RPF1	Intronic	DMS	539607	455275	468927	6	16	6
Chr1_84520530	Chr1	T	1	84520530	ATTGA	10	CACTT	0.100785	0.0989278	0.00681918	0.0147459	0.1432	0.1284	0.1137	0.1021	0.1	0.1021	0.9364	0.101	0.505157	0.395062	7.03704e-05	4.93671e-05	0.00035882	0.000334843	0.0011	0.0007	0.0004	0	0	0	0.9278	0.002	0.50586	0	SPATA1	Intronic	NODMS	2374.29	2422.74	2414.89	54	45	45
Chr1_84553088	Chr1	A	1	84553088	CACAG	10	TAATA	0.0285111	0.0157779	0.0139445	0.00669826	0.0359	0.0292	0.0225	0.0162	0.0074	0.0162	0	0.02	0.808321	0.631579	0.00417778	0.00329091	0.00569089	0.0026042	0.0111	0.0085	0.0059	0.0012	0.0019	0.0012	0.6089	0.009	0.466811	0.242424	SPATA1	Exonic	DMS	2374.29	2422.74	2414.89	9951	9960	9951
Chr1_85045374	Chr1	AAC	3	85045374	AAAAA	6	CAACA	0.00553043	0.0108808	0.0198421	0.0265873	0.0906	0.0641	0.0375	0	0	0	0.8134	0.005	0.483621	0.133333	0.000321739	0.000176712	0.00112132	0.000888052	0.0028	0.002	0.0011	0	0	0	0.7475	0.001	0.522335	0.142857	MCOLN3	Intronic	NODMS	9159.81	9749.15	9653.75	12	29	12
Chr1_85097761	Chr1	A	1	85097761	AAAGG	11	GAATG	0.0670269	0.0246854	0.0221245	0.0104837	0.0561	0.0457	0.0352	0.0294	0.0286	0.0294	0	0.043	0.955675	0.901961	0.00178077	0.00424024	0.00184829	0.00365593	0.0152	0.0116	0.0079	0.0027	0.0013	0.0027	0.0007	0.004	0.279784	0.0895522	WDR63	Intronic	DMS	1643.68	1384.59	1426.53	106	116	106
Chr1_85110155	Chr1	A	1	85110155	TATTT	14	GGCCG	0.119348	0.0409045	0.0394868	0.0200254	0.101	0.081	0.0609	0.056	0.0571	0.056	0	0.072	0.968997	0.912281	0.00261111	0.00453933	0.00420664	0.00382336	0.016	0.0122	0.0084	0.0014	0.0029	0.0014	0.0016	0.002	0.299209	0.230769	WDR63	Intronic	DMS	1643.68	1384.59	1426.53	20	33	20
Chr1_85159299	Chr1	A	1	85159299	AACTT	10	CAGAG	0.0363154	0.00971833	0.0165751	0.00707572	0.0309	0.0239	0.0168	0.0281	0.0014	0.0281	0	0.017	0.934615	0.606061	0.00716923	0.00470333	0.00661332	0.00446202	0.0181	0.0136	0.0092	0.0031	0.0021	0.0031	0.1919	0.008	0.616026	0.37037	SYDE2	Intronic	DMS	13467.5	16839.1	16293.3	50	59	50
Chr1_85706009	Chr1	A	1	85706009	AAGTT	13	GAATC	0.0967583	0.0399364	0.0367628	0.0261823	0.1185	0.0923	0.0661	0.0398	0.0144	0.0398	0	0.062	0.89908	0.688525	0.00324167	0.00358312	0.00482631	0.0043133	0.0165	0.0122	0.0079	0	0	0	0.3547	0.001	0.437229	0.288889	ZNHIT6	Intronic	DMS	91604.9	92778.5	92588.5	68	56	56
Chr1_85737566	Chr1	T	1	85737566	ATTTC	12	GAGAG	0.0713	0.03515	0.030825	0.0230603	0.1043	0.0813	0.0582	0.0793	0.0098	0.0793	0	0.039	0.823579	0.545455	0.00347391	0.00382308	0.00502387	0.00328719	0.0137	0.0104	0.0071	0	0.0098	0	0.119	0.003	0.392698	0.173913	COL24A1	Intronic	DMS	5820.71	3957.41	4259.04	61	72	61
Chr1_85737578	Chr1	GA	2	85737578	TTTTT	5	GTCTC	0.00398636	0.001128	0.0152053	0.00333781	0.0111	0.0078	0.0045	0	0	0	0.7532	0.003	0.522121	0.228571	0.00446818	0.000194667	0.0152338	0.000964834	0.0031	0.0021	0.0012	0	0	0	0.3013	0.001	0.572727	0.275862	COL24A1	Intronic	NODMS	5820.71	3957.41	4259.04	73	82	73
Chr1_85775716	Chr1	A	1	85775716	AAAAG	10	GATGT	0.028675	0.0163689	0.0134202	0.00839332	0.0415	0.0332	0.0248	0.029	0.0179	0.025	0	0.023	0.758929	0.553846	0.00365357	0.00451981	0.00415671	0.010771	0.0368	0.0261	0.0153	0	0.0026	0.0015	0.6418	0.002	0.528639	0.365385	COL24A1	Intronic	DMS	5820.71	3957.41	4259.04	7	16	7
Chr1_85842417	Chr1	GA	2	85842417	TTAGT	5	AAGTA	0.0006	0.000294444	0.00110421	0.000794872	0.0027	0.0019	0.0011	0	0.0019	0.0015	0.1864	0.001	0.581184	0.285714	2.14286e-05	9.07407e-05	0.000111346	0.000428723	0.0014	0.0009	0.0005	0	0	0.0015	0.859	0.001	0.489087	0	COL24A1	Intronic	NODMS	5820.71	3957.41	4259.04	24	33	24
Chr1_85970274	Chr1	A	1	85970274	CCCTT	13	GTCAG	0.100004	0.0328358	0.0444966	0.0151614	0.0783	0.0632	0.048	0.0293	0.0389	0.038	0	0.053	0.954948	0.862069	0.00335714	0.00473853	0.00403736	0.00398676	0.0167	0.0127	0.0087	0.0055	0.0062	0.003	0.0026	0.004	0.314875	0.12766	COL24A1	Intronic	DMS	5820.71	3957.41	4259.04	3	15	3
Chr1_85987582	Chr1	TCT	3	85987582	CTCTC	5	TACCT	0.00196071	0.0021211	0.00225457	0.00273416	0.0103	0.0076	0.0049	0.0031	0.005	0	0.9235	0.002	0.494102	0.26506	0	0.000124771	0	0.000547749	0.0018	0.0012	0.0007	0	0	0	0.6009	0.001	0.46789	0	COL24A1	Intronic	NODMS	5820.71	3957.41	4259.04	18	4	4
Chr1_86354866	Chr1	A	1	86354866	AAAAG	10	GTTTT	0.02047	0.0135521	0.0135411	0.0105442	0.0452	0.0346	0.0241	0.0114	0.001	0.0114	0.0511	0.005	0.64331	0.431818	0.00295	0.00230845	0.00336073	0.00285054	0.0109	0.008	0.0052	0.0023	0.0015	0.0023	0.8032	0.006	0.51831	0.3125	ODF2L	Intronic	NODMS	38991.2	37293.9	37568.6	7	16	7
Chr1_86376420	Chr1	A	1	86376420	GCTCT	10	TTAGC	0.0331179	0.00952427	0.0231914	0.00516086	0.025	0.0198	0.0147	0.0087	0.0186	0.0149	0	0.02	0.852462	0.73913	0.00471071	0.00388738	0.00576896	0.00504018	0.019	0.014	0.0089	0.0019	0.006	0.0067	0.5499	0.004	0.536928	0.346667	ODF2L	Splicing	DMS	38991.2	37293.9	37568.6	2	11	2
Chr1_86468893	Chr1	TA	2	86468893	ATCTG	5	ATGGT	0.000995455	0.00110897	0.00242852	0.0030199	0.0102	0.0071	0.0041	0	0	0	0.9073	0.002	0.491841	0.157895	0.00035	0.000174359	0.0016039	0.000839328	0.0027	0.0019	0.001	0	0	0	0.8417	0.007	0.486014	0.0869565	CLCA1	UTR5	NODMS	3.01641e+06	2.50746e+06	2.58985e+06	51	60	51
Chr1_86638827	Chr1	TA	2	86638827	CTTCG	5	ATCTA	0.000457143	0.000518627	0.00104109	0.00175554	0.0058	0.004	0.0023	0.0036	0	0	0.7319	0.001	0.521183	0.217391	0	0.000133333	0	0.00083974	0.0027	0.0018	0.001	0	0	0	0.812	0.001	0.485294	0	CLCA3P;LOC105378828	ncRNA_Intronic	NODMS				30	21	21
Chr1_86715921	Chr1	A	1	86715921	ATGTT	10	GTTTT	0.0237296	0.01056	0.0220059	0.00627391	0.0294	0.0231	0.0168	0.0136	0.0055	0.0136	0.0013	0.007	0.703314	0.45614	0.00759259	0.00541789	0.0115733	0.011198	0.039	0.0278	0.0166	0	0	0	0.0984	0.004	0.604483	0.369231	SH3GLB1	Intronic	DMS	380996	363904	366671	56	65	56
Chr1_87339650	Chr1	T	1	87339650	CTCTC	10	AAAAA	0.0213667	0.0172615	0.0211344	0.0185268	0.0728	0.0543	0.0358	0.0462	0.0143	0.0462	0.1726	0.008	0.60844	0.47619	0.0135278	0.00506731	0.0122041	0.00780731	0.0285	0.0207	0.0129	0.0077	0.0048	0.0077	0.0002	0.008	0.796474	0.611111	LMO4	Intronic	NODMS	258931	121128	143435	18	27	18
Chr1_88824271	Chr1	T	1	88824271	TTTGA	11	CATGC	0.043925	0.0161594	0.018153	0.0117575	0.0514	0.0397	0.0279	0.0199	0.0211	0.0247	0	0.026	0.912062	0.754098	0.003025	0.00480472	0.00262006	0.00312278	0.0142	0.0111	0.0079	0.0043	0.0018	0.0026	0.0055	0.003	0.329009	0.175439	PKN2	Intronic	DMS	224137	172350	180733	38	28	28
Chr1_88828418	Chr1	T	1	88828418	TTTGA	10	ATGCT	0.0250429	0.00946571	0.019954	0.00840352	0.0347	0.0263	0.0179	0.0026	0.002	0.0026	0	0.011	0.79966	0.580645	0.00255238	0.00464429	0.00323546	0.00514361	0.0201	0.0149	0.0098	0.0051	0.002	0.0051	0.143	0.006	0.394218	0.125	PKN2	Intronic	DMS	224137	172350	180733	62	53	53
Chr1_88859834	Chr1	CAAA	4	88859834	TATCT	5	CACAA	0.00163571	0.00033913	0.00251044	0.00136302	0.0044	0.0031	0.0017	0	0	0	0.0425	0.003	0.626941	0.4	0	0	0	0	0	0	0	0	0	0	1		0.5	0	GTF2B	Intronic	NODMS	324496	267327	276581	47	28	28
Chr1_88968601	Chr1	CA	2	88968601	ACATG	5	GACAC	0.000364286	0.000428155	0.000931671	0.00103431	0.0035	0.0025	0.0015	0	0	0.0029	0.8201	0.001	0.485957	0.16	0	3.8835e-05	0	0.000288361	0.0009	0.0006	0.0003	0	0	0	0.8751	0.001	0.490291	0	KYAT3	Intronic	NODMS	305881	259390	266916	68	59	59
Chr1_88983825	Chr1	T	1	88983825	AACCA	11	GCCGG	0.05965	0.0253865	0.0201669	0.0112742	0.0592	0.0479	0.0367	0.029	0.0297	0.0356	0	0.039	0.916552	0.8	0.0269643	0.0264885	0.0184303	0.0408824	0.1491	0.1083	0.0674	0.0144	0.0219	0.0345	0.1372	0.023	0.59169	0.433735	RBMXL1	Exonic	DMS	100896	73759.6	78152.4	241	231	231
Chr1_89007758	Chr1	T	1	89007758	CTTGG	10	CAGGG	0.026525	0.0121538	0.0137213	0.00597884	0.0301	0.0241	0.0181	0.014	0.0173	0.0173	0	0.019	0.8125	0.64	0.006675	0.00421154	0.0121496	0.00215881	0.0107	0.0085	0.0064	0.0046	0.0036	0.0034	0.9379	0.005	0.495192	0.269231	GBP3	Exonic	DMS	400673	263826	285979	94	85	85
Chr1_89149267	Chr1	A	1	89149267	TCAAG	11	TAACA	0.0598143	0.020498	0.0292481	0.0123989	0.0577	0.0453	0.0329	0.013	0.0294	0.0448	0	0.032	0.923621	0.806452	0.00284286	0.00462673	0.00433791	0.00380028	0.016	0.0122	0.0084	0.0065	0.004	0.0026	0.0011	0.003	0.298091	0.163265	GBP7	Intronic	DMS	3166.21	1085.07	1421.97	24	14	14
Chr1_89193451	Chr1	TTCA	4	89193451	TTCTC	5	TTTGG	0.000358333	0.000214103	0.00130892	0.00109904	0.0035	0.0024	0.0013	0.0043	0	0.0043	0.7464	0.001	0.521902	0.137931	0.0125167	0.0111154	0.0388444	0.0427374	0.1393	0.0966	0.0539	0	0	0	0.8037	0.01	0.516827	0.181818	GBP4	Intronic	NODMS	424912	108552	159764	39	58	39
Chr1_89592683	Chr1	T	1	89592683	TTTTG	13	GGAAA	0.0631091	0.0224257	0.0440452	0.0155906	0.0692	0.0536	0.038	0.0142	0.0062	0.0142	0	0.039	0.833231	0.612245	0.0227727	0.0244243	0.016168	0.0179849	0.0784	0.0604	0.0424	0.0256	0.0158	0.0256	0.7669	0.036	0.479115	0.12766	LRRC8B	Intronic	DMS	90438.1	72567.2	75460.1	87	75	75
Chr1_89935846	Chr1	T	1	89935846	AATCA	11	CTTTT	0.0791038	0.0214456	0.0291777	0.0132065	0.0611	0.0479	0.0347	0.0152	0.0045	0.0152	0	0.036	0.972285	0.877193	0.00215	0.00514706	0.00217101	0.00432732	0.0181	0.0138	0.0095	0.0043	0	0.0043	0.0005	0.003	0.267251	0.214286	LRRC8D	UTR3	DMS	190949	211846	208463	155	145	145
Chr1_90937360	Chr1	A	1	90937360	TCTGT	11	GCAGC	0.06275	0.0205826	0.0228985	0.0124863	0.058	0.0456	0.0331	0.026	0.0072	0.026	0	0.036	0.952035	0.8	0.0114964	0.0111105	0.0107575	0.0138679	0.0527	0.0388	0.025	0.0065	0.0009	0.0065	0.6122	0.011	0.531977	0.366667	ZNF644	Intronic	DMS	122643	114364	115705	19206	19216	19206
Chr1_90941320	Chr1	A	1	90941320	AATGG	10	TTTAG	0.020792	0.00924271	0.0135578	0.00640138	0.0284	0.022	0.0156	0.0138	0	0.0138	0.0001	0.009	0.76	0.44898	0.004524	0.00294479	0.00682139	0.00294975	0.0118	0.0088	0.0059	0.0034	0	0.0034	0.2836	0.002	0.569792	0.382979	ZNF644	Intronic	DMS	122643	114364	115705	23166	23175	23166
Chr1_91642717	Chr1	A	1	91642717	GAAGT	13	GGTAG	0.111868	0.0348011	0.0361374	0.018844	0.0913	0.0725	0.0536	0.0082	0.011	0.0082	0	0.065	0.96627	0.909091	0.00667857	0.0142333	0.00690167	0.0161007	0.0625	0.0464	0.0303	0.0165	0	0.0165	0.0181	0.013	0.351786	0.112676	CDC7;TGFBR3	Intergenic	DMS				37625	37613	37613
Chr1_91968318	Chr1	TG	2	91968318	TCTCA	5	TAAAT	0.00188929	0.00138144	0.00276281	0.00260809	0.0092	0.0066	0.004	0	0	0	0.3271	0.001	0.560935	0.34375	0.00204286	6.39175e-05	0.00758953	0.000448867	0.0014	0.001	0.0005	0	0	0	0.1978	0.003	0.580081	0.242424	BRDT	Intronic	NODMS	84.9608	200.305	181.633	58	67	58
Chr1_91976482	Chr1	T	1	91976482	CTGGA	10	CCATT	0.0408464	0.0195724	0.0311296	0.0205714	0.0813	0.0607	0.0401	0.0591	0.0253	0.0591	0	0.015	0.763666	0.520833	0.00273929	0.00326735	0.0028998	0.00541677	0.0195	0.0141	0.0087	0.003	0	0.003	0.9229	0.004	0.493987	0.290323	BRDT	Intronic	DMS	84.9608	200.305	181.633	44	53	44
Chr1_91981404	Chr1	TGTA	4	91981404	TTGTT	6	GAGAC	0.003325	0.00128137	0.0052806	0.00168928	0.0063	0.0047	0.003	0.0031	0.0018	0.0018	0.0082	0.001	0.66334	0.425532	0.0170679	0.0463275	0.0291997	0.0565342	0.2159	0.1594	0.1029	0	0.0018	0	0.1053	0.072	0.39986	0.03125	BRDT	Intronic	NODMS	84.9608	200.305	181.633	23	46	23
Chr1_91981670	Chr1	AGC	3	91981670	GTGAG	7	TCATC	0.002875	0.00256058	0.00156926	0.00175233	0.0078	0.0061	0.0043	0.0053	0.0057	0.0019	0.3412	0.002	0.558723	0.388889	2.5e-05	5.57692e-05	9.86516e-05	0.000220064	0.0007	0.0005	0.0003	0.0004	0	0	0.8849	0.001	0.491071	0	BRDT	Exonic	NODMS	84.9608	200.305	181.633	53	65	53
Chr1_92002159	Chr1	T	1	92002159	AGTAA	10	CTAAC	0.0208821	0.0098451	0.0150915	0.00655882	0.0295	0.023	0.0164	0.0088	0.0148	0.0101	0	0.012	0.765756	0.488372	0.00264643	0.0026951	0.0013723	0.00191912	0.0085	0.0065	0.0046	0	0.0018	0.005	0.7191	0.004	0.522234	0.0727273	BRDT	Intronic	DMS	84.9608	200.305	181.633	10	19	10
Chr1_92102766	Chr1	T	1	92102766	ACTGA	10	AATAA	0.0253704	0.00960119	0.0169393	0.00578822	0.027	0.0212	0.0154	0.0036	0	0.0036	0	0.018	0.780423	0.638298	0.00297778	0.00414405	0.00303124	0.00820803	0.0288	0.0206	0.0124	0.0036	0	0.0036	0.7781	0.007	0.518078	0.0465116	BTBD8	Intronic	DMS	5366.01	5681.69	5630.58	97	106	97
Chr1_92177183	Chr1	CAG	3	92177183	AGCAA	5	CAACT	0.00245	0.00296835	0.00213906	0.00377529	0.0143	0.0105	0.0067	0.0023	0	0.0023	0.7105	0.002	0.524343	0.415584	0.0001	6.07595e-05	0.0005	0.000536613	0.0017	0.0011	0.0006	0	0.0048	0	0.8469	0.001	0.512658	0.0714286	KIAA1107	Exonic	NODMS				355	349	349
Chr1_92297534	Chr1	A	1	92297534	CTGGC	14	CCCAA	0.141093	0.0498235	0.0491853	0.0223286	0.1168	0.0945	0.0722	0.0563	0.0539	0.071	0	0.087	0.973915	0.909091	0.00244286	0.00457745	0.00303344	0.00366341	0.0156	0.0119	0.0082	0.0028	0.0047	0.0043	0.0001	0.002	0.264531	0.186441	GLMN	Intronic	DMS	81502.2	63860.9	66716.7	426	413	413
Chr1_92380932	Chr1	T	1	92380932	GATTC	11	AATTG	0.0325375	0.0161772	0.0166033	0.0120571	0.0523	0.0403	0.0282	0.0083	0.0318	0.0083	0.0005	0.016	0.784539	0.526316	0.00644375	0.00336316	0.00838249	0.00409932	0.0157	0.0116	0.0075	0	0.0045	0	0.2952	0.002	0.586075	0.415094	RPAP2	Intronic	DMS	27731.2	22501.8	23348.4	59	69	59
Chr1_92478757	Chr1	AG	2	92478757	CCTGC	18	ATGCA	0.0651885	0.0554262	0.0584501	0.0600813	0.2357	0.1756	0.1155	0.0284	0.0574	0.0284	0.1629	0.006	0.594893	0.533333	0.0586885	0.0748295	0.0410684	0.0577894	0.2482	0.1904	0.1326	0.0026	0.0424	0.0026	0.3372	0.107	0.434741	0.0833333	GFI1	Intronic	NODMS	76723	22401.9	31195.4	4	39	4
Chr1_92514012	Chr1	AC	2	92514012	GGGAA	5	GCCAA	0.000776923	0.000762791	0.00219094	0.00230172	0.0077	0.0054	0.0031	0	0	0	0.9341	0.003	0.505367	0.102564	0	6.86047e-05	0	0.000632504	0.002	0.0013	0.0007	0	0	0	0.9286	0.001	0.494186	0	EVI5	Intronic	NODMS	59890	52153.3	53405.7	42	51	42
Chr1_92693912	Chr1	A	1	92693912	CAATT	10	CATAA	0.0287346	0.0105978	0.0246435	0.00695358	0.0315	0.0245	0.0176	0.007	0.0169	0.007	0.0001	0.025	0.748309	0.578947	0.00552692	0.00395495	0.00811739	0.00399822	0.0159	0.012	0.008	0.0116	0.0068	0.0116	0.6439	0.002	0.529797	0.378947	EVI5	Intronic	DMS	59890	52153.3	53405.7	13	22	13
Chr1_92694264	Chr1	A	1	92694264	GTCTC	13	GAAAA	0.0864731	0.0427031	0.026777	0.0207204	0.1049	0.0841	0.0634	0.0464	0.0064	0.0464	0	0.064	0.912371	0.733333	0.00206923	0.00469794	0.00300995	0.00502827	0.0198	0.0148	0.0097	0.0059	0.0064	0.0059	0	0.003	0.235726	0.0674157	EVI5	Intronic	DMS	59890	52153.3	53405.7	34	22	22
Chr1_92833730	Chr1	GT	2	92833730	ACATG	5	TAGAA	0.00728571	0.000765934	0.022795	0.00174301	0.006	0.0043	0.0025	0	0	0	0.2869	0.001	0.566719	0.327273	6.42857e-05	0.000258242	0.000334038	0.00158967	0.005	0.0034	0.0018	0	0	0	0.9376	0.002	0.495094	0	FAM69A;RPL5	Intronic	NODMS				70	79	70
Chr1_93119313	Chr1	T	1	93119313	TTTTC	14	CTTAG	0.119889	0.046146	0.0399562	0.0187819	0.1025	0.0837	0.0649	0.0451	0.0505	0.0451	0	0.078	0.942529	0.90566	0.00296667	0.00830115	0.0032627	0.00888014	0.0349	0.0261	0.0172	0.0121	0.0052	0.0121	0.0015	0.004	0.296722	0.168675	MTF2	Intronic	DMS	88844	85978	86441.9	19	6	6
Chr1_93183346	Chr1	T	1	93183346	ATTCA	10	AAGAA	0.0329955	0.00870988	0.0237041	0.00656244	0.0284	0.0218	0.0153	0.0091	0	0.0091	0	0.022	0.820426	0.756757	0.00283182	0.00323457	0.00249443	0.00304794	0.0124	0.0093	0.0063	0.0045	0.0054	0.0045	0.6066	0.008	0.464085	0	CCDC18	Intronic	DMS	23131.4	21952.9	22143.7	13	4	4
Chr1_93221971	Chr1	T	1	93221971	TTTCC	14	AACAG	0.116958	0.0351895	0.0402351	0.0168901	0.0859	0.069	0.0521	0.0547	0.0063	0.0547	0	0.07	0.978138	0.96	0.00447308	0.0120895	0.00393823	0.0107595	0.0444	0.0336	0.0228	0.0044	0.0048	0.0044	0	0.003	0.225506	0.208	CCDC18	Intronic	DMS	23131.4	21952.9	22143.7	35	48	35
Chr1_93226298	Chr1	T	1	93226298	TTGTG	16	GCTTT	0.178785	0.0838577	0.0532976	0.0244824	0.1573	0.1328	0.1083	0.1132	0.1014	0.1132	0	0.114	0.966469	0.806452	0.000773077	0.0040359	0.000886027	0.00503831	0.0192	0.0141	0.0091	0.0012	0.0017	0.0012	0	0.002	0.217702	0.08	CCDC18	Intronic	NODMS	23131.4	21952.9	22143.7	34	19	19
Chr1_93232404	Chr1	AT	2	93232404	GAGAG	7	TTGCC	0.0066037	0.0063433	0.00445409	0.00856353	0.032	0.0235	0.0149	0.0045	0.0033	0.0045	0.2666	0.005	0.570065	0.395349	0.000896296	0.000575258	0.00165361	0.00112177	0.0039	0.0028	0.0017	0	0.0011	0	0.6026	0.002	0.532837	0.195122	CCDC18	Intronic	NODMS	23131.4	21952.9	22143.7	21	8	8
Chr1_93543967	Chr1	T	1	93543967	ATTTC	10	AAGGG	0.0386045	0.01675	0.0224703	0.0114395	0.0511	0.0396	0.0282	0.02	0.0207	0.02	0	0.027	0.807432	0.604651	0.00440909	0.00465541	0.0037465	0.00457821	0.0184	0.0138	0.0092	0.0022	0	0.0022	0.9687	0.011	0.502764	0.206897	FNBP1L	Intronic	DMS	271301	315834	308625	139	130	130
Chr1_93552546	Chr1	T	1	93552546	CATGA	10	ACTAA	0.0202296	0.00901895	0.0159891	0.0064013	0.0282	0.0218	0.0154	0.0225	0.0018	0.0225	0.0039	0.026	0.682651	0.578947	0.0063	0.00341368	0.00693125	0.00343878	0.0137	0.0103	0.0069	0.01	0	0.01	0.0209	0.002	0.646004	0.453608	FNBP1L	UTR3	DMS	271301	315834	308625	138	147	138
Chr1_94079249	Chr1	CA	2	94079249	TCTCT	12	CTTCT	0.0254571	0.0143961	0.0247929	0.0231904	0.084	0.0608	0.0376	0.0066	0.0088	0.0222	0.0085	0.011	0.662448	0.449438	0.0327393	0.0248204	0.031811	0.0245296	0.0984	0.0739	0.0493	0.0695	0.0606	0	0.2199	0.071	0.575763	0.35	ABCA4	Intronic	NODMS	4096.62	1396.06	1833.22	72	49	49
Chr1_94177587	Chr1	T	1	94177587	ACATA	10	ACATG	0.0450321	0.0116223	0.0246834	0.00654902	0.0313	0.0247	0.0182	0.018	0.0168	0.0157	0	0.026	0.949549	0.823529	0.00249286	0.00360485	0.00226872	0.00340421	0.0138	0.0104	0.007	0.0019	0.0029	0.0056	0.0651	0.004	0.386096	0.0895522	ARHGAP29	Intronic	DMS	30233.9	21145.8	22616.9	24	15	15
Chr1_94458579	Chr1	CT	2	94458579	TAAAG	6	TTTTT	0.00196071	0.00256311	0.00147245	0.00767093	0.0256	0.0179	0.0102	0.0037	0.0025	0.0049	0.3572	0.001	0.556865	0.378378	0.00247143	0.000176699	0.0111309	0.000458618	0.0016	0.0011	0.0006	0	0	0.0005	0.3122	0.001	0.562413	0.210526	ABCD3	Intronic	NODMS	226939	209952	212701	27	16	16
Chr1_94483320	Chr1	AC	2	94483320	CACAT	6	AAACA	0.00888571	0.00581442	0.00426084	0.00481249	0.0203	0.0154	0.0106	0.0104	0.0056	0.0052	0.0008	0.007	0.707074	0.469136	0.0002	0.000548077	0.000607689	0.00125598	0.0043	0.0031	0.0018	0	0.0019	0.0052	0.4524	0.003	0.45364	0	ABCD3	Intronic	NODMS	226939	209952	212701	81	92	81
Chr1_94498583	Chr1	T	1	94498583	ACTGA	15	CAGGT	0.153457	0.0350115	0.0541633	0.0152515	0.0808	0.0655	0.0503	0.0407	0.0329	0.0452	0	0.062	0.990728	0.896552	0.001525	0.00464327	0.00145347	0.00332814	0.0146	0.0113	0.008	0.0032	0.0045	0.0044	0	0.002	0.129808	0.113821	ABCD3	Intronic	DMS	226939	209952	212701	18	4	4
Chr1_94901552	Chr1	C	1	94901552	CTACA	10	AGTAC	0.184619	0.145064	0.0322432	0.0591177	0.3224	0.2633	0.2042	0.1417	0.1538	0.1417	0.0418	0.142	0.651361	0.533333	0.000133333	0.000735714	0.000596285	0.00187583	0.0064	0.0045	0.0026	0	0	0	0.4333	0.001	0.441752	0.0645161	CNN3	Intronic	NODMS	1.02622e+06	1.04876e+06	1.04511e+06	116	107	107
Chr1_94903018	Chr1	A	1	94903018	AAGTT	14	CACAA	0.119348	0.0286697	0.0353265	0.0174104	0.0809	0.0635	0.0461	0.0275	0.006	0.0275	0	0.065	0.997194	0.962963	0.00238148	0.0145909	0.00554831	0.0211246	0.078	0.0568	0.0357	0.0055	0.002	0.0055	0	0.004	0.179854	0.0540541	CNN3	Intronic	DMS	1.02622e+06	1.04876e+06	1.04511e+06	103	90	90
Chr1_95150192	Chr1	T	1	95150192	GAACC	12	CAGGG	0.102642	0.0299633	0.0308373	0.0136531	0.0709	0.0573	0.0436	0.0296	0.0137	0.0296	0	0.054	0.989776	0.925926	0.00396538	0.00693418	0.00530565	0.0112905	0.0408	0.0295	0.0182	0.0019	0.0075	0.0019	0.007	0.004	0.323028	0.16	TMEM56;TMEM56-RWDD3	Intronic	DMS				15	4	4
Chr1_96778002	Chr1	AT	2	96778002	GAAAA	6	GTATG	0.00351364	0.00175747	0.00687454	0.00261585	0.0096	0.007	0.0044	0.0054	0	0.0054	0.2088	0.001	0.586991	0.376812	0.0021	0.000371264	0.0078617	0.0010663	0.0036	0.0025	0.0014	0	0	0	0.5211	0.001	0.54441	0.25641	PTBP2	Intronic	NODMS	16245.7	15339.2	15485.9	56	67	56
Chr1_97546274	Chr1	A	1	97546274	CCTTT	11	CCTGC	0.0462893	0.0189277	0.0236129	0.00915019	0.0464	0.0372	0.0281	0.0214	0.025	0.0246	0	0.026	0.874293	0.6875	0.00430714	0.00538812	0.00287439	0.00483562	0.0199	0.0151	0.0102	0.0036	0.0076	0.0057	0.5204	0.007	0.460219	0.140351	DPYD	Intronic	DMS	59919.6	28768.6	33811.3	3285	3275	3275
Chr1_98691199	Chr1	T	1	98691199	CAAAA	10	CATAG	0.011063	0.00776863	0.00742075	0.00571623	0.0249	0.0192	0.0135	0.0128	0.0059	0.0021	0.0268	0.009	0.638889	0.390244	0.00304444	0.00199118	0.00216373	0.0022033	0.0086	0.0064	0.0042	0	0.0044	0.0042	0.0134	0.001	0.655047	0.4	SNX7	Intronic	NODMS	363751	434675	423194	14	23	14
Chr1_98698690	Chr1	T	1	98698690	AAGTC	13	AGAAT	0.105093	0.03124	0.0357762	0.0154928	0.0777	0.0622	0.0467	0.0385	0.0117	0.0385	0	0.05	0.993416	0.896552	0.00222593	0.00556889	0.00218761	0.00384611	0.0171	0.0133	0.0094	0.0107	0.0012	0.0107	0	0.003	0.220782	0.138614	SNX7	Intronic	DMS	363751	434675	423194	15	3	3
Chr1_99709142	Chr1	A	1	99709142	ATATG	10	GTATT	0.0326143	0.0137644	0.0220546	0.00698157	0.0347	0.0277	0.0207	0.0119	0.0246	0.0222	0	0.016	0.814217	0.527473	0.00236786	0.00253846	0.0019501	0.00279441	0.0109	0.0081	0.0053	0.0017	0.0066	0.0028	0.6682	0.002	0.473558	0.197802	MIR548N	ncRNA_Intronic	DMS	1731.34	1121.94	1220.59	64768308	64768317	64768308
Chr1_99741010	Chr1	A	1	99741010	AAAGG	10	GAAAG	0.0308182	0.0170452	0.0176887	0.0100634	0.0472	0.0372	0.0271	0.0208	0.015	0.0208	0.0001	0.03	0.773039	0.571429	0.00249091	0.00263288	0.00722199	0.00307193	0.0118	0.0088	0.0057	0	0.005	0	0.042	0.001	0.356476	0.173913	FRRS1	Intronic	DMS	39437	29135.2	30802.9	70	79	70
Chr1_99864636	Chr1	CA	2	99864636	TTATG	5	TATAC	0.000714286	0.000387	0.00144289	0.00156222	0.0051	0.0035	0.0019	0	0	0	0.2735	0.001	0.567857	0.292683	0	0	0	0	0	0	0	0	0	0	1		0.5	0	AGL	Intronic	NODMS	93970.6	69099.4	73125.6	47	56	47
Chr1_99900890	Chr1	T	1	99900890	TTTTG	15	CTGAA	0.186763	0.114416	0.065947	0.0469717	0.2553	0.2084	0.1614	0.0699	0.1352	0.0699	0	0.138	0.86888	0.657143	0.00136667	0.00377931	0.00257826	0.00683487	0.0243	0.0174	0.0106	0.0016	0	0.0016	0.1567	0.002	0.409536	0.147059	AGL	Intronic	DMS	93970.6	69099.4	73125.6	29	43	29
Chr1_99915553	Chr1	T	1	99915553	CATAA	13	GCCAG	0.0698654	0.0171567	0.0347356	0.0131137	0.0565	0.0434	0.0303	0.0369	0	0.0369	0	0.041	0.949573	0.884615	0.0164808	0.0335678	0.0147132	0.0225212	0.1011	0.0786	0.0561	0.0021	0.0805	0.0021	0.0005	0.02	0.274145	0.163265	AGL	Intronic	NODMS	93970.6	69099.4	73125.6	67	79	67
Chr1_99993791	Chr1	AT	2	99993791	TTTGC	5	TGGTA	0.000889286	0.000796117	0.00129844	0.00147687	0.0052	0.0037	0.0023	0.0019	0	0.004	0.5899	0.002	0.533287	0.301887	0.000564286	0.000409709	0.00129207	0.000849388	0.003	0.0021	0.0013	0	0	0	0.8884	0.003	0.491331	0.125	SLC35A3	Intronic	NODMS	330002	305882	309786	50	59	50
Chr1_100160640	Chr1	GA	2	100160640	TTTTT	5	GTTTC	0.00119444	0.001085	0.00346257	0.00257114	0.0088	0.0062	0.0037	0	0	0	0.9744	0.004	0.497569	0.0625	0.0122444	0.00065	0.0314649	0.00245744	0.008	0.0056	0.0031	0	0	0	0.188	0.004	0.599653	0.357143	LRRC39	Intronic	NODMS	5743.08	5185.34	5275.63	69	78	69
Chr1_100206310	Chr1	A	1	100206310	TTTTT	13	GGAGA	0.0758296	0.0221962	0.0416926	0.0167191	0.0724	0.0556	0.0389	0.0483	0.0629	0.0483	0	0.063	0.891936	0.755556	0.0118	0.0271532	0.0107188	0.0212666	0.091	0.0697	0.0484	0.006	0.0175	0.006	0.0004	0.021	0.270745	0.133333	DBT	Intronic	DMS	53222.3	46428.2	47528	9	21	9
Chr1_100210857	Chr1	GA	2	100210857	GGAGG	5	ACTCT	0.0003	0.00120808	0.000938478	0.00246374	0.0086	0.0061	0.0037	0	0	0	0.2107	0.002	0.42125	0.0392157	0.000181481	4.0404e-05	0.000658864	0.00039998	0.0012	0.0008	0.0004	0	0	0	0.6154	0.001	0.531612	0.133333	DBT	Intronic	NODMS	53222.3	46428.2	47528	86	95	86
Chr1_100218786	Chr1	T	1	100218786	AAAAA	12	ACTAA	0.0723815	0.013431	0.0302115	0.00842649	0.0387	0.0303	0.0219	0.0164	0.0154	0.0164	0	0.03	0.97619	0.90566	0.00392963	0.00504881	0.00331135	0.00363215	0.0159	0.0123	0.0087	0.0055	0.009	0.0055	0.1928	0.003	0.416446	0.29703	DBT	Intronic	DMS	53222.3	46428.2	47528	39	50	39
Chr1_100285177	Chr1	GTTTT	5	100285177	AATTA	6	AATGT	0.13938	0.148179	0.0465179	0.0358177	0.2556	0.2198	0.184	0.0933	0.1667	0.0933	0.5652	0.101	0.458117	0.28866	0	0	0	0	0	0	0	0	0	0	1		0.5	0	RTCA	Intronic	NODMS	312605	287484	291550	50	21	21
Chr1_100974787	Chr1	T	1	100974787	CTAAC	10	CTTAC	0.0300429	0.0142202	0.0185426	0.00812789	0.0386	0.0305	0.0223	0.0132	0.0178	0.0223	0	0.026	0.776786	0.638298	0.00149643	0.00203269	0.00150321	0.00192106	0.0078	0.0059	0.004	0.0009	0	0.0021	0.2347	0.003	0.426683	0.105263	SLC30A7	Intronic	DMS	144170	99935.2	107096	22	13	13
Chr1_100990636	Chr1	A	1	100990636	CTATT	10	GATAC	0.02995	0.0140944	0.0159668	0.0087962	0.0405	0.0317	0.0229	0.0202	0.0173	0.0231	0	0.018	0.821594	0.536585	0.00488214	0.00255648	0.0073988	0.00270604	0.0107	0.008	0.0053	0.0036	0.0058	0	0.1389	0.006	0.590939	0.311111	DPH5	Intronic	DMS	173871	182222	180870	5	14	5
Chr1_102889383	Chr1	TG	2	102889383	AGGAC	13	TATTA	0.0216846	0.00591774	0.0249022	0.00821703	0.0306	0.0224	0.0141	0.0114	0	0.0114	0.1417	0.025	0.630273	0.6	0.153408	0.201879	0.124187	0.137681	0.6149	0.4772	0.3396	0	0.2376	0	0.2938	0.158	0.406948	0.153846	COL11A1	Intronic	NODMS	194980	122785	134472	71	46	46
Chr1_102890516	Chr1	A	1	102890516	ATAAC	10	CCCCA	0.0648481	0.033667	0.031472	0.0247391	0.1079	0.0831	0.0584	0.0645	0.0097	0.0645	0	0.032	0.791523	0.551724	0.00286667	0.0029732	0.00472691	0.00596453	0.0209	0.0149	0.0089	0	0.0032	0	0.5652	0.013	0.463727	0.181818	COL11A1	Intronic	DMS	194980	122785	134472	12	21	12
Chr1_102914823	Chr1	A	1	102914823	ATGTT	13	GAAGA	0.0739385	0.0224162	0.0390764	0.0183882	0.0776	0.0592	0.0408	0.0622	0.044	0.0622	0	0.043	0.91762	0.793103	0.0340615	0.0571811	0.0225813	0.0492093	0.2048	0.1556	0.1064	0.0049	0.033	0.0049	0.0081	0.042	0.324844	0.175	COL11A1	Intronic	NODMS	194980	122785	134472	12	24	12
Chr1_102923434	Chr1	A	1	102923434	TCTTT	10	GTTTG	0.0327769	0.02	0.0224667	0.0184087	0.0752	0.0568	0.0384	0.0085	0.0074	0.0085	0.0007	0.018	0.723776	0.550725	0.00314231	0.00209091	0.00283782	0.00224171	0.0088	0.0066	0.0043	0.0017	0.0074	0.0017	0.1143	0.003	0.603896	0.459016	COL11A1	Intronic	DMS	194980	122785	134472	45	54	45
Chr1_102998372	Chr1	A	1	102998372	TAGAG	10	TATTA	0.0234231	0.0121097	0.014358	0.00778053	0.0355	0.0277	0.0199	0.0083	0.0013	0.0083	0.0002	0.012	0.743383	0.473118	0.00273462	0.00254194	0.00209852	0.00236517	0.0096	0.0073	0.0049	0.0033	0	0.0033	0.5714	0.001	0.536394	0.377358	COL11A1	Intronic	DMS	194980	122785	134472	9	18	9
Chr1_103003299	Chr1	A	1	103003299	TTATT	12	TGTCC	0.103727	0.0316989	0.0345382	0.0315432	0.1263	0.0948	0.0632	0.0241	0.0058	0.0241	0	0.047	0.944582	0.852459	0.00373846	0.00729032	0.00323967	0.00912731	0.0347	0.0255	0.0164	0.0039	0	0.0039	0.0197	0.004	0.350083	0.208333	COL11A1	Intronic	DMS	194980	122785	134472	31	42	31
Chr1_103005900	Chr1	CAT	3	103005900	AAAAC	10	CACAA	0.0903464	0.0862802	0.0343071	0.0295829	0.175	0.1454	0.1159	0.0062	0.1018	0.1068	0.7447	0.113	0.520156	0.228571	0.00120357	0.000862376	0.00553453	0.00555321	0.0175	0.012	0.0064	0.0016	0	0	0.5241	0.001	0.539427	0.114286	COL11A1	Intronic	NODMS	194980	122785	134472	9	38	9
Chr1_103008369	Chr1	A	1	103008369	GGAAC	10	TTAAC	0.0341385	0.0150365	0.0255888	0.0114797	0.0495	0.038	0.0265	0.0152	0.0014	0.0152	0	0.021	0.812901	0.571429	0.0034	0.00213646	0.00463474	0.00211582	0.0085	0.0064	0.0043	0.0033	0	0.0033	0.3516	0.003	0.559696	0.318841	COL11A1	Intronic	DMS	194980	122785	134472	93	84	84
Chr1_103021838	Chr1	T	1	103021838	TCTTC	11	CTTTC	0.120611	0.100891	0.031623	0.0160215	0.149	0.1329	0.1169	0.1023	0.089	0.1023	0.0003	0.11	0.730585	0.507937	0.000448148	0.000943011	0.000977666	0.0025755	0.0087	0.0061	0.0035	0	0	0	0.7821	0.005	0.517523	0	COL11A1	Intronic	DMS	194980	122785	134472	69	79	69
Chr1_103031249	Chr1	A	1	103031249	CTGGG	13	CAAAA	0.171871	0.0854737	0.042718	0.0223158	0.1524	0.1301	0.1078	0.1169	0.1104	0.1169	0	0.117	0.959273	0.896552	0.00285	0.00616667	0.00412497	0.0127864	0.0445	0.0317	0.019	0	0	0	0.8908	0.012	0.488095	0	COL11A1	Intronic	DMS	194980	122785	134472	5	17	5
Chr1_103618270	Chr1	TG	2	103618270	ATATT	5	CTATC	0.00015	0.000502985	0.000653835	0.00197892	0.0064	0.0045	0.0025	0	0	0	0.8559	0.004	0.486567	0	0.0004	0	0.00174356	0	0	0	0	0	0	0	0.7354	0.001	0.525	0.0952381	AMY2A	Intronic	NODMS	278.833	381.876	365.195	170	179	170
Chr1_103621369	Chr1	TG	2	103621369	ACACA	5	TTTGA	0.00453684	0.000985714	0.0102141	0.00244046	0.0083	0.0059	0.0034	0.0061	0.0075	0.0061	0.105	0.002	0.623225	0.4	0	6.03175e-05	0	0.00047494	0.0015	0.001	0.0005	0	0	0	0.9168	0.001	0.492063	0	AMY2A	Intronic	NODMS	278.833	381.876	365.195	207	198	198
Chr1_103621400	Chr1	TG	2	103621400	ATATA	6	TTTGT	0.00674783	0.00376184	0.0055005	0.0043396	0.0168	0.0124	0.0081	0	0.0033	0	0.027	0.003	0.652746	0.478873	0.00290435	0.000832895	0.00770773	0.00201334	0.0069	0.0049	0.0028	0	0.0006	0	0.7123	0.007	0.525458	0.222222	AMY2A	Intronic	NODMS	278.833	381.876	365.195	176	165	165
Chr1_103621422	Chr1	TA	2	103621422	GTGTG	7	TCTCT	0.0222769	0.0151477	0.0158984	0.00599098	0.0331	0.0271	0.0211	0.0105	0.015	0.0105	0.1412	0.02	0.595483	0.45283	0.00538077	0.00245116	0.00596496	0.00325593	0.0122	0.009	0.0057	0.0052	0.0226	0.0052	0.0338	0.007	0.637746	0.4	AMY2A	Intronic	NODMS	278.833	381.876	365.195	154	141	141
Chr1_103660164	Chr1	GT	2	103660164	ATGAG	5	ATATA	0.00160769	0.00205632	0.00269757	0.00329272	0.0119	0.0086	0.0053	0.0044	0	0.0044	0.655	0.004	0.471043	0.0909091	0.000411538	0.000367816	0.00118137	0.000905601	0.0031	0.0022	0.0013	0	0	0	0.9674	0.003	0.497347	0.129032	AMY1A;AMY1B;AMY1C	Intronic	NODMS				195	186	186
Chr1_103660195	Chr1	TG	2	103660195	GTGTT	7	TATAT	0.0213519	0.011028	0.0160661	0.0110801	0.0443	0.0332	0.0221	0.0091	0.0244	0.0091	0	0.011	0.763242	0.518519	0.00197778	0.000956989	0.00313136	0.00161081	0.0058	0.0042	0.0026	0.001	0	0.001	0.1965	0.001	0.58184	0.382353	AMY1A;AMY1B;AMY1C	Intronic	NODMS				164	151	151
Chr1_103660209	Chr1	TA	2	103660209	GTGTG	6	TCTTA	0.00727037	0.00744149	0.00443929	0.0043386	0.0205	0.0161	0.0118	0.0053	0.0139	0.0053	0.8861	0.01	0.490938	0.175439	0.0111148	0.00527021	0.0102433	0.0111	0.0386	0.0275	0.0164	0.0042	0.0035	0.0042	0.0003	0.007	0.728526	0.571429	AMY1A;AMY1B;AMY1C	Intronic	NODMS				150	139	139
Chr1_103662614	Chr1	AT	2	103662614	GATAA	5	GCTAA	0.000410714	0.000459615	0.000547292	0.000612297	0.0023	0.0017	0.0011	0.0005	0.0007	0.0004	0.5533	0.002	0.463427	0	0.000832143	0.000146154	0.00328688	0.000246484	0.0009	0.0006	0.0004	0.0003	0	0	0.4342	0.001	0.548249	0.129032	AMY1A;AMY1B;AMY1C	Intronic	NODMS				42	33	33
Chr1_103689344	Chr1	AT	2	103689344	TTAGC	5	TTATC	0.000442857	0.000317308	0.000411815	0.000488018	0.0018	0.0013	0.0008	0.0007	0	0.0008	0.0654	0.001	0.613668	0.162162	0.00100714	0.000173077	0.00388256	0.00027604	0.001	0.0007	0.0004	0.0001	0	0.0004	0.1518	0.001	0.588427	0.181818	AMY1A;AMY1B;AMY1C	Intronic	NODMS				32	41	32
Chr1_103691747	Chr1	AT	2	103691747	GTAAG	6	ACACA	0.00863333	0.007375	0.00625726	0.00513452	0.0228	0.0176	0.0125	0.0055	0.0092	0.0055	0.2323	0.007	0.575424	0.4	0.0102556	0.00458854	0.00964589	0.00994432	0.0344	0.0245	0.0145	0.0027	0	0.0027	0	0.004	0.781443	0.523077	AMY1A;AMY1B;AMY1C	Intronic	NODMS				137	148	137
Chr1_103691759	Chr1	AC	2	103691759	TATAT	7	AAACA	0.0207407	0.0111872	0.0150823	0.0113594	0.0453	0.0339	0.0225	0.0097	0.0179	0.0097	0.0002	0.013	0.734437	0.507042	0.0024037	0.000901064	0.00433807	0.00184578	0.0064	0.0046	0.0027	0.0028	0	0.0028	0.0645	0.001	0.617021	0.412698	AMY1A;AMY1B;AMY1C	Intronic	NODMS				149	162	149
Chr1_103691795	Chr1	AC	2	103691795	TATAT	5	CTCAT	0.00287308	0.00173765	0.00284437	0.00226762	0.0085	0.0063	0.004	0	0	0	0.094	0.002	0.608824	0.422535	0.0008	0.000476471	0.00202788	0.00155175	0.0051	0.0036	0.002	0	0	0	0.4153	0.001	0.552941	0.243902	AMY1A;AMY1B;AMY1C	Intronic	NODMS				185	194	185
Chr1_103715494	Chr1	TG	2	103715494	ACACA	5	TTTGA	0.00235909	0.000770769	0.00411601	0.00206708	0.007	0.0049	0.0028	0.0053	0	0.0053	0.1457	0.001	0.604196	0.410256	0.000254545	6.61538e-05	0.00116647	0.000529231	0.0017	0.0011	0.0006	0	0	0	0.8299	0.005	0.515385	0.0869565	AMY1C;AMY1C	Intergenic	NODMS				29935	29926	29926
Chr1_103715525	Chr1	TG	2	103715525	ATATA	6	TTTGT	0.006876	0.00499615	0.00759354	0.0044677	0.0184	0.0139	0.0095	0.0082	0.0022	0.0082	0.3402	0.006	0.56359	0.405797	0.00198	0.000734615	0.00580103	0.00196265	0.0066	0.0047	0.0027	0	0	0	0.9448	0.01	0.504615	0.148148	AMY1C;AMY1C	Intergenic	NODMS				29904	29893	29893
Chr1_103715547	Chr1	TA	2	103715547	GTGTG	7	TCTCT	0.0221481	0.0152138	0.0167538	0.00676767	0.0355	0.0287	0.022	0.0213	0.0216	0.0213	0.2586	0.025	0.572158	0.465116	0.0045963	0.00276897	0.00447995	0.00370034	0.0139	0.0102	0.0065	0.0066	0.0087	0.0066	0.0391	0.004	0.631758	0.483871	AMY1C;AMY1C	Intergenic	NODMS				29882	29869	29869
Chr1_103754303	Chr1	GT	2	103754303	ATGAG	5	ATATA	0.00274231	0.00199451	0.00251169	0.00283333	0.0105	0.0077	0.0048	0.0023	0	0.0023	0.0946	0.002	0.607777	0.444444	0.000384615	0.000328571	0.00175163	0.00106599	0.0035	0.0025	0.0014	0	0	0	0.7406	0.001	0.478656	0.0555556	AMY1A;AMY1B;AMY1C	Intronic	NODMS				195	186	186
Chr1_103754334	Chr1	TG	2	103754334	GTGTT	7	TATAT	0.0229222	0.0105915	0.0142475	0.0101785	0.0411	0.0309	0.0208	0.0113	0.0114	0.0113	0	0.013	0.797084	0.617647	0.0029037	0.000845745	0.00527724	0.00121258	0.0045	0.0033	0.0021	0	0	0	0.1922	0.003	0.582545	0.341463	AMY1A;AMY1B;AMY1C	Intronic	NODMS				164	151	151
Chr1_103754348	Chr1	TA	2	103754348	GTGTG	6	TCTTA	0.00936667	0.00700316	0.00790316	0.00440226	0.0202	0.0158	0.0114	0.0012	0.0032	0.0012	0.3391	0.011	0.560429	0.355556	0.0119	0.00516105	0.010315	0.00928202	0.033	0.0237	0.0144	0.0024	0.0064	0.0024	0.0001	0.007	0.75614	0.566667	AMY1A;AMY1B;AMY1C	Intronic	NODMS				150	139	139
Chr1_103756752	Chr1	AT	2	103756752	GATAA	5	GCTAA	0.000560714	0.000327885	0.000499528	0.000414278	0.0016	0.0012	0.0007	0.0006	0	0	0.0319	0.001	0.632383	0.341463	0.000789286	0.000224038	0.00304177	0.000407737	0.0014	0.001	0.0006	0	0	0.0004	0.7133	0.001	0.522665	0.117647	AMY1A;AMY1B;AMY1C	Intronic	NODMS				42	33	33
Chr1_104073096	Chr1	AC	2	104073096	GGAGA	5	TGCCA	0.000107407	0.000626389	0.000547672	0.00197315	0.0065	0.0046	0.0026	0	0.003	0	0.6262	0.003	0.468107	0	0.000240741	0.000170833	0.000856461	0.0010839	0.0034	0.0023	0.0013	0	0	0	0.7355	0.001	0.522119	0.129032	LOC100129138	ncRNA_Exonic	NODMS				74	83	74
Chr1_105891261	Chr1	TGC	3	105891261	AGCAG	5	TTCTT	0.00191429	0.00153636	0.00181142	0.0019902	0.0075	0.0055	0.0035	0.0046	0	0.0046	0.169	0.001	0.585317	0.377778	0	0	0	0	0	0	0	0	0	0	1		0.5	0	LINC01676;LINC01677	Intergenic	NODMS				36362	36348	36348
Chr1_107058862	Chr1	GTTTT	5	107058862	TTTCA	5	TCTCT	0.000192593	4.04762e-05	0.000581776	0.000187159	0.0006	0.0004	0.0002	0	0	0	0.4313	0.001	0.550485	0.133333	0	0	0	0	0	0	0	0	0	0	1		0.5	0	PRMT6	UTR3	NODMS	179252	200809	197319	432	408	408
Chr1_107324179	Chr1	T	1	107324179	ACAGA	10	CCTTT	0.0303407	0.0122522	0.0201617	0.00719347	0.0338	0.0266	0.0194	0.0103	0.0014	0.0103	0	0.023	0.797119	0.652174	0.00306296	0.00295	0.00308006	0.00302443	0.012	0.009	0.006	0	0.0022	0	0.9047	0.002	0.507613	0.333333	NTNG1	Intronic	DMS	735.85	627.967	645.431	102	93	93
Chr1_107407548	Chr1	TG	2	107407548	TATTT	5	CTAAT	0.000196296	0.000225743	0.000812167	0.000796733	0.0026	0.0018	0.001	0	0	0	0.9047	0.004	0.492483	0.0689655	0.00242593	0	0.0123698	0	0	0	0	0	0	0	0.768	0.001	0.518519	0.0714286	NTNG1	Intronic	NODMS	735.85	627.967	645.431	133	124	124
Chr1_107617638	Chr1	A	1	107617638	TAAGG	12	TGCCA	0.113182	0.055147	0.0309798	0.0303952	0.1463	0.1159	0.0855	0.0762	0.0717	0.0762	0	0.073	0.895	0.619048	0.00143214	0.003106	0.00131667	0.00379536	0.0145	0.0107	0.0069	0.0024	0.0018	0.0024	0.0399	0.004	0.372679	0.0327869	VAV3	Intronic	DMS	92501.7	345811	304806	6	17	6
Chr1_108223754	Chr1	GA	2	108223754	TAGGG	5	AAAAA	0.00106429	0.00131279	0.00116104	0.00147205	0.0057	0.0043	0.0028	0.0031	0.0024	0.0031	0.5893	0.003	0.465947	0.0952381	0.000653571	0.000481395	0.00105101	0.000852426	0.003	0.0022	0.0013	0	0	0	0.3154	0.001	0.563331	0.290909	NBPF4	Intronic	NODMS	2261.31	3690.35	3459.01	8	17	8
Chr1_108470578	Chr1	TC	2	108470578	TTTTT	5	CCCTA	0.00106296	0.000933333	0.00085598	0.00115816	0.0044	0.0032	0.0021	0.0032	0.0008	0.0032	0.2251	0.001	0.57716	0.338028	0.000492593	0.000498889	0.000671056	0.000819823	0.003	0.0021	0.0013	0.0016	0.0008	0.0016	0.7834	0.003	0.51749	0	NBPF6	Intronic	NODMS	676.434	1661.7	1502.21	18	9	9
Chr1_108657646	Chr1	A	1	108657646	GGGGC	13	CTTTA	0.103147	0.0341352	0.0339318	0.0210626	0.0973	0.0763	0.0552	0.0484	0.0104	0.0484	0	0.066	0.948765	0.896552	0.00311333	0.00549259	0.00428188	0.00537945	0.0216	0.0163	0.0109	0.0057	0.0083	0.0057	0.0943	0.006	0.358025	0.102564	HENMT1	Intronic	DMS	109961	200784	186082	67	79	67
Chr1_108692676	Chr1	GCG	3	108692676	GCAGT	5	CTACC	0.00241053	0.00126226	0.00487959	0.00276612	0.0096	0.0068	0.004	0	0	0	0.4358	0.001	0.560576	0.342857	0	0	0	0	0	0	0	0	0	0	1		0.5	0	PRPF38B	Exonic	NODMS	264610	263775	263910	191	177	177
Chr1_108699518	Chr1	AG	2	108699518	GAAAA	5	CGATC	0.000214286	0.000149038	0.000622618	0.000559016	0.0018	0.0013	0.0007	0	0	0	0.6144	0.001	0.531078	0.157895	0.000139286	5.09615e-05	0.00040297	0.00027561	0.0009	0.0006	0.0003	0	0	0	0.5721	0.001	0.534856	0.181818	PRPF38B	Exonic	NODMS	264610	263775	263910	832	841	832
Chr1_108713065	Chr1	T	1	108713065	TCTCC	10	GAGGA	0.0422042	0.0280582	0.018058	0.00884112	0.0546	0.0457	0.0369	0.0254	0.0423	0.0254	0.0006	0.04	0.735697	0.604651	0.00570417	0.00277313	0.0113227	0.00270972	0.0109	0.0082	0.0055	0.0016	0.0038	0.0016	0.474	0.002	0.45056	0.25	FNDC7	Intronic	DMS	115.876	139.939	136.043	69	78	69
Chr1_108796792	Chr1	T	1	108796792	AACTG	12	ATGTG	0.105171	0.043872	0.0376342	0.0303	0.1348	0.1045	0.0742	0.02	0.0679	0.02	0	0.059	0.894164	0.649351	0.00301071	0.00661707	0.00311051	0.00728016	0.0285	0.0212	0.0139	0.0033	0.0064	0.0033	0.0099	0.007	0.336237	0.1	STXBP3	Intronic	DMS	186457	183737	184178	66	77	66
Chr1_108807374	Chr1	T	1	108807374	TTTAC	12	AAATT	0.04605	0.0215713	0.0185613	0.0127993	0.06	0.0472	0.0344	0.0353	0.0049	0.0353	0	0.036	0.84818	0.653846	0.00476667	0.00407241	0.00636872	0.00379557	0.0155	0.0117	0.0079	0.0032	0.0049	0.0032	0.5812	0.001	0.463123	0.290909	STXBP3	Intronic	DMS	186457	183737	184178	26	15	15
Chr1_108807576	Chr1	T	1	108807576	TTCTG	17	GAGAC	0.160963	0.06882	0.0490323	0.0604166	0.2501	0.1897	0.1292	0.0791	0.0353	0.0791	0	0.08	0.940833	0.92	0.0020125	0.004778	0.00299754	0.00569313	0.0219	0.0162	0.0105	0.0041	0.0017	0.0041	0.0082	0.003	0.309167	0.150943	STXBP3	Intronic	NODMS	186457	183737	184178	27	43	27
Chr1_108849497	Chr1	AT	2	108849497	AAAAC	6	CTCAA	0.00327857	0.00298125	0.00383819	0.00408795	0.0152	0.0112	0.0071	0	0	0	0.5948	0.003	0.53311	0.346667	0.000878571	0.000529167	0.00260142	0.00153127	0.0051	0.0036	0.0021	0	0	0	0.7424	0.001	0.520461	0.217391	AKNAD1	Intronic	NODMS	726.1	2390.42	2121	39	28	28
Chr1_108937179	Chr1	TC	2	108937179	CAACA	6	AAAAT	0.0027	0.00179231	0.00244934	0.00194337	0.0076	0.0057	0.0037	0.0045	0.0068	0.0017	0.0795	0.001	0.608173	0.392523	0.00136786	0.000336538	0.00627444	0.00097083	0.0032	0.0023	0.0013	0	0.0017	0	0.9202	0.007	0.493819	0.0689655	CLCC1	Exonic	NODMS	99547.8	94028.2	94921.7	103	114	103
Chr1_108982799	Chr1	A	1	108982799	GAATT	12	TGCTG	0.0681083	0.0197849	0.0339804	0.0110876	0.053	0.042	0.0309	0.0354	0.005	0.0354	0	0.034	0.923934	0.777778	0.00436667	0.00466279	0.00381277	0.00360223	0.0155	0.0119	0.0083	0.0083	0.0005	0.0083	0.6458	0.004	0.469234	0.24	WDR47	Intronic	DMS	60104	50467	52027	14	25	14
Chr1_109107862	Chr1	A	1	109107862	ACAGG	13	GCCCT	0.164567	0.0397679	0.0350709	0.0205957	0.1016	0.081	0.0604	0.0366	0.0641	0.0366	0	0.081	1	1	0.00256667	0.0086125	0.00357354	0.00973112	0.0378	0.0281	0.0183	0.011	0	0.011	0.0009	0.003	0.219048	0.1	C1orf194	Intronic	DMS	2471.17	3291.82	3158.98	58	46	46
Chr1_109185101	Chr1	AC	2	109185101	TTTCT	5	GGCCT	0.0015	0.00115631	0.00202356	0.00234867	0.0082	0.0059	0.0035	0	0	0	0.2546	0.001	0.571377	0.358209	8.88889e-05	2.91262e-05	0.000453246	0.00029416	0.0009	0.0006	0.0003	0	0	0	0.8296	0.001	0.513484	0.0689655	KIAA1324	Exonic	NODMS	435197	319829	338505	32	23	23
Chr1_109230805	Chr1	A	1	109230805	TCTCC	12	TAATT	0.09026	0.0199849	0.040644	0.0135893	0.0608	0.0472	0.0336	0.0149	0.0254	0.0149	0	0.045	0.986164	0.903226	0.00258	0.0065566	0.00424974	0.0048282	0.021	0.0162	0.0114	0.006	0.0036	0.006	0.0018	0.002	0.23522	0.153846	SARS	Intronic	NODMS	1.0421e+06	1.05728e+06	1.05482e+06	13314	13325	13314
Chr1_109294063	Chr1	A	1	109294063	ATTTC	10	TGGTT	0.0302615	0.0179986	0.014066	0.0106379	0.0499	0.0393	0.0286	0.005	0.0174	0.005	0.0001	0.02	0.761435	0.547945	0.00386538	0.00250135	0.00648768	0.00268794	0.0106	0.0079	0.0052	0.005	0.0022	0.005	0.6457	0.004	0.530405	0.350877	MYBPHL	Intronic	DMS	1016.6	11977.6	10203.2	142	133	133
Chr1_109314220	Chr1	G	1	109314220	TTTTT	11	TACTA	0.111643	0.0469989	0.033095	0.0257139	0.1241	0.0984	0.0727	0.0156	0.026	0.0156	0	0.08	0.922352	0.786885	0.00408929	0.0144303	0.00716357	0.0204762	0.0759	0.0554	0.0349	0.039	0.0501	0.039	0.0025	0.002	0.310193	0.224299	SORT1	Intronic	NODMS	341651	367804	363570	40	30	30
Chr1_109409884	Chr1	A	1	109409884	CTCTT	10	CCGAA	0.0369074	0.0114333	0.0236298	0.00651739	0.031	0.0245	0.018	0.008	0.0135	0.008	0	0.02	0.907594	0.777778	0.00592593	0.00468889	0.00696444	0.00363715	0.0156	0.012	0.0083	0.0024	0.0045	0.0024	0.728	0.004	0.521886	0.363636	PSMA5	Intronic	DMS	681436	564557	583477	43	34	34
Chr1_109586960	Chr1	T	1	109586960	CTGCC	11	AATGA	0.0870333	0.0202517	0.0312834	0.0132449	0.06	0.0467	0.0335	0.0222	0	0.0222	0	0.04	0.992041	0.857143	0.0021875	0.00525618	0.00274595	0.00473958	0.0195	0.0147	0.01	0.0022	0.0029	0.0022	0.0009	0.002	0.278792	0.174757	GNAI3	Intronic	DMS	109229	89302.5	92528.2	78	88	78
Chr1_109712476	Chr1	TG	2	109712476	GACGC	5	TTTGG	0.00239583	0.00177945	0.00326094	0.00261036	0.0096	0.007	0.0044	0	0.0019	0	0.6042	0.002	0.535388	0.344828	0.0002	0.000479452	0.000959166	0.00171528	0.0056	0.0039	0.0022	0	0	0	0.6882	0.005	0.472603	0	GSTM5	Intronic	NODMS	3284.68	4821.42	4572.65	128	132	128
Chr1_110008968	Chr1	A	1	110008968	TCCTT	11	CATTT	0.084745	0.0169451	0.0355319	0.00934875	0.045	0.0356	0.0263	0.0107	0.0091	0.0107	0	0.041	0.997183	0.952381	0.003015	0.00493521	0.0031323	0.00464379	0.0189	0.0142	0.0096	0.008	0	0.008	0.1149	0.004	0.384155	0.1875	AHCYL1	Intronic	DMS	727581	603392	623496	65	55	55
Chr1_110021657	Chr1	CT	2	110021657	AATCA	5	TTACA	0.00171786	0.000469231	0.00695362	0.00154223	0.0051	0.0036	0.002	0	0	0	0.5721	0.001	0.534856	0.255319	8.57143e-05	0.000271154	0.000265538	0.000922859	0.003	0.0021	0.0012	0	0	0	0.8412	0.001	0.487637	0.0526316	AHCYL1	Intronic	NODMS	727581	603392	623496	16	7	7
Chr1_110517167	Chr1	AG	2	110517167	AAGGA	5	GAGGG	0.00129286	0.00123696	0.00202024	0.00263438	0.0091	0.0065	0.0039	0	0.0042	0	0.539	0.001	0.538432	0.315789	0	5.86957e-05	0	0.000403558	0.0013	0.0009	0.0005	0	0	0	0.8621	0.001	0.48913	0	KCNA10	Downstream	NODMS	319.456	567.284	527.166	49	40	40
Chr1_110517190	Chr1	GA	2	110517190	AAAGC	9	AGAGA	0.00879167	0.00845056	0.00758551	0.0223206	0.0754	0.0531	0.0308	0.0019	0.0095	0.0019	0.1916	0.003	0.587079	0.395833	0.0544458	0.0492101	0.0475563	0.0420779	0.1754	0.1334	0.0913	0.0574	0	0.0574	0.6891	0.048	0.526685	0.361446	KCNA10	Downstream	NODMS	319.456	567.284	527.166	26	9	9
Chr1_111174770	Chr1	T	1	111174770	TGAGA	10	CTATT	0.02792	0.0126774	0.0166994	0.00938386	0.0408	0.0314	0.0221	0.0065	0.0038	0.0065	0	0.019	0.768817	0.566038	0.002496	0.00194409	0.00351767	0.00222814	0.0086	0.0064	0.0042	0	0	0	0.5869	0.001	0.535484	0.361702	CEPT1	Intronic	DMS	81183.6	75833.3	76699.4	108	99	99
Chr1_111194739	Chr1	AG	2	111194739	AAACC	5	AAGGT	0.00193571	0.00202959	0.00230221	0.00305434	0.0112	0.0081	0.0051	0.0019	0	0.0019	0.7963	0.003	0.516035	0.318841	0.000553571	0.000382653	0.00170555	0.00102947	0.0035	0.0024	0.0014	0	0	0	0.9089	0.004	0.492894	0.129032	DENND2D	Intronic	NODMS	206124	165860	172378	13	22	13
Chr1_111348464	Chr1	TA	2	111348464	ATGTG	5	CATAT	0.000852	0.00105568	0.00219164	0.00252919	0.0086	0.0061	0.0036	0	0	0	0.9311	0.003	0.494318	0.1	0.000164	4.43182e-05	0.000674614	0.0001959	0.0006	0.0004	0.0002	0	0	0	0.8464	0.002	0.512727	0.0769231	PIFO	Intronic	NODMS	5377.84	11749.4	10717.9	51	42	42
Chr1_111454438	Chr1	TTG	3	111454438	GGTTT	10	TTTTT	0.0131529	0.00769365	0.019669	0.0160339	0.0558	0.0398	0.0237	0	0.0043	0	0.4446	0.013	0.560691	0.344828	0.000670588	0.00129048	0.00124747	0.00763159	0.0242	0.0166	0.0089	0.004	0.0043	0.004	0.5064	0.001	0.552754	0.275862	ATP5F1	Intronic	NODMS
Chr1_111489032	Chr1	AC	2	111489032	TGAAA	7	GCACA	0.0212964	0.0273713	0.0459995	0.0653861	0.2235	0.1581	0.0928	0.0152	0.0084	0.0241	0.0528	0.011	0.619873	0.43038	0.000489286	0.000316832	0.00124681	0.00080887	0.0027	0.0019	0.0011	0	0	0	0.8148	0.003	0.514498	0.121212	TMIGD3	Intronic	NODMS	18836.6	10691.2	12009.8	8	21	8
Chr1_111489055	Chr1	CA	2	111489055	ACGTG	6	CCATT	0.00758571	0.00598119	0.00447123	0.0045684	0.0197	0.0151	0.0105	0.0021	0.0026	0.0055	0.1389	0.002	0.591584	0.414815	0.000485714	0.000441584	0.00101303	0.00126978	0.0043	0.003	0.0017	0	0	0	0.5972	0.001	0.532709	0.25	TMIGD3	Intronic	NODMS	18836.6	10691.2	12009.8	31	42	31
Chr1_111500629	Chr1	GA	2	111500629	TAAAG	6	GGTGA	0.00852105	0.00572388	0.0107496	0.00596232	0.0236	0.0176	0.0117	0	0	0	0.435	0.003	0.558916	0.405797	0.00543684	0.000453731	0.012	0.00141804	0.0047	0.0033	0.0019	0	0	0	0.2631	0.004	0.584446	0.37037	ADORA3;TMIGD3	Intronic	NODMS				9	20	9
Chr1_111697416	Chr1	T	1	111697416	TAACC	14	GCCCC	0.142536	0.0583184	0.0418377	0.0203727	0.1194	0.0991	0.0787	0.0627	0.0691	0.0804	0	0.096	0.959431	0.925926	0.00421429	0.00986505	0.00443587	0.0108304	0.0424	0.0315	0.0207	0.0032	0.0017	0.004	0.0037	0.003	0.320908	0.212389	RAP1A	Intronic	DMS	272595	247139	251260	24	11	11
Chr1_111760455	Chr1	T	1	111760455	TTCAA	12	AATTA	0.0569519	0.0121105	0.0218017	0.00814426	0.0365	0.0284	0.0203	0.0175	0.0018	0.0175	0	0.025	0.959844	0.928571	0.00650741	0.0101905	0.0124671	0.0125756	0.0479	0.0353	0.0228	0.004	0	0.004	0.0079	0.007	0.332164	0.0779221	DDX20	Intronic	DMS	81226.1	74083.2	75239.5	18	7	7
Chr1_111762784	Chr1	A	1	111762784	TTGGT	16	GTTTG	0.131063	0.0373609	0.036745	0.0190997	0.0947	0.0756	0.0565	0.051	0.0234	0.051	0	0.073	0.978714	0.943396	0.00270741	0.00656322	0.00278128	0.00490707	0.0213	0.0164	0.0115	0.0049	0.0078	0.0049	0	0.004	0.239251	0.126316	DDX20	Splicing	DMS	81226.1	74083.2	75239.5	2	17	2
Chr1_112416276	Chr1	A	1	112416276	AAAAG	11	GAGGT	0.07328	0.0207517	0.03671	0.0120825	0.057	0.0449	0.0328	0.0152	0.0173	0.0152	0	0.033	0.931667	0.777778	0.00302	0.0037	0.0040362	0.00265581	0.0117	0.009	0.0064	0.0038	0	0.0038	0.1488	0.002	0.378889	0.181818	CTTNBP2NL	Intronic	DMS	146154	172313	168078	12	22	12
Chr1_112616749	Chr1	A	1	112616749	AAAAG	12	TATCT	0.116604	0.0234735	0.0312586	0.0122122	0.0601	0.0479	0.0357	0.0306	0.003	0.0306	0	0.05	0.999636	0.982456	0.0017	0.00511837	0.00152901	0.00301839	0.0142	0.0112	0.0081	0.0017	0.003	0.0017	0	0.003	0.146319	0.0606061	ST7L	Intronic	DMS	28867.4	27027.8	27325.6	63	52	52
Chr1_112619896	Chr1	CT	2	112619896	TCCGC	5	TACCT	0.000454545	0.000996721	0.00148224	0.00281454	0.0094	0.0066	0.0038	0	0.0043	0	0.7413	0.007	0.476155	0	0	0	0	0	0	0	0	0	0	0	1		0.5	0	CAPZA1	Intronic	NODMS	1.22763e+06	1.06262e+06	1.08933e+06	13	22	13
Chr1_112653557	Chr1	T	1	112653557	CCCTC	17	AAAAA	0.0724619	0.0187754	0.0306628	0.0124928	0.0563	0.0438	0.0313	0.0397	0.0226	0.0397	0	0.035	0.947985	0.8	0.010219	0.0281508	0.00848661	0.0162145	0.0768	0.0606	0.0444	0.0143	0.0256	0.0143	0	0.019	0.165934	0.030303	CAPZA1	Intronic	DMS	1.22763e+06	1.06262e+06	1.08933e+06	40	24	24
Chr1_112659681	Chr1	TG	2	112659681	AATGT	5	TTTTA	0.00132143	0.00121961	0.00214082	0.00238558	0.0084	0.006	0.0036	0	0.0033	0	0.696	0.002	0.52416	0.275862	0.00287143	0.000136275	0.0149204	0.000620055	0.002	0.0014	0.0008	0	0	0	0.9255	0.004	0.494223	0.0689655	CAPZA1	Intronic	NODMS	1.22763e+06	1.06262e+06	1.08933e+06	19	10	10
Chr1_112689138	Chr1	GT	2	112689138	GACAG	6	TGTAT	0.00340714	0.00342826	0.00218908	0.00287116	0.012	0.0092	0.0063	0	0	0	0.8645	0.001	0.510675	0.406504	0.000367857	0.000303261	0.000683506	0.000761499	0.0026	0.0018	0.0011	0	0	0	0.6001	0.001	0.532803	0.238095	MOV10	Exonic	NODMS	292793	237673	246596	0	11	0
Chr1_113093330	Chr1	T	1	113093330	ATACA	10	AAAGC	0.0490444	0.0103698	0.0323156	0.00603349	0.0285	0.0224	0.0164	0.0136	0	0.0136	0	0.02	0.926119	0.846154	0.0026037	0.00273437	0.00263474	0.00200654	0.0088	0.0067	0.0047	0.0045	0	0.0045	0.3856	0.004	0.445216	0.156863	LRIG2	Intronic	DMS	35904.2	35547.2	35605	50	59	50
Chr1_113549489	Chr1	T	1	113549489	TTCTG	12	GTCTT	0.125989	0.0399802	0.0516585	0.0208974	0.1027	0.0818	0.0609	0.0379	0.0077	0.0379	0	0.084	0.896577	0.901961	0.00596786	0.0107906	0.0109247	0.0217836	0.0761	0.0544	0.0326	0.0398	0.0015	0.0398	0.0228	0.001	0.358259	0.198198	MAGI3	Intronic	DMS	71139.6	68773.7	69156.7	25	14	14
Chr1_113580519	Chr1	T	1	113580519	CCTAC	10	CTTTT	0.0327148	0.0167506	0.0165294	0.0124624	0.0541	0.0417	0.0292	0.036	0.0025	0.036	0	0.024	0.789911	0.545455	0.00328519	0.00251264	0.00429967	0.00319172	0.0121	0.0089	0.0057	0.004	0.0008	0.004	0.8311	0.003	0.513623	0.333333	MAGI3	Intronic	DMS	71139.6	68773.7	69156.7	22	13	13
Chr1_113643729	Chr1	T	1	113643729	GTTCA	10	AAGGT	0.0493893	0.0118471	0.0294101	0.00544371	0.0282	0.0227	0.0173	0.0135	0.0127	0.0177	0	0.017	0.96171	0.793651	0.00279286	0.00352981	0.0019488	0.00211127	0.0099	0.0078	0.0056	0.0021	0.004	0.0027	0.0786	0.003	0.391484	0.245283	MAGI3	Intronic	DMS	71139.6	68773.7	69156.7	13	4	4
Chr1_113682160	Chr1	T	1	113682160	ACTGA	16	CACAT	0.104313	0.0184893	0.0424017	0.0150687	0.0637	0.0486	0.0336	0.016	0	0.016	0	0.038	0.977226	0.846154	0.017413	0.0428167	0.0114783	0.0265795	0.1226	0.096	0.0694	0.0721	0.1023	0.0721	0	0.037	0.222567	0	MAGI3	Intronic	NODMS	71139.6	68773.7	69156.7	736	721	721
Chr1_113758641	Chr1	AT	2	113758641	AAAAA	5	GTATT	0.00629583	0.000232432	0.0278214	0.00107202	0.0034	0.0024	0.0013	0	0	0	0.2062	0.001	0.586149	0.30303	0.0003375	0.00425946	0.000991553	0.0146527	0.0482	0.0336	0.0189	0	0.0043	0	0.3767	0.004	0.439752	0	PHTF1	Intronic	NODMS	38319.6	35034.5	35566.3	17	8	8
Chr1_113829710	Chr1	A	1	113829710	ACCTT	12	GGAGA	0.125675	0.07272	0.0293826	0.0301001	0.163	0.1329	0.1028	0.0607	0.09	0.0607	0	0.109	0.897857	0.75	0.0013	0.002097	0.00183323	0.00265667	0.0101	0.0074	0.0048	0.0012	0	0.0012	0.1977	0.004	0.420179	0.0833333	AP4B1-AS1	ncRNA_Intronic	DMS	8399.81	9024.11	8923.05	14238	14249	14238
Chr1_113952726	Chr1	T	1	113952726	TAATG	13	AATCT	0.100693	0.0270495	0.0376644	0.0129934	0.066	0.053	0.04	0.0293	0.0366	0.044	0	0.049	0.982673	0.931034	0.003325	0.00727327	0.00361748	0.0067799	0.0276	0.0208	0.0141	0.0085	0.0113	0.0024	0	0.004	0.216054	0.12844	HIPK1	Intronic	DMS	204023	172684	177758	39	27	27
Chr1_113969903	Chr1	CA	2	113969903	GCTGT	5	AAAAA	0.000825	0.000701282	0.00176169	0.00199323	0.0067	0.0047	0.0027	0	0	0	0.5674	0.001	0.538729	0.263158	7.08333e-05	0.000266667	0.000339705	0.00122544	0.0039	0.0027	0.0015	0	0	0	0.9308	0.002	0.494124	0	HIPK1	Intronic	NODMS	204023	172684	177758	52	43	43
Chr1_114397589	Chr1	T	1	114397589	TTGTG	16	CGTTT	0.118052	0.0382	0.039966	0.0205368	0.0998	0.0793	0.0587	0.0301	0.0021	0.0301	0	0.066	0.971751	0.904762	0.00731429	0.0172237	0.00703842	0.0208508	0.0798	0.0589	0.0381	0.0569	0.125	0.0569	0.021	0.003	0.329701	0.275	TRIM33	UTR3	NODMS	94101.5	95668.4	95414.7	271	256	256
Chr1_114397607	Chr1	T	1	114397607	TTTCG	13	AAACA	0.131729	0.0271505	0.0526723	0.0129631	0.066	0.0531	0.0401	0.0385	0.0039	0.0385	0	0.052	0.991359	0.981818	0.00321786	0.00571183	0.00328634	0.00459651	0.0195	0.0149	0.0103	0.0077	0.002	0.0077	0.001	0.004	0.293779	0.113636	TRIM33	UTR3	DMS	94101.5	95668.4	95414.7	253	241	241
Chr1_114398010	Chr1	A	1	114398010	GAGTC	12	GGGAA	0.174246	0.0949708	0.0375859	0.0266199	0.1748	0.1482	0.1216	0.1268	0.1118	0.1268	0	0.126	0.976664	0.862069	0.000123077	0.000669663	0.000524263	0.00138592	0.0048	0.0034	0.0021	0	0	0	0.1422	0.001	0.405143	0.0444444	TRIM33	Intronic	DMS	94101.5	95668.4	95414.7	20	31	20
Chr1_114421351	Chr1	A	1	114421351	GAATT	12	CTCTG	0.0793357	0.0433313	0.0349305	0.0273736	0.1255	0.0981	0.0707	0.0177	0.0162	0.0177	0	0.033	0.781025	0.504854	0.00317143	0.00663333	0.00621903	0.00943861	0.0349	0.0255	0.0161	0.0076	0.0012	0.0076	0.0034	0.003	0.318543	0.168421	TRIM33	Intronic	NODMS	94101.5	95668.4	95414.7	84	73	73
Chr1_114425493	Chr1	TGT	3	114425493	TGTTG	5	AGTTG	0.0021	0.00200769	0.000939985	0.0014412	0.0063	0.0049	0.0034	0.0028	0.0015	0.0038	0.6702	0.001	0.526271	0.384615	3.92857e-05	5.28846e-05	0.000108032	0.000162289	0.0005	0.0004	0.0002	0	0.0003	0	0.9822	0.001	0.501374	0	TRIM33	Exonic	NODMS	94101.5	95668.4	95414.7	45	59	45
Chr1_114684369	Chr1	A	1	114684369	CTGCC	12	GTCAG	0.0931536	0.0410822	0.0297073	0.021366	0.1052	0.0838	0.0624	0.0533	0.0479	0.0766	0	0.064	0.959512	0.80597	0.00153214	0.00301188	0.00224341	0.00367758	0.014	0.0104	0.0067	0.0025	0.0035	0	0.0097	0.002	0.339816	0.141176	AMPD1	Intronic	DMS	2619.69	3747.78	3565.17	5	16	5
Chr1_114695395	Chr1	A	1	114695395	TTGTC	15	CAACA	0.162722	0.0820778	0.0413546	0.0301134	0.1724	0.1423	0.1122	0.1143	0.12	0.1143	0	0.124	0.94893	0.818182	0.00846957	0.0256016	0.00800345	0.0198092	0.085	0.0652	0.0454	0.0048	0.02	0.0048	0	0.018	0.18185	0.031746	AMPD1	Intronic	DMS	2619.69	3747.78	3565.17	54	40	40
Chr1_114718229	Chr1	A	1	114718229	GGGAG	10	CCCTG	0.0453393	0.0174833	0.0228727	0.00981185	0.0469	0.0371	0.0273	0.0208	0.0244	0.0233	0	0.03	0.907388	0.724138	0.00342857	0.00333431	0.00550687	0.00306388	0.0125	0.0095	0.0064	0.0039	0.0049	0	0.3816	0.005	0.445903	0.145455	CSDE1	Intronic	DMS	1.89953e+06	1.85234e+06	1.85998e+06	13	22	13
Chr1_114719745	Chr1	A	1	114719745	AACTG	10	GTAGG	0.0371179	0.0172074	0.0173401	0.00808861	0.0415	0.0334	0.0253	0.0171	0.0104	0.0171	0	0.027	0.869111	0.677966	0.00325357	0.00199787	0.00580366	0.00237209	0.0091	0.0067	0.0044	0	0.0021	0	0.5406	0.005	0.538184	0.232558	CSDE1	Intronic	DMS	1.89953e+06	1.85234e+06	1.85998e+06	3	12	3
Chr1_114734357	Chr1	A	1	114734357	AAAAG	11	CAAAG	0.0799071	0.036116	0.0244458	0.024865	0.1107	0.0858	0.061	0.0144	0.0058	0.0144	0	0.058	0.8875	0.684932	0.00261786	0.006652	0.00182033	0.0084582	0.032	0.0236	0.0151	0.0081	0.001	0.0081	0.0005	0.006	0.284286	0.0273973	CSDE1	Intronic	DMS	1.89953e+06	1.85234e+06	1.85998e+06	84	74	74
Chr1_114737572	Chr1	A	1	114737572	CAGTC	13	TTTCC	0.0723393	0.0292214	0.0257341	0.0143247	0.0722	0.0579	0.0435	0.0371	0.0442	0.0358	0	0.048	0.942788	0.862069	0.00282857	0.00388058	0.00327151	0.00257471	0.0116	0.009	0.0065	0.0013	0.0048	0.0018	0.0032	0.004	0.317788	0.0810811	CSDE1	Intronic	DMS	1.89953e+06	1.85234e+06	1.85998e+06	9	21	9
Chr1_114895426	Chr1	T	1	114895426	ACACA	10	GCTCA	0.0424148	0.0220989	0.0235139	0.0134197	0.0624	0.0489	0.0355	0.0223	0.0222	0.0223	0	0.03	0.795267	0.666667	0.00560741	0.00578	0.00833991	0.0102207	0.0364	0.0262	0.016	0.0021	0.0045	0.0021	0.4707	0.003	0.454115	0.268293	SYCP1	Intronic	DMS	7.08883	66.9985	57.3003	21	12	12
Chr1_114913013	Chr1	T	1	114913013	ATGAC	10	AAAAA	0.0230607	0.011913	0.0145131	0.00883811	0.0384	0.0296	0.0208	0.0055	0.0044	0.0055	0	0.014	0.771786	0.506024	0.00595	0.005393	0.00765933	0.0125912	0.0432	0.0306	0.018	0.0014	0.0013	0.0014	0.0494	0.005	0.621786	0.385965	SYCP1	Intronic	DMS	7.08883	66.9985	57.3003	19	10	10
Chr1_114944847	Chr1	T	1	114944847	GAAAC	11	GCTTA	0.0549192	0.0253076	0.0213656	0.0132436	0.065	0.0518	0.0386	0.0271	0.0312	0.0271	0	0.034	0.899247	0.676471	0.00478846	0.00530435	0.00566313	0.00822234	0.03	0.0217	0.0135	0.0026	0.0051	0.0026	0.5634	0.004	0.462793	0.208955	SYCP1	Intronic	DMS	7.08883	66.9985	57.3003	24	14	14
Chr1_114994979	Chr1	A	1	114994979	GATAG	10	CTAAA	0.0296259	0.0132612	0.0208457	0.00788621	0.0369	0.029	0.0211	0.0159	0.0152	0.0051	0	0.02	0.803668	0.603175	0.00280741	0.00332913	0.00218224	0.00285112	0.0119	0.009	0.0062	0.0009	0.0032	0.0068	0.4946	0.002	0.45721	0.27027	SYCP1	Exonic	DMS	7.08883	66.9985	57.3003	98	107	98
Chr1_115060642	Chr1	TTCA	4	115060642	TGTGG	6	GCAAT	0.000920833	0.000892754	0.00212426	0.00236228	0.008	0.0056	0.0033	0	0	0	0.8917	0.004	0.50936	0.222222	0	7.82609e-05	0	0.000645356	0.002	0.0014	0.0007	0	0	0	0.9161	0.001	0.492754	0	TSPAN2	Intronic	NODMS	44848.3	72782.5	68260.5	104	127	104
Chr1_115286099	Chr1	CA	2	115286099	CTGAG	6	GGCCG	0.00351429	0.00485238	0.00428683	0.00628071	0.0237	0.0174	0.0111	0.0056	0	0.0056	0.5167	0.004	0.458971	0.233766	0	0.000113095	0	0.000767615	0.0024	0.0016	0.0009	0	0	0	0.8508	0.001	0.488095	0	NGF	Exonic	NODMS	6719.39	7852.26	7668.87	185	196	185
Chr1_115691403	Chr1	A	1	115691403	TTATT	10	GAAAA	0.0202667	0.0119602	0.0171155	0.0075058	0.0345	0.027	0.0195	0.0226	0.0278	0.0226	0.0355	0.019	0.633214	0.37037	0.00367778	0.00369032	0.00493861	0.00461431	0.0175	0.0129	0.0083	0.0038	0.0031	0.0038	0.5134	0.002	0.458582	0.282828	VANGL1	UTR3	NODMS	110127	107923	108279	285	294	285
Chr1_115701291	Chr1	ATC	3	115701291	GAATT	6	TTCAT	0.00180357	0.00232115	0.001492	0.00780257	0.0257	0.0179	0.0101	0.0012	0.0005	0.0045	0.2044	0.001	0.578297	0.361905	0.000125	0.000197115	0.000287384	0.00040131	0.0014	0.001	0.0006	0	0	0	0.6381	0.001	0.470982	0	CASQ2	Exonic	NODMS	11988.4	18216.8	17208.6	135	118	118
Chr1_115843061	Chr1	CA	2	115843061	ACATT	6	TTCTT	0.00358148	0.00307949	0.00312055	0.00339443	0.0133	0.0099	0.0065	0.0028	0	0.0028	0.3461	0.005	0.561016	0.384615	0.000355556	0.000175641	0.00101556	0.000810854	0.0026	0.0018	0.001	0	0	0	0.6494	0.002	0.52944	0.181818	NHLH2;LINC01649	Intergenic	NODMS				1935	1946	1935
Chr1_115843834	Chr1	ATT	3	115843834	CTATC	5	CAGTA	0.001225	0.00109833	0.00219428	0.00243813	0.0084	0.006	0.0035	0	0	0	0.6648	0.001	0.5325	0.307692	0	8.83333e-05	0	0.000678501	0.0021	0.0014	0.0008	0	0	0	0.9115	0.001	0.491667	0	NHLH2;LINC01649	Intergenic	NODMS				2708	2722	2708
Chr1_116112562	Chr1	A	1	116112562	TTGAG	13	CCAGG	0.113233	0.0249115	0.0422983	0.0154871	0.0714	0.0559	0.0404	0.0096	0.0328	0.0096	0	0.044	0.984699	0.789474	0.00266667	0.0108426	0.0039809	0.0113237	0.0448	0.0335	0.0222	0.0048	0.0061	0.0048	0	0.006	0.155191	0.0634921	MAB21L3	UTR5	DMS	6370.49	14807.7	13441.9	101	89	89
Chr1_116390493	Chr1	T	1	116390493	ATTTC	12	AAGCT	0.0716278	0.0214547	0.0261614	0.0161712	0.07	0.0538	0.0376	0.0243	0.0208	0.0243	0	0.046	0.957547	0.888889	0.00251667	0.00463774	0.00220259	0.00625533	0.0234	0.0171	0.0109	0.0035	0.0119	0.0035	0.5924	0.007	0.457547	0	ATP1A1	Intronic	DMS	4.08566e+06	5.45648e+06	5.23457e+06	82	93	82
Chr1_116579647	Chr1	GTC	3	116579647	GTTGG	7	CTCCT	0.0607333	0.0515836	0.0583793	0.0506262	0.2035	0.1528	0.1022	0.1396	0.1224	0.1396	0.7591	0.074	0.520041	0.4	0.000348148	0.000150685	0.00135711	0.000733937	0.0024	0.0016	0.0009	0	0	0	0.8008	0.005	0.516489	0.0714286	IGSF3	Exonic	NODMS	76310.9	89038.1	86977.8	230	210	210
Chr1_116579668	Chr1	CTC	3	116579668	TCGTC	6	CCTTT	0.00670357	0.00379268	0.0106293	0.00527023	0.0196	0.0143	0.0091	0	0.005	0	0.1753	0.004	0.586019	0.426667	0.112429	0.0991317	0.110517	0.112604	0.4369	0.3243	0.2117	0.3125	0.1318	0.3125	0.2938	0.001	0.566638	0.428571	IGSF3	Exonic	NODMS	76310.9	89038.1	86977.8	209	192	192
Chr1_117062508	Chr1	T	1	117062508	TTTGC	14	CTCCC	0.151779	0.0487539	0.0506604	0.0235119	0.1193	0.0958	0.0723	0.0514	0.053	0.0497	0	0.076	0.977416	0.83871	0.00221429	0.00541373	0.00137911	0.00452453	0.019	0.0145	0.0099	0.0021	0.0054	0.0052	0	0.004	0.229692	0.0444444	TTF2	Intronic	DMS	92806.7	82882.8	84489.3	35	48	35
Chr1_117090511	Chr1	T	1	117090511	CCAGC	10	ATTCT	0.03115	0.0158115	0.0178176	0.00675203	0.0361	0.0293	0.0226	0.0165	0.021	0.0248	0	0.025	0.79035	0.577778	0.00386429	0.00305192	0.00392567	0.00204102	0.0092	0.0071	0.0051	0.0004	0.0033	0.0023	0.7786	0.005	0.517342	0.304348	TTF2	Intronic	DMS	92806.7	82882.8	84489.3	20	11	11
Chr1_117090750	Chr1	T	1	117090750	TTCCC	11	ACCCC	0.0875833	0.0221177	0.0391079	0.0128605	0.0607	0.0478	0.035	0.0273	0.0356	0.0273	0	0.043	0.979391	0.894737	0.00484444	0.00707903	0.0059177	0.00771722	0.0302	0.0225	0.0148	0	0.0138	0	0.108	0.006	0.375	0.181818	TTF2	Intronic	DMS	92806.7	82882.8	84489.3	127	137	127
Chr1_117097206	Chr1	A	1	117097206	ATGTT	11	CAATT	0.0818385	0.0377274	0.0415634	0.0279667	0.1216	0.0937	0.0657	0.093	0.0021	0.093	0	0.029	0.8083	0.536082	0.00381538	0.00382737	0.00340144	0.00341244	0.0141	0.0107	0.0072	0	0	0	0.9396	0.004	0.504858	0.373333	TTF2	Intronic	DMS	92806.7	82882.8	84489.3	144	134	134
Chr1_117170179	Chr1	AG	2	117170179	CGGGA	5	AAACA	0.002425	0.00145376	0.00351767	0.00326821	0.0113	0.008	0.0047	0	0.0026	0	0.1621	0.002	0.587366	0.372881	0.000267857	0.000417204	0.000965865	0.00140495	0.0046	0.0032	0.0018	0	0	0	0.8321	0.004	0.486751	0	VTCN1	Intronic	NODMS	6028.3	4820.71	5016.2	8	17	8
Chr1_117442160	Chr1	GA	2	117442160	ACTAT	5	GCAAT	0.00111538	0.00178136	0.00271459	0.00378818	0.0131	0.0094	0.0056	0	0	0	0.5338	0.001	0.444589	0.129032	0.00106154	0.000372881	0.00367728	0.00163716	0.0053	0.0036	0.002	0.0087	0	0.0087	0.8663	0.009	0.514993	0.142857	MAN1A2	Intronic	NODMS	122030	105042	107792	70	61	61
Chr1_117466208	Chr1	AC	2	117466208	CTCCA	5	AAAGG	0.0023	0.00158372	0.00339168	0.00305454	0.0107	0.0077	0.0046	0	0	0	0.4377	0.004	0.552831	0.333333	0.000126087	8.02326e-05	0.0005914	0.000739708	0.0023	0.0016	0.0008	0	0	0	0.8179	0.001	0.515672	0.08	MAN1A2	Intronic	NODMS	122030	105042	107792	23883	23892	23883
Chr1_117514714	Chr1	GA	2	117514714	TTTTG	5	ATCAG	0.000651852	0.000672222	0.00181463	0.00223964	0.0074	0.0052	0.0029	0	0	0	0.8537	0.001	0.511728	0.195122	0.000274074	0.000116667	0.00139751	0.000776781	0.0024	0.0017	0.0009	0	0	0	0.9022	0.006	0.507819	0.0714286	MAN1A2	Intronic	NODMS	122030	105042	107792	21451	21460	21451
Chr1_117625105	Chr1	T	1	117625105	TTTCG	12	CCAAA	0.0852481	0.0271642	0.0402585	0.00823014	0.0519	0.0436	0.0354	0.0268	0.0287	0.0268	0	0.044	0.920668	0.90566	0.00594815	0.00937407	0.0065029	0.00811007	0.0337	0.0256	0.0175	0.0043	0.0102	0.0043	0.0032	0.004	0.310014	0.23301	FAM46C	UTR3	DMS				2264	2275	2264
Chr1_117626695	Chr1	TG	2	117626695	TTTTA	5	TATGT	0.00177778	0.00232381	0.00205649	0.00371367	0.0135	0.0098	0.006	0.0033	0.0032	0.0033	0.9863	0.006	0.501102	0.05	0.000188889	0.000211905	0.000963148	0.00088525	0.0029	0.002	0.0011	0	0	0	0.8744	0.005	0.489859	0.0714286	FAM46C	UTR3	NODMS				1694	1685	1685
Chr1_117626707	Chr1	TG	2	117626707	GTGTA	5	TTGAG	0.00256667	0.0017131	0.00367665	0.0036157	0.0126	0.0089	0.0053	0.0032	0	0.0032	0.1288	0.001	0.597443	0.41791	7.40741e-05	0.000220238	0.000377705	0.000866407	0.0028	0.002	0.0011	0	0	0	0.7755	0.001	0.481702	0.0588235	FAM46C	UTR3	NODMS				1682	1673	1673
Chr1_117627844	Chr1	TG	2	117627844	AAGAC	10	CGTGT	0.0672259	0.0467096	0.0339893	0.0326228	0.1446	0.112	0.0793	0.0194	0.1208	0.0194	0.0063	0.03	0.675591	0.489362	0.0018037	0.00229639	0.0040404	0.00926087	0.0301	0.0208	0.0116	0	0	0	0.4346	0.001	0.550201	0.366667	FAM46C	UTR3	NODMS				545	526	526
Chr1_117627865	Chr1	GT	2	117627865	TGTGC	5	TCAAG	0.000933333	0.00113095	0.00159536	0.00281234	0.0096	0.0068	0.0039	0	0	0	0.6476	0.006	0.529321	0	0.000192593	9.40476e-05	0.000580502	0.000492165	0.0016	0.0011	0.0006	0	0	0	0.573	0.001	0.536155	0.125	FAM46C	UTR3	NODMS				524	515	515
Chr1_117940729	Chr1	ACA	3	117940729	CTCCG	7	AAACA	0.00603333	0.0040597	0.0185417	0.00375504	0.0153	0.0116	0.0078	0	0.0106	0	0.0876	0.001	0.375977	0.189189	0.000852381	0.000159701	0.00381196	0.000800571	0.0026	0.0018	0.001	0	0	0	0.9493	0.006	0.49538	0.0909091	WDR3	Intronic	NODMS	127393	124079	124615	97	77	77
Chr1_117940751	Chr1	AAC	3	117940751	AACAA	7	ATGCC	0.00250769	0.00386044	0.00370633	0.0119966	0.0399	0.0279	0.0159	0	0.0013	0	0.7605	0.008	0.480347	0.222222	0.000423077	0.000185714	0.00150928	0.000870212	0.0028	0.0019	0.0011	0	0	0	0.8492	0.003	0.512257	0.129032	WDR3	Intronic	NODMS	127393	124079	124615	75	55	55
Chr1_117950247	Chr1	TG	2	117950247	AAAAA	5	AATCA	0.000355556	0.000304211	0.00133952	0.00115138	0.0038	0.0026	0.0015	0	0	0	0.8896	0.003	0.491228	0.125	0	0.000116842	0	0.000981476	0.0031	0.0021	0.0011	0	0	0	0.8678	0.001	0.489474	0	WDR3	Intronic	NODMS	127393	124079	124615	117	126	117
Chr1_117952508	Chr1	T	1	117952508	CTTTA	10	CTCCT	0.0213235	0.0150853	0.0122784	0.0102101	0.0457	0.0355	0.0253	0.0152	0.0019	0.0152	0.0949	0.006	0.630196	0.385542	0.00324118	0.00233467	0.00320203	0.00286959	0.0109	0.0081	0.0052	0	0.0032	0	0.2332	0.004	0.592941	0.368421	WDR3	Intronic	NODMS	127393	124079	124615	19	10	10
Chr1_117959464	Chr1	T	1	117959464	GTATC	11	CAACT	0.0694731	0.0208101	0.0301829	0.0120824	0.0571	0.045	0.0329	0.0284	0.0162	0.0284	0	0.039	0.961538	0.872727	0.00330769	0.00348764	0.00482644	0.00351203	0.014	0.0105	0.007	0.0028	0.0097	0.0028	0.3095	0.002	0.434313	0.276596	WDR3	UTR3	DMS	127393	124079	124615	173	183	173
Chr1_118081058	Chr1	AC	2	118081058	GTCTT	16	TTTAA	0.151089	0.123205	0.0398977	0.0614919	0.3077	0.2462	0.1847	0.196	0.1923	0.196	0.049	0.125	0.622423	0.421053	0.00988214	0.00330928	0.020525	0.00799372	0.0273	0.0193	0.0113	0	0	0	0.3824	0.004	0.554308	0.4	SPAG17	Intronic	NODMS	307.208	732.51	663.662	42	11	11
Chr1_119712167	Chr1	GA	2	119712167	AAGGC	5	AAATT	0.000389286	0.000230851	0.000870689	0.000761162	0.0025	0.0018	0.001	0	0	0	0.5167	0.001	0.540464	0.238095	0.000567857	0.000162766	0.00200625	0.000969095	0.0031	0.0021	0.0011	0	0	0	0.5487	0.001	0.537424	0.176471	PHGDH	Intronic	NODMS	235855	294984	285412	7	16	7
Chr1_120542862	Chr1	A	1	120542862	TGGGG	10	TCCCA	0.0386571	0.0131833	0.021499	0.0100934	0.0435	0.0334	0.0233	0.0182	0.0212	0.0182	0	0.026	0.892262	0.689655	0.00249286	0.00204667	0.00266149	0.00259599	0.0098	0.0072	0.0046	0	0.0038	0	0.634	0.002	0.541071	0.363636	LOC100996724	ncRNA_Intronic	DMS				154	145	145
Chr1_120544459	Chr1	A	1	120544459	AGGAT	10	CAAGA	0.0324179	0.0159421	0.0131562	0.00859622	0.0417	0.0331	0.0245	0.0143	0.0021	0.0143	0	0.027	0.859774	0.666667	0.004925	0.00368421	0.00368022	0.00286688	0.0123	0.0094	0.0066	0.0048	0.0007	0.0048	0.11	0.002	0.599624	0.40708	LOC100996724	ncRNA_Intronic	DMS				79	88	79
Chr1_120550327	Chr1	T	1	120550327	CAAAA	10	GTCTT	0.0254481	0.0118865	0.0105592	0.00708976	0.0332	0.0261	0.019	0.0143	0.0015	0.0143	0	0.014	0.858025	0.590909	0.00206296	0.00188854	0.00368673	0.00235252	0.0089	0.0066	0.0042	0.0026	0	0.0026	0.7553	0.003	0.480324	0.142857	LOC100996724	ncRNA_Intronic	DMS				51	60	51
Chr1_120840214	Chr1	T	1	120840214	ATAAA	10	ACCTC	0.01476	0.00664762	0.012063	0.00500234	0.0217	0.0167	0.0116	0.0133	0.0073	0.0133	0.0037	0.012	0.699365	0.521739	0.002188	0.00339524	0.00275003	0.00416514	0.0159	0.0117	0.0076	0	0.0024	0	0.1582	0.004	0.403175	0.16	NBPF26	Intronic	DMS	5020.73	4413.62	4511.9	135	126	126
Chr1_121088983	Chr1	TG	2	121088983	CCAGA	6	TCGAT	0.000348148	0.000575258	0.00056854	0.000898915	0.0033	0.0024	0.0015	0.0014	0	0.0014	0.367	0.001	0.443108	0.12766	0.000288889	0.000353608	0.000413058	0.000768056	0.0027	0.0019	0.0011	0.0007	0	0.0007	0.8063	0.001	0.515464	0.0526316	FCGR1B	Intronic	NODMS	4486.4	1815.99	2248.28	75	86	75
Chr1_121183629	Chr1	T	1	121183629	ATTAG	10	CTGTT	0.00707778	0.00185729	0.0128685	0.00201498	0.0079	0.0059	0.0039	0.0023	0	0.0023	0.0126	0.002	0.6576	0.418605	0.00394444	0.00395833	0.00255028	0.00292264	0.0127	0.0098	0.0069	0.0062	0.0028	0.0062	0.5866	0.004	0.534336	0.35443	FAM72B	UTR5	NODMS	11320.9	5999.43	6860.87	172	181	172
Chr1_121564923	Chr1	T	1	121564923	ATTTC	10	GTTTT	0.0307818	0.0198013	0.0177153	0.0132029	0.0594	0.0462	0.033	0.0182	0.0296	0.0182	0.0154	0.032	0.669448	0.444444	0.00460455	0.00394557	0.00713152	0.00811134	0.0283	0.0202	0.0121	0	0	0	0.4272	0.001	0.555524	0.372093	EMBP1	ncRNA_Intronic	NODMS	3902.44	2670.79	2870.17	10	19	10
Chr1_143448802	Chr1	CA	2	143448802	CACTG	5	AAACC	0.000277778	0.000125	0.000569167	0.000322518	0.0011	0.0008	0.0004	0.001	0	0.001	0.46	0.001	0.547399	0.228571	0.0002	2.5e-05	0.000769319	0.000227761	0.0007	0.0005	0.0003	0	0	0	0.4414	0.003	0.549383	0.0714286	LOC645166;RNVU1-17	Intergenic	NODMS				250653	250644	250644
Chr1_143462799	Chr1	A	1	143462799	AAATG	12	TCCAG	0.0773148	0.0544883	0.0181516	0.0130418	0.0936	0.0806	0.0675	0.0565	0.045	0.0565	0	0.062	0.868006	0.647887	0	6.38298e-06	0	6.15552e-05	0.0002	0.0001	0.0001	0	0	0	0.933		0.494681	0	LOC645166;RNVU1-17	Intergenic	DMS				236656	236645	236645
Chr1_143876381	Chr1	TG	2	143876381	CCAGA	5	TCGAT	0.001275	0.00103587	0.00121203	0.00114821	0.0045	0.0033	0.0022	0.0008	0.0037	0.0008	0.2748	0.001	0.568323	0.342105	0	3.91304e-05	0	0.000204278	0.0007	0.0004	0.0002	0.0003	0	0.0003	0.7282	0.001	0.478261	0	FCGR1CP	ncRNA_Intronic	NODMS	6973.14	2573.39	3285.62	75	84	75
Chr1_144055252	Chr1	A	1	144055252	CCCTT	10	GGTAA	0.0484579	0.0158474	0.0262782	0.00746767	0.0383	0.0308	0.0233	0.0246	0.0289	0.0246	0	0.025	0.915992	0.75	0.00286842	0.00240128	0.00344155	0.00304465	0.0115	0.0085	0.0054	0.007	0	0.007	0.6397	0.004	0.53475	0.3	SRGAP2D	ncRNA_Intronic	DMS	3614.85	1531.17	1868.47	40	31	31
Chr1_144092250	Chr1	A	1	144092250	AGACC	10	CAGTT	0.0460778	0.0162545	0.0192199	0.0077041	0.0394	0.0317	0.024	0.0198	0	0.0198	0	0.027	0.947391	0.821429	0.003	0.0046	0.00369434	0.00554844	0.0212	0.0157	0.0101	0.001	0	0.001	0.156	0.005	0.409512	0.16129	SRGAP2D;LOC645166	Intergenic	DMS				22546	22555	22546
Chr1_144274419	Chr1	CA	2	144274419	CACTG	5	AAACC	8.51852e-05	0.000383333	0.000336324	0.00118601	0.0039	0.0028	0.0016	0	0.0005	0	0.3499	0.001	0.440035	0.05	0.000140741	3.92857e-05	0.00071764	0.000299212	0.0009	0.0006	0.0003	0	0	0	0.9124	0.003	0.507055	0.0714286	DRD5P2;LOC101060524	Downstream	NODMS				114	105	105
Chr1_144423381	Chr1	A	1	144423381	GAGGT	12	TTTAT	0.052675	0.0146923	0.0262715	0.0142731	0.0575	0.0432	0.029	0.0134	0.0029	0.0134	0	0.026	0.910897	0.733333	0.00230833	0.00410154	0.00224702	0.00319377	0.0137	0.0105	0.0073	0.0027	0.0022	0.0027	0.0658	0.003	0.332051	0.156863	NBPF15	Intronic	DMS	33435.3	38262.8	37481.3	125	136	125
Chr1_144691946	Chr1	TG	2	144691946	GGTTT	5	CAGTG	0.000203704	0.000327381	0.000441782	0.000674069	0.0023	0.0017	0.001	0	0	0	0.6501	0.002	0.470899	0	0	7.7381e-05	0	0.000527652	0.0017	0.0011	0.0006	0	0	0	0.7807	0.001	0.482143	0	SRGAP2-AS1	ncRNA_Intronic	NODMS	49.2861	18.4744	23.4622	23294041	23294050	23294041
Chr1_144868448	Chr1	T	1	144868448	AACTG	10	GGTCT	0.0445333	0.015477	0.0217755	0.00777898	0.0388	0.031	0.0233	0.0108	0.0027	0.0108	0	0.029	0.910813	0.816327	0.00323333	0.00478621	0.00319282	0.00814428	0.0292	0.0211	0.0129	0.0015	0.0027	0.0015	0.6746	0.011	0.47318	0	SRGAP2-AS1	ncRNA_Intronic	DMS	49.2861	18.4744	23.4622	23470543	23470552	23470543
Chr1_144905249	Chr1	T	1	144905249	TTACC	10	AAGGG	0.0379692	0.0151566	0.0180017	0.00703433	0.0363	0.0292	0.0222	0.0196	0.0167	0.0196	0	0.023	0.904235	0.758621	0.00125385	0.000939394	0.00163971	0.0015922	0.0057	0.0041	0.0025	0	0.0014	0	0.192	0.001	0.583333	0.318841	SRGAP2-AS1	ncRNA_Intronic	DMS	49.2861	18.4744	23.4622	23507344	23507353	23507344
Chr1_145291894	Chr1	A	1	145291894	GAGGT	10	TTTAT	0.0188571	0.00560448	0.0148101	0.00547658	0.022	0.0166	0.0111	0.0147	0.0012	0.0147	0	0.01	0.853945	0.611111	0.00530714	0.0061	0.00517238	0.0128091	0.0445	0.0317	0.0189	0	0	0	0.16	0.002	0.619936	0.4	NBPF20	Intronic	DMS	1863.7	1954.39	1939.71	125	134	125
Chr1_145618506	Chr1	A	1	145618506	AACTG	10	CACTG	0.0187357	0.00316465	0.0126237	0.00206404	0.0094	0.0073	0.0052	0.0042	0	0.0042	0	0.008	0.931638	0.925926	0.0289714	0.0700273	0.0125544	0.0130824	0.1093	0.0962	0.0831	0.0592	0.1	0.0592	0	0.053	0.0198413	0.015748	GPR89A	Intronic	DMS	13297.1	16724.9	16170	83	92	83
Chr1_145853409	Chr1	A	1	145853409	ATCTC	14	GAAAA	0.0841385	0.0428494	0.0200966	0.0228464	0.1114	0.0885	0.0657	0.068	0.039	0.068	0	0.065	0.914557	0.711864	0.0378808	0.0503532	0.0269034	0.0259317	0.1281	0.1022	0.0763	0.0306	0.0325	0.0306	0.0207	0.047	0.348345	0.181818	PIAS3	Intronic	DMS	119270	91356.2	95874.9	94	81	81
Chr1_145867439	Chr1	GA	2	145867439	AAATG	5	GGTGA	0.00442963	0.00228119	0.00482269	0.00352624	0.0129	0.0093	0.0058	0.0028	0.0052	0	0.0739	0.003	0.612211	0.424242	0.00032963	0.000106931	0.000940376	0.000638417	0.002	0.0014	0.0007	0	0	0	0.6052	0.001	0.532453	0.181818	ANKRD35	Intronic	NODMS	6785.43	6887.96	6871.36	47	56	47
Chr1_145897331	Chr1	CT	2	145897331	TTGGG	5	GAGGG	0.00471071	0.000584466	0.013718	0.00199989	0.0066	0.0046	0.0026	0	0	0	0.0737	0.001	0.610437	0.377358	0	8.83495e-05	0	0.000415781	0.0013	0.0009	0.0005	0	0	0	0.6943	0.001	0.475728	0	ITGA10	Exonic	NODMS	6822.41	3729.82	4230.45	8	1	1
Chr1_145960191	Chr1	GT	2	145960191	TCGTG	5	GAGCT	0.00242963	0.00237108	0.00296283	0.00289767	0.0111	0.0082	0.0053	0.0051	0	0.0051	0.9612	0.002	0.503124	0.289474	0.000292593	0.000574699	0.000646315	0.00165906	0.0056	0.0039	0.0022	0	0	0	0.917	0.003	0.493307	0	ANKRD34A	UTR3	NODMS	6116.98	4823.85	5033.18	751	760	751
Chr1_145978031	Chr1	AAG	3	145978031	GGAGA	5	AGAAG	0.000978571	0.00181731	0.00196202	0.00307913	0.0111	0.008	0.0049	0.0041	0.0015	0	0.3426	0.002	0.441449	0.151515	0	4.61538e-05	0	0.000334239	0.001	0.0007	0.0004	0	0	0	0.8761	0.001	0.490385	0	POLR3GL	Exonic	NODMS	277067	221510	230504	49	51	49
Chr1_145978340	Chr1	T	1	145978340	TTTAC	11	CCATT	0.0110321	0.000660396	0.016227	0.00156958	0.0054	0.0038	0.0022	0	0.0011	0.0014	0	0.002	0.829915	0.689655	0.133707	0.217121	0.0407728	0.0216845	0.2822	0.2605	0.2388	0.2224	0.2145	0.1872	0	0.18	0.0141443	0.0310078	POLR3GL	Intronic	DMS	277067	221510	230504	20	10	10
Chr1_145995593	Chr1	AT	2	145995593	ATCCC	5	TTTTT	0.000371429	0.000175714	0.00166108	0.00110692	0.0035	0.0024	0.0013	0	0	0	0.9699	0.002	0.502721	0.0869565	0.000238095	0.000397143	0.00106479	0.00186555	0.006	0.0041	0.0023	0	0	0	0.8728	0.006	0.488435	0	TXNIP	UTR5	NODMS	3.51873e+06	2.7934e+06	2.91082e+06	129	120	120
Chr1_146019625	Chr1	CCT	3	146019625	CCCGG	6	CGAAG	0.00334444	0.00266329	0.00395384	0.00464772	0.0166	0.012	0.0073	0	0	0	0.31	0.003	0.565635	0.419355	0	0.000111392	0	0.00083998	0.0026	0.0018	0.001	0	0	0	0.8448	0.001	0.487342	0	HFE2	Exonic	NODMS
Chr1_146066687	Chr1	A	1	146066687	GAGGT	10	TTTAT	0.0194118	0.00663387	0.00999876	0.00620088	0.0252	0.019	0.0128	0.0034	0.0015	0.0034	0	0.008	0.863378	0.588235	0.00274706	0.00280645	0.00337153	0.0034494	0.0132	0.0097	0.0063	0.0103	0.0003	0.0103	0.5629	0.004	0.453985	0.263158	NBPF10	Intronic	DMS	1580.09	1476.24	1493.05	126	135	126
Chr1_146121860	Chr1	AG	2	146121860	AAGAC	6	ACAGA	0.153347	0.130878	0.0765397	0.0591496	0.3083	0.2492	0.19	0.1897	0.1265	0.1897	0.2721	0.175	0.58878	0.484848	0.00752353	0.0062537	0.0107936	0.0107247	0.0384	0.0277	0.017	0	0.0009	0	0.772	0.017	0.47658	0.344828	NBPF10	Intronic	NODMS	1580.09	1476.24	1493.05	190	201	190
Chr1_146298137	Chr1	AGC	3	146298137	GCCGG	6	AGGAG	0.00395882	0.00768571	0.0037188	0.00984003	0.0372	0.0274	0.0175	0.0115	0	0.0115	0.3999	0.009	0.432248	0.0571429	0	0	0	0	0	0	0	0	0	0	1		0.5	0	NUDT4P1;NUDT4P2	ncRNA_Exonic	NODMS				365	382	365
Chr1_146595238	Chr1	GT	2	146595238	TCTGA	7	GCACA	0.0117037	0.00858854	0.00715275	0.00711329	0.0299	0.0228	0.0157	0.0032	0.0016	0.0032	0.0298	0.01	0.637153	0.394366	0.000551852	0.000798958	0.00167539	0.00244747	0.0081	0.0057	0.0032	0	0	0	0.7025	0.002	0.475887	0.097561	HYDIN2	ncRNA_Intronic	NODMS	141.028	155.584	153.227	67	80	67
Chr1_146742619	Chr1	A	1	146742619	GGTAG	10	TCAGA	0.0167444	0.0113063	0.0113294	0.00804436	0.0354	0.0274	0.0194	0.0098	0.0193	0.0098	0.0394	0.018	0.630214	0.393443	0.00616296	0.00462842	0.00621469	0.00794471	0.0285	0.0205	0.0126	0.0024	0.0053	0.0024	0.0464	0.005	0.625926	0.380952	HYDIN2	ncRNA_Intronic	NODMS	141.028	155.584	153.227	84	75	75
Chr1_146875575	Chr1	A	1	146875575	AAGAC	12	TGATT	0.132174	0.0349571	0.0342477	0.0183304	0.0899	0.0716	0.0533	0.0408	0.0066	0.0408	0	0.082	0.998557	0.981132	0.00148889	0.00459351	0.00195246	0.00534098	0.0206	0.0153	0.0099	0.0035	0.0237	0.0035	0.0006	0.003	0.276094	0.136986	HYDIN2;NBPF12	Intergenic	DMS				53541	53552	53541
Chr1_147166398	Chr1	CT	2	147166398	CCCTG	5	CCCTC	0.00421818	0.00333607	0.00629023	0.00547082	0.0197	0.0143	0.0088	0.0091	0.0089	0.0091	0.7219	0.006	0.525708	0.355556	0.000154545	0.000285246	0.000708216	0.00156706	0.005	0.0034	0.0019	0	0	0	0.9383	0.004	0.505589	0	PRKAB2	Intronic	NODMS	103856	104644	104517	99	90	90
Chr1_147909270	Chr1	A	1	147909270	CAAAG	13	CGCCC	0.144964	0.0483071	0.0474818	0.0283004	0.1332	0.1049	0.0766	0.0252	0.0301	0.0252	0	0.095	0.931429	0.875	0.01014	0.0210929	0.0112148	0.0176451	0.074	0.0564	0.0387	0.0276	0.0151	0.0276	0.008	0.011	0.314643	0.2	GJA8	Downstream	NODMS	20.6178	40.7496	37.4907	1	13	1
Chr1_147938900	Chr1	A	1	147938900	AACTG	13	CACTG	0.0941607	0.0694901	0.0158921	0.00953265	0.0981	0.0886	0.079	0.0718	0.0845	0.0712	0	0.075	0.929632	0.712329	0.00272857	0.00409901	0.00258648	0.00310562	0.0134	0.0103	0.0072	0.0029	0.0026	0.0028	0.0002	0.003	0.26662	0.174757	GPR89B	Intronic	DMS	9737.83	12926.9	12410.6	83	95	83
Chr1_148004160	Chr1	T	1	148004160	TCGCC	14	GAGAT	0.155487	0.0543639	0.0490383	0.024281	0.1272	0.1029	0.0786	0.083	0.0659	0.083	0	0.097	0.976479	0.977778	0	0	0	0	0	0	0	0	0	0	1		0.5	0	PDZK1P1	ncRNA_Intronic	DMS	1599.9	2345.02	2224.4	178	191	178
Chr1_148533374	Chr1	A	1	148533374	GAGGT	10	TTTAT	0.0145923	0.00628333	0.0120064	0.00557223	0.023	0.0174	0.0119	0	0.0077	0	0.0211	0.018	0.705128	0.526316	0.00253077	0.00306167	0.00261486	0.00450692	0.0166	0.0121	0.0076	0	0	0	0.8967	0.007	0.511538	0	NBPF14	Intronic	NODMS	6192.39	5298.06	5442.83	126	135	126
Chr1_148748920	Chr1	AGC	3	148748920	GCCGG	6	AGGAG	0.00282353	0.00603077	0.00447207	0.00666346	0.026	0.0194	0.0127	0.0023	0.0056	0.0023	0.0529	0.004	0.34276	0.166667	0	3.84615e-05	0	0.00027467	0.0009	0.0006	0.0003	0	0	0	0.9058	0.001	0.490385	0	NUDT4P1;NUDT4P2	ncRNA_Exonic	NODMS				2447310	2447327	2447310
Chr1_148960592	Chr1	A	1	148960592	AAGAC	10	TTTTG	0.0269333	0.0131135	0.0129963	0.00856092	0.0388	0.0302	0.0217	0.0241	0.0024	0.0241	0	0.018	0.814236	0.545455	0.0031037	0.00174375	0.00478497	0.00215352	0.0082	0.0061	0.0039	0.0012	0	0.0012	0.0637	0.002	0.617091	0.378378	PDE4DIP	Intronic	DMS	34258.4	27643.9	28714.7	27864	27873	27864
Chr1_148966453	Chr1	T	1	148966453	TCTTG	10	ATCCT	0.0340741	0.0149042	0.0175003	0.00765442	0.0379	0.0302	0.0226	0.0145	0.0048	0.0145	0	0.026	0.845679	0.72	0.00383333	0.00404896	0.00317035	0.00304891	0.0132	0.0101	0.0071	0.0073	0.0008	0.0073	0.6446	0.002	0.470872	0.306306	PDE4DIP	Intronic	DMS	34258.4	27643.9	28714.7	33725	33734	33725
Chr1_148968049	Chr1	T	1	148968049	TGGGA	10	CCCCA	0.0308789	0.0138486	0.0148228	0.00956134	0.0425	0.033	0.0234	0.0238	0.0008	0.0238	0	0.024	0.820906	0.634146	0.00495789	0.00252917	0.00562067	0.00414087	0.015	0.0108	0.0067	0	0.0024	0	0.0813	0.003	0.630482	0.4	PDE4DIP	Intronic	DMS	34258.4	27643.9	28714.7	35321	35330	35321
Chr1_149200841	Chr1	AG	2	149200841	GTAAT	5	CCCAA	0.000533333	0.00039	0.00144325	0.00114145	0.0038	0.0027	0.0015	0	0	0	0.8411	0.002	0.512757	0.195122	0.000155556	0.000161111	0.000793181	0.000695812	0.0022	0.0016	0.0009	0	0	0	0.8919	0.003	0.491358	0.0689655	NBPF9;NBPF19	Intergenic	NODMS				118530	118539	118530
Chr1_149554358	Chr1	T	1	149554358	ATAAA	11	ACCTC	0.0420588	0.00752192	0.0330074	0.00591738	0.0253	0.0194	0.0134	0.017	0.0021	0.017	0	0.013	0.921031	0.636364	0.00248235	0.00912192	0.00216774	0.0155925	0.0559	0.0403	0.0247	0.0057	0.0013	0.0057	0.109	0.005	0.374698	0.0425532	NBPF19	Intronic	DMS	4272.98	3764.71	3846.99	136	126	126
Chr1_149784332	Chr1	TG	2	149784332	CCAGA	5	TCGAT	0.00139259	0.000961224	0.00102376	0.00133368	0.005	0.0036	0.0023	0.0009	0	0.0009	0.0041	0.001	0.68065	0.45	4.07407e-05	8.36735e-05	0.000119441	0.000381644	0.0012	0.0008	0.0005	0	0	0	0.9211	0.001	0.506236	0	FCGR1A;HIST2H2BF	Intronic	NODMS				1072	1081	1072
Chr1_149842074	Chr1	CA	2	149842074	GCGCG	6	CCCCG	0.01045	0.0105019	0.0181107	0.0265635	0.0902	0.0636	0.0371	0.0111	0.0098	0.0111	0.8843	0.009	0.48928	0.217391	0.00375909	0.00116415	0.0119953	0.00527136	0.017	0.0117	0.0064	0.0022	0.0039	0.0022	0.7622	0.004	0.522298	0.222222	HIST2H3A;HIST2H3C;HIST2H2AA3;HIST2H2AA4	Upstream;Downstream	NODMS				143	132	132
Chr1_149842102	Chr1	CCCGT	5	149842102	CCCGC	7	CAGCT	0.330635	0.260556	0.0515922	0.119986	0.6205	0.5005	0.3805	0.2546	0.375	0.2546	0.0193	0.255	0.68877	0.52459	0.00249412	0.00626	0.00844926	0.0156953	0.0533	0.0377	0.022	0	0	0	0.6521	0.007	0.463636	0.0740741	HIST2H3A;HIST2H3C;HIST2H2AA3;HIST2H2AA4	Upstream;Downstream	NODMS				115	81	81
Chr1_149843446	Chr1	CTCC	4	149843446	GCTCG	5	GCGGG	0.007225	0.0254551	0.0214557	0.0505798	0.1772	0.1266	0.076	0.1574	0	0.1574	0.1355	0.001	0.397343	0.2	0.00205833	0.000272464	0.00801737	0.00145949	0.0047	0.0032	0.0017	0	0	0	0.5505	0.002	0.541063	0.206897	HIST2H2AA3;HIST2H2AA4	Upstream	NODMS				695	714	695
Chr1_149850345	Chr1	GGAG	4	149850345	CCCGC	5	CGAGC	0.0103783	0.0297222	0.0270179	0.0514968	0.1842	0.1327	0.0812	0.1115	0.0067	0.1115	0.0242	0.003	0.343297	0.173913	0.000869565	0.000513889	0.00407862	0.00194574	0.0064	0.0044	0.0025	0	0	0	0.7944	0.013	0.481884	0.0833333	HIST2H2BC	ncRNA_Exonic	NODMS				154	173	154
Chr1_149851673	Chr1	GACGG	5	149851673	GAGCT	7	GGCGG	0.324182	0.26849	0.0678482	0.115257	0.6143	0.499	0.3837	0.2427	0.3626	0.2427	0.0688	0.282	0.645563	0.482759	0.00745882	0.00752542	0.0229473	0.0173795	0.0597	0.0423	0.0249	0	0	0	0.837	0.019	0.483549	0.0714286	HIST2H2BC;HIST2H3A;HIST2H3C;HIST2H2AA3;HIST2H2AA4	Upstream;Downstream	NODMS				79	113	79
Chr1_149851724	Chr1	GT	2	149851724	GCGGG	6	GCGCG	0.0120952	0.0101	0.0162674	0.018175	0.0646	0.0465	0.0283	0.0122	0.0043	0.0122	0.2779	0.007	0.581312	0.466667	0.00316667	0.000869811	0.00866456	0.00348314	0.0113	0.0078	0.0044	0	0.0021	0	0.6487	0.003	0.534142	0.222222	HIST2H2BC;HIST2H3A;HIST2H3C;HIST2H2AA3;HIST2H2AA4	Upstream;Downstream	NODMS				130	141	130
Chr1_149929093	Chr1	A	1	149929093	GATAC	16	GATTA	0.168214	0.0550068	0.0444342	0.0253248	0.131	0.1057	0.0803	0.076	0.087	0.076	0	0.101	0.994318	0.981818	0.00122143	0.00605227	0.00174936	0.00733843	0.0281	0.0207	0.0134	0.001	0	0.001	0.0001	0.002	0.24655	0.129032	MTMR11	UTR3	NODMS	272550	473559	441020	224	209	209
Chr1_149936481	Chr1	CCT	3	149936481	CACAC	5	CTAGA	0.00238182	0.00241549	0.00318071	0.00351623	0.013	0.0094	0.0059	0	0.0033	0	0.8993	0.003	0.508963	0.333333	8.18182e-05	0	0.000374938	0	0	0	0	0	0	0	0.7483	0.001	0.522727	0.0869565	MTMR11	Intronic	NODMS	272550	473559	441020	131	145	131
Chr1_150223010	Chr1	A	1	150223010	CTCTT	10	CTTTT	0.0283429	0.00923827	0.0238465	0.00655897	0.0289	0.0224	0.0158	0.0115	0.0095	0.0115	0.0001	0.013	0.786008	0.526316	0.00501429	0.00289259	0.00488752	0.00316403	0.0124	0.0092	0.0061	0	0	0	0.0662	0.001	0.630511	0.4	ANP32E	Intronic	DMS	569916	334734	372805	175	166	166
Chr1_150228972	Chr1	T	1	150228972	GTGGA	10	CACAC	0.0212	0.0068322	0.0153527	0.00617616	0.0254	0.0192	0.013	0	0	0	0.0002	0.014	0.827901	0.571429	0.00825385	0.0159102	0.0130423	0.0238822	0.0876	0.0637	0.0398	0.0552	0.0014	0.0552	0.4082	0.024	0.426336	0.0689655	ANP32E	Intronic	DMS	569916	334734	372805	99	90	90
Chr1_150258027	Chr1	CT	2	150258027	GCTCG	9	CACTC	0.0212889	0.0167103	0.0206867	0.0103876	0.0479	0.0375	0.0271	0.0122	0.0171	0.0122	0.8574	0.038	0.488367	0.294118	0.00662222	0.00311026	0.0132316	0.00556448	0.0198	0.0142	0.0087	0.0024	0.0085	0.0024	0.703	0.015	0.524691	0.193548	CA14	UTR5	NODMS	5510.45	3160.09	3540.57	156	139	139
Chr1_150258058	Chr1	CT	2	150258058	CCTCC	5	GCCTG	0.0049037	0.00344828	0.00853435	0.00397769	0.0154	0.0114	0.0074	0.0013	0.0044	0.0013	0.4737	0.001	0.545764	0.383838	0.00202963	0.00148621	0.00265788	0.00254279	0.0091	0.0066	0.004	0.0026	0	0.0026	0.3439	0.002	0.560451	0.354839	CA14	UTR5	NODMS	5510.45	3160.09	3540.57	125	116	116
Chr1_150263915	Chr1	T	1	150263915	TCTTC	17	GGTAG	0.147917	0.0277298	0.0488504	0.0175052	0.0802	0.0627	0.0452	0.0271	0.0435	0.0271	0	0.067	0.996454	0.978723	0.006675	0.033083	0.00494497	0.0187599	0.0894	0.0706	0.0518	0.0271	0.0205	0.0271	0	0.013	0.0416667	0.0597015	CA14	Intronic	NODMS	5510.45	3160.09	3540.57	37	53	37
Chr1_150283305	Chr1	CT	2	150283305	TCCTA	5	TCGTC	0.000442857	0.000519802	0.00150201	0.0020597	0.0067	0.0046	0.0026	0.0018	0	0	0.6171	0.002	0.469059	0.108108	0.000525	0.000466337	0.0016117	0.00209025	0.0067	0.0046	0.0026	0	0	0	0.8774	0.004	0.509547	0.121212	CIART	Exonic	NODMS	10514.7	13012.2	12607.9	208	199	199
Chr1_150324880	Chr1	T	1	150324880	GTCTC	12	AGGTG	0.0329036	0.000747674	0.0373244	0.00170865	0.0059	0.0042	0.0025	0.0047	0	0.0047	0	0.003	0.942691	0.813559	0.111668	0.266478	0.0547041	0.0254455	0.3428	0.3174	0.2919	0.2453	0.2907	0.2453	0	0.199	0.00622924	0.0173913	PRPF3	Intronic	NODMS	166351	203298	197317	14	3	3
Chr1_150417488	Chr1	A	1	150417488	GTAAG	10	TAACC	0.0637786	0.071422	0.0338864	0.0311657	0.1649	0.1338	0.1026	0.0757	0.1008	0.0757	0.3159	0.07	0.437857	0.222222	0.00141071	0.001047	0.00169144	0.00164617	0.006	0.0043	0.0027	0	0	0	0.3475	0.002	0.558214	0.327273	RPRD2	Intronic	NODMS	146698	158126	156276	107	98	98
Chr1_150555578	Chr1	GT	2	150555578	AGACA	5	GCACA	0.0037	0.00410843	0.00388964	0.00360225	0.0149	0.0113	0.0077	0.0052	0.0021	0.0052	0.4531	0.004	0.452453	0.243243	0.000135714	0.000172289	0.00051493	0.000665377	0.0022	0.0015	0.0008	0.0013	0	0.0013	0.9243	0.001	0.493976	0.111111	ADAMTSL4	Intronic	NODMS	35620	26329.8	27833.7	13	22	13
Chr1_150555589	Chr1	CA	2	150555589	GTGTG	5	TGCAT	0.00121429	0.000323171	0.0029927	0.0012337	0.004	0.0028	0.0016	0	0	0	0.467	0.002	0.546167	0.277778	0.000203571	2.80488e-05	0.00105779	0.000252439	0.0008	0.0005	0.0003	0	0	0	0.8503	0.003	0.511977	0.0689655	ADAMTSL4	Intronic	NODMS	35620	26329.8	27833.7	24	33	24
Chr1_150577324	Chr1	TGG	3	150577324	GGTTT	5	TTGGT	0.00148214	0.00203462	0.001737	0.00288363	0.0107	0.0078	0.0049	0.001	0.0052	0	0.8783	0.005	0.490556	0.0434783	0	0.00260385	0	0.0192314	0.0603	0.0411	0.0218	0	0	0	0.7553	0.001	0.480769	0	MCL1	UTR3	NODMS	2.01438e+06	1.69342e+06	1.74538e+06	167	153	153
Chr1_150622878	Chr1	A	1	150622878	AGAAG	14	CAACA	0.152442	0.0506588	0.0474053	0.0126132	0.0885	0.0759	0.0633	0.048	0.0507	0.048	0	0.072	1	1	0.00106538	0.00402794	0.00137671	0.00392694	0.0158	0.0119	0.008	0.0037	0.0069	0.0037	0	0.003	0.190328	0.0857143	ENSA	Intronic	DMS	650250	622450	626951	19	32	19
Chr1_150694865	Chr1	A	1	150694865	TGGTG	10	TCCAT	0.0229464	0.00951442	0.0172611	0.00519672	0.0251	0.0199	0.0147	0.0107	0.0103	0.0171	0	0.012	0.75103	0.5	0.00391786	0.00383942	0.00631586	0.00410784	0.0162	0.0121	0.0079	0.0054	0.0046	0.0043	0.4309	0.004	0.451408	0.166667	GOLPH3L	Intronic	DMS	456554	420516	426350	15	24	15
Chr1_150704198	Chr1	A	1	150704198	TCTGT	17	GTTAC	0.144544	0.0450388	0.046284	0.0130377	0.0842	0.0711	0.0581	0.0588	0.042	0.0588	0	0.063	0.996078	0.981818	0.00172222	0.00588706	0.00177958	0.00383058	0.0174	0.0135	0.0097	0.0039	0.0059	0.0039	0	0.003	0.123312	0.102041	HORMAD1	Intronic	DMS	2579.37	5636.04	5141.22	4	20	4
Chr1_150714123	Chr1	A	1	150714123	ATCCT	10	TCAAG	0.0367321	0.0112265	0.023516	0.00781624	0.0347	0.0269	0.019	0.0094	0.0015	0.0094	0	0.017	0.861152	0.75	0.00417143	0.00432245	0.00179082	0.0025768	0.0121	0.0095	0.0069	0.0063	0	0.0063	0.4579	0.002	0.453899	0.402985	HORMAD1	Splicing	DMS	2579.37	5636.04	5141.22	2	11	2
Chr1_150818081	Chr1	GA	2	150818081	GGGGG	6	AAGAG	0.00798519	0.00499583	0.00591036	0.00428648	0.0179	0.0136	0.0093	0.0042	0	0.0042	0.0064	0.004	0.672068	0.446602	0.00195185	0.000248958	0.00646417	0.00088999	0.0029	0.002	0.0011	0	0	0	0.3018	0.001	0.565201	0.307692	ARNT	Intronic	NODMS	172213	162122	163756	51	62	51
Chr1_150826649	Chr1	T	1	150826649	TATAC	12	AAGAT	0.0774929	0.0242398	0.0345471	0.0138161	0.0657	0.0519	0.0381	0.0339	0.0026	0.0339	0	0.042	0.935678	0.851852	0.00216786	0.00302245	0.00205636	0.00272399	0.0112	0.0085	0.0057	0.0027	0.0013	0.0027	0.1643	0.002	0.41363	0.242424	ARNT	Intronic	DMS	172213	162122	163756	32	43	32
Chr1_150966642	Chr1	GA	2	150966642	TCAAG	5	ACGTG	0.000328571	0.000585577	0.000999949	0.0016889	0.0057	0.004	0.0023	0	0	0	0.5627	0.001	0.464286	0.125	8.92857e-05	0.0001	0.000463942	0.000514595	0.0016	0.0011	0.0006	0	0	0	0.9822	0.003	0.498626	0	CERS2	Intronic	NODMS	708208	713201	712393	13	22	13
Chr1_151017743	Chr1	A	1	151017743	TATTT	10	GATAA	0.0305438	0.010023	0.0201969	0.00858014	0.0358	0.0272	0.0186	0.02	0.0096	0.02	0.0001	0.024	0.828381	0.666667	0.006125	0.00306066	0.0119969	0.00559271	0.0198	0.0142	0.0087	0	0.0014	0	0.8115	0.014	0.519467	0.210526	PRUNE1	Intronic	DMS	238750	250862	248901	7771	7762	7762
Chr1_151038385	Chr1	A	1	151038385	CAATT	10	GCAGC	0.0396536	0.0153208	0.0204766	0.00786788	0.0389	0.0311	0.0232	0.0238	0.0179	0.0286	0	0.034	0.831031	0.73913	0.00226429	0.00284151	0.00179448	0.00224221	0.0096	0.0073	0.0051	0	0.0057	0.0036	0.2426	0.004	0.428066	0.0634921	BNIPL	Intronic	DMS	5133.92	4917.8	4952.78	118	109	109
Chr1_151038752	Chr1	AC	2	151038752	CTCCA	5	CCATC	0.000872	0.000789655	0.00184727	0.00206259	0.007	0.0049	0.0029	0	0	0	0.7163	0.001	0.523908	0.238095	0	0.000114943	0	0.000750713	0.0024	0.0016	0.0009	0	0	0	0.8613	0.001	0.488506	0	BNIPL	Intronic	NODMS	5133.92	4917.8	4952.78	43	34	34
Chr1_151097776	Chr1	A	1	151097776	GTCTC	14	GAAAG	0.1286	0.0861278	0.0270847	0.0312755	0.18	0.1487	0.1174	0.1229	0.0714	0.1229	0.0001	0.114	0.843915	0.571429	0.00216429	0.00293519	0.00583886	0.00471323	0.0171	0.0124	0.0076	0	0	0	0.4666	0.003	0.436508	0.0645161	GABPB2	Intronic	NODMS	55431.9	57424.5	57102	75	62	62
Chr1_151118174	Chr1	AG	2	151118174	TTGGA	5	ACAAA	0.001475	0.000988889	0.00155325	0.00142019	0.0052	0.0038	0.0024	0.004	0	0.004	0.0857	0.001	0.606602	0.363636	0.00166786	0.000248485	0.00672995	0.000725351	0.0024	0.0017	0.001	0	0	0	0.7163	0.002	0.522547	0.129032	GABPB2	Exonic	NODMS	55431.9	57424.5	57102	218	227	218
Chr1_151162103	Chr1	A	1	151162103	ATCTT	10	GTCAC	0.0384714	0.00933173	0.0267165	0.00605175	0.0275	0.0214	0.0154	0.0146	0.0072	0.0081	0	0.017	0.901271	0.721311	0.0116107	0.0282365	0.0159471	0.0265041	0.1077	0.0812	0.0547	0.0024	0.0442	0.0323	0.0085	0.024	0.33774	0.0487805	LYSMD1;TNFAIP8L2-SCNM1	Intronic	DMS				3	12	3
Chr1_151171838	Chr1	T	1	151171838	TTTTC	15	GAGAT	0.109037	0.0440315	0.0339797	0.0253257	0.12	0.0947	0.0694	0.0686	0.0635	0.0686	0	0.086	0.9375	0.827586	0.02805	0.0488556	0.0223115	0.0268309	0.1293	0.1025	0.0757	0.0514	0.019	0.0514	0.0068	0.043	0.276042	0.0851064	TMOD4	Intronic	NODMS	0	3.27537	2.74516	75	89	75
Chr1_151406533	Chr1	ATA	3	151406533	ATATG	6	ACAGA	0.00285652	0.00187263	0.00375486	0.00296042	0.0108	0.0078	0.0048	0.0064	0.0015	0.0064	0.1968	0.002	0.586957	0.322581	6.08696e-05	0.000147368	0.000285504	0.000550568	0.0018	0.0012	0.0007	0	0.0015	0	0.7572	0.002	0.479176	0	POGZ	Intronic	NODMS	128824	131532	131093	69	56	56
Chr1_151408031	Chr1	GAA	3	151408031	AAAAA	6	AAAAA	0.196143	0.199179	0.0193499	0.0230596	0.2684	0.2453	0.2222	0.1979	0.2138	0.1979	0.9747	0.182	0.502706	0.255814	0	6.36364e-05	0	0.000513053	0.0016	0.0011	0.0006	0	0	0	0.9294	0.001	0.492424	0	POGZ	Intronic	NODMS	128824	131532	131093	68	51	51
Chr1_151408249	Chr1	A	1	151408249	GGGGG	11	GAATT	0.0825885	0.0286363	0.0260564	0.0135104	0.0692	0.0557	0.0421	0.039	0.0241	0.039	0	0.048	0.978022	0.857143	0.00101538	0.00338462	0.00142227	0.00203648	0.0095	0.0075	0.0054	0.0049	0.0019	0.0049	0	0.002	0.171598	0.116505	POGZ	Intronic	DMS	128824	131532	131093	9	19	9
Chr1_151411576	Chr1	A	1	151411576	TGTTT	14	CAAGA	0.123052	0.032433	0.0423201	0.0159232	0.0802	0.0643	0.0484	0.0342	0.0267	0.0342	0	0.064	0.995863	0.981132	0.00236296	0.00609894	0.00252765	0.00464894	0.02	0.0154	0.0107	0.0045	0.0038	0.0045	0	0.002	0.204492	0.153846	POGZ	Intronic	DMS	128824	131532	131093	48	35	35
Chr1_151430858	Chr1	A	1	151430858	GGAAG	11	GGAAT	0.0794923	0.0227787	0.0352013	0.0177482	0.076	0.0583	0.0405	0.0167	0.044	0.0167	0	0.046	0.945776	0.758621	0.00324615	0.00418197	0.00454255	0.00358794	0.0149	0.0114	0.0078	0.0048	0	0.0048	0.1454	0.002	0.370744	0.193548	POGZ	Intronic	DMS	128824	131532	131093	17	27	17
Chr1_151520134	Chr1	T	1	151520134	CTTTC	10	CTTTT	0.0321458	0.0234766	0.0134061	0.0291527	0.1109	0.0818	0.0526	0.0271	0.0147	0.0271	0.0002	0.032	0.749188	0.619048	0.0107583	0.0124312	0.0162152	0.0183795	0.0676	0.0492	0.0308	0.0073	0.0147	0.0073	0.6265	0.01	0.466991	0.20339	CGN	Intronic	DMS	362089	455847	440669	31	22	22
Chr1_151546003	Chr1	T	1	151546003	TTTTC	14	CTACA	0.190104	0.188472	0.0914727	0.112649	0.5264	0.4138	0.3011	0.36	0.039	0.36	0.756	0.094	0.521231	0.483516	0.003544	0.00494154	0.00571273	0.00853525	0.0305	0.022	0.0135	0	0.0032	0	0.4739	0.003	0.451077	0.233333	TUFT1	Intronic	NODMS	201502	321764	302296	5577	5590	5577
Chr1_151693086	Chr1	T	1	151693086	TTTTG	10	CAGCT	0.0241889	0.0126971	0.0221017	0.00768943	0.0358	0.0281	0.0204	0.0174	0.0082	0.0089	0.0084	0.018	0.665214	0.433333	0.0217185	0.00928137	0.025933	0.0100226	0.0393	0.0293	0.0193	0.0047	0.0131	0.0089	0.0377	0.011	0.630356	0.459016	SNX27	Intronic	DMS	134031	122980	124769	47	56	47
Chr1_151693114	Chr1	GA	2	151693114	AAATG	5	TAGAG	0.000345833	0.00118764	0.00165856	0.00312204	0.0106	0.0074	0.0043	0	0	0	0.2766	0.001	0.427434	0.047619	0.000308333	0	0.00102912	0	0	0	0	0	0	0	0.5321	0.001	0.541667	0.153846	SNX27	Intronic	NODMS	134031	122980	124769	75	84	75
Chr1_151694350	Chr1	T	1	151694350	AACTC	11	CCTTT	0.07823	0.0289	0.0320223	0.00988791	0.0586	0.0487	0.0388	0.0387	0.0307	0.0387	0	0.043	0.909016	0.85	0.00292	0.00425738	0.00422547	0.00404505	0.0164	0.0123	0.0083	0.0019	0.0053	0.0019	0.0611	0.003	0.359836	0.193548	SNX27	UTR3	DMS	134031	122980	124769	758	768	758
Chr1_151706246	Chr1	TGC	3	151706246	GCTGT	8	TGTTG	0.0116923	0.0108093	0.0120193	0.0104805	0.0423	0.0318	0.0213	0.0077	0	0.0077	0.9474	0.009	0.504359	0.26087	0.0008	0.00319333	0.004	0.022779	0.0715	0.0488	0.026	0	0	0	0.9103	0.021	0.492564	0	CELF3	Exonic	NODMS	2949.33	15055.1	13095.4	23	46	23
Chr1_151707334	Chr1	AC	2	151707334	AGCAG	5	AGGCA	0.00237037	0.0019759	0.00196522	0.00255256	0.0096	0.0071	0.0045	0.0021	0.003	0.0021	0.2013	0.001	0.582106	0.418605	3.33333e-05	0.000171084	0.000169967	0.000623733	0.002	0.0014	0.0008	0	0	0	0.6947	0.001	0.474788	0	CELF3	Intronic	NODMS	2949.33	15055.1	13095.4	40	49	40
Chr1_151714464	Chr1	AG	2	151714464	GCTAC	5	GGGGA	0.00665	0.00254528	0.0134464	0.00382926	0.014	0.0102	0.0064	0.004	0	0.004	0.2045	0.004	0.600629	0.421053	0	0.000213208	0	0.00092145	0.003	0.0021	0.0011	0	0	0	0.7212	0.001	0.471698	0	CELF3	Intronic	NODMS	2949.33	15055.1	13095.4	4006	4015	4006
Chr1_151781365	Chr1	AC	2	151781365	CACAT	6	AGAGC	0.0102133	0.0071963	0.0087981	0.00883153	0.0337	0.0249	0.016	0	0.0159	0	0.1398	0.005	0.625309	0.436364	0.00046	0.000562963	0.00172116	0.00185884	0.0061	0.0043	0.0024	0	0.0079	0	0.8729	0.007	0.48642	0	TDRKH	Intronic	NODMS	41893.2	63316.6	59848.6	115	104	104
Chr1_151782870	Chr1	CA	2	151782870	ATTTT	5	GTCAT	0.000603571	0.000631481	0.00111978	0.00127538	0.0045	0.0032	0.0019	0	0.0011	0	0.9893	0.002	0.499173	0.212766	6.78571e-05	0.000112037	0.000352596	0.000814534	0.0026	0.0017	0.0009	0	0	0	0.9378	0.002	0.495205	0	TDRKH	Intronic	NODMS	41893.2	63316.6	59848.6	28	19	19
Chr1_151817132	Chr1	CG	2	151817132	GTGTG	6	CTTGT	0.356967	0.306964	0.046456	0.0531209	0.4663	0.4132	0.3601	0.3333	0.3095	0.3333	0.0003	0.341	0.785714	0.705882	0	0	0	0	0	0	0	0	0	0	1		0.5	0	RORC	Intronic	NODMS	88019.2	77968.8	79595.7	62	51	51
Chr1_151876922	Chr1	CAAC	4	151876922	CAAAT	5	CAAAA	0	0.00050404	0	0.00157069	0.0052	0.0036	0.0021	0	0	0	0.2611	0.001	0.429293	0	0	1.61616e-05	0	0.000159992	0.0005	0.0003	0.0002	0	0	0	0.936	0.001	0.494949	0	THEM4	Intronic	NODMS	92517.1	80003.6	82029.3	78	59	59
Chr1_151983327	Chr1	A	1	151983327	TTCTG	10	GAACA	0.0339259	0.0139209	0.0282511	0.00912237	0.0413	0.0322	0.023	0.0109	0.0265	0.0109	0.0001	0.017	0.757021	0.5	0.0066	0.00528462	0.0112987	0.00932125	0.0332	0.0239	0.0146	0	0.0012	0	0.5795	0.001	0.464794	0.295652	S100A10	Intronic	DMS	7.08004e+06	7.13842e+06	7.12897e+06	3	12	3
Chr1_152036882	Chr1	AAG	3	152036882	CATGT	5	AAAAG	0.00146786	0.001523	0.00401756	0.00316088	0.011	0.0078	0.0047	0	0.0052	0	0.7079	0.003	0.476786	0.12	0.000496429	0.000812	0.0018259	0.0080793	0.025	0.017	0.0089	0	0	0	0.6242	0.001	0.530357	0.129032	S100A11	Intronic	NODMS	1.60029e+07	1.6745e+07	1.66248e+07	30	16	16
Chr1_152085006	Chr1	CT	2	152085006	CCAGC	5	GAGGG	0.00128214	0.000852885	0.000960303	0.000939922	0.0037	0.0027	0.0018	0	0.0012	0	0.0295	0.001	0.634272	0.395349	0.000103571	8.07692e-05	0.000538173	0.000325835	0.0011	0.0007	0.0004	0	0	0	0.6989	0.002	0.476133	0.0666667	TCHHL1	Exonic	NODMS	16.6049	84.5002	73.5093	863	872	863
Chr1_152110480	Chr1	CTC	3	152110480	TGTAG	5	CTGCA	0.00277857	0.00248889	0.00159225	0.00206811	0.0087	0.0066	0.0046	0.002	0.0019	0.0028	0.3463	0.001	0.55787	0.393939	0.000157143	0.000100926	0.000512994	0.000314906	0.001	0.0007	0.0004	0.0003	0.0006	0	0.7265	0.002	0.521495	0.0666667	TCHH	Exonic	NODMS	792.206	4498.6	3898.61	2598	2584	2584
Chr1_152223252	Chr1	T	1	152223252	AGGCA	11	GCAAG	0.129654	0.103382	0.0245334	0.0158187	0.1508	0.135	0.1192	0.1262	0.1078	0.1192	0	0.117	0.830882	0.618182	8.57143e-05	0.000292157	0.000313636	0.00118889	0.0039	0.0027	0.0015	0	0	0	0.8695	0.002	0.489846	0	HRNR	Exonic	DMS	190.898	289.195	273.283	26	16	16
Chr1_152314865	Chr1	T	1	152314865	AAATC	12	AAGAC	0.05926	0.0363169	0.0262264	0.0257286	0.1135	0.0878	0.062	0.0365	0.0256	0.0365	0.0003	0.041	0.80226	0.604651	0.00574	0.00368475	0.00769448	0.00385279	0.0152	0.0114	0.0075	0.0017	0.0128	0.0017	0.7984	0.013	0.521469	0.315789	FLG-AS1	ncRNA_Exonic	DMS	508.914	741.812	704.111	92	81	81
Chr1_152350973	Chr1	TG	2	152350973	CTGAA	5	AGCCC	0.000517857	0.000433981	0.000864809	0.000726015	0.0026	0.0019	0.0012	0.0014	0.0004	0	0.8223	0.002	0.51387	0.125	7.14286e-06	4.95146e-05	3.71154e-05	0.000158802	0.0005	0.0004	0.0002	0	0	0	0.548		0.462899	0	FLG2	Exonic	NODMS	28.9026	22.4319	23.4794	2239	2248	2239
Chr1_152351423	Chr1	TG	2	152351423	CTGAA	5	AGACC	0.000728571	0.000391262	0.000910987	0.000875015	0.003	0.0021	0.0013	0.0004	0	0	0.0585	0.001	0.616852	0.304348	0.000110714	7.18447e-05	0.00033842	0.0002463	0.0008	0.0006	0.0003	0	0.0005	0.0007	0.7236	0.001	0.521845	0.0645161	FLG2	Exonic	NODMS	28.9026	22.4319	23.4794	2689	2698	2689
Chr1_152351648	Chr1	TG	2	152351648	CTGAA	5	AGACC	0.000532143	0.000382692	0.000685593	0.000719835	0.0025	0.0018	0.0011	0.0007	0	0	0.2145	0.001	0.57658	0.297872	4.28571e-05	7.69231e-06	0.000174087	5.66574e-05	0.0002	0.0001	0.0001	0	0	0	0.6702		0.526271	0	FLG2	Exonic	NODMS	28.9026	22.4319	23.4794	2914	2923	2914
Chr1_152351873	Chr1	TG	2	152351873	CTGAA	5	AGACC	0.000560714	0.000363462	0.000614898	0.000594859	0.0021	0.0016	0.001	0	0	0.0007	0.1198	0.001	0.595982	0.297872	3.92857e-05	7.40385e-05	0.000185817	0.000220574	0.0007	0.0005	0.0003	0	0	0	0.7175	0.001	0.477679	0	FLG2	Exonic	NODMS	28.9026	22.4319	23.4794	3139	3148	3139
Chr1_152352081	Chr1	TG	2	152352081	TTGGC	5	TCCTG	0.0021	0.00162212	0.00118382	0.00116495	0.0051	0.004	0.0028	0.0022	0.0035	0.0033	0.0507	0.002	0.620536	0.405405	0.000117857	0.000121154	0.000215562	0.000281709	0.001	0.0007	0.0004	0	0	0	0.6125	0.001	0.53125	0	FLG2	Exonic	NODMS	28.9026	22.4319	23.4794	3347	3356	3347
Chr1_152352779	Chr1	TG	2	152352779	CTGTA	5	AGACC	0.00075	0.000570192	0.000994449	0.000862786	0.0032	0.0023	0.0014	0	0.001	0.002	0.5257	0.002	0.539148	0.171429	8.57143e-05	8.84615e-05	0.000195876	0.000350085	0.0011	0.0008	0.0004	0	0.0003	0	0.544	0.001	0.537431	0	FLG2	Exonic	NODMS	28.9026	22.4319	23.4794	2788	2779	2779
Chr1_152788304	Chr1	CA	2	152788304	GCATT	5	TATGT	0.000430435	0.000378082	0.00147543	0.0010951	0.0037	0.0026	0.0015	0	0	0	0.9555	0.006	0.496129	0.0833333	0.000343478	0.000245205	0.000990751	0.00107245	0.0035	0.0024	0.0013	0	0	0	0.6095	0.001	0.535438	0.2	LCE1E	UTR3	NODMS	1602.72	841.116	964.404	122	113	113
Chr1_152798815	Chr1	TA	2	152798815	ACATG	5	CACAC	0.00251	0.00103333	0.00353	0.00199109	0.007	0.005	0.003	0	0	0	0.1634	0.006	0.606019	0.32	0.00016	6.2963e-05	0.000697424	0.000458377	0.0014	0.001	0.0005	0	0	0	0.8408	0.001	0.515278	0.0909091	LCE1D	Downstream	NODMS	135.215	178.23	171.267	634	643	634
Chr1_153218906	Chr1	CAC	3	153218906	CTTAT	5	CTCCA	0.00191481	0.00339512	0.00283009	0.00452747	0.017	0.0125	0.0079	0.0021	0.0026	0.0021	0.1452	0.001	0.406278	0.243902	0	0.000115854	0	0.000747593	0.0024	0.0016	0.0009	0	0	0	0.8497	0.001	0.487805	0	PRR9	UTR3	NODMS	2554.24	22903.1	19609	411	397	397
Chr1_153218923	Chr1	CCA	3	153218923	CACCT	6	CAGGT	0.00647407	0.00631852	0.0057205	0.00643425	0.0256	0.0192	0.0128	0.0128	0.0104	0.0128	0.6964	0.001	0.525149	0.448598	0.00142593	0.00012963	0.00561483	0.000712922	0.0023	0.0016	0.0008	0	0	0	0.3848	0.002	0.556013	0.242424	PRR9	UTR3	NODMS	2554.24	22903.1	19609	394	377	377
Chr1_153543686	Chr1	A	1	153543686	GGTGG	10	GTGCC	0.0459821	0.0185229	0.024037	0.0112327	0.0522	0.041	0.0298	0.0159	0.0262	0.0159	0	0.024	0.885231	0.623377	0.00307143	0.00249687	0.00407237	0.0023808	0.0096	0.0073	0.0049	0.0023	0	0.0023	0.9333	0.007	0.505208	0.171429	S100A4	UTR3	DMS	1.89763e+06	2.27746e+06	2.21598e+06	68	77	68
Chr1_153563372	Chr1	A	1	153563372	ATCTC	14	GAAAA	0.105833	0.0596173	0.0360351	0.0136062	0.1004	0.0868	0.0732	0.0642	0.0763	0.0642	0	0.083	0.882487	0.807692	0.0154481	0.021163	0.0103635	0.0111137	0.0545	0.0434	0.0323	0.0266	0.024	0.0266	0.0386	0.019	0.366712	0.209302	S100A2	Intronic	DMS	173616	274144	257871	361	348	348
Chr1_153563395	Chr1	AG	2	153563395	AGAAA	6	AACGT	0.00287778	0.00316667	0.00270806	0.0026712	0.0112	0.0085	0.0058	0.003	0.0013	0.003	0.5568	0.002	0.462302	0.285714	0.00312963	0.000694048	0.0106483	0.00120528	0.0043	0.0031	0.0019	0.0008	0	0.0008	0.9973	0.003	0.49978	0.222222	S100A2	Intronic	NODMS	173616	274144	257871	338	327	327
Chr1_153769666	Chr1	T	1	153769666	TCTAA	11	CCCTT	0.066425	0.0284048	0.030273	0.0227796	0.0967	0.074	0.0512	0.0179	0.0267	0.0179	0	0.032	0.871304	0.758621	0.00255	0.0036871	0.00261359	0.00356427	0.0144	0.0108	0.0073	0.0081	0.0053	0.0081	0.2519	0.003	0.420027	0.238806	INTS3	Intronic	DMS	110777	118054	116876	102	92	92
Chr1_153773986	Chr1	T	1	153773986	GTCTG	11	GTTTT	0.0697115	0.0301569	0.0272939	0.0113362	0.0642	0.0528	0.0415	0.0417	0.0201	0.0417	0	0.05	0.913462	0.862745	0.0118115	0.0165944	0.0142666	0.0173459	0.0686	0.0513	0.0339	0.0126	0.0463	0.0126	0.1777	0.013	0.410524	0.235294	INTS3	UTR3	DMS	110777	118054	116876	794	804	794
Chr1_153774008	Chr1	T	1	153774008	TTTTG	10	GGCAG	0.030504	0.0200377	0.0192483	0.00843382	0.0453	0.0369	0.0285	0.022	0.0191	0.022	0.0448	0.027	0.635942	0.468085	0.022268	0.0239188	0.0214241	0.0266873	0.104	0.0773	0.0506	0.042	0.0169	0.042	0.942	0.004	0.495072	0.357895	INTS3	UTR3	NODMS	110777	118054	116876	800	791	791
Chr1_153934802	Chr1	CTG	3	153934802	TGCTC	9	TTGCT	0.163137	0.147391	0.111741	0.112006	0.4834	0.3714	0.2594	0.2362	0.3367	0.2362	0.5886	0.167	0.5375	0.422535	0.00105417	0.000921538	0.00505561	0.00685526	0.0215	0.0146	0.0078	0	0	0	0.9374	0.005	0.505449	0.0769231	DENND4B	Exonic	NODMS	160834	163888	163394	43	69	43
Chr1_153934830	Chr1	TGC	3	153934830	GCTGT	5	TGTTG	0.00686	0.0039141	0.00595738	0.0052684	0.0197	0.0145	0.0092	0.0071	0	0.0071	0.0212	0.001	0.65359	0.481013	0	0.000237179	0	0.000961584	0.0031	0.0022	0.0012	0.0018	0	0.0018	0.6307	0.001	0.467949	0	DENND4B	Exonic	NODMS	160834	163888	163394	71	85	71
Chr1_153945553	Chr1	AC	2	153945553	TCTGG	11	GCACA	0.0743789	0.0674538	0.0271564	0.0285799	0.1532	0.1246	0.096	0.074	0.0475	0.074	0.533	0.091	0.548583	0.368421	0.00450526	0.00945385	0.0060284	0.0117614	0.0447	0.033	0.0212	0.0062	0.0124	0.0062	0.155	0.016	0.38917	0	DENND4B	Intronic	NODMS	160834	163888	163394	1156	1177	1156
Chr1_153945576	Chr1	CA	2	153945576	ACACG	5	CGCAC	0.00611364	0.00612727	0.00502415	0.00598889	0.0241	0.0181	0.0121	0.018	0.0076	0.018	0.7873	0.006	0.519284	0.40625	0.00294545	0.00543333	0.00600399	0.00865781	0.0314	0.0227	0.0141	0	0.0227	0	0.4351	0.009	0.444215	0.0540541	DENND4B	Intronic	NODMS	160834	163888	163394	1179	1188	1179
Chr1_153976659	Chr1	A	1	153976659	TGTTT	11	GGGTA	0.0657185	0.0242041	0.0301657	0.0129713	0.0631	0.0501	0.0372	0.0307	0.0016	0.0307	0	0.049	0.917423	0.734694	0.00188148	0.00455	0.00213317	0.00417889	0.0171	0.0129	0.0087	0.0022	0	0.0022	0.0017	0.002	0.302154	0.19802	JTB	Intronic	DMS	2.81803e+06	2.8522e+06	2.84667e+06	33	23	23
Chr1_153982302	Chr1	AC	2	153982302	CACCA	16	ATACA	0.0635536	0.050667	0.0388361	0.0398711	0.1703	0.1304	0.0905	0.0307	0.0117	0.0307	0.0664	0.046	0.614138	0.433735	0.0239464	0.00563608	0.0273652	0.00702011	0.0267	0.0197	0.0127	0.0044	0.0106	0.0044	0.0013	0.011	0.699558	0.592593	RAB13	Intronic	NODMS	634932	543641	558419	88	57	57
Chr1_153982340	Chr1	AC	2	153982340	TACAT	7	CCCAG	0.0106107	0.0087301	0.00517986	0.00619519	0.0273	0.0211	0.0149	0.0094	0.0091	0.0077	0.0818	0.006	0.60749	0.428571	0.00183214	0.000478641	0.00495451	0.00106895	0.0037	0.0026	0.0015	0.0016	0.0011	0	0.0639	0.001	0.614424	0.372881	RAB13	Intronic	NODMS	634932	543641	558419	50	37	37
Chr1_153983125	Chr1	A	1	153983125	ATCTC	12	GTTAG	0.0704964	0.032725	0.0284504	0.0169234	0.0835	0.0666	0.0496	0.0393	0.0526	0.0393	0	0.057	0.880047	0.816327	0.00394286	0.00351957	0.00506313	0.00419415	0.0161	0.0119	0.0077	0.0061	0.0041	0.0061	0.7028	0.001	0.476126	0.315789	RAB13	Intronic	DMS	634932	543641	558419	93	82	82
Chr1_154022051	Chr1	T	1	154022051	ACTGC	10	AATAA	0.0452	0.0122	0.0227609	0.00992847	0.042	0.0321	0.0221	0.0167	0.027	0.0167	0	0.021	0.912088	0.685714	0.00157692	0.00292063	0.00276855	0.00317546	0.0124	0.0093	0.0061	0.0056	0.0027	0.0056	0.0979	0.001	0.35348	0.142857	NUP210L	Intronic	DMS	496.029	314.421	343.82	74	65	65
Chr1_154023149	Chr1	TG	2	154023149	GGTAT	5	GAATT	0.000696429	0.000475229	0.00117306	0.00104812	0.0036	0.0026	0.0015	0	0.001	0.0019	0.4453	0.001	0.546855	0.296296	3.21429e-05	6.14679e-05	0.000167019	0.000274249	0.0009	0.0006	0.0003	0	0	0	0.8728	0.001	0.49017	0	NUP210L	Exonic	NODMS	496.029	314.421	343.82	28	37	28
Chr1_154054697	Chr1	GT	2	154054697	GAGAG	6	GAGAG	0.004275	0.006	0.00370903	0.00519842	0.0216	0.0164	0.0112	0.0071	0.0097	0.0064	0.141	0.006	0.409557	0.142857	0.0300357	0.00308796	0.0319522	0.00277611	0.0114	0.0086	0.0059	0.0024	0.0057	0.0043	0.0001	0.007	0.742229	0.679245	NUP210L	Intronic	NODMS	496.029	314.421	343.82	72	61	61
Chr1_154054709	Chr1	GA	2	154054709	TGTGT	7	GGTAA	0.0394607	0.0117019	0.0277755	0.00706599	0.0329	0.0258	0.0188	0.0153	0.0146	0.0093	0	0.018	0.873347	0.634921	0.000985714	0.00150648	0.00194784	0.00214343	0.0079	0.0058	0.0036	0.001	0.0047	0.0019	0.1674	0.001	0.415179	0.186047	NUP210L	Intronic	NODMS	496.029	314.421	343.82	60	47	47
Chr1_154054905	Chr1	T	1	154054905	TTAAA	14	AGACA	0.0952435	0.0387859	0.0343124	0.0226235	0.1067	0.084	0.0614	0.0645	0.0179	0.0645	0	0.058	0.91388	0.677419	0.00263478	0.00411923	0.00358155	0.00378052	0.0155	0.0117	0.0079	0.0017	0	0.0017	0.0335	0.001	0.353679	0.208333	NUP210L	Intronic	DMS	496.029	314.421	343.82	73	86	73
Chr1_154138257	Chr1	A	1	154138257	GAAGG	11	CAGTT	0.100111	0.045998	0.0364407	0.0295945	0.1348	0.1052	0.0756	0.0788	0.0156	0.0788	0	0.08	0.873571	0.625	0.00213214	0.005539	0.00336612	0.00750496	0.0281	0.0205	0.013	0.0061	0.002	0.0061	0.0016	0.002	0.304643	0.186916	NUP210L	Intronic	NODMS	496.029	314.421	343.82	19	29	19
Chr1_154139687	Chr1	A	1	154139687	CAAAC	16	CAGGG	0.317376	0.240741	0.0448369	0.0571453	0.4122	0.355	0.2979	0.3103	0.2812	0.3103	0	0.292	0.886329	0.808511	0.000148	0.0018481	0.000502092	0.0048264	0.0163	0.0115	0.0067	0	0	0	0.2294	0.002	0.42	0	NUP210L	Intronic	DMS	496.029	314.421	343.82	114	99	99
Chr1_154172197	Chr1	A	1	154172197	AAACG	11	TTCAA	0.0258296	0.0109272	0.0166958	0.00511203	0.0263	0.0212	0.016	0.0153	0.01	0.0147	0	0.016	0.839446	0.631579	0.00630741	0.00523883	0.00266638	0.00286164	0.0138	0.011	0.0081	0.0049	0.0113	0.0069	0.0318	0.006	0.634484	0.425	TPM3	Intronic	DMS	1.38965e+06	1.26745e+06	1.28723e+06	709	700	700
Chr1_154172415	Chr1	T	1	154172415	CCAGA	10	AAATT	0.0126	0.00789082	0.0101308	0.00514798	0.0233	0.0182	0.013	0.0106	0	0.0106	0.0206	0.007	0.645881	0.42	0.00241852	0.0030051	0.00229428	0.00244588	0.0103	0.0079	0.0055	0.0026	0	0.0026	0.2433	0.002	0.426493	0.26	TPM3	Intronic	NODMS	1.38965e+06	1.26745e+06	1.28723e+06	492	483	483
Chr1_154205709	Chr1	T	1	154205709	AGACC	12	GAGAC	0.0921478	0.0422862	0.0304735	0.0214806	0.1067	0.0852	0.0638	0.0743	0.0694	0.0743	0	0.073	0.903261	0.780488	0.00185217	0.00316375	0.00219859	0.00295374	0.012	0.0091	0.0061	0.0023	0.002	0.0023	0.0309	0.002	0.351902	0.216867	C1orf189	Intronic	DMS	1915.51	2207.59	2160.3	71	82	71
Chr1_154219987	Chr1	T	1	154219987	TTTTG	10	AAAAA	0.00787619	0.00878194	0.00975778	0.0174251	0.0611	0.0436	0.0262	0.0102	0	0.0102	0.8398	0.01	0.48545	0.212766	0.0760048	0.0649375	0.0473361	0.0513056	0.2189	0.1675	0.1162	0.0644	0.118	0.0644	0.2865	0.057	0.57672	0.422535	C1orf43	Intronic	NODMS	2.09012e+06	2.23422e+06	2.21089e+06	50	59	50
Chr1_154235156	Chr1	TTG	3	154235156	TTTTT	5	TTTTA	0.0171385	0.0238277	0.0362571	0.0479921	0.1678	0.1198	0.0718	0	0	0	0.9348	0.103	0.505329	0.0512821	0	0	0	0	0	0	0	0	0	0	1		0.5	0	UBAP2L	Intronic	NODMS	483089	529047	521607	39	25	25
Chr1_154235358	Chr1	T	1	154235358	CTTTA	12	ATTGG	0.054184	0.0285319	0.0193978	0.00783475	0.052	0.0442	0.0364	0.0243	0.0336	0.0243	0	0.037	0.916389	0.814815	0.004804	0.00604167	0.00457213	0.00365995	0.017	0.0134	0.0097	0.0053	0.0069	0.0053	0.0595	0.005	0.373056	0.184211	UBAP2L	Intronic	DMS	483089	529047	521607	67	78	67
Chr1_154254816	Chr1	T	1	154254816	TTCTG	14	ACCAG	0.104514	0.0223267	0.041265	0.0141772	0.0649	0.0507	0.0365	0.0198	0.0103	0.0099	0	0.052	0.996641	0.947368	0.0145214	0.030498	0.00992764	0.0195709	0.0892	0.0696	0.0501	0.0301	0.0502	0.0443	0.0001	0.035	0.254597	0	UBAP2L	Intronic	DMS	483089	529047	521607	19	6	6
Chr1_154263179	Chr1	TG	2	154263179	TGTTT	5	TATAA	0.00203333	0.00254524	0.00182878	0.00286981	0.0112	0.0083	0.0054	0.0044	0	0.0044	0.6902	0.001	0.474427	0.336449	0.000214815	0.000292857	0.000407979	0.000731076	0.0025	0.0018	0.001	0	0	0	0.9973	0.002	0.49978	0	UBAP2L	UTR3	NODMS	483089	529047	521607	77	86	77
Chr1_154273387	Chr1	GAA	3	154273387	ATGAG	5	GGGGG	0.005152	0.00487253	0.00794834	0.0055142	0.0214	0.0159	0.0104	0.0041	0.0074	0.0041	0.7625	0.003	0.48022	0.275862	0	0	0	0	0	0	0	0	0	0	1		0.5	0	HAX1	Exonic	NODMS	817896	846610	841961	92	78	78
Chr1_154340463	Chr1	TC	2	154340463	TTATT	5	TTTTC	0.000507407	0.00080122	0.000953328	0.0012034	0.0044	0.0032	0.002	0.0007	0	0.0007	0.275	0.001	0.429765	0.20339	8.51852e-05	0.000389024	0.000336324	0.000976305	0.0033	0.0023	0.0014	0	0	0	0.1286	0.001	0.402213	0.0512821	ATP8B2	Intronic	NODMS	56641.7	46922.8	48496.1	2617	2626	2617
Chr1_154454470	Chr1	T	1	154454470	TTCAA	10	AACCT	0.0370571	0.00734028	0.0388844	0.00513862	0.0228	0.0176	0.0125	0.0045	0.0066	0.0045	0.0001	0.019	0.780423	0.666667	0.0041	0.00444722	0.00364038	0.00427934	0.0173	0.013	0.0087	0.0023	0.0105	0.0023	0.9487	0.002	0.49537	0.305882	IL6R	Intronic	DMS	50748.8	45667.4	46490	16385	16394	16385
Chr1_154521301	Chr1	CT	2	154521301	CCTCC	5	TCCCT	0.00278571	0.00199808	0.00300128	0.00310285	0.0113	0.0082	0.0051	0.0011	0.0105	0	0.1709	0.003	0.584478	0.4	2.5e-05	0.000120192	0.000129904	0.000590205	0.0019	0.0013	0.0007	0.0011	0	0	0.785	0.001	0.483173	0	TDRD10	Intronic	NODMS	2386.8	2486.46	2470.33	21	12	12
Chr1_154551981	Chr1	GA	2	154551981	ATCCT	7	CGACA	0.00745357	0.00537391	0.0121309	0.00518497	0.0209	0.0157	0.0106	0.008	0.0104	0.008	0.7143	0.005	0.477096	0.230769	0.00157857	0.000523913	0.00569344	0.00137298	0.0046	0.0033	0.0019	0	0.0021	0	0.8016	0.002	0.515722	0.227273	UBE2Q1	Splicing	NODMS	472220	508662	502763	2	15	2
Chr1_154607872	Chr1	AC	2	154607872	AGACG	8	TCTAA	0.0106778	0.00644026	0.00953533	0.00584346	0.024	0.0181	0.0123	0.0179	0.0048	0.0179	0.029	0.004	0.641655	0.463158	0.0364519	0.0352208	0.0407598	0.0387571	0.1515	0.1127	0.074	0	0.0529	0	0.9823	0.048	0.498557	0.380952	ADAR	Intronic	NODMS	1.04242e+06	824119	859458	1572	1587	1572
Chr1_154708109	Chr1	GCT	3	154708109	CAGGA	5	GGCGC	0.0032	0.0029101	0.00432385	0.00377138	0.0142	0.0105	0.0067	0.0043	0	0.0043	0.9028	0.003	0.507576	0.329412	0.000296429	0	0.00154029	0	0	0	0	0	0	0	0.7734	0.001	0.517857	0.0689655	KCNN3	Exonic	NODMS	5495.53	6017.06	5932.64	163	149	149
Chr1_154708279	Chr1	GA	2	154708279	GTGTG	5	GGCGA	0.00438214	0.00356263	0.0048571	0.00481101	0.018	0.0132	0.0084	0	0.0053	0	0.4962	0.008	0.542208	0.333333	0	0.000257576	0	0.00154855	0.0049	0.0034	0.0018	0	0	0	0.6252	0.001	0.469697	0	KCNN3	Intronic	NODMS	5495.53	6017.06	5932.64	7	16	7
Chr1_154822198	Chr1	GA	2	154822198	CAATG	5	ATTAG	0.000117857	0.00045	0.000441631	0.00125481	0.0042	0.003	0.0017	0.0038	0	0.0038	0.5832	0.002	0.465926	0.0512821	0.000167857	5.91837e-05	0.000872211	0.000339518	0.0011	0.0007	0.0004	0	0	0	0.9602	0.003	0.503098	0.0689655	KCNN3	Intronic	NODMS	5495.53	6017.06	5932.64	14	23	14
Chr1_154869854	Chr1	TGC	3	154869854	GCTGT	8	TCATC	0.00395263	0.0132706	0.00406751	0.042493	0.1407	0.0983	0.0558	0.0071	0.0032	0.0071	0.1356	0.01	0.383385	0.0606061	0	5.09804e-05	0	0.00025234	0.0008	0.0006	0.0003	0	0	0	0.8019	0.001	0.480392	0	KCNN3	Exonic	NODMS	5495.53	6017.06	5932.64	9992	10015	9992
Chr1_154945031	Chr1	GGT	3	154945031	GCCCC	5	GGCTA	0.00347143	0.00315052	0.00268885	0.00252338	0.0107	0.0082	0.0057	0.0058	0	0.0058	0.685	0.001	0.525221	0.384	0	0	0	0	0	0	0	0	0	0	1		0.5	0	PBXIP1	Exonic	NODMS	444086	540874	525206	86	72	72
Chr1_155047968	Chr1	CA	2	155047968	ACCTG	8	CCACC	0.0185607	0.0139293	0.0128574	0.00687744	0.0346	0.0277	0.0208	0.0254	0.004	0.0254	0.1786	0.026	0.585366	0.45	0.0007	0.00069878	0.00128675	0.00178671	0.0061	0.0043	0.0025	0	0	0	0.8396	0.003	0.512848	0.162162	DCST1-AS1	ncRNA_Intronic	NODMS	45840.2	38701.8	39857.4	1300	1285	1285
Chr1_155169685	Chr1	AG	2	155169685	AGAAC	5	GTAGG	0.0014	0.00133778	0.00186835	0.00243665	0.0086	0.0062	0.0038	0	0	0	0.5649	0.002	0.536111	0.34375	0	2.88889e-05	0	0.000272537	0.0008	0.0006	0.0003	0	0	0	0.9294	0.001	0.494444	0	KRTCAP2	Intronic	NODMS	121132	120719	120785	105	96	96
Chr1_155205230	Chr1	TG	2	155205230	AGAAC	5	CGCCC	0.000218519	0.000427907	0.000627775	0.00146634	0.0048	0.0034	0.0019	0	0	0	0.9463	0.003	0.495693	0	0	5.23256e-05	0	0.000341245	0.0011	0.0007	0.0004	0	0	0	0.8557	0.001	0.488372	0	THBS3	Exonic	NODMS	95693	98396.9	97959.2	86	77	77
Chr1_155218834	Chr1	CT	2	155218834	GGGAG	5	TACCT	0.000435714	0.000285577	0.00054721	0.000597659	0.0021	0.0015	0.0009	0	0.0012	0	0.1017	0.001	0.600962	0.232558	6.07143e-05	8.94231e-05	0.000156614	0.000455504	0.0015	0.001	0.0005	0.0003	0	0	0.7237	0.001	0.521806	0	GBAP1	ncRNA_Intronic	NODMS	14286.7	15909.1	15646.5	13	4	4
Chr1_155241072	Chr1	CT	2	155241072	GGGAG	5	TACCT	0.000346429	0.000452885	0.000559006	0.000719503	0.0026	0.0019	0.0012	0.0006	0.0004	0.0007	0.7553	0.001	0.480769	0.0869565	0.000178571	2.88462e-05	0.000334191	0.00013132	0.0004	0.0003	0.0002	0	0	0	0.096	0.001	0.602679	0.0689655	GBA	Intronic	NODMS	269769	270808	270640	13	4	4
Chr1_155352647	Chr1	A	1	155352647	TATTT	10	GAAAA	0.019184	0.00921954	0.0114077	0.00699306	0.0302	0.0232	0.0162	0.0109	0	0.0109	0	0.015	0.798621	0.590164	0.01092	0.0200747	0.0134137	0.0255281	0.0967	0.0711	0.0456	0.0022	0	0.0022	0.1708	0.033	0.409885	0.08	ASH1L	Intronic	DMS	90250.5	109494	106379	58	49	49
Chr1_155415991	Chr1	A	1	155415991	TACTT	12	CCATA	0.0853	0.0203877	0.0196586	0.0142766	0.0632	0.0489	0.0347	0.0083	0.0337	0.0083	0	0.053	0.995322	0.965517	0.00653333	0.00975965	0.00977989	0.0162507	0.0585	0.0423	0.026	0.0125	0.002	0.0125	0.3422	0.001	0.419883	0.273973	ASH1L	Intronic	DMS	90250.5	109494	106379	68	79	68
Chr1_155613347	Chr1	A	1	155613347	AAAGG	10	GGGCT	0.0650444	0.0200527	0.0250322	0.00955887	0.0487	0.0392	0.0296	0.0266	0.0153	0.0266	0	0.033	0.979446	0.896552	0.00342593	0.0050011	0.00632137	0.0105185	0.0366	0.026	0.0155	0.0036	0.0354	0.0036	0.0233	0.002	0.355922	0.185567	MSTO2P	ncRNA_Intronic	DMS	20810.6	22621.2	22328.1	132420	132411	132411
Chr1_155661516	Chr1	AC	2	155661516	GAGAA	17	AAGAC	0.0590038	0.0564557	0.0316405	0.0426799	0.1845	0.1418	0.0991	0.0173	0.0024	0.0173	0.4138	0.07	0.552885	0.349206	0.0517962	0.049575	0.0560334	0.0600314	0.2297	0.1696	0.1096	0.1817	0.2101	0.1817	0.3479	0.006	0.560752	0.428571	YY1AP1	Intronic	NODMS	194814	195096	195050	93	126	93
Chr1_155702108	Chr1	A	1	155702108	CCTGT	13	TTAAA	0.0605963	0.0181691	0.0282453	0.00965535	0.0471	0.0375	0.0278	0.0198	0.0098	0.0198	0	0.026	0.941686	0.714286	0.00825185	0.0121404	0.00733239	0.0124289	0.0494	0.037	0.0246	0.0239	0.035	0.0239	0.1401	0.026	0.406619	0	DAP3	Intronic	DMS	578636	625358	617795	7664	7652	7652
Chr1_155709752	Chr1	T	1	155709752	TTCAC	13	GTAAC	0.126714	0.0487375	0.0341655	0.0255037	0.1252	0.0997	0.0742	0.0681	0.0163	0.0681	0	0.075	0.979545	0.846154	0.00137273	0.00299375	0.00200662	0.0026469	0.0109	0.0083	0.0056	0.0044	0.0023	0.0044	0.0051	0.002	0.304261	0.155844	DAP3	Intronic	DMS	578636	625358	617795	20	8	8
Chr1_155716948	Chr1	A	1	155716948	ATCTC	17	GTTTG	0.148978	0.0511856	0.0438093	0.0209335	0.114	0.0931	0.0721	0.0548	0.049	0.0548	0	0.08	0.989309	0.881356	0.000896296	0.00486082	0.00109966	0.00401098	0.0169	0.0129	0.0089	0.001	0.0023	0.001	0	0.002	0.148339	0.0761905	DAP3	Intronic	NODMS	578636	625358	617795	57	41	41
Chr1_155727494	Chr1	AT	2	155727494	AAGAA	5	GAGAA	0.000554545	0.000134211	0.00148285	0.00086702	0.0027	0.0019	0.001	0	0	0	0.4385	0.001	0.554426	0.222222	0	0.000205263	0	0.00107641	0.0034	0.0024	0.0013	0	0	0	0.7787	0.001	0.480263	0	DAP3	Intronic	NODMS	578636	625358	617795	113	104	104
Chr1_155731264	Chr1	A	1	155731264	CTGTC	15	TTGTT	0.14882	0.0334875	0.0389794	0.0185185	0.089	0.0705	0.052	0.0506	0.0129	0.0506	0	0.074	0.9985	0.980392	0.001888	0.00773125	0.00239221	0.00777285	0.031	0.0233	0.0155	0.0031	0.0151	0.0031	0	0.003	0.15675	0.10989	DAP3	Intronic	DMS	578636	625358	617795	91	77	77
Chr1_155731861	Chr1	A	1	155731861	GAAAG	10	TCTAC	0.0240185	0.0122943	0.0158042	0.00595692	0.0302	0.0242	0.0183	0.0276	0.01	0.0276	0.0001	0.018	0.742869	0.535714	0.00388148	0.0044023	0.00421462	0.00743735	0.0267	0.0193	0.0118	0	0.0067	0	0.7189	0.002	0.522989	0.391753	DAP3	Intronic	DMS	578636	625358	617795	82	73	73
Chr1_155750765	Chr1	T	1	155750765	TGGTC	10	GTTTT	0.0380481	0.0254482	0.0168315	0.00787877	0.0491	0.0412	0.0333	0.0289	0.0183	0.0289	0.0007	0.031	0.718206	0.586207	0.00290741	0.00235181	0.00705344	0.00241558	0.0096	0.0072	0.0048	0.0023	0.0007	0.0023	0.3484	0.001	0.439759	0.316832	GON4L	Intronic	DMS	59582.7	65186.5	64279.4	32	41	32
Chr1_155767634	Chr1	AC	2	155767634	GAGAA	14	AAGAC	0.100254	0.0971475	0.0418515	0.04792	0.2409	0.193	0.1451	0.0247	0.0126	0.1479	0.7468	0.144	0.519979	0.126984	0.00282857	0.00301683	0.00419173	0.0072737	0.0248	0.0176	0.0103	0.0018	0.0033	0	0.3994	0.002	0.552157	0.327273	GON4L	Intronic	NODMS	59582.7	65186.5	64279.4	93	120	93
Chr1_155770862	Chr1	AAC	3	155770862	TGTCT	5	AAAAA	0.00305714	0.00539194	0.0047124	0.0174332	0.0577	0.0403	0.0228	0	0	0	0.8828	0.005	0.512673	0.171429	0.000321429	0	0.00115893	0	0	0	0	0	0	0	0.6779	0.001	0.535714	0.133333	GON4L	Intronic	NODMS	59582.7	65186.5	64279.4	204	190	190
Chr1_155776549	Chr1	T	1	155776549	AGATC	12	CTTCT	0.1395	0.0936788	0.0253481	0.0183526	0.1487	0.1304	0.112	0.099	0.1067	0.099	0	0.113	0.949121	0.862069	3.7037e-05	0.000375758	0.000188853	0.000984228	0.0033	0.0023	0.0014	0	0	0	0.3079	0.001	0.43584	0	GON4L	Intronic	DMS	59582.7	65186.5	64279.4	68	79	68
Chr1_155777578	Chr1	A	1	155777578	GTCTC	11	TCCAA	0.0468964	0.0187233	0.0246229	0.0103195	0.0497	0.0394	0.029	0.0179	0.0242	0.0388	0	0.03	0.904646	0.745763	0.004	0.00393883	0.00402599	0.00417499	0.0165	0.0123	0.0081	0.0025	0.0023	0.0073	0.5443	0.003	0.462552	0.247619	GON4L	Intronic	DMS	59582.7	65186.5	64279.4	43	33	33
Chr1_155795128	Chr1	ATC	3	155795128	TCTGG	5	TGCTT	0.00117692	0.001029	0.0019573	0.00235675	0.0081	0.0057	0.0034	0	0	0	0.4731	0.001	0.545769	0.310345	0.00300385	0.000196	0.0145465	0.00109917	0.0035	0.0024	0.0013	0	0	0	0.7677	0.009	0.518846	0.0740741	GON4L	Exonic	NODMS	59582.7	65186.5	64279.4	23	9	9
Chr1_155815985	Chr1	A	1	155815985	GGCAG	12	TCCTA	0.085675	0.0183707	0.0340394	0.00891471	0.0451	0.0362	0.0273	0.017	0.023	0.017	0	0.033	0.984146	0.883721	0.003885	0.00814878	0.00309552	0.00395256	0.02	0.0161	0.0121	0.0123	0.0089	0.0123	0	0.007	0.20061	0.0810811	GON4L	Intronic	DMS	59582.7	65186.5	64279.4	85	96	85
Chr1_155914364	Chr1	A	1	155914364	AAGGG	11	TACCA	0.09005	0.0208557	0.0360706	0.0104255	0.0521	0.0417	0.0313	0.0285	0.003	0.0285	0	0.039	0.998159	0.982456	0.00294286	0.00515567	0.00234482	0.00321527	0.0148	0.0116	0.0084	0.0046	0	0.0046	0.0008	0.005	0.291789	0.128205	KIAA0907	Intronic	DMS
Chr1_155916630	Chr1	CT	2	155916630	TGTCC	6	TTGCC	0.0054	0.00437561	0.004928	0.00496818	0.0193	0.0143	0.0093	0.0024	0.0128	0.0024	0.3348	0.004	0.566013	0.4	0.000526087	0.000279268	0.00143866	0.00109675	0.0036	0.0025	0.0014	0	0.0032	0	0.5227	0.001	0.543743	0.25	KIAA0907	Exonic	NODMS
Chr1_156069610	Chr1	TAT	3	156069610	ATTAA	5	TGCCT	0.000833333	0.00256854	0.00186862	0.00334468	0.0126	0.0093	0.0059	0	0.0031	0	0.0184	0.001	0.334136	0.115942	0.000138095	0.000220225	0.000617581	0.0010218	0.0033	0.0023	0.0012	0	0	0	0.8343	0.003	0.485286	0	RAB25	Intronic	NODMS	2.47481e+06	2.58884e+06	2.57038e+06	60	46	46
Chr1_156082017	Chr1	GA	2	156082017	TGGGG	5	GGGAG	0.00799231	0.007308	0.00605106	0.0056073	0.0241	0.0185	0.0129	0.0055	0.0174	0.0055	0.8278	0.004	0.514359	0.329897	0.000461538	0.000329333	0.000969566	0.00100383	0.0033	0.0023	0.0013	0	0	0	0.4821	0.001	0.54641	0.25641	LMNA;MEX3A	Upstream	NODMS				19	28	19
Chr1_156082029	Chr1	GA	2	156082029	AGAGG	8	GGTGG	0.0360615	0.0220427	0.0303442	0.00966528	0.051	0.0414	0.0317	0.0277	0.0192	0.0277	0.032	0.026	0.641538	0.464286	0.000730769	0.001828	0.00119479	0.00399932	0.0138	0.0098	0.0058	0.0022	0.0048	0.0022	0.1318	0.001	0.400513	0.1875	LMNA;MEX3A	Upstream	NODMS				31	46	31
Chr1_156293220	Chr1	AG	2	156293220	CAAGC	6	GTAAG	0.00686296	0.00406951	0.00523479	0.00533389	0.0201	0.0147	0.0094	0.0037	0.0061	0.0037	0.0031	0.003	0.690154	0.5	0.00138148	0.000429268	0.00545826	0.00190439	0.0061	0.0042	0.0023	0	0	0	0.7468	0.004	0.520777	0.181818	GLMP	Intronic	NODMS	269856	249918	253146	11	22	11
Chr1_156533142	Chr1	AC	2	156533142	GGCAT	5	ATGCG	0.00552963	0.00222474	0.0133707	0.00344312	0.0126	0.0091	0.0057	0	0	0	0.5112	0.004	0.541428	0.344828	0.000459259	0.000239175	0.00138624	0.000987818	0.0032	0.0022	0.0012	0.0049	0	0.0049	0.6962	0.002	0.524628	0.171429	IQGAP3	Intronic	NODMS	279830	266122	268341	36	45	36
Chr1_156533157	Chr1	CA	2	156533157	ATGCG	5	TACAC	0.000592593	0.000367816	0.00302164	0.00143899	0.0047	0.0032	0.0018	0.0035	0	0.0035	0.6242	0.001	0.46871	0.0555556	0	0.000131034	0	0.000902654	0.0028	0.0019	0.001	0	0	0	0.7189	0.001	0.477011	0	IQGAP3	Intronic	NODMS	279830	266122	268341	51	60	51
Chr1_156533168	Chr1	AC	2	156533168	CACAT	6	ATGCA	0.0116538	0.00685679	0.00821285	0.00712939	0.0282	0.0211	0.014	0.0038	0.0115	0.0038	0.005	0.008	0.683523	0.507042	0.000461538	0.000562963	0.00172138	0.00221841	0.0072	0.005	0.0028	0	0	0	0.6239	0.001	0.467949	0.105263	IQGAP3	Intronic	NODMS	279830	266122	268341	62	73	62
Chr1_156647197	Chr1	GAGG	4	156647197	TTCCA	5	GAAGG	0.00188462	0.00200571	0.00316248	0.0042581	0.0148	0.0105	0.0063	0.0017	0.0051	0.0017	0.954	0.005	0.496154	0.292683	0	5.42857e-05	0	0.000450931	0.0014	0.001	0.0005	0	0	0	0.9146	0.001	0.492857	0	BCAN	Intronic	NODMS	13248.8	16461	15941	22	41	22
Chr1_156672946	Chr1	AG	2	156672946	GGAGC	5	GAGCA	0.0020037	0.000965854	0.00229225	0.00187468	0.0066	0.0047	0.0028	0.002	0.0044	0.002	0.0377	0.001	0.633695	0.451613	0.0002	9.7561e-06	0.0010198	8.78049e-05	0.0003	0.0002	0.0001	0	0	0	0.8442	0.001	0.512647	0.0714286	NES	Exonic	NODMS	126181	222007	206495	259	250	250
Chr1_156675168	Chr1	TG	2	156675168	CAGCA	5	CCTCT	0.00114074	0.000227907	0.00359797	0.000770027	0.0025	0.0018	0.001	0	0	0	0.6255	0.003	0.531223	0.1875	0	2.90698e-05	0	0.00026801	0.0008	0.0006	0.0003	0	0	0	0.9276	0.001	0.494186	0	NES	Intronic	NODMS	126181	222007	206495	47	38	38
Chr1_156733158	Chr1	T	1	156733158	TGGAA	10	CTCTT	0.0195667	0.00956071	0.0154539	0.00752305	0.0321	0.0246	0.0171	0.0067	0.0216	0.0067	0.0157	0.009	0.704167	0.45614	0.00302	0.00219464	0.00290521	0.00269937	0.0103	0.0076	0.0049	0.0022	0	0.0022	0.2424	0.002	0.59881	0.367347	RRNAD1	Intronic	NODMS	189711	245977	236869	111	120	111
Chr1_156791872	Chr1	AC	2	156791872	AAAAA	6	AAAAG	0.00255217	0.00184156	0.00307117	0.00323826	0.0116	0.0083	0.0051	0	0.0076	0	0.3483	0.005	0.564653	0.341463	0.000491304	0.000468831	0.00169267	0.00194944	0.0063	0.0044	0.0024	0	0	0	0.9478	0.003	0.504517	0.137931	PRCC	Intronic	NODMS	381124	380772	380829	80	91	80
Chr1_156815855	Chr1	TC	2	156815855	TTCGT	5	TGTGC	0.00172143	0.0019604	0.00129542	0.00186797	0.0076	0.0057	0.0038	0.0017	0.0035	0	0.8437	0.004	0.487801	0.0465116	0.000667857	0.000307921	0.000874256	0.000824103	0.0028	0.002	0.0011	0	0	0	0.0299	0.001	0.634371	0.367347	NTRK1;SH2D2A	Intronic	NODMS				17	26	17
Chr1_156845054	Chr1	GT	2	156845054	AGAAG	5	GGATC	0.00403077	0.00452405	0.00398611	0.00493687	0.0193	0.0144	0.0095	0.0018	0.0024	0.0018	0.8644	0.008	0.488802	0.0930233	0.000446154	0.000407595	0.00124321	0.00191568	0.0062	0.0042	0.0023	0	0	0	0.6995	0.003	0.525316	0.1875	INSRR;NTRK1	Intronic	NODMS				21	12	12
Chr1_156867013	Chr1	GT	2	156867013	ACCAA	5	GCCTG	0.00256786	0.00206	0.00504225	0.00324934	0.0118	0.0086	0.0053	0.0025	0	0.0025	0.7355	0.008	0.478947	0.216216	0.000178571	8.63158e-05	0.000648822	0.000437844	0.0014	0.001	0.0005	0	0	0	0.8093	0.001	0.515038	0.121212	NTRK1	Intronic	NODMS	3251.64	2090.65	2278.59	35	44	35
Chr1_156905082	Chr1	G	1	156905082	GGGTT	10	CAAGA	0.066625	0.0355435	0.0404283	0.0443409	0.1686	0.1242	0.0799	0.0121	0.0085	0.0121	0	0.034	0.792874	0.666667	0.00292083	0.0076942	0.00314629	0.01061	0.0395	0.0289	0.0183	0.0086	0.0064	0.0086	0.0282	0.003	0.349034	0.24	PEAR1	Intronic	DMS	33611.1	20194.4	22366.3	241	232	232
Chr1_156931839	Chr1	TGAA	4	156931839	TATGT	5	TGGCC	0.001116	0.000815714	0.00208128	0.00196575	0.0067	0.0047	0.0028	0	0	0	0.6512	0.003	0.530571	0.25641	0.00266	0	0.0115583	0	0	0	0	0	0	0	0.5541	0.001	0.54	0.148148	LRRC71	Intronic	NODMS	553.992	585.232	580.175	2480	2499	2480
Chr1_156938321	Chr1	GT	2	156938321	TGTGG	5	GACCA	0.002828	0.00204	0.00349176	0.00303997	0.0112	0.0081	0.0051	0.0032	0.0042	0.0032	0.3225	0.004	0.56575	0.339623	0	0.00015375	0	0.000780376	0.0025	0.0017	0.0009	0	0	0	0.7068	0.001	0.475	0	ARHGEF11	Intronic	NODMS	161460	187038	182897	96	87	87
Chr1_156944448	Chr1	CATT	4	156944448	GACAC	8	CAAGT	0.126443	0.10743	0.0740615	0.0753719	0.3335	0.2582	0.1828	0.133	0.0022	0.133	0.2873	0.188	0.566576	0.36	0.0108714	0.00466739	0.0278167	0.0142144	0.0473	0.0331	0.0189	0	0	0	0.9185	0.061	0.493595	0.129032	ARHGEF11	Intronic	NODMS	161460	187038	182897	15	46	15
Chr1_157059150	Chr1	A	1	157059150	CTGGC	13	GCACA	0.147463	0.0825772	0.0517588	0.0327093	0.1807	0.148	0.1153	0.1062	0.0785	0.1062	0	0.131	0.857488	0.745098	0.00355926	0.00708587	0.00554111	0.0124125	0.0443	0.0319	0.0195	0	0.0016	0	0.3727	0.003	0.443438	0.210526	ARHGEF11;ETV3L	Intergenic	DMS				14788	14800	14788
Chr1_157539366	Chr1	GA	2	157539366	GAACT	5	AAAAA	0.000389286	0.000453846	0.000850772	0.00173199	0.0056	0.0039	0.0022	0.0027	0	0	0.6927	0.003	0.524382	0	4.64286e-05	8.46154e-05	0.00024125	0.00047551	0.0015	0.001	0.0006	0	0	0	0.9734	0.002	0.49794	0	FCRL5	Splicing	NODMS	7600.39	7628.45	7623.91	2	11	2
Chr1_157549722	Chr1	TA	2	157549722	AAATG	5	CACAT	0.000675	0.000578082	0.00203541	0.00180298	0.006	0.0042	0.0024	0	0	0	0.9553	0.006	0.50411	0.16	0	0.000360274	0	0.00135087	0.0044	0.0031	0.0017	0	0	0	0.6401	0.001	0.465753	0	FCRL5	Intronic	NODMS	7600.39	7628.45	7623.91	142	151	142
Chr1_157640305	Chr1	GA	2	157640305	GGACT	5	AAAAA	0.000621429	0.000647059	0.00144701	0.00187301	0.0063	0.0044	0.0025	0	0	0	0.8606	0.001	0.510854	0.204082	0.000164286	0.000111765	0.00060191	0.000952735	0.003	0.002	0.0011	0	0.0019	0.0095	0.6772	0.001	0.525735	0.125	FCRL4;FCRL3	Intergenic	NODMS				36175	36166	36166
Chr1_157689831	Chr1	AGC	3	157689831	AGCAG	5	AAGGA	0.00145357	0.00168654	0.00153518	0.00217371	0.0082	0.006	0.0039	0.0013	0.0027	0.0042	0.9623	0.004	0.502919	0.0444444	0	6.25e-05	0	0.000446393	0.0014	0.001	0.0005	0	0	0	0.8761	0.001	0.490385	0	FCRL3	Exonic	NODMS	5414.51	4099.38	4312.27	34	48	34
Chr1_158254769	Chr1	TC	2	158254769	GAAGG	8	TGTGT	0.00753	0.00939231	0.0111751	0.0116441	0.0443	0.0327	0.021	0.0142	0.0061	0.0142	0.0488	0.001	0.356731	0.215686	0.057905	0.0199179	0.0455531	0.0284913	0.1054	0.0769	0.0484	0.0118	0.001	0.0118	0.0004	0.016	0.755449	0.542373	CD1A	Intronic	NODMS	9971.48	8218.75	8502.48	314	299	299
Chr1_158256675	Chr1	A	1	158256675	GTCTC	14	GAGAA	0.123227	0.0633145	0.0431777	0.0349864	0.1683	0.1333	0.0983	0.0595	0.0132	0.0595	0	0.082	0.851974	0.615385	0.00324091	0.00321711	0.00520932	0.00444884	0.0166	0.0121	0.0077	0.0048	0.0056	0.0048	0.336	0.002	0.432416	0.235294	CD1A	Intronic	NODMS	9971.48	8218.75	8502.48	110	97	97
Chr1_158291088	Chr1	T	1	158291088	CTCTC	13	CCTTA	0.136375	0.0419904	0.0405474	0.0193348	0.1	0.0807	0.0613	0.0549	0.0152	0.0549	0	0.073	0.973214	0.931034	0.00143929	0.00433511	0.00184997	0.00302383	0.0134	0.0104	0.0074	0.0018	0.0056	0.0018	0	0.003	0.205547	0.105263	CD1C	Intronic	DMS	15320.7	21319.6	20348.5	45	33	33
Chr1_158328889	Chr1	A	1	158328889	ATATT	11	CAACA	0.046025	0.0190571	0.0225059	0.00967175	0.0481	0.0384	0.0287	0.0177	0.0036	0.0177	0	0.035	0.885933	0.8	0.005175	0.00526429	0.0044169	0.00468822	0.0193	0.0146	0.01	0.0064	0.0007	0.0064	0.9462	0.002	0.504191	0.390244	CD1B	Intronic	DMS	7715.1	5757.57	6074.45	962	952	952
Chr1_158355579	Chr1	CT	2	158355579	CCCAA	5	CCCCT	0.0022913	0.00230106	0.00403678	0.00399184	0.0143	0.0103	0.0063	0	0.0093	0	0.9781	0.007	0.49815	0.102564	0.000347826	0.000270213	0.00163145	0.00120078	0.0039	0.0027	0.0015	0	0	0	0.9562	0.007	0.4963	0.0833333	CD1E	Intronic	NODMS	5902.46	8006.75	7666.11	10	19	10
Chr1_158356657	Chr1	T	1	158356657	TCTTC	11	CTCTG	0.0597893	0.0243574	0.0229072	0.0191092	0.0817	0.0626	0.0435	0.0317	0.0339	0.0403	0	0.04	0.89914	0.721311	0.00798929	0.0187769	0.00942642	0.0210567	0.0819	0.0609	0.0398	0.0028	0.0058	0.0046	0.0103	0.023	0.342427	0.057971	CD1E	Intronic	DMS	5902.46	8006.75	7666.11	66	60	60
Chr1_158524460	Chr1	GAA	3	158524460	CTGAT	5	AAGAA	0.00121071	0.00097451	0.00166676	0.00166531	0.006	0.0043	0.0026	0.0009	0.0008	0.0032	0.6103	0.002	0.531513	0.315789	3.21429e-05	0.00010098	0.000167019	0.000506912	0.0016	0.0011	0.0006	0	0	0	0.8473	0.001	0.488095	0	OR10R2;OR6Y1	Intergenic	NODMS				22667	22653	22653
Chr1_158614313	Chr1	A	1	158614313	GAAAG	12	CATGA	0.101686	0.0174333	0.0328206	0.012278	0.0543	0.042	0.0297	0.0201	0.028	0.0066	0	0.042	0.987269	0.896552	0.0161786	0.0428157	0.0128781	0.0381795	0.1574	0.1192	0.081	0.0208	0.0033	0.0503	0.0002	0.025	0.271825	0.10101	SPTA1	Intronic	DMS	303.057	150.837	175.478	7	18	7
Chr1_158639595	Chr1	TC	2	158639595	CAACA	5	CAATA	0.00126429	0.000611927	0.00170738	0.00126938	0.0044	0.0032	0.0019	0.0012	0	0	0.1129	0.001	0.597313	0.360656	0.000125	0.000107339	0.000649519	0.000446948	0.0014	0.001	0.0006	0	0.0022	0	0.8309	0.003	0.486894	0.0666667	SPTA1	Exonic	NODMS	303.057	150.837	175.478	14	23	14
Chr1_158668075	Chr1	A	1	158668075	AGATG	16	CCATT	0.225396	0.129255	0.0481855	0.054653	0.2932	0.2386	0.1839	0.0498	0.1211	0.0498	0	0.181	0.898407	0.646154	0.000880769	0.00192828	0.00185473	0.00274855	0.0102	0.0074	0.0047	0.0032	0	0.0032	0.0885	0.002	0.39122	0.0645161	SPTA1	Intronic	NODMS	303.057	150.837	175.478	13	28	13
Chr1_158686557	Chr1	AG	2	158686557	GTGTC	9	AAATA	0.000753571	0.000359615	0.00210416	0.00144751	0.0047	0.0033	0.0018	0	0	0	0.41	0.001	0.550824	0.25	0.212925	0.214138	0.0565729	0.0345543	0.3178	0.2832	0.2487	0.2132	0.2049	0.2067	0.4228	0.192	0.450549	0.244898	SPTA1	UTR5	NODMS	303.057	150.837	175.478	64	68	64
Chr1_158699552	Chr1	GTTTG	5	158699552	CTTTT	5	GTGAG	0	0.00274143	0	0.0164156	0.052	0.0356	0.0192	0	0	0	0.5146	0.001	0.45	0	0.118339	0.10538	0.0577152	0.0736267	0.3263	0.2526	0.179	0	0.0976	0	0.4595	0.039	0.556746	0.386364	OR6K2	Downstream	NODMS	0	6.58943	5.52274	26	2	2
Chr1_159062696	Chr1	T	1	159062696	CTATG	10	GGCCT	0.0514821	0.015851	0.0329428	0.00895834	0.0427	0.0338	0.0248	0.0256	0.0158	0.0271	0	0.023	0.908997	0.777778	0.00242857	0.00341635	0.00170773	0.00247126	0.0108	0.0084	0.0059	0.0025	0.0038	0.0033	0.0094	0.003	0.339801	0.157303	AIM2	Exonic	DMS	78821.5	23866	32762.2	22	13	13
Chr1_159193839	Chr1	TG	2	159193839	GTGTT	5	CCACT	0.000632143	0.000206731	0.0012621	0.000745017	0.0024	0.0017	0.001	0	0	0	0.2044	0.001	0.578297	0.285714	0	1.63462e-05	0	0.000165895	0.0005	0.0003	0.0002	0	0	0	0.9379	0.001	0.495192	0	CADM3	Intronic	NODMS	8649.12	7153.55	7395.66	30	21	21
Chr1_159196822	Chr1	T	1	159196822	AGTTA	11	CTTTT	0.0529154	0.0206525	0.0259256	0.0168432	0.0712	0.0543	0.0375	0.0227	0.007	0.0227	0.0002	0.043	0.834174	0.72	0.00173077	0.00404918	0.00177304	0.00423594	0.0168	0.0125	0.0083	0.0045	0.0035	0.0045	0.0648	0.005	0.336066	0	CADM3-AS1	ncRNA_Exonic	DMS	931.065	912.725	915.694	838	848	838
Chr1_159206542	Chr1	GA	2	159206542	GAATG	5	CATTT	0.001085	0.000291892	0.00273592	0.00127468	0.0041	0.0028	0.0016	0	0	0	0.5001	0.004	0.549324	0.230769	0.004	3.37838e-05	0.0174356	0.000288649	0.0009	0.0006	0.0003	0	0	0	0.7995	0.003	0.518581	0.0952381	ACKR1	Downstream	NODMS	86311.7	79717.3	80784.8	42	51	42
Chr1_159305935	Chr1	TC	2	159305935	TTCAT	5	TTCAT	0.00169048	0.000597183	0.00335075	0.00204092	0.0067	0.0047	0.0026	0	0	0	0.2953	0.001	0.575453	0.3125	0.0009	0.000477465	0.00234114	0.00207827	0.0067	0.0046	0.0026	0	0	0	0.5672	0.001	0.541247	0.214286	FCER1A	Intronic	NODMS	8102.52	14834.4	13744.6	52	43	43
Chr1_159886340	Chr1	A	1	159886340	CCTCT	14	GTTCT	0.0845056	0.0323476	0.0375838	0.0226161	0.1002	0.0776	0.055	0.0306	0.0085	0.0306	0	0.054	0.901675	0.711111	0.00496111	0.00425714	0.00524893	0.00367388	0.0153	0.0116	0.0079	0.0068	0	0.0068	0.9321	0.008	0.506614	0.30303	CFAP45	Intronic	DMS	11419.1	9798.74	10061	170	157	157
Chr1_159927891	Chr1	A	1	159927891	CCTGT	15	GACAA	0.195412	0.128099	0.0378109	0.0284891	0.2136	0.1851	0.1566	0.1052	0.0864	0.1052	0	0.164	0.935342	0.792453	0	0.000147945	0	0.00054222	0.0018	0.0012	0.0007	0	0	0	0.541	0.001	0.458904	0	IGSF9	Intronic	DMS	61937.2	92265.4	87355.9	4	18	4
Chr1_160084439	Chr1	TGC	3	160084439	CATCG	5	AGGCC	0.00195185	0.00190723	0.00339164	0.00313137	0.0113	0.0082	0.005	0	0	0	0.6999	0.005	0.475234	0.292683	0	0	0	0	0	0	0	0	0	0	1		0.5	0	KCNJ9	Exonic	NODMS	293.655	968.141	858.955	441	427	427
Chr1_160098416	Chr1	AGC	3	160098416	GCATT	5	GGCAG	0.00559375	0.00416731	0.00966116	0.00824721	0.0289	0.0207	0.0124	0	0	0	0.7725	0.014	0.524038	0.272727	0.001725	0	0.0066809	0	0	0	0	0	0	0	0.707	0.001	0.53125	0.117647	IGSF8	Exonic	NODMS	706896	917278	883221	8	22	8
Chr1_160186233	Chr1	TC	2	160186233	TGGCA	5	CTGCC	0.0006	0.00081	0.00165184	0.00215381	0.0073	0.0051	0.003	0	0	0	0.7703	0.003	0.478912	0.125	0.000147619	0	0.000660172	0	0	0	0	0	0	0	0.7416	0.001	0.52381	0.0909091	ATP1A4	Intronic	NODMS	202.645	182.262	185.562	42	33	33
Chr1_160193931	Chr1	CA	2	160193931	CACTG	5	CCACA	0.00297857	0.00164918	0.00468968	0.00267077	0.0097	0.007	0.0043	0	0	0	0.4753	0.004	0.561475	0.322581	0	0.000383607	0	0.00235624	0.0075	0.0051	0.0027	0	0	0	0.7752	0.001	0.47541	0	CASQ1	Intronic	NODMS	1588.15	1937.97	1881.34	84	93	84
Chr1_160283659	Chr1	GT	2	160283659	ACATG	5	TGGCG	0.000651852	0.000596842	0.00161001	0.00149134	0.0051	0.0036	0.0021	0.002	0.0035	0.002	0.9336	0.004	0.494737	0.0625	7.77778e-05	0.00014	0.00039659	0.000920572	0.0029	0.002	0.0011	0	0	0	0.968	0.003	0.502534	0	PEX19	Intronic	NODMS	254825	286018	280968	20	29	20
Chr1_160293496	Chr1	T	1	160293496	AGTAA	16	GAGAC	0.127675	0.038546	0.0377661	0.0152627	0.0843	0.0691	0.0538	0.0424	0.019	0.0424	0	0.064	1	1	0.00169	0.00557619	0.00148388	0.00479486	0.02	0.0152	0.0104	0.0022	0.0054	0.0022	0.0002	0.005	0.222619	0	COPA	Intronic	DMS	1.09606e+06	1.01581e+06	1.0288e+06	33	48	33
Chr1_160299044	Chr1	A	1	160299044	AAAAG	11	GAGTG	0.0669071	0.0239622	0.0282102	0.0126614	0.0619	0.0493	0.0366	0.0235	0.0032	0.0235	0	0.049	0.912536	0.84	0.005	0.00665408	0.0065631	0.00641144	0.0259	0.0195	0.0131	0.0064	0.0128	0.0064	0.0883	0.004	0.394133	0.202247	COPA	Intronic	DMS	1.09606e+06	1.01581e+06	1.0288e+06	53	47	47
Chr1_160332564	Chr1	A	1	160332564	GCAAG	10	GACAA	0.0302389	0.0178103	0.0148842	0.0107666	0.0501	0.0393	0.0286	0.0175	0.0357	0.0175	0.0019	0.018	0.738562	0.461538	0.00552778	0.00266912	0.00846147	0.0028139	0.0111	0.0083	0.0055	0.0018	0	0.0018	0.675	0.006	0.532271	0.357143	COPA	Intronic	DMS	1.09606e+06	1.01581e+06	1.0288e+06	7	16	7
Chr1_160371890	Chr1	A	1	160371890	TAGAG	11	CAAAA	0.0663741	0.0245048	0.023266	0.00742339	0.0468	0.0394	0.0319	0.0249	0.0205	0.0249	0	0.039	0.967871	0.945455	0.00365185	0.00780241	0.00523686	0.00968021	0.0368	0.0272	0.0175	0.0092	0.0053	0.0092	0.0001	0.004	0.240295	0.119048	NHLH1	UTR3	DMS	1312.02	1354.25	1347.42	958	948	948
Chr1_160491398	Chr1	A	1	160491398	TGCAG	10	GATCC	0.0355923	0.0145726	0.02104	0.00999011	0.0445	0.0346	0.0246	0.0194	0.0145	0.0194	0	0.015	0.819826	0.543478	0.00308077	0.00298095	0.00272157	0.00258846	0.0107	0.0082	0.0056	0	0.0072	0	0.9467	0.007	0.50435	0.176471	SLAMF6	Intronic	DMS	41763.9	34241.8	35459.5	10	19	10
Chr1_160711863	Chr1	A	1	160711863	GAGAG	13	CCACT	0.133004	0.0299967	0.0586442	0.0171495	0.0814	0.0643	0.0471	0.0399	0.0271	0.0399	0	0.052	0.989931	0.901961	0.00477917	0.0118483	0.00552049	0.0111361	0.0453	0.0341	0.023	0.0057	0.009	0.0057	0.0002	0.004	0.237153	0.202532	CD48	Upstream	DMS	87924.4	56954.5	61967.9	41	53	41
Chr1_160750405	Chr1	AG	2	160750405	TCTGA	5	ACAAG	0.000925	0.00109519	0.000862151	0.00130777	0.005	0.0037	0.0024	0.0016	0.0047	0.0042	0.918	0.001	0.493647	0.325581	0.000342857	0.000284615	0.00064831	0.000531646	0.0019	0.0013	0.0008	0	0.0004	0.0014	0.8564	0.001	0.488839	0.195122	SLAMF7	Exonic	NODMS	118650	64869.3	73575.3	18	9	9
Chr1_160753207	Chr1	A	1	160753207	TGCTC	10	CAATT	0.02132	0.0150523	0.014104	0.00974139	0.0443	0.0345	0.0248	0.0197	0.0133	0.0197	0.1529	0.008	0.602907	0.368932	0.005095	0.00280233	0.0065794	0.00327542	0.0126	0.0094	0.0061	0.0033	0.0024	0.0033	0.0995	0.004	0.618605	0.384615	SLAMF7	UTR3	NODMS	118650	64869.3	73575.3	102	111	102
Chr1_160796065	Chr1	AC	2	160796065	CTGAG	5	ATACA	0.00144615	0.00153934	0.00272245	0.00352212	0.0121	0.0086	0.0051	0	0	0	0.9321	0.008	0.507566	0	0.00259231	0.00157049	0.00858393	0.00569179	0.0186	0.013	0.0073	0	0	0	0.9717	0.015	0.503153	0.133333	LY9	UTR5	NODMS	4700.09	3854.95	3991.76	8	1	1
Chr1_160796090	Chr1	CA	2	160796090	ACATG	5	CTCAT	0.000780952	0.00204459	0.00281029	0.00342953	0.0123	0.0089	0.0055	0.0042	0.0032	0.0042	0.0666	0.001	0.368404	0.0816327	0.00047619	0.000272973	0.00212959	0.00121269	0.0039	0.0027	0.0015	0	0	0	0.9785	0.008	0.498069	0.0909091	LY9	UTR5	NODMS	4700.09	3854.95	3991.76	17	26	17
Chr1_161052246	Chr1	CA	2	161052246	CATAG	5	TACAC	0.000104	0.000411688	0.000509494	0.001351	0.0045	0.0031	0.0018	0	0	0	0.6213	0.003	0.467013	0	0	2.98701e-05	0	0.000260402	0.0008	0.0006	0.0003	0	0	0	0.9225	0.001	0.493506	0	ARHGAP30	Intronic	NODMS	114192	65995.3	73797.4	39	30	30
Chr1_161074266	Chr1	CAC	3	161074266	ATGAG	5	CAGAA	0.00281786	0.002675	0.00229892	0.00281071	0.0111	0.0083	0.0055	0.0027	0.0057	0.0027	0.4519	0.001	0.546607	0.396552	0	2.2e-05	0	0.000154	0.0005	0.0003	0.0002	0	0	0	0.8718	0.001	0.49	0	NECTIN4	Exonic	NODMS	151106	146716	147426	50	64	50
Chr1_161089237	Chr1	AGC	3	161089237	GCAGT	5	CAGGC	0.00177727	0.00214938	0.00337611	0.00405198	0.0143	0.0103	0.0062	0.0026	0	0.0026	0.8469	0.01	0.486532	0.0689655	0	5.18519e-05	0	0.000463777	0.0014	0.001	0.0005	0	0	0	0.9295	0.001	0.493827	0	NECTIN4	Exonic	NODMS	151106	146716	147426	20	34	20
Chr1_161123707	Chr1	T	1	161123707	CCTGA	12	ATGGG	0.0797	0.0204873	0.0333598	0.011005	0.0535	0.0425	0.0315	0.0247	0.0396	0.0247	0	0.047	0.993056	0.967742	0.0045	0.00544921	0.0046598	0.00422757	0.0181	0.0139	0.0097	0.0062	0.0062	0.0062	0.1757	0.003	0.389881	0.238806	DEDD;NIT1	Intronic	DMS				131	120	120
Chr1_161214269	Chr1	TG	2	161214269	GCCTC	15	TATGT	0.0422154	0.0196895	0.0366427	0.0131201	0.059	0.0459	0.0328	0.0179	0.008	0.0179	0.0811	0.041	0.65587	0.521739	0.0650538	0.0494982	0.0506889	0.0482731	0.1943	0.146	0.0978	0.0423	0.0027	0.0423	0.2299	0.048	0.607287	0.4	NDUFS2	UTR3	NODMS	965820	819785	843425	114	97	97
Chr1_161228683	Chr1	TC	2	161228683	ACTGA	5	ATCCT	0.00265357	0.000519231	0.0100758	0.00127159	0.0043	0.0031	0.0018	0	0	0	0.6262	0.003	0.530048	0.243902	7.85714e-05	0	0.000408269	0	0	0	0	0	0	0	0.7722	0.001	0.517857	0.0689655	TOMM40L	Intronic	NODMS	123752	118050	118973	31	22	22
Chr1_161231507	Chr1	T	1	161231507	TTCAA	11	CTGAG	0.045948	0.0107625	0.024559	0.00920405	0.0384	0.0292	0.02	0	0.0035	0	0	0.021	0.918	0.8	0.005376	0.006185	0.00508191	0.00540616	0.0224	0.017	0.0116	0.008	0.0035	0.008	0.4143	0.002	0.44575	0.307692	NR1I3	Intronic	DMS	2329.56	3160.47	3025.96	33	43	33
Chr1_161284363	Chr1	GGA	3	161284363	AAGGC	5	GATTG	0.00226786	0.00188558	0.001853	0.00154798	0.0065	0.005	0.0034	0.0024	0.0043	0.0014	0.4148	0.004	0.550309	0.238095	0.000107143	3.46154e-05	0.000339041	0.000125399	0.0004	0.0003	0.0002	0	0	0	0.7595	0.001	0.518887	0.0689655	PCP4L1	Exonic	NODMS	5123.49	7252.7	6908.03	25	39	25
Chr1_161362301	Chr1	T	1	161362301	ATTCC	14	GCTTT	0.146614	0.0743186	0.0444818	0.0287697	0.1606	0.1319	0.1031	0.0894	0.0928	0.0831	0	0.103	0.933824	0.71875	0.000946429	0.00236569	0.000939788	0.00218679	0.0089	0.0067	0.0046	0.0011	0.0021	0.0006	0.0002	0.002	0.266982	0.0526316	SDHC	Intronic	DMS	145499	150963	150079	27	14	14
Chr1_161588698	Chr1	TC	2	161588698	TCTGA	5	AACTG	0	0.000471233	0	0.00172535	0.0056	0.0039	0.0022	0	0	0	0.5906	0.001	0.458904	0	0	1.64384e-05	0	0.000139484	0.0004	0.0003	0.0002	0	0	0	0.9286	0.001	0.493151	0	FCGR2C	Intronic	NODMS	12047.4	5593.8	6638.51	256	265	256
Chr1_161670528	Chr1	TC	2	161670528	TCTGA	5	AACTG	0.000221053	0.00019726	0.000937847	0.00082062	0.0027	0.0018	0.001	0	0	0	0.9193	0.003	0.49243	0.0909091	0	8.08219e-05	0	0.000685797	0.0021	0.0015	0.0008	0	0	0	0.927	0.001	0.493151	0	FCGR2B	Intronic	NODMS	24601.5	10581.9	12851.4	256	265	256
Chr1_161710623	Chr1	A	1	161710623	TTCCG	11	GGTTT	0.0600963	0.0282655	0.0251527	0.0168932	0.0789	0.0621	0.0452	0.078	0.034	0.078	0	0.033	0.86067	0.727273	0.0047963	0.0046131	0.00558725	0.00315503	0.0141	0.0109	0.0078	0.0008	0.004	0.0008	0.1714	0.003	0.412257	0.258065	FCRLA	Intronic	DMS	6411.21	7683.74	7477.74	2461	2451	2451
Chr1_161751612	Chr1	T	1	161751612	GTGTG	11	AATTG	0.0797889	0.024752	0.0315971	0.0209507	0.0876	0.0667	0.0457	0.0724	0.0203	0.0283	0	0.031	0.948983	0.8125	0.00267778	0.00491667	0.00169057	0.00290095	0.0136	0.0107	0.0078	0.003	0.0064	0.005	0.0002	0.004	0.268519	0.107527	DUSP12	Intronic	DMS	210417	206620	207235	55	45	45
Chr1_161752246	Chr1	T	1	161752246	TTTGA	15	AATTT	0.083875	0.0224	0.039555	0.010242	0.0531	0.0429	0.0326	0.0261	0.024	0.0261	0	0.038	0.974085	0.846154	0.00407917	0.00868171	0.00524221	0.00759337	0.0315	0.0239	0.0163	0.0203	0.016	0.0203	0.0001	0.006	0.240854	0.109589	DUSP12	Intronic	DMS	210417	206620	207235	121	107	107
Chr1_161752989	Chr1	A	1	161752989	GTCTC	10	GAAAT	0.00602857	0.00308529	0.0160266	0.00613304	0.0215	0.0154	0.0092	0.0077	0.0239	0	0.5789	0.002	0.534314	0.305085	0.180025	0.20306	0.0640207	0.076414	0.4323	0.3559	0.2795	0.0986	0.0037	0.2304	0.0225	0.214	0.358894	0.173077	DUSP12	Intronic	NODMS	210417	206620	207235	85	76	76
Chr1_161860183	Chr1	T	1	161860183	TAAAC	13	AATAT	0.0632407	0.0278859	0.0261773	0.0124895	0.0654	0.0529	0.0404	0.0247	0.009	0.0247	0	0.046	0.881968	0.816327	0.00343704	0.00513636	0.00274377	0.00460931	0.019	0.0144	0.0097	0.0043	0.0068	0.0043	0.0001	0.004	0.249345	0.10989	ATF6	Intronic	DMS	206750	200188	201250	23	11	11
Chr1_162006482	Chr1	A	1	162006482	GAAGG	10	GATGA	0.0159037	0.004044	0.0128618	0.0043471	0.0171	0.0127	0.0084	0.0075	0	0.0075	0	0.01	0.834074	0.692308	0.0426444	0.076268	0.021754	0.0184338	0.1316	0.1131	0.0947	0.0838	0.1	0.0838	0	0.061	0.111481	0.1	OLFML2B	Intronic	DMS	236746	209152	213619	808	817	808
Chr1_162402705	Chr1	TGT	3	162402705	TTTTG	5	CGTCC	0.001575	0.00172981	0.00107558	0.00154016	0.0064	0.0048	0.0033	0.0031	0.0035	0.0006	0.9623	0.003	0.497081	0.0833333	1.42857e-05	4.03846e-05	7.42307e-05	0.000292706	0.0009	0.0006	0.0003	0	0	0	0.9202	0.001	0.493819	0	SH2D1B	Intronic	NODMS	6871.35	2402.58	3125.98	33	19	19
Chr1_162590570	Chr1	TC	2	162590570	GGACT	10	TGTAT	0.0229522	0.0119214	0.0208439	0.00790432	0.0356	0.0277	0.0198	0.0103	0.0049	0.0103	0.0093	0.008	0.681366	0.47191	0.015713	0.00782286	0.0314881	0.0218823	0.0735	0.0516	0.0297	0	0	0	0.0107	0.005	0.67795	0.487805	UAP1	Intronic	NODMS	660475	506897	531758	59	78	59
Chr1_162780065	Chr1	TC	2	162780065	AATAT	8	TTTTG	0.0119385	0.00688144	0.011458	0.00628953	0.0258	0.0195	0.0132	0.0148	0.003	0.0148	0.0103	0.003	0.664155	0.442478	0.00616154	0.00304227	0.0245343	0.0111319	0.0364	0.0253	0.0142	0.0016	0.006	0.0016	0.9039	0.004	0.492268	0.243902	DDR2	Intronic	NODMS	59497.5	48782.9	50517.4	46	31	31
Chr1_162799720	Chr1	T	1	162799720	AATAC	11	CTTTC	0.0526037	0.0106284	0.0273544	0.00595894	0.0285	0.0225	0.0166	0.0168	0.0021	0.0168	0	0.023	0.988109	0.945455	0.00322593	0.00336632	0.00273545	0.00252756	0.0109	0.0084	0.0059	0.0056	0	0.0056	0.581	0.002	0.465107	0.304762	HSD17B7	Intronic	DMS	73398.2	84268.6	82508.9	1578	1588	1578
Chr1_163069048	Chr1	T	1	163069048	TGATA	10	ACAGG	0.0382143	0.0149048	0.0219345	0.00799082	0.0389	0.0309	0.0229	0.0159	0.0156	0.0159	0	0.017	0.867347	0.612903	0.00232381	0.00383651	0.00202082	0.00702565	0.0249	0.0179	0.0109	0	0	0	0.3912	0.003	0.437264	0.206897	RGS4	UTR5	DMS	14908.9	15242.8	15188.8	56	65	56
Chr1_163168096	Chr1	A	1	163168096	TTGAG	11	GAGCT	0.0761846	0.0189576	0.025635	0.0132639	0.0587	0.0455	0.0322	0.0273	0.0031	0.0273	0	0.036	0.992177	0.83871	0.00121538	0.00511017	0.00189284	0.00341724	0.0154	0.0119	0.0085	0.0091	0.0055	0.0091	0.0002	0.003	0.163625	0.0967742	LOC101928404	ncRNA_Intronic	DMS				5220	5230	5220
Chr1_163328978	Chr1	A	1	163328978	AATGT	15	GGAAA	0.134907	0.029401	0.0455655	0.0159011	0.0771	0.0612	0.0453	0.043	0.012	0.043	0	0.076	1	1	0.00806786	0.0188375	0.00716569	0.0132064	0.0585	0.0453	0.032	0.0193	0.0017	0.0193	0	0.007	0.242188	0.192982	NUF2	Intronic	DMS	125019	124293	124411	71	85	71
Chr1_163343905	Chr1	A	1	163343905	TATCT	11	TTAGC	0.0404923	0.0134133	0.0202243	0.0074334	0.0357	0.0283	0.0208	0.0187	0.0008	0.0187	0	0.027	0.917779	0.77551	0.00623462	0.00484694	0.00469607	0.00318844	0.0144	0.0112	0.008	0.0071	0	0.0071	0.3588	0.002	0.558673	0.373984	NUF2	Intronic	DMS	125019	124293	124411	35	45	35
Chr1_163355205	Chr1	TG	2	163355205	ACATT	5	CATAA	0.000369231	0.000158065	0.00136319	0.000644634	0.0021	0.0014	0.0008	0	0.0017	0	0.959	0.003	0.503309	0.137931	0	0	0	0	0	0	0	0	0	0	1		0.5	0	NUF2	Intronic	NODMS	125019	124293	124411	129	120	120
Chr1_164820267	Chr1	AG	2	164820267	TGTCC	6	AAAAA	0.0221538	0.00503134	0.0433776	0.00523108	0.0207	0.0155	0.0103	0.0067	0	0.0067	0.3153	0.017	0.588404	0.352941	0	0.000514925	0	0.00160329	0.0053	0.0037	0.0021	0	0	0	0.5529	0.001	0.447761	0	PBX1	Intronic	NODMS	24591.5	49826.2	45741.2	1269	1258	1258
Chr1_165208094	Chr1	TGC	3	165208094	GATCT	5	TGTCG	0.00369231	0.00239885	0.00479149	0.00391459	0.0141	0.0102	0.0063	0.0067	0	0.0067	0.3344	0.005	0.562555	0.377358	0	0	0	0	0	0	0	0	0	0	1		0.5	0	LMX1A	Exonic	NODMS	98.2125	1199.6	1021.31	32	24	24
Chr1_165663079	Chr1	CA	2	165663079	ATCTC	5	GTCTT	0.00104286	0.000891346	0.00190177	0.0021157	0.0072	0.0051	0.003	0	0.0015	0.0037	0.3944	0.001	0.552541	0.327869	3.21429e-05	0.000107692	0.000167019	0.000902101	0.0028	0.0019	0.001	0	0	0	0.8981	0.001	0.507898	0	ALDH9A1	Exonic	NODMS	741179	617881	637840	65	56	56
Chr1_165665138	Chr1	A	1	165665138	TGAAG	10	TGTGT	0.029537	0.012895	0.018241	0.00810161	0.0372	0.0291	0.021	0.0112	0.0156	0.0103	0	0.021	0.810598	0.590164	0.00281481	0.00434851	0.00245518	0.00760475	0.0272	0.0196	0.012	0.0045	0.0052	0.0026	0.439	0.003	0.451412	0.206897	ALDH9A1	Intronic	DMS	741179	617881	637840	8	17	8
Chr1_165727975	Chr1	TG	2	165727975	TCTGA	5	TCTAG	0.000608333	0.0006	0.00143554	0.00170933	0.0057	0.004	0.0023	0.0031	0	0.0031	0.9888	0.002	0.500936	0.210526	0	0.000175281	0	0.00110181	0.0035	0.0024	0.0013	0	0	0	0.8005	0.001	0.483146	0	TMCO1	UTR3	NODMS	412711	461216	453364	146	137	137
Chr1_165743318	Chr1	A	1	165743318	AAAAG	15	GAATT	0.162489	0.0470837	0.0596206	0.0208178	0.1095	0.0887	0.0679	0.0667	0.0435	0.0667	0	0.088	0.995169	0.962963	0.0013	0.00396739	0.00154943	0.00278654	0.0123	0.0095	0.0068	0	0.0054	0	0	0.002	0.188607	0.122449	TMCO1	Intronic	DMS	412711	461216	453364	7	21	7
Chr1_167357368	Chr1	C	1	167357368	CCCCA	10	ACCCC	0.00583462	0.00500337	0.00663185	0.00895115	0.0319	0.0229	0.014	0	0	0	0.2161	0.001	0.579948	0.4	0.00896923	0.010336	0.00804472	0.0116291	0.0452	0.0336	0.022	0.0237	0.02	0.0237	0.8963	0.014	0.491573	0.145455	POU2F1	Intronic	NODMS	46872.5	44608.5	44975	8098	8089	8089
Chr1_167384021	Chr1	T	1	167384021	TTTAA	10	AAATC	0.0779227	0.0712137	0.0316651	0.033146	0.1707	0.1375	0.1044	0.1019	0.1	0.1019	0.1292	0.102	0.605966	0.409091	0.000931818	0.00092	0.0019189	0.00203313	0.007	0.005	0.003	0	0	0	0.9773	0.004	0.498011	0.193548	POU2F1	Intronic	NODMS	46872.5	44608.5	44975	70	79	70
Chr1_167413162	Chr1	GT	2	167413162	TGTGA	13	GCTTG	0.119481	0.110623	0.0463953	0.0529891	0.2696	0.2166	0.1636	0.1245	0.0092	0.1245	0.3878	0.085	0.555602	0.392523	0.00474615	0.00462283	0.0125699	0.0153738	0.0507	0.0354	0.02	0	0	0	0.5438	0.002	0.539089	0.326531	POU2F1	Intronic	NODMS	46872.5	44608.5	44975	48	73	48
Chr1_167415941	Chr1	A	1	167415941	GGGAG	15	CCACA	0.140573	0.0370721	0.0542872	0.0205644	0.0988	0.0782	0.0576	0.0381	0.0482	0.0381	0	0.067	0.982116	0.954545	0.00422727	0.0192836	0.00642001	0.0155894	0.0661	0.0505	0.0349	0.0262	0.0057	0.0262	0	0.006	0.15462	0.111111	POU2F1	UTR3	NODMS	46872.5	44608.5	44975	442	456	442
Chr1_167822144	Chr1	AG	2	167822144	ACCTA	5	GAATG	0.00129643	0.000747115	0.00162029	0.00134565	0.0048	0.0034	0.0021	0.0034	0	0	0.0864	0.001	0.605769	0.4	0.000139286	4.32692e-05	0.000503799	0.000296377	0.0009	0.0006	0.0003	0	0	0	0.7808	0.001	0.51717	0.125	ADCY10	Intronic	NODMS	514.548	755.99	716.905	3	12	3
Chr1_167893770	Chr1	T	1	167893770	TGCTG	10	CTTAA	0.0365407	0.0133663	0.0244503	0.00831484	0.0383	0.03	0.0217	0.0138	0.0048	0.0138	0	0.022	0.82483	0.586207	0.00408889	0.00499796	0.0066769	0.00350061	0.0155	0.012	0.0085	0.0034	0.0048	0.0034	0.0152	0.001	0.347128	0.275362	ADCY10	Intronic	DMS	514.548	755.99	716.905	82	73	73
Chr1_167901589	Chr1	GA	2	167901589	TTTGG	5	TGCCC	0.00149524	0.000471605	0.00384577	0.00136565	0.0046	0.0032	0.0018	0	0	0	0.9078	0.006	0.49177	0.24	0	4.93827e-05	0	0.000225051	0.0007	0.0005	0.0003	0	0	0	0.7281	0.001	0.475309	0	ADCY10	Intronic	NODMS	514.548	755.99	716.905	72	63	63
Chr1_167902059	Chr1	A	1	167902059	CTGAG	14	TTAAA	0.09995	0.0363138	0.0340329	0.0221597	0.1028	0.0806	0.0585	0.0314	0.0273	0.0314	0	0.056	0.943944	0.724638	0.00294231	0.00476915	0.00436121	0.00494289	0.0196	0.0147	0.0097	0.0086	0.0074	0.0086	0.0061	0.002	0.323854	0.186916	ADCY10	Intronic	DMS	514.548	755.99	716.905	5	18	5
Chr1_167919907	Chr1	A	1	167919907	GTCTC	14	TTAGT	0.0794893	0.0333303	0.0253906	0.0162235	0.082	0.0658	0.0496	0.0455	0.0071	0.0455	0	0.046	0.954004	0.771429	0.00454643	0.00565354	0.00547125	0.00504896	0.0208	0.0158	0.0107	0.0019	0.0099	0.0019	0.0296	0.003	0.365079	0.210526	MPC2	Intronic	DMS	608793	739852	718636	71	58	58
Chr1_167924540	Chr1	A	1	167924540	ACCTG	10	GAAAA	0.0277852	0.0155866	0.0144347	0.00740547	0.0378	0.0304	0.023	0.0171	0.01	0.0171	0	0.017	0.762887	0.474227	0.0054	0.00520619	0.00504337	0.0044098	0.0184	0.014	0.0096	0.0126	0.005	0.0126	0.9132	0.004	0.493127	0.255319	MPC2	Intronic	DMS	608793	739852	718636	3	12	3
Chr1_168050957	Chr1	T	1	168050957	CATAA	10	ATGAT	0.0210519	0.0114	0.0147248	0.00427015	0.0242	0.0199	0.0157	0.0123	0.0199	0.0123	0.0007	0.012	0.718609	0.56	0.00552593	0.00497073	0.00687225	0.00545734	0.0213	0.0159	0.0104	0.0068	0.0021	0.0068	0.7708	0.003	0.481256	0.323232	DCAF6	Intronic	DMS	205606	213397	212136	5730	5739	5730
Chr1_168196529	Chr1	T	1	168196529	GTACC	13	CCAGA	0.16972	0.0707724	0.0450411	0.0309396	0.1636	0.1327	0.1017	0.0481	0.0409	0.0481	0	0.106	0.962449	0.786885	0.0009	0.00200408	0.00132544	0.0026733	0.01	0.0074	0.0047	0.0041	0.0027	0.0041	0.1372	0.002	0.403469	0.0882353	TIPRL	Intronic	DMS	353779	351730	352062	4134	4146	4134
Chr1_168231492	Chr1	T	1	168231492	ATGTA	12	CAATT	0.065	0.0224186	0.0361084	0.00935022	0.0505	0.0411	0.0318	0.0397	0.0309	0.0397	0	0.044	0.87806	0.8	0.00582222	0.00686441	0.0101476	0.00775558	0.0301	0.0224	0.0146	0.0066	0.0031	0.0066	0.01	0.003	0.298493	0.227848	SFT2D2	Intronic	DMS	155331	146263	147731	21	10	10
Chr1_168236532	Chr1	T	1	168236532	TTGAG	10	CCTGC	0.0308929	0.0150471	0.0183036	0.00866245	0.041	0.0324	0.0237	0.0125	0.0115	0.0179	0	0.02	0.80077	0.558824	0.00226429	0.00315686	0.00170235	0.00277759	0.0115	0.0087	0.0059	0.0029	0.0038	0.0084	0.0883	0.003	0.394608	0.177215	SFT2D2	Intronic	DMS	155331	146263	147731	56	47	47
Chr1_168238938	Chr1	GT	2	168238938	CCATA	5	TTGGG	0.000414286	0.000483333	0.00128444	0.00219741	0.0071	0.0049	0.0027	0	0	0	0.8795	0.003	0.510913	0.148148	0.000309524	4.16667e-05	0.00138423	0.00035109	0.0011	0.0007	0.0004	0	0	0	0.8112	0.004	0.517196	0.0909091	SFT2D2	Intronic	NODMS	155331	146263	147731	192	183	183
Chr1_169324283	Chr1	AC	2	169324283	TATAT	5	ATACA	0.0110958	0.00215556	0.0265948	0.00328325	0.012	0.0087	0.0054	0	0.0067	0	0.3175	0.008	0.567387	0.294118	0.000679167	0.00419383	0.00186882	0.0180682	0.0584	0.0403	0.0223	0	0	0	0.7399	0.003	0.522377	0.1875	NME7	Intronic	NODMS	36218.3	33463.9	33909.8	109	100	100
Chr1_169367759	Chr1	CAC	3	169367759	GAAGA	5	CATCA	0.00393889	0.00283291	0.00659597	0.00475143	0.0171	0.0123	0.0076	0	0	0	0.8382	0.003	0.515471	0.297872	0.00266667	4.17722e-05	0.0109949	0.000368922	0.0011	0.0008	0.0004	0	0	0	0.7736	0.004	0.5218	0.105263	NME7	UTR5	NODMS	36218.3	33463.9	33909.8	52	66	52
Chr1_169376421	Chr1	T	1	169376421	TCTGA	10	GCATT	0.027504	0.0127865	0.0209558	0.00794393	0.0366	0.0287	0.0207	0.019	0.0009	0.019	0.0004	0.026	0.729792	0.55	0.002632	0.00346458	0.00261591	0.00465786	0.0174	0.0128	0.0081	0.0016	0.0009	0.0016	0.5452	0.003	0.460625	0.210526	BLZF1	Intronic	DMS	140287	120525	123724	118	109	109
Chr1_169397148	Chr1	T	1	169397148	GAGGG	10	CCAAT	0.04548	0.0145148	0.0198383	0.00766619	0.0375	0.0298	0.0222	0.0143	0.0082	0.0143	0	0.028	0.922531	0.789474	0.00209	0.00375185	0.00242176	0.00413071	0.0161	0.012	0.0079	0.0057	0.0033	0.0057	0.0614	0.002	0.364506	0.195122	CCDC181	Intronic	DMS	1570.53	1529.59	1536.21	88	79	79
Chr1_169477770	Chr1	A	1	169477770	AAGAG	12	CAAAA	0.0775593	0.0252674	0.0350915	0.0124999	0.0628	0.0503	0.0378	0.0383	0.0053	0.0383	0	0.044	0.919688	0.807692	0.00272593	0.00567474	0.00264639	0.00352895	0.0163	0.0127	0.0092	0.0038	0.004	0.0038	0.0001	0.003	0.253606	0.168224	SLC19A2	Intronic	DMS	101137	139316	133136	13	24	13
Chr1_169582311	Chr1	A	1	169582311	TTCTT	10	CCACA	0.0286346	0.00977349	0.0208847	0.00635612	0.0288	0.0225	0.0161	0.0057	0.0116	0.0057	0	0.018	0.772475	0.615385	0.03755	0.0389554	0.0330397	0.0408323	0.1615	0.1206	0.0798	0.0871	0.0394	0.0871	0.9122	0.011	0.507183	0.436782	F5	Intronic	DMS	42789.8	25774.4	28528.8	119	110	110
Chr1_169591489	Chr1	A	1	169591489	TGATT	12	CAAGA	0.0865286	0.0177225	0.0314221	0.0119904	0.0537	0.0417	0.0297	0.0028	0.0289	0.0206	0	0.045	0.98827	0.925926	0.0160607	0.035701	0.0165927	0.0318874	0.1314	0.0995	0.0676	0.0972	0.0048	0.0335	0.0016	0.023	0.304447	0.131868	SELP	Intronic	DMS	31367.6	26552.5	27332	33	44	33
Chr1_169593735	Chr1	AC	2	169593735	AACAA	5	ATGCA	0.00343333	0.00210792	0.00433111	0.00351175	0.0126	0.0091	0.0056	0	0	0.0102	0.1459	0.005	0.591309	0.346154	0.000325926	0.000166337	0.00119771	0.000684955	0.0022	0.0015	0.0009	0	0	0	0.9418	0.003	0.504584	0.133333	SELP	Intronic	NODMS	31367.6	26552.5	27332	11	20	11
Chr1_169616982	Chr1	T	1	169616982	CAGGG	12	AACAG	0.0778929	0.0245735	0.0303271	0.0113204	0.0585	0.0472	0.0359	0.0328	0.0219	0.0374	0	0.043	0.972689	0.945455	0.00545714	0.00582059	0.00942862	0.00453698	0.0194	0.0149	0.0104	0.0034	0.0099	0.0136	0.0301	0.004	0.365896	0.207547	SELP	Intronic	DMS	31367.6	26552.5	27332	45	34	34
Chr1_169701498	Chr1	T	1	169701498	GTTTC	10	CTTTT	0.0243269	0.020058	0.0110521	0.00951267	0.0486	0.0391	0.0296	0.03	0.0083	0.03	0.1308	0.016	0.600892	0.478261	0.00573462	0.00503188	0.00449957	0.00678033	0.0254	0.0186	0.0118	0	0	0	0.1351	0.004	0.599777	0.457143	SELL	Intronic	NODMS	82575.7	51290.3	56354.8	61	52	52
Chr1_169703454	Chr1	A	1	169703454	AAAAG	14	GACAA	0.150064	0.071225	0.0403458	0.0304468	0.1626	0.1321	0.1017	0.0394	0.0575	0.0394	0	0.108	0.933566	0.808511	0.00217273	0.00834808	0.00335954	0.00815964	0.0328	0.0247	0.0165	0.0099	0.0155	0.0099	0.0009	0.002	0.255245	0.212121	SELL	Intronic	NODMS	82575.7	51290.3	56354.8	14	27	14
Chr1_169729111	Chr1	T	1	169729111	ATTGG	10	CACTG	0.0277346	0.0119304	0.0194343	0.00714094	0.0334	0.0262	0.0191	0.0167	0.022	0.0167	0.0001	0.011	0.747283	0.475248	0.00179231	0.00385326	0.00192332	0.00377116	0.0152	0.0114	0.0076	0.0033	0.0033	0.0033	0.0076	0.001	0.328177	0.236364	SELE	Intronic	DMS	37424	24363.9	26478.1	74	65	65
Chr1_169832391	Chr1	CT	2	169832391	CTCTC	5	CATGT	0.003475	0.00261442	0.00294784	0.00283113	0.0111	0.0083	0.0054	0	0.005	0.0085	0.1558	0.001	0.587569	0.4	0.000289286	0.000191346	0.000757976	0.000590324	0.002	0.0014	0.0008	0	0.0012	0	0.8368	0.001	0.512706	0.205128	C1orf112	Intronic	NODMS	39152.6	46389	45217.6	28005	28014	28005
Chr1_169850385	Chr1	T	1	169850385	TCCTA	11	CCGAA	0.0540037	0.0196961	0.0262769	0.00918329	0.0472	0.0381	0.0289	0.0235	0.0245	0.0378	0	0.032	0.900145	0.814815	0.00609259	0.0053098	0.00594705	0.00398889	0.0173	0.0133	0.0093	0.0066	0.0043	0.0061	0.9492	0.003	0.496006	0.295082	C1orf112	Intronic	DMS	39152.6	46389	45217.6	45999	46009	45999
Chr1_169876095	Chr1	A	1	169876095	CCTGG	10	GAACA	0.0369045	0.0169205	0.0203149	0.0103877	0.0481	0.0377	0.0273	0.0283	0.0048	0.0283	0	0.018	0.823135	0.552632	0.00286364	0.00301154	0.00314882	0.00322677	0.0127	0.0095	0.0062	0.0033	0.0019	0.0033	0.6622	0.001	0.469406	0.282609	SCYL3	Intronic	DMS	49349.6	55686.4	54660.6	4	13	4
Chr1_169978005	Chr1	A	1	169978005	TTTGC	11	CAACT	0.0339607	0.00819505	0.0219553	0.00648696	0.0277	0.0212	0.0147	0.005	0.0085	0.0116	0	0.016	0.906648	0.741935	0.038725	0.0609871	0.0172367	0.0191397	0.1184	0.0993	0.0801	0.0595	0.0559	0.0348	0	0.05	0.174682	0.0733945	KIFAP3	Intronic	DMS	128558	164587	158755	79	69	69
Chr1_169992106	Chr1	AT	2	169992106	AAAAA	5	TTGTT	5.65217e-05	0.000249451	0.00026511	0.00099696	0.0032	0.0022	0.0012	0	0	0	0.8516	0.002	0.487339	0	0.000234783	0.000110989	0.00110123	0.000478884	0.0015	0.0011	0.0006	0	0	0	0.9465	0.003	0.495461	0.0833333	KIFAP3	Intronic	NODMS	128558	164587	158755	48	39	39
Chr1_170947393	Chr1	GT	2	170947393	TTTTA	5	GCATG	0.00251852	0.00191262	0.00256386	0.00248868	0.0094	0.0069	0.0044	0.0037	0.0022	0.0044	0.2487	0.001	0.572276	0.355556	0.0002	0.0002	0.000707107	0.000843824	0.0027	0.0019	0.001	0	0	0	0.8723	0.003	0.489932	0	MROH9	Intronic	NODMS	138.922	79.6984	89.2856	133	124	124
Chr1_170958429	Chr1	T	1	170958429	TCTTC	17	AACAT	0.182693	0.0761731	0.0510742	0.0407119	0.1983	0.1576	0.1169	0.0653	0.0409	0.058	0	0.151	0.934358	0.807692	0.00195714	0.00463611	0.00269728	0.00565995	0.0216	0.016	0.0103	0.0129	0.004	0.0043	0.0006	0.002	0.288525	0.116505	MROH9	Intronic	NODMS	138.922	79.6984	89.2856	31	15	15
Chr1_171085183	Chr1	TG	2	171085183	GGAAA	5	ATTCT	0	0.000644118	0	0.00193849	0.0065	0.0045	0.0026	0	0	0	0.3369	0.001	0.433824	0	0.000166667	4.85294e-05	0.000799305	0.00039723	0.0012	0.0008	0.0004	0	0	0	0.8414	0.004	0.513787	0	MROH9;FMO3	Intergenic	NODMS				5689	5680	5680
Chr1_171113897	Chr1	A	1	171113897	CTCAG	10	TCTTG	0.0104182	0.00914167	0.0101018	0.00710012	0.0304	0.0233	0.0162	0.0029	0.0088	0.0029	0.9493	0.013	0.493939	0.133333	0.00744545	0.003105	0.012036	0.00328717	0.013	0.0097	0.0064	0.0088	0.0029	0.0088	0.246	0.004	0.610606	0.368421	FMO3	Intronic	NODMS	7060.2	8340.65	8133.37	109	100	100
Chr1_171116985	Chr1	AG	2	171116985	TAGAA	5	ATTGA	0.00127692	0.000758824	0.00368941	0.0023194	0.0077	0.0054	0.0031	0	0	0	0.9473	0.008	0.504299	0.193548	0.000519231	5.52941e-05	0.00201189	0.000506779	0.0016	0.0011	0.0006	0	0	0	0.6161	0.001	0.532579	0.137931	FMO3	Intronic	NODMS	7060.2	8340.65	8133.37	114	105	105
Chr1_171540994	Chr1	AG	2	171540994	AAGCT	5	ATTGG	0.00153214	0.00148119	0.00190245	0.00219146	0.0081	0.0059	0.0037	0.003	0.0015	0.0032	0.6071	0.002	0.531825	0.30303	0.000675	0.000257426	0.00165392	0.000673596	0.0023	0.0016	0.0009	0	0	0	0.6662	0.002	0.526697	0.228571	PRRC2C	Exonic	NODMS	302835	315285	313269	1024	1033	1024
Chr1_171542009	Chr1	A	1	171542009	GGATG	10	TGCTG	0.0179321	0.0124767	0.00947101	0.0078671	0.0361	0.0282	0.0203	0.0228	0.0147	0.0141	0.01	0.02	0.659154	0.392857	0.00326786	0.00346699	0.00223304	0.0027047	0.0116	0.0089	0.0062	0.0065	0.0029	0.0042	0.9978	0.004	0.499827	0.324324	PRRC2C	Exonic	DMS	302835	315285	313269	220	211	211
Chr1_172092725	Chr1	T	1	172092725	ATTGA	10	AAAGC	0.0300259	0.0110646	0.0253146	0.0072103	0.0327	0.0255	0.0183	0.0082	0.0118	0.0082	0.0001	0.019	0.749097	0.571429	0.0032	0.00339756	0.00232443	0.00247495	0.0108	0.0083	0.0059	0.0025	0.0052	0.0025	0.7897	0.005	0.482836	0.2	DNM3	Intronic	DMS	2953.28	7334.19	6625.01	98	89	89
Chr1_172443619	Chr1	A	1	172443619	TTGAG	10	TTCAT	0.0178889	0.0113012	0.0100544	0.00476759	0.0256	0.0208	0.0161	0.0087	0.0133	0.0087	0.0016	0.014	0.702575	0.451613	0.00277407	0.00288659	0.00174028	0.00214713	0.0093	0.0072	0.005	0.0023	0.0089	0.0023	0.944	0.006	0.504517	0	C1orf105;PIGC	Intronic	DMS				368	359	359
Chr1_172569168	Chr1	T	1	172569168	TTAAA	10	AAGTA	0.0151923	0.00646044	0.0105079	0.00399593	0.0184	0.0145	0.0105	0.008	0	0.008	0	0.009	0.814877	0.527778	0.00268462	0.0032978	0.00183129	0.00265197	0.0113	0.0086	0.0059	0.0011	0	0.0011	0.447	0.006	0.450972	0	SUCO	Intronic	DMS	144097	140727	141272	26	35	26
Chr1_172608724	Chr1	T	1	172608724	TCTGC	14	ACTTA	0.12765	0.0405709	0.0409633	0.0146797	0.0846	0.0699	0.0553	0.0517	0.047	0.0581	0	0.061	0.99896	0.965517	0.00251429	0.00518155	0.00225019	0.00394673	0.017	0.0131	0.0091	0.0057	0.0046	0.0019	0	0.003	0.157767	0.0877193	SUCO	Intronic	DMS	144097	140727	141272	22	9	9
Chr1_172659641	Chr1	T	1	172659641	AATCC	13	CTTAG	0.126371	0.0431627	0.0469419	0.0144872	0.0866	0.0721	0.0576	0.0466	0.0519	0.0466	0	0.071	0.983209	0.93617	0.00263333	0.00524478	0.00358209	0.00335089	0.0153	0.0119	0.0086	0.0082	0.0089	0.0082	0.0004	0.004	0.25342	0.147059	FASLG	Intronic	DMS	24237.3	7289.61	10033.1	92	104	92
Chr1_172748982	Chr1	CT	2	172748982	GTGGG	5	GTTGC	0.000478571	0.00047767	0.000719304	0.00108188	0.0037	0.0026	0.0016	0.0007	0	0.0015	0.4108	0.001	0.550798	0.264151	8.21429e-05	4.36893e-05	0.000426827	0.00023345	0.0007	0.0005	0.0003	0.0007	0	0	0.9888	0.002	0.499133	0.0689655	FASLG;TNFSF18	Intergenic	NODMS				82109	82118	82109
Chr1_173051129	Chr1	A	1	173051129	AACAT	10	GCACA	0.0373733	0.0177945	0.027451	0.0110425	0.0509	0.0399	0.0288	0.0333	0.015	0.0333	0.0168	0.044	0.702424	0.608696	0.00414667	0.00394182	0.00418838	0.00445453	0.0173	0.0129	0.0084	0.0095	0.005	0.0095	0.8078	0.002	0.520606	0.357143	TNFSF18	Upstream	NODMS	3030.42	5031.34	4707.43	166	175	166
Chr1_173521268	Chr1	A	1	173521268	TAAGT	17	TCAAT	0.170181	0.0772864	0.0426022	0.0358907	0.185	0.1491	0.1132	0.0882	0.109	0.0882	0	0.125	0.942745	0.766667	0.00170769	0.00325227	0.00320479	0.00470394	0.0174	0.0127	0.008	0.0027	0.0029	0.0027	0.1087	0.002	0.396198	0.16	SLC9C2	Intronic	NODMS	396.041	127.548	171.012	32	16	16
Chr1_173521408	Chr1	A	1	173521408	GTGGG	11	CGAAA	0.0873893	0.0214683	0.0294771	0.00965723	0.0504	0.0408	0.0311	0.028	0.0351	0.034	0	0.037	0.998626	0.965517	0.00236786	0.00523558	0.00281362	0.00473978	0.0195	0.0147	0.01	0.0047	0.0052	0.0046	0	0.003	0.18956	0.111111	SLC9C2	Intronic	DMS	396.041	127.548	171.012	9	19	9
Chr1_173576768	Chr1	A	1	173576768	GGGAG	10	CAAAT	0.0385174	0.0155063	0.0198267	0.0112326	0.0492	0.038	0.0267	0.0268	0	0.0268	0	0.032	0.823335	0.666667	0.00317826	0.00502405	0.00322328	0.00452308	0.0186	0.0141	0.0095	0.0049	0	0.0049	0.0958	0.004	0.385526	0.213333	SLC9C2	Intronic	DMS	396.041	127.548	171.012	8	17	8
Chr1_173733685	Chr1	TC	2	173733685	CATCT	5	CCCCA	0.00113929	0.00047551	0.00360737	0.00141983	0.0047	0.0033	0.0019	0	0	0	0.8811	0.005	0.509293	0.176471	0.0001	8.26531e-05	0.000519615	0.000774468	0.0024	0.0016	0.0009	0	0	0	0.9019	0.001	0.507653	0.0666667	KLHL20	Intronic	NODMS	82945.1	81026.6	81337.2	17619	17628	17619
Chr1_173828313	Chr1	C	1	173828313	CTTTT	10	ATTAA	0.0387692	0.00886344	0.0299082	0.00458236	0.0226	0.018	0.0134	0.0101	0.0134	0.0101	0	0.013	0.846981	0.644068	0.00871538	0.00873226	0.010808	0.00912897	0.0361	0.027	0.0179	0.0029	0.0024	0.0029	0.5957	0.004	0.465881	0.277228	DARS2	Intronic	DMS	266394	300521	294996	19	10	10
Chr1_173850283	Chr1	A	1	173850283	TGTTC	15	CGTGA	0.1426	0.0591642	0.0359781	0.024062	0.1314	0.1073	0.0832	0.0743	0.0667	0.0743	0	0.09	0.997642	0.96	0.00324167	0.00836038	0.0047115	0.0102414	0.0391	0.0288	0.0186	0	0.004	0	0.0118	0.001	0.319969	0.303797	DARS2	Intronic	NODMS	266394	300521	294996	3065	3051	3051
Chr1_173853965	Chr1	TGT	3	173853965	TTTTG	5	TTGCT	0.00158889	0.00113134	0.00336037	0.00263848	0.009	0.0064	0.0038	0.0062	0	0.0062	0.7469	0.001	0.524876	0.242424	0	0.000138806	0	0.00112767	0.0035	0.0024	0.0013	0	0	0	0.9229	0.001	0.492537	0	DARS2	Intronic	NODMS	266394	300521	294996	60	74	60
Chr1_173938899	Chr1	GA	2	173938899	AAAAG	5	AAAAT	0.000282143	0.000280769	0.00118172	0.000670545	0.0023	0.0016	0.001	0.0008	0.0006	0.0017	0.3314	0.001	0.440076	0.097561	0.000132143	0.000216346	0.000485544	0.000589672	0.002	0.0014	0.0008	0	0.0006	0	0.574	0.001	0.465316	0.102564	RC3H1	Intronic	NODMS	61991.5	62068.9	62056.3	25	34	25
Chr1_173961597	Chr1	A	1	173961597	GATTT	10	GAAGC	0.0314294	0.00996615	0.0218652	0.00943231	0.0383	0.0288	0.0194	0.0217	0	0.0217	0	0.014	0.833484	0.54902	0.00301765	0.00214923	0.0027145	0.00295125	0.011	0.0081	0.0051	0	0	0	0.2125	0.003	0.598643	0.391304	RC3H1	Intronic	DMS	61991.5	62068.9	62056.3	127	118	118
Chr1_173964744	Chr1	T	1	173964744	CAGGG	12	AAATC	0.109333	0.0217875	0.0439697	0.0161632	0.0703	0.0541	0.038	0.025	0.002	0.025	0	0.056	0.976997	0.914286	0.00312778	0.00560781	0.00256468	0.0041752	0.0181	0.014	0.0098	0.005	0.004	0.005	0.0151	0.006	0.311632	0.148148	RC3H1	Intronic	DMS	61991.5	62068.9	62056.3	94	83	83
Chr1_173993015	Chr1	AC	2	173993015	CACAA	5	AAATC	0.00045	0.000655769	0.00107786	0.00155742	0.0053	0.0038	0.0022	0.0016	0.003	0	0.826	0.002	0.486435	0.0930233	0.00148571	0.000180769	0.00741801	0.00080097	0.0026	0.0018	0.001	0	0	0	0.9114	0.006	0.506868	0.0689655	RC3H1	UTR5	NODMS	61991.5	62068.9	62056.3	57	48	48
Chr1_174219093	Chr1	T	1	174219093	GTAGG	11	AATCC	0.0790074	0.018763	0.0364206	0.0123881	0.0559	0.0435	0.0312	0.0265	0.0028	0.0265	0	0.038	0.95463	0.857143	0.00355185	0.00507	0.00312592	0.00521301	0.0207	0.0155	0.0103	0.0013	0.0023	0.0013	0.1051	0.001	0.398148	0.281481	RABGAP1L	Intronic	DMS	87989.9	74704.6	76855.3	31	21	21
Chr1_174241401	Chr1	A	1	174241401	TTTTT	11	CCTAA	0.0403476	0.015737	0.0243256	0.0111656	0.0492	0.0381	0.0269	0.0101	0.0172	0.0101	0	0.02	0.855967	0.596491	0.00802381	0.00618889	0.00887033	0.0055394	0.0228	0.0173	0.0117	0.0101	0.0096	0.0101	0.9868	0.022	0.501176	0.307692	RABGAP1L	Intronic	DMS	87989.9	74704.6	76855.3	81	71	71
Chr1_174978945	Chr1	T	1	174978945	AGTAA	13	GCTTG	0.0841037	0.0368167	0.0318919	0.00967173	0.0658	0.0562	0.0465	0.0365	0.042	0.0365	0	0.049	0.959639	0.851852	0.00501111	0.00537436	0.00480982	0.00571564	0.0225	0.0168	0.0111	0.004	0.0052	0.004	0.5	0.002	0.456315	0.324324	RABGAP1L	Intronic	DMS	87989.9	74704.6	76855.3	20755	20767	20755
Chr1_175116925	Chr1	T	1	175116925	AGCAA	10	CAGAC	0.0196143	0.00920404	0.0169818	0.00652196	0.0288	0.0222	0.0157	0.0187	0	0.0187	0.0025	0.02	0.68759	0.45	0.00377143	0.00390808	0.00253502	0.00362861	0.0148	0.0112	0.0075	0	0.0017	0	0.6839	0.002	0.525253	0.424779	TNN	Intronic	DMS	1965.29	2770.5	2640.15	13	4	4
Chr1_175118547	Chr1	T	1	175118547	CAGCA	10	CAGAC	0.0326593	0.009546	0.020961	0.00659232	0.0293	0.0227	0.0161	0.0131	0.0009	0.0131	0	0.021	0.840556	0.734694	0.0152037	0.025179	0.0186282	0.0271099	0.1065	0.0794	0.0523	0.0339	0.0037	0.0339	0.1564	0.032	0.410926	0.109589	TNN	Intronic	DMS	1965.29	2770.5	2640.15	13	4	4
Chr1_176136574	Chr1	A	1	176136574	AAGAC	12	GCCTA	0.140632	0.0451692	0.0407608	0.0211958	0.1088	0.0876	0.0664	0.0622	0.0459	0.0595	0	0.08	0.993647	0.962963	0.00129643	0.00389423	0.00229868	0.00434655	0.0169	0.0126	0.0082	0.0011	0.0048	0.0011	0.0001	0.002	0.261504	0.0681818	RFWD2	Intronic	DMS
Chr1_176712029	Chr1	TG	2	176712029	GCATA	14	TAAAT	0.0584964	0.0436104	0.0357794	0.0281133	0.128	0.0998	0.0717	0.0411	0.0325	0.039	0.0473	0.061	0.622136	0.419355	0.016425	0.00356887	0.0226615	0.0121877	0.0401	0.0279	0.0158	0.0007	0	0	0	0.004	0.757412	0.571429	PAPPA2	Intronic	NODMS	1254.56	1264	1262.47	48	75	48
Chr1_177273637	Chr1	A	1	177273637	GATTT	11	TTCCT	0.0363519	0.0113957	0.0170213	0.00633873	0.0304	0.0241	0.0177	0.0126	0.0118	0.0126	0	0.021	0.911987	0.777778	0.00303333	0.00342043	0.00305105	0.00339397	0.0136	0.0102	0.0068	0.0054	0.0073	0.0054	0.54	0.003	0.461171	0.240964	BRINP2	Intronic	DMS	186.055	849.703	742.272	44	54	44
Chr1_178776663	Chr1	T	1	178776663	TTAAC	14	ACAGG	0.126148	0.0693617	0.0369994	0.0277646	0.1527	0.1249	0.0971	0.0449	0.0714	0.0449	0	0.108	0.876837	0.744186	0.00200952	0.00192469	0.00458257	0.00293777	0.0107	0.0078	0.0049	0.0041	0	0.0041	0.2483	0.001	0.417989	0.179104	RALGPS2	Intronic	DMS	77098.9	74544.3	74957.9	18	5	5
Chr1_178902276	Chr1	TG	2	178902276	ATGTA	5	TATAC	0.00552667	0.00221719	0.00588393	0.00309276	0.0115	0.0084	0.0053	0.0087	0	0.0087	0.0868	0.003	0.642708	0.4	0.00058	0.000615625	0.00174746	0.00235008	0.0077	0.0053	0.003	0	0	0	0.8562	0.005	0.484896	0.111111	RALGPS2	Intronic	NODMS	77098.9	74544.3	74957.9	65	74	65
Chr1_179085422	Chr1	A	1	179085422	ATCTC	17	GAAAG	0.126065	0.0656581	0.0360757	0.0138739	0.1073	0.0934	0.0795	0.0721	0.0669	0.0721	0	0.081	0.966501	0.836364	0.00263846	0.00496452	0.00324263	0.00773718	0.0282	0.0204	0.0127	0.0011	0	0.0011	0.1372	0.001	0.399194	0.337079	TOR3A	Intronic	NODMS	374661	399485	395467	205	189	189
Chr1_179112250	Chr1	CAC	3	179112250	ATTAT	5	TACCC	0.001925	0.00147157	0.00290414	0.00282948	0.01	0.0071	0.0043	0.0093	0.0022	0.0029	0.3094	0.001	0.56285	0.347826	0	0	0	0	0	0	0	0	0	0	1		0.5	0	ABL2	Intronic	NODMS	40685.4	47417.6	46327.8	58	44	44
Chr1_179117284	Chr1	A	1	179117284	TTTAT	11	TAAAA	0.03559	0.013211	0.0187221	0.011605	0.048	0.0364	0.0248	0.0134	0.0016	0.0134	0	0.026	0.839726	0.714286	0.00542	0.00980411	0.00823065	0.0151661	0.0553	0.0401	0.025	0	0.0016	0	0.1162	0.003	0.384932	0.222222	ABL2	Intronic	DMS	40685.4	47417.6	46327.8	47	37	37
Chr1_179120104	Chr1	A	1	179120104	AAAAG	11	GCATT	0.0794857	0.0230578	0.0300127	0.0110913	0.0563	0.0452	0.0341	0.026	0.0255	0.0265	0	0.042	0.991772	0.9	0.00273214	0.0039549	0.00174541	0.0031764	0.0135	0.0103	0.0071	0.001	0.0082	0.0038	0.0406	0.003	0.373424	0.2	ABL2	Intronic	DMS	40685.4	47417.6	46327.8	85	75	75
Chr1_179302813	Chr1	T	1	179302813	CTTAA	12	AGGTG	0.050056	0.0172774	0.0361562	0.0101823	0.0478	0.0376	0.0275	0.0226	0.0309	0.0226	0	0.027	0.858095	0.655172	0.006128	0.00878095	0.00455715	0.00950095	0.0373	0.0278	0.0183	0.0104	0.0062	0.0104	0.574	0.016	0.462857	0	SOAT1	Intronic	DMS	117917	102603	105082	8877	8888	8877
Chr1_179342323	Chr1	TC	2	179342323	CTCTT	7	TTTTT	0.00817	0.00494211	0.00939985	0.0048496	0.0195	0.0146	0.0098	0.0114	0.0068	0.0114	0.1741	0.006	0.602632	0.48	0.00334	0.00314386	0.00484865	0.00601364	0.0212	0.0152	0.0092	0	0	0	0.5613	0.002	0.54386	0.325581	SOAT1	Intronic	NODMS	117917	102603	105082	131	144	131
Chr1_179432244	Chr1	T	1	179432244	TTCTC	11	CTTCT	0.0767815	0.0574047	0.0291011	0.0287343	0.1436	0.1149	0.0861	0.0867	0.1061	0.0867	0.0043	0.081	0.683007	0.466667	0.0017037	0.00213882	0.00282679	0.00387168	0.0138	0.0099	0.006	0.0009	0	0.0009	0.2234	0.001	0.422004	0.263736	AXDND1	Intronic	DMS	7928.02	10789.3	10326.2	22	12	12
Chr1_179432429	Chr1	T	1	179432429	CATCC	12	GGGAC	0.139026	0.102895	0.0281823	0.0219825	0.1688	0.1469	0.1249	0.1099	0.1124	0.1099	0	0.121	0.8514	0.714286	0.000625926	0.000904878	0.00196386	0.00246259	0.0083	0.0058	0.0034	0	0	0	0.7282	0.001	0.477642	0.130435	AXDND1	Intronic	DMS	7928.02	10789.3	10326.2	87	98	87
Chr1_179525477	Chr1	TACA	4	179525477	CCTCC	7	TATAT	0.0540071	0.067494	0.0469752	0.0541861	0.2301	0.1759	0.1217	0.0995	0	0.0995	0.4264	0.079	0.450714	0.181818	0.0039	0.001091	0.0163162	0.00898668	0.0281	0.0191	0.0101	0	0	0	0.0148	0.001	0.651071	0.222222	AXDND1	Intronic	NODMS	7928.02	10789.3	10326.2	30	57	30
Chr1_179534908	Chr1	AAG	3	179534908	ACAAC	5	TCAGG	0.00176	0.00150494	0.00151288	0.00191349	0.0072	0.0053	0.0034	0.0028	0	0.0028	0.2564	0.002	0.575309	0.380952	0.000348	0.0001	0.000692312	0.000369851	0.0012	0.0008	0.0005	0	0	0	0.2237	0.001	0.580741	0.3125	AXDND1	Exonic	NODMS	7928.02	10789.3	10326.2	54	40	40
Chr1_179635645	Chr1	T	1	179635645	TTTAA	10	CTAAC	0.0190381	0.00839306	0.0154204	0.00737118	0.0305	0.0231	0.0158	0.0158	0.0034	0.0158	0.0023	0.006	0.719246	0.475	0.00328571	0.00275694	0.0036007	0.0035853	0.0135	0.0099	0.0063	0.0018	0	0.0018	0.485	0.003	0.550265	0.363636	TDRD5	Intronic	DMS	14514.7	14167.4	14223.6	21	12	12
Chr1_179991980	Chr1	T	1	179991980	CCTAA	10	AAGAT	0.0303	0.00985373	0.0287701	0.00563648	0.0268	0.0211	0.0155	0.0098	0	0.0098	0.0001	0.018	0.775409	0.666667	0.00274762	0.00334925	0.00391184	0.00245687	0.0107	0.0083	0.0058	0.0024	0	0.0024	0.1128	0.002	0.384861	0.25641	CEP350	Intronic	DMS	65075.6	66430.9	66211.5	81	72	72
Chr1_179992233	Chr1	A	1	179992233	TTGAG	10	GGTAT	0.0545111	0.0209684	0.0235614	0.0157302	0.0682	0.0524	0.0367	0.019	0.004	0.019	0	0.03	0.916478	0.754098	0.00181852	0.00360204	0.00216556	0.00309255	0.0129	0.0098	0.0067	0.0036	0.004	0.0036	0.0032	0.003	0.314437	0.0930233	CEP350	Intronic	DMS	65075.6	66430.9	66211.5	12	21	12
Chr1_180019885	Chr1	A	1	180019885	CAGAT	10	CTTTT	0.04038	0.00996437	0.0282289	0.00659833	0.0298	0.0232	0.0166	0.0071	0.0038	0.0071	0	0.021	0.893563	0.75	0.002916	0.00278391	0.00291886	0.0029751	0.0117	0.0087	0.0058	0.0036	0.0015	0.0036	0.8149	0.001	0.515402	0.354167	CEP350	Intronic	DMS	65075.6	66430.9	66211.5	63	54	54
Chr1_180062146	Chr1	T	1	180062146	GCTGA	10	AAATA	0.0224357	0.00884483	0.0176747	0.0061523	0.0273	0.0211	0.015	0	0.0071	0	0.0196	0.023	0.70197	0.6	0.00216429	0.00272586	0.00268451	0.00360586	0.0135	0.0099	0.0063	0.005	0.0024	0.005	0.7924	0.008	0.477217	0	CEP350	Intronic	NODMS	65075.6	66430.9	66211.5	73	64	64
Chr1_180073981	Chr1	TC	2	180073981	GCTTT	7	TTTTT	0.00735769	0.004432	0.0109921	0.00408386	0.0167	0.0126	0.0085	0.006	0.0075	0.006	0.1318	0.004	0.599487	0.459459	0.000834615	0.00123867	0.00142098	0.00190101	0.0069	0.005	0.0031	0.0015	0.0012	0.0015	0.4103	0.001	0.445641	0.246154	CEP350	Intronic	NODMS	65075.6	66430.9	66211.5	73	86	73
Chr1_180430127	Chr1	CA	2	180430127	ACATG	5	GGCAT	0.00013	0.000675294	0.000566657	0.00191931	0.0064	0.0045	0.0026	0	0	0	0.4627	0.003	0.447059	0	0	2.82353e-05	0	0.000258781	0.0008	0.0005	0.0003	0	0.0024	0	0.935	0.001	0.494118	0	ACBD6	Intronic	NODMS	111846	132141	128856	52	43	43
Chr1_180435256	Chr1	T	1	180435256	ATGCA	10	GAGAC	0.0393043	0.0165092	0.0267514	0.0102338	0.0472	0.037	0.0267	0.0188	0.0023	0.0188	0.0003	0.037	0.74857	0.606061	0.00244783	0.00281184	0.00227746	0.00336683	0.0129	0.0095	0.0062	0.0072	0.0023	0.0072	0.9077	0.007	0.491991	0	ACBD6	Intronic	DMS	111846	132141	128856	4994	5003	4994
Chr1_180787871	Chr1	T	1	180787871	GAGAC	10	GCTGC	0.0483	0.0202087	0.0226278	0.00939665	0.0484	0.039	0.0296	0.0266	0.0256	0.0303	0	0.034	0.88204	0.734694	0.00211429	0.00463558	0.00247743	0.0101719	0.0352	0.025	0.0148	0.0017	0.0014	0.0028	0.0366	0.002	0.371051	0.175824	XPR1	Intronic	DMS	106334	93746.3	95784	17	26	17
Chr1_180834856	Chr1	T	1	180834856	TCTGA	10	CTTTC	0.0210429	0.0116327	0.0144754	0.00875999	0.0379	0.0292	0.0204	0.0167	0.0122	0.0167	0.0008	0.013	0.709184	0.463415	0.00347143	0.00510204	0.00370375	0.0110527	0.0383	0.0272	0.0162	0.0059	0.0016	0.0059	0.9229	0.007	0.493987	0.0816327	XPR1	Intronic	DMS	106334	93746.3	95784	17	8	8
Chr1_181511534	Chr1	TG	2	181511534	CTGTC	5	TATGA	0.00253571	0.00268558	0.00185746	0.00241476	0.0099	0.0075	0.0051	0.0035	0.005	0.0024	0.9623	0.001	0.502919	0.375	0.000357143	0.000247115	0.00068318	0.000531861	0.0018	0.0013	0.0008	0.0005	0.0006	0	0.5459	0.002	0.53726	0.129032	CACNA1E	Intronic	NODMS	848.043	2288.2	2055.07	24	33	24
Chr1_181710965	Chr1	AG	2	181710965	GCCAA	7	TGGAG	0.00491538	0.00530842	0.00422171	0.00583042	0.0228	0.017	0.0111	0.0032	0.0057	0.0032	0.791	0.013	0.517004	0.0512821	0.00173462	0.000445263	0.00354964	0.00143811	0.0048	0.0033	0.0019	0	0.0057	0	0.3037	0.003	0.565992	0.27027	CACNA1E	Exonic	NODMS	848.043	2288.2	2055.07	12	25	12
Chr1_181717359	Chr1	TG	2	181717359	CTTGA	5	AACGC	0.00109524	0.000987342	0.00271985	0.00396725	0.0129	0.0089	0.005	0	0	0	0.7191	0.006	0.525618	0.206897	0	0.000156962	0	0.0010777	0.0034	0.0023	0.0012	0	0	0	0.8589	0.001	0.487342	0	CACNA1E	Intronic	NODMS	848.043	2288.2	2055.07	57	66	57
Chr1_181721614	Chr1	T	1	181721614	ATGAC	13	AACTC	0.145955	0.0352772	0.0413004	0.0198794	0.0949	0.075	0.0552	0.0385	0.0339	0.0385	0	0.07	0.995215	0.916667	0.00117273	0.0043614	0.00173734	0.00368409	0.0154	0.0117	0.008	0.0059	0.0068	0.0059	0.0033	0.002	0.218501	0.109091	CACNA1E	Intronic	NODMS	848.043	2288.2	2055.07	143	131	131
Chr1_181731347	Chr1	GT	2	181731347	GCTTG	8	TCCGT	0.0098	0.00975833	0.00722288	0.00539019	0.0259	0.0205	0.0151	0.0163	0.0051	0.0163	0.6627	0.007	0.471612	0.288462	0.00102308	0.000333333	0.00242777	0.000927918	0.0031	0.0022	0.0013	0	0	0	0.4044	0.003	0.554258	0.2	CACNA1E	Intronic	NODMS	848.043	2288.2	2055.07	116	131	116
Chr1_181762521	Chr1	T	1	181762521	TCTCC	10	CTTTC	0.0416	0.0214716	0.024275	0.0147471	0.0657	0.051	0.0362	0.0269	0.0184	0.0269	0.0003	0.028	0.774348	0.530612	0.00301667	0.0020037	0.00318438	0.00259527	0.0098	0.0072	0.0046	0.0026	0	0.0026	0.1794	0.002	0.601509	0.354839	CACNA1E	Intronic	DMS	848.043	2288.2	2055.07	52	43	43
Chr1_181783633	Chr1	T	1	181783633	TTCAA	14	GCCTG	0.0698435	0.0231427	0.0388828	0.01649	0.0726	0.0561	0.0396	0.0201	0.0096	0.0201	0	0.046	0.898551	0.73913	0.0135696	0.0296533	0.0112632	0.0196669	0.0887	0.069	0.0493	0.0201	0.0563	0.0201	0.0002	0.019	0.243478	0.12987	CACNA1E	Intronic	DMS	848.043	2288.2	2055.07	45	32	32
Chr1_182453940	Chr1	TC	2	182453940	TTATT	5	CATAT	0.000681481	0.000658333	0.0019694	0.00137271	0.0048	0.0034	0.002	0	0	0	0.5028	0.001	0.457011	0.16	0	0.00022381	0	0.000736404	0.0024	0.0017	0.001	0	0	0	0.4037	0.001	0.446429	0	RGSL1	Intronic	NODMS	32.8446	38.1341	37.2778	17	8	8
Chr1_182460160	Chr1	TG	2	182460160	GTGTC	12	TAGAA	0.0673667	0.0702136	0.0278132	0.0313565	0.1643	0.1329	0.1016	0.0772	0.0605	0.0772	0.8852	0.068	0.488701	0.363636	0.00847778	0.000713559	0.0158787	0.00128597	0.0046	0.0033	0.002	0	0.0033	0	0.0129	0.001	0.694444	0.5	RGSL1	Intronic	NODMS	32.8446	38.1341	37.2778	27	50	27
Chr1_182521991	Chr1	T	1	182521991	AGTGA	10	AGATT	0.0332815	0.0115475	0.0280172	0.0110905	0.0448	0.0337	0.0226	0.011	0.0027	0.011	0	0.014	0.805093	0.625	0.00295556	0.00448125	0.00306187	0.00312338	0.0139	0.0107	0.0076	0.004	0.0027	0.004	0.0173	0.001	0.346296	0.293103	RGSL1	Intronic	DMS	32.8446	38.1341	37.2778	12	3	3
Chr1_182527798	Chr1	TC	2	182527798	TGTTT	5	TTTAG	0.000940741	0.0005825	0.00203711	0.00163736	0.0055	0.0039	0.0022	0.0033	0	0.0033	0.5589	0.002	0.537731	0.27907	0.000833333	0.0004525	0.00294656	0.00143892	0.0048	0.0033	0.0019	0	0	0	0.8157	0.009	0.484954	0.137931	RGSL1	Intronic	NODMS	32.8446	38.1341	37.2778	26	35	26
Chr1_182602297	Chr1	ATT	3	182602297	GGATC	5	ACTAC	0.000840909	0.00245333	0.00214108	0.00439567	0.0156	0.0112	0.0068	0.0133	0	0.0133	0.1978	0.001	0.409394	0.125	0.00394545	0.0003	0.0117463	0.00127353	0.0041	0.0028	0.0016	0	0	0	0.5814	0.004	0.538788	0.230769	RGS16	Intronic	NODMS	268738	205607	215827	122	108	108
Chr1_182671808	Chr1	CA	2	182671808	AGGGG	6	TATAC	0.00470357	0.00358641	0.00518456	0.00301137	0.0126	0.0096	0.0066	0	0.0044	0	0.6173	0.001	0.53086	0.369231	0	6.40777e-05	0	0.00031802	0.001	0.0007	0.0004	0	0	0	0.5295	0.001	0.461165	0	RGS8	Intronic	NODMS	333.465	170.281	196.697	78	89	78
Chr1_182856416	Chr1	T	1	182856416	GGTAA	10	CTGTG	0.0261821	0.0101361	0.0177839	0.00628629	0.029	0.0227	0.0164	0.0067	0.0157	0.0081	0	0.016	0.807044	0.545455	0.00423214	0.00336204	0.00498211	0.00256135	0.011	0.0085	0.0059	0.0025	0.0037	0.0027	0.8212	0.007	0.513889	0.238095	DHX9	Intronic	DMS	902113	888150	890411	115	106	106
Chr1_182880699	Chr1	A	1	182880699	TAGAC	10	TCCTA	0.0463929	0.0218311	0.0253655	0.0164919	0.0713	0.0548	0.0383	0.0207	0.0198	0.0214	0	0.028	0.789589	0.59375	0.00251071	0.00188208	0.00579953	0.00229642	0.0088	0.0065	0.0042	0.0017	0.0037	0.0018	0.7802	0.005	0.482817	0.047619	DHX9	Intronic	DMS	902113	888150	890411	91	100	91
Chr1_183126050	Chr1	A	1	183126050	ATACT	14	GTTGT	0.17073	0.113342	0.044083	0.0428156	0.2418	0.199	0.1562	0.1429	0.0935	0.1429	0	0.152	0.824254	0.638298	0.00072	0.00168806	0.00165215	0.00265637	0.0097	0.007	0.0043	0	0.0017	0	0.2222	0.002	0.409701	0.0952381	LAMC1	Intronic	DMS	439452	435535	436169	69	56	56
Chr1_183135205	Chr1	T	1	183135205	AGTGA	11	AATCA	0.0932174	0.0636377	0.0273312	0.0296958	0.1527	0.123	0.0933	0.1023	0.0852	0.1023	0.0001	0.072	0.767363	0.535211	0.00223043	0.00117922	0.00360609	0.00261039	0.009	0.0064	0.0038	0	0	0	0.2286	0.001	0.583004	0.367347	LAMC1	Intronic	DMS	439452	435535	436169	49	59	49
Chr1_183207835	Chr1	T	1	183207835	AGGTG	15	GACGA	0.154505	0.0366984	0.0405245	0.0269854	0.1177	0.0907	0.0637	0.0028	0.0197	0.0028	0	0.091	0.984255	0.95	0.00648095	0.0327032	0.00735382	0.0268132	0.1131	0.0863	0.0595	0.0861	0.0104	0.0861	0	0.02	0.158602	0.0350877	LAMC2	Intronic	NODMS	856300	737467	756703	45	31	31
Chr1_183226962	Chr1	AG	2	183226962	GTGGA	5	CTGTG	0.000744444	0.000193506	0.00166774	0.000936606	0.003	0.0021	0.0011	0	0	0	0.4763	0.004	0.554113	0.272727	0	6.36364e-05	0	0.000333774	0.0011	0.0007	0.0004	0	0	0	0.7976	0.001	0.480519	0	LAMC2	Intronic	NODMS	856300	737467	756703	46	55	46
Chr1_183236388	Chr1	A	1	183236388	GTCTC	18	GAATT	0.212289	0.123039	0.0455485	0.0404044	0.2443	0.2038	0.1634	0.1872	0.0556	0.1872	0	0.17	0.921053	0.8	0.000173684	0.000840741	0.000536894	0.00171243	0.006	0.0043	0.0026	0	0	0	0.2348	0.001	0.407895	0.121212	LAMC2	Intronic	NODMS	856300	737467	756703	71	54	54
Chr1_183286793	Chr1	GA	2	183286793	CTAGG	5	AGAGT	0.000907143	0.000677778	0.00102676	0.00109964	0.004	0.0029	0.0018	0	0.0008	0	0.2472	0.001	0.571789	0.342857	4.64286e-05	0.000169697	0.000167933	0.000525406	0.0017	0.0012	0.0007	0.0007	0	0.0007	0.6606	0.001	0.472763	0	NMNAT2	Intronic	NODMS	7298.14	10260.1	9780.64	5	14	5
Chr1_183529056	Chr1	T	1	183529056	TTTGG	10	CTCTT	0.0362538	0.0135628	0.022233	0.00868961	0.0396	0.0309	0.0223	0.0235	0.0128	0.0235	0	0.031	0.845949	0.65	0.00296154	0.00406702	0.00378997	0.00348267	0.0145	0.011	0.0075	0.0035	0.0023	0.0035	0.0458	0.002	0.371727	0.234234	SMG7	Intronic	DMS	282457	355615	343772	14	23	14
Chr1_183541176	Chr1	CA	2	183541176	GCGCG	6	TCTCA	0.0046	0.00286146	0.0102031	0.00430028	0.0158	0.0115	0.0072	0.0069	0.001	0.0069	0.8537	0.019	0.488181	0.142857	0.000715385	0.000614583	0.00178578	0.00170159	0.0057	0.004	0.0023	0	0	0	0.8807	0.002	0.509615	0.195122	SMG7	Intronic	NODMS	282457	355615	343772	73	84	73
Chr1_183544856	Chr1	A	1	183544856	CTGTT	10	TGACT	0.0558304	0.0119632	0.0377092	0.00928376	0.0398	0.0305	0.0212	0.0058	0.0014	0.0058	0	0.023	0.923055	0.745098	0.00337391	0.00440658	0.003855	0.00606095	0.0226	0.0165	0.0105	0.0014	0.0009	0.0014	0.5289	0.006	0.456522	0.130435	SMG7	Intronic	DMS	282457	355615	343772	73	64	64
Chr1_183805474	Chr1	CT	2	183805474	TATTC	5	GCGTG	0.00203	0.000873684	0.00326743	0.00218347	0.0074	0.0052	0.0031	0	0.0043	0	0.3012	0.006	0.57807	0.344828	0	7.7193e-05	0	0.000577659	0.0018	0.0012	0.0007	0	0	0	0.9075	0.001	0.491228	0	RGL1	Intronic	NODMS	54482.2	60846	59815.8	42091	42082	42082
Chr1_183904813	Chr1	T	1	183904813	CAGTC	10	AATTT	0.0228429	0.0107904	0.0149236	0.0056718	0.0278	0.0221	0.0165	0.0118	0.0118	0.0183	0	0.012	0.753434	0.479167	0.00433929	0.00305288	0.00661267	0.00237818	0.0102	0.0078	0.0054	0.0038	0.0047	0.0028	0.4196	0.001	0.549794	0.335878	RGL1	Intronic	DMS	54482.2	60846	59815.8	36	27	27
Chr1_184072812	Chr1	T	1	184072812	TGATC	10	CCAGA	0.0353179	0.017024	0.0182364	0.00805981	0.0412	0.0331	0.0251	0.0187	0.0222	0.029	0	0.03	0.788977	0.634146	0.00325357	0.00300577	0.00328671	0.00169057	0.0081	0.0064	0.0047	0.0029	0.0029	0.0033	0.7154	0.005	0.477507	0.0909091	TSEN15	Intronic	DMS	302192	322848	319504	14	5	5
Chr1_184719103	Chr1	GT	2	184719103	TGTAC	9	TTGTG	0.0144179	0.0112258	0.00735828	0.00803253	0.0353	0.0273	0.0193	0.0081	0.0039	0.0081	0.0139	0.011	0.652982	0.449438	0.00486429	0.000934021	0.00970277	0.00163227	0.0058	0.0042	0.0026	0.0016	0	0.0016	0.1318	0.003	0.593704	0.375	EDEM3	Intronic	NODMS	228009	184346	191414	58	41	41
Chr1_184719122	Chr1	TG	2	184719122	GTGTT	5	TAAGA	0.002325	0.00181165	0.00292387	0.00273887	0.01	0.0073	0.0046	0.0023	0.0053	0.0127	0.3631	0.001	0.556172	0.348837	6.07143e-05	0.000158252	0.000315481	0.000781525	0.0025	0.0017	0.0009	0.0023	0	0	0.853	0.002	0.488558	0	EDEM3	Intronic	NODMS	228009	184346	191414	39	30	30
Chr1_184749616	Chr1	A	1	184749616	AATGG	17	GGTAA	0.267241	0.129452	0.0717311	0.0637639	0.3207	0.257	0.1932	0.1164	0.0353	0.1164	0	0.195	0.932255	0.78125	0.000622222	0.00222911	0.001114	0.0025448	0.0099	0.0073	0.0048	0.0038	0.0141	0.0038	0.0013	0.001	0.292077	0.106667	EDEM3	Intronic	NODMS	228009	184346	191414	24	40	24
Chr1_184823549	Chr1	CAA	3	184823549	AATAT	5	ATGCC	0.000910714	0.0015	0.00156852	0.00236705	0.0086	0.0062	0.0039	0.0031	0.0036	0	0.4418	0.002	0.452497	0.176471	5e-05	6.31068e-05	0.000259808	0.000471723	0.0015	0.001	0.0005	0	0	0	0.8995	0.002	0.507802	0	FAM129A	Intronic	NODMS	49713.5	37894.6	39807.8	88	74	74
Chr1_185091818	Chr1	T	1	185091818	TTTTC	14	GAGAC	0.107347	0.0521259	0.0344211	0.0306386	0.144	0.1134	0.0828	0.0604	0.0444	0.0604	0	0.09	0.885057	0.75	0.00333333	0.00347241	0.00496315	0.00275148	0.0117	0.009	0.0062	0.0055	0.0039	0.0055	0.1854	0.001	0.388506	0.208955	RNF2	Intronic	NODMS	124165	116303	117576	79	92	79
Chr1_185151795	Chr1	A	1	185151795	CTAAG	12	CCCAA	0.107356	0.0235554	0.0325877	0.0114274	0.0578	0.0464	0.035	0.0304	0.0255	0.0264	0	0.045	0.999083	0.981818	0.0029037	0.00699901	0.00203114	0.00446796	0.0204	0.0159	0.0115	0.0058	0.0116	0.0099	0	0.004	0.161533	0.109091	TRMT1L	Intronic	DMS	99519.8	107375	106103	29	18	18
Chr1_185151938	Chr1	A	1	185151938	CTCTG	10	TTGAG	0.0143857	0.0083068	0.00967112	0.00484504	0.0228	0.018	0.0132	0.0053	0.0094	0.0168	0.0002	0.009	0.726248	0.494845	0.004775	0.00597961	0.00253316	0.0108421	0.0385	0.0277	0.0168	0.0018	0.0049	0.0059	0.3342	0.005	0.559639	0.32	TRMT1L	Intronic	DMS	99519.8	107375	106103	3	12	3
Chr1_185276731	Chr1	TGG	3	185276731	GCACT	6	TGATG	0.00367037	0.003497	0.00251025	0.00317854	0.013	0.0099	0.0067	0.0026	0	0.0026	0.54	0.002	0.538519	0.353982	5.92593e-05	6.6e-05	0.000209513	0.000290248	0.0009	0.0006	0.0004	0	0	0	0.9202	0.001	0.506296	0	SWT1	Intronic	NODMS	32660.3	31272.6	31497.2	63	80	63
Chr1_185299968	Chr1	A	1	185299968	TCTTT	11	GGAAA	0.0700786	0.021398	0.026374	0.0107383	0.0536	0.0429	0.0321	0.0293	0.0214	0.0335	0	0.037	0.978784	0.90566	0.00271786	0.00378713	0.00265048	0.00257562	0.0115	0.0089	0.0064	0.0042	0.0061	0.0054	0.0293	0.004	0.365099	0.153846	IVNS1ABP	Intronic	DMS	523523	441319	454626	30	20	20
Chr1_185982441	Chr1	T	1	185982441	TTTTC	15	CTTTG	0.116227	0.0388328	0.0465364	0.0209403	0.1017	0.0807	0.0598	0.0545	0.0098	0.0545	0	0.061	0.944776	0.742857	0.0347533	0.0539522	0.018682	0.0214508	0.1183	0.0969	0.0754	0.0404	0.0738	0.0404	0.0009	0.05	0.223383	0.0377358	HMCN1	Intronic	DMS	9266.25	11055.6	10765.9	52	66	52
Chr1_186062490	Chr1	TTG	3	186062490	TTATT	5	TTTTT	0.00226538	0.000858442	0.0102522	0.00242794	0.0081	0.0057	0.0033	0.0054	0.0069	0.0054	0.619	0.001	0.467283	0.097561	0.000188462	6.49351e-06	0.000942308	5.66091e-05	0.0002	0.0001	0.0001	0	0	0	0.8435	0.001	0.512987	0.0740741	HMCN1	Intronic	NODMS	9266.25	11055.6	10765.9	23	9	9
Chr1_186088114	Chr1	TTTG	4	186088114	GTTTT	5	TTTTT	0.00171429	0.00126667	0.00467399	0.00329677	0.0112	0.0079	0.0046	0	0.0033	0	0.7757	0.008	0.482323	0.176471	0	2.52525e-05	0	0.000249987	0.0008	0.0005	0.0003	0	0	0	0.9351	0.001	0.494949	0	HMCN1	Intronic	NODMS	9266.25	11055.6	10765.9	30	11	11
Chr1_186088296	Chr1	TG	2	186088296	ATTTT	7	TTTTT	0.00448824	0.00428429	0.00410622	0.00510981	0.0196	0.0145	0.0094	0.0027	0.0049	0.0027	0.6338	0.006	0.537395	0.355556	0.00154706	0.000457143	0.00309062	0.00125829	0.0042	0.003	0.0017	0	0	0	0.3221	0.003	0.577731	0.32	HMCN1	Intronic	NODMS	9266.25	11055.6	10765.9	26	39	26
Chr1_186119970	Chr1	T	1	186119970	CAGGC	10	CCCCA	0.054725	0.0188377	0.0285535	0.010596	0.0506	0.04	0.0294	0.0182	0.0059	0.0182	0	0.028	0.905195	0.638298	0.001455	0.00212078	0.00218437	0.00198149	0.0081	0.0061	0.0041	0.002	0.0005	0.002	0.0775	0.001	0.371429	0.225	HMCN1	Intronic	DMS	9266.25	11055.6	10765.9	31700	31709	31700
Chr1_186304819	Chr1	TCC	3	186304819	AAGAG	6	TCTTC	0.00336296	0.00369806	0.00200853	0.00376166	0.015	0.0112	0.0075	0.0024	0.0056	0.0024	0.7807	0.001	0.51744	0.396694	0.00274815	0.00154563	0.00917877	0.00318064	0.0111	0.0079	0.0047	0.0016	0	0	0.9817	0.006	0.498562	0.0526316	PRG4	Exonic	NODMS	5375.62	4911.1	4986.29	1498	1481	1481
Chr1_186318327	Chr1	A	1	186318327	GTCTC	11	CAAAA	0.0443706	0.0203456	0.0263724	0.0137902	0.0617	0.0479	0.0341	0.0288	0.0487	0.0288	0.0002	0.039	0.801858	0.5625	0.0159412	0.0213825	0.0218366	0.0233284	0.0914	0.068	0.0447	0.0022	0.0097	0.0022	0.1692	0.005	0.389577	0.246154	TPR	Intronic	DMS	226958	221187	222121	119	109	109
Chr1_186323597	Chr1	AG	2	186323597	AACCA	6	AAATA	0.00387407	0.00236633	0.00475415	0.00351109	0.0129	0.0094	0.0059	0	0.0019	0	0.104	0.002	0.602419	0.419753	0.000659259	0.000871429	0.00168133	0.00222169	0.0075	0.0053	0.0031	0	0	0	0.7918	0.001	0.483371	0.163265	TPR	Intronic	NODMS	226958	221187	222121	88	77	77
Chr1_186326197	Chr1	TCA	3	186326197	CATCT	5	TCTTC	0.00259643	0.00169074	0.00244431	0.00243936	0.009	0.0066	0.0041	0.001	0.0042	0	0.0436	0.002	0.624008	0.419753	0	0.000187037	0	0.000773411	0.0025	0.0017	0.001	0	0	0	0.5467	0.001	0.462963	0	TPR	Exonic	NODMS	226958	221187	222121	38	24	24
Chr1_186331403	Chr1	A	1	186331403	AAGCT	11	GACCA	0.0760524	0.0219286	0.0355566	0.0136716	0.0629	0.0493	0.0356	0.0268	0.033	0.0268	0	0.037	0.939822	0.8	0.00551429	0.00577912	0.00572258	0.0042173	0.0184	0.0142	0.01	0.0089	0.005	0.0089	0.4101	0.004	0.442177	0.222222	TPR	Intronic	DMS	226958	221187	222121	94	84	84
Chr1_186346102	Chr1	A	1	186346102	AAGTT	10	TTAAT	0.0198071	0.00748241	0.0151584	0.00465124	0.0214	0.0168	0.0121	0.0064	0.0071	0.0089	0	0.01	0.807044	0.531646	0.00346071	0.00307037	0.00206282	0.00239081	0.0102	0.0079	0.0055	0.0053	0.003	0.0064	0.2561	0.003	0.569775	0.351648	TPR	Intronic	DMS	226958	221187	222121	32	23	23
Chr1_186361563	Chr1	A	1	186361563	AGGGT	13	GAGTA	0.157936	0.0428765	0.0366386	0.0223495	0.1099	0.0876	0.0652	0.0507	0.0089	0.0507	0	0.081	0.998663	0.956522	0.00155	0.004225	0.00211397	0.00306217	0.0134	0.0103	0.0073	0.0019	0.003	0.0019	0.0001	0.002	0.222928	0.15	TPR	Intronic	DMS	226958	221187	222121	58	46	46
Chr1_186401498	Chr1	TC	2	186401498	TTCTT	9	CTTCC	0.0361783	0.0173746	0.0533959	0.030231	0.1081	0.0778	0.0476	0.0058	0.0192	0.0058	0.1756	0.025	0.594305	0.421053	0.00266957	0.0033662	0.00363275	0.00409902	0.0157	0.0116	0.0075	0.0019	0	0.0019	0.5209	0.003	0.455297	0.222222	C1orf27	Intronic	NODMS
Chr1_186678191	Chr1	T	1	186678191	GTCAA	11	GGCAG	0.0598458	0.0166756	0.0288597	0.0102405	0.0474	0.0372	0.0269	0.0179	0	0.0179	0	0.03	0.953246	0.807692	0.0033625	0.00465814	0.00367138	0.00367763	0.0157	0.012	0.0083	0.0049	0.004	0.0049	0.0693	0.004	0.378391	0.202532	PTGS2	Intronic	DMS	150254	57007.3	72102.1	69	59	59
Chr1_189992326	Chr1	T	1	189992326	GTCAA	10	CCTAT	0.044872	0.0242333	0.0331262	0.0219074	0.09	0.068	0.0461	0.0172	0.025	0.0172	0.0007	0.016	0.727778	0.513514	0.002644	0.00266389	0.00480567	0.00209041	0.0089	0.0068	0.0048	0.0051	0.0071	0.0051	0.125	0.003	0.396667	0.184615	NONE;BRINP3	Intergenic	DMS				105335	105326	105326
Chr1_193051712	Chr1	TA	2	193051712	TAAAG	6	CATAT	0.00783077	0.0036117	0.0126549	0.00326926	0.0134	0.0102	0.0069	0.0062	0	0.0062	0.0165	0.001	0.654051	0.423729	0.00440769	0.0044	0.0132548	0.0139683	0.0463	0.0323	0.0184	0	0.0208	0	0.7023	0.035	0.52455	0.125	UCHL5	Intronic	NODMS	146529	145568	145724	41	30	30
Chr1_193084866	Chr1	A	1	193084866	TACTG	12	GAAGG	0.07373	0.0329534	0.0228068	0.0183735	0.0881	0.0697	0.0513	0.0667	0.0253	0.0667	0.0001	0.044	0.896552	0.580645	0.00122	0.00394655	0.00169517	0.00404152	0.0161	0.012	0.008	0.0125	0.0051	0.0125	0.0233	0.002	0.274138	0.115385	TROVE2	UTR3	NODMS				288	299	288
Chr1_193142015	Chr1	AG	2	193142015	TCAGC	5	TATGG	0.00111786	0.000982692	0.00107672	0.00130321	0.0049	0.0036	0.0023	0	0.0013	0	0.3164	0.001	0.561813	0.317073	0.00115714	0.000272115	0.0044147	0.00062457	0.0021	0.0015	0.0009	0.0011	0.0007	0	0.4574	0.001	0.545845	0.212766	CDC73	Exonic	NODMS	216442	176402	182883	51	42	42
Chr1_193142098	Chr1	GA	2	193142098	GGAGT	9	GTGCG	0.0218071	0.0168154	0.0209529	0.0166349	0.0667	0.0501	0.0335	0.0126	0.012	0.0101	0.574	0.019	0.534684	0.344828	0.00446429	0.00102885	0.00945917	0.00170557	0.0061	0.0044	0.0027	0.0021	0	0.0051	0.0075	0.002	0.665007	0.412698	CDC73	Intronic	NODMS	216442	176402	182883	32	49	32
Chr1_193233167	Chr1	TA	2	193233167	GTCTC	5	TCTTT	0.002475	0.00178846	0.00269054	0.00167202	0.0068	0.0051	0.0035	0.0045	0.0014	0.0036	0.3177	0.002	0.561641	0.357143	0.00908571	0.000469231	0.0222827	0.000989957	0.0034	0.0024	0.0015	0	0	0	0.1251	0.004	0.594609	0.30303	CDC73	Intronic	NODMS	216442	176402	182883	13	22	13
Chr1_196342240	Chr1	CA	2	196342240	ACAGG	5	TACAC	0.000953846	0.000538384	0.00266404	0.00222046	0.0072	0.005	0.0028	0.0015	0	0.0015	0.8054	0.004	0.515734	0.181818	0.00146923	0.000114141	0.00734615	0.000655514	0.0021	0.0014	0.0008	0	0	0	0.9976	0.006	0.499806	0.0740741	KCNT2	Intronic	NODMS	1087.32	1122.72	1116.99	12	21	12
Chr1_196342251	Chr1	AC	2	196342251	CACAT	5	AAAAA	0.004516	0.00192021	0.00462131	0.00302305	0.011	0.008	0.0049	0.0035	0.0043	0.0035	0.0073	0.004	0.674894	0.509091	9.6e-05	0.000134043	0.000470302	0.000601868	0.0019	0.0013	0.0007	0	0	0	0.8551	0.003	0.488085	0	KCNT2	Intronic	NODMS	1087.32	1122.72	1116.99	23	32	23
Chr1_196467618	Chr1	TC	2	196467618	CAAAT	5	TGTTT	0.00126538	0.000932258	0.00156499	0.00146714	0.0053	0.0039	0.0024	0.0011	0	0.0011	0.305	0.002	0.565964	0.264151	0.000373077	0.000165591	0.000797379	0.000470528	0.0016	0.0011	0.0006	0	0	0	0.4123	0.001	0.55273	0.216216	KCNT2	Intronic	NODMS	1087.32	1122.72	1116.99	84	75	75
Chr1_196740606	Chr1	T	1	196740606	CATTC	10	AGGCC	0.0579607	0.0136635	0.0332491	0.00722019	0.0353	0.0281	0.0209	0.0197	0.0077	0.0292	0	0.03	0.929258	0.923077	0.00308214	0.00409519	0.00277322	0.00294241	0.0129	0.01	0.007	0.0039	0.0046	0.0062	0.0824	0.003	0.392857	0.24	CFH	Intronic	DMS	104467	66079.6	72293.7	12	3	3
Chr1_196914810	Chr1	A	1	196914810	GACTT	14	CAACG	0.12044	0.0379081	0.046792	0.0265516	0.1176	0.091	0.0645	0.0357	0.0657	0.0357	0	0.072	0.939302	0.763636	0.005056	0.016136	0.00747251	0.0161841	0.0647	0.0485	0.0323	0.0071	0.0084	0.0071	0	0.003	0.23186	0.173077	CFHR4	Intronic	NODMS	55.7194	147.509	132.65	139	132	132
Chr1_196977777	Chr1	TG	2	196977777	TTGAT	5	TATGC	0.004225	0.002712	0.00471499	0.0046339	0.0166	0.012	0.0073	0	0	0	0.0539	0.001	0.619464	0.413793	0.000335714	0.000241	0.000865701	0.00110708	0.0036	0.0025	0.0013	0	0	0	0.5644	0.001	0.535714	0.205128	CFHR5	Intronic	NODMS	12.5549	32.3932	29.1818	2663	2672	2663
Chr1_197040501	Chr1	A	1	197040501	TGACC	12	CTTCT	0.0712071	0.0329291	0.0224196	0.0156123	0.0798	0.0642	0.0485	0.0453	0.037	0.0512	0	0.056	0.933426	0.862745	0.00188571	0.00435825	0.0015125	0.00400961	0.0164	0.0124	0.0084	0.004	0.0051	0.0031	0	0.003	0.23353	0.10989	F13B	Intronic	DMS	132.695	42.0117	56.6916	20	9	9
Chr1_197084431	Chr1	A	1	197084431	CTGTT	15	GTCTG	0.129837	0.0284287	0.0605317	0.0182602	0.0832	0.0649	0.0467	0.0496	0.0328	0.0376	0	0.056	0.96718	0.877193	0.00500741	0.0205465	0.00500111	0.0151915	0.0661	0.0509	0.0357	0.0033	0.0231	0.0054	0	0.013	0.147048	0.0430108	ASPM	Intronic	DMS	66027.9	60242.3	61178.8	5	19	5
Chr1_197090091	Chr1	A	1	197090091	GAAAG	10	CACAC	0.0294571	0.0148136	0.0181438	0.00767439	0.0378	0.0302	0.0225	0.0194	0.0159	0.0167	0	0.018	0.785194	0.505747	0.00629286	0.00648738	0.00515938	0.00376529	0.0178	0.014	0.0103	0.0074	0.006	0.0083	0.3631	0.004	0.443828	0.266667	ASPM	Intronic	DMS	66027.9	60242.3	61178.8	7	16	7
Chr1_197090101	Chr1	CA	2	197090101	AAAAA	6	GGTAA	0.00575556	0.00354078	0.00861477	0.00321243	0.0132	0.01	0.0068	0.0017	0.0065	0.0056	0.366	0.005	0.556634	0.352941	0.00128889	0.000417476	0.00423629	0.000914121	0.0032	0.0022	0.0013	0.0017	0.0011	0	0.8746	0.003	0.509889	0.181818	ASPM	Intronic	NODMS	66027.9	60242.3	61178.8	17	28	17
Chr1_197117973	Chr1	TC	2	197117973	AGCTT	5	CTAAA	0.000135714	0.000424038	0.000306145	0.000867412	0.003	0.0022	0.0013	0.0012	0	0	0.2928	0.001	0.435096	0	3.21429e-05	0.000100962	0.000116661	0.000367815	0.0012	0.0008	0.0005	0	0	0	0.8065	0.001	0.48489	0	ASPM	Exonic	NODMS	66027.9	60242.3	61178.8	10	1	1
Chr1_197129383	Chr1	ATA	3	197129383	ATATG	5	AGGTG	0.00154	0.00120337	0.0032789	0.00212367	0.0076	0.0055	0.0033	0.0091	0	0.0091	0.9754	0.007	0.497978	0.142857	0	5.8427e-05	0	0.000387968	0.0012	0.0008	0.0004	0	0	0	0.8641	0.001	0.488764	0	ASPM	Intronic	NODMS	66027.9	60242.3	61178.8	66	80	66
Chr1_197172121	Chr1	TA	2	197172121	CTCTC	6	TCTAT	0.0239074	0.0387909	0.0371743	0.0502451	0.1895	0.1393	0.089	0.0056	0	0.0056	0.0206	0.007	0.352273	0.240741	0.0127185	0.00646591	0.0207393	0.0202167	0.0671	0.0469	0.0267	0.1497	0	0.1497	0.1333	0.004	0.595749	0.357143	ZBTB41	Intronic	NODMS	58363.5	56680.5	56952.9	38	27	27
Chr1_197181126	Chr1	A	1	197181126	AAAGG	11	GTGTG	0.0834667	0.0218784	0.0276824	0.010415	0.0531	0.0427	0.0323	0.0267	0.0142	0.0267	0	0.04	0.998918	0.933333	0.00409048	0.0039875	0.00764304	0.00340347	0.0142	0.0108	0.0074	0.0043	0.0015	0.0043	0.1475	0.004	0.397998	0.153846	ZBTB41	Intronic	DMS	58363.5	56680.5	56952.9	9	19	9
Chr1_197268605	Chr1	T	1	197268605	ATTTG	10	AAGTG	0.0420556	0.012409	0.0310428	0.00969994	0.0415	0.0318	0.0221	0.0273	0.0026	0.0273	0.0001	0.023	0.81136	0.615385	0.00722778	0.00230448	0.00872454	0.00284576	0.0108	0.008	0.0052	0	0.0013	0	0.0635	0.008	0.643035	0.428571	CRB1	Intronic	DMS	80.4438	57.3271	61.0692	33834	33825	33825
Chr1_197512956	Chr1	GA	2	197512956	GCCTG	5	TTGAC	0.000437037	0.000489216	0.000906825	0.00120423	0.0041	0.0029	0.0017	0.0014	0	0.0045	0.7767	0.003	0.517792	0.0526316	5.92593e-05	7.45098e-05	0.000302164	0.000436494	0.0014	0.0009	0.0005	0	0	0	0.9584	0.002	0.503268	0	DENND1B	Intronic	NODMS	34050.1	31443.5	31865.4	3	12	3
Chr1_197611987	Chr1	AT	2	197611987	TAAAA	5	GCATA	2.59259e-05	0.000212	0.000132197	0.000731338	0.0024	0.0017	0.0009	0	0	0	0.5419	0.001	0.461667	0	6.2963e-05	0.000103	0.000321049	0.000453752	0.0015	0.001	0.0006	0	0	0	0.8551	0.002	0.488519	0	DENND1B	Intronic	NODMS	34050.1	31443.5	31865.4	4946	4955	4946
Chr1_197736145	Chr1	A	1	197736145	GACTT	13	GAAAA	0.108093	0.0462927	0.0398439	0.0259466	0.1241	0.0982	0.0722	0.0629	0.0792	0.0629	0	0.082	0.900077	0.701754	0.00253333	0.00439792	0.00218021	0.00468117	0.0184	0.0138	0.0091	0.0063	0	0.0063	0.0779	0.004	0.388696	0.136986	DENND1B	Intronic	DMS	34050.1	31443.5	31865.4	129104	129116	129104
Chr1_198729229	Chr1	TTTA	4	198729229	TTCAT	5	TATTT	0.00110667	0.000505263	0.00242994	0.00154879	0.0052	0.0036	0.0021	0	0.0044	0	0.565	0.003	0.548538	0.26087	0.0004	0	0.00104307	0	0	0	0	0	0	0	0.4293	0.001	0.566667	0.235294	PTPRC	Intronic	NODMS	131445	71724.4	81392	58	77	58
Chr1_198742041	Chr1	A	1	198742041	CGAAC	12	CAACA	0.112382	0.0474127	0.0375055	0.0232124	0.117	0.0938	0.0706	0.0592	0.0492	0.09	0	0.066	0.915616	0.707692	0.00402143	0.00837451	0.00466019	0.0086269	0.0343	0.0256	0.017	0.0051	0.0062	0.0019	0.0002	0.006	0.269783	0.129032	PTPRC	Intronic	DMS	131445	71724.4	81392	15	26	15
Chr1_198748089	Chr1	T	1	198748089	TTCTG	16	CAGAG	0.166265	0.0619254	0.05115	0.0390776	0.1792	0.1401	0.101	0.0419	0.0182	0.0419	0	0.135	0.946788	0.883721	0.00462174	0.0131522	0.00480072	0.0132282	0.0528	0.0396	0.0264	0.0097	0.0124	0.0097	0.001	0.009	0.26963	0.0655738	PTPRC	Intronic	NODMS	131445	71724.4	81392	19	4	4
Chr1_198754442	Chr1	T	1	198754442	CGGAA	10	CTTTT	0.0181042	0.0106958	0.0109593	0.00839922	0.0359	0.0275	0.0191	0.0032	0.0169	0.0032	0.0019	0.011	0.70614	0.45	0.00369583	0.00322947	0.00599448	0.00331027	0.0132	0.0099	0.0065	0.0048	0.0051	0.0048	0.5667	0.001	0.462061	0.285714	PTPRC	Intronic	DMS	131445	71724.4	81392	38	47	38
Chr1_200343418	Chr1	A	1	200343418	GAATC	15	GAGCT	0.223759	0.137162	0.0346473	0.0174014	0.1894	0.172	0.1546	0.1492	0.1321	0.1492	0	0.175	0.985825	0.962963	7.77778e-05	0.000139506	0.00039659	0.000466582	0.0015	0.0011	0.0006	0	0	0	0.6421	0.001	0.47005	0.0625	LINC00862	ncRNA_Intronic	NODMS	755.773	802.226	794.707	8	22	8
Chr1_200589158	Chr1	A	1	200589158	CTTTG	10	TCCAG	0.034575	0.0205039	0.0230693	0.0226056	0.0883	0.0657	0.0431	0.0137	0.0125	0.0123	0.0003	0.015	0.725555	0.517647	0.00286786	0.00313689	0.00210816	0.00348445	0.0136	0.0101	0.0066	0.0037	0.0045	0.0033	0.9776	0.004	0.498266	0.285714	KIF14	Intronic	DMS	46906.8	38592.4	39938.4	58	49	49
Chr1_200590092	Chr1	A	1	200590092	GTCGG	10	TAAAA	0.02158	0.0144914	0.0142261	0.00883442	0.041	0.0322	0.0233	0.0145	0.016	0.0145	0.0177	0.006	0.654839	0.413223	0.005072	0.00315376	0.00626843	0.0028944	0.0118	0.0089	0.006	0.0032	0.0028	0.0032	0.4029	0.006	0.554624	0.318182	KIF14	Intronic	NODMS	46906.8	38592.4	39938.4	32	23	23
Chr1_200603352	Chr1	A	1	200603352	GCAAG	10	TTTTT	0.0111136	0.0084641	0.00853971	0.00700357	0.0295	0.0225	0.0155	0.0148	0.0025	0.0148	0.1928	0.009	0.5912	0.41791	0.00168636	0.00253205	0.00219613	0.00270453	0.0106	0.0079	0.0052	0.0016	0	0.0016	0.175	0.001	0.405012	0.236842	KIF14	Intronic	NODMS	46906.8	38592.4	39938.4	11	20	11
Chr1_200658925	Chr1	GA	2	200658925	TTTTT	5	AAAGG	0.000644444	0.000771717	0.00131862	0.00162469	0.0056	0.004	0.0024	0.0045	0	0.0045	0.8701	0.005	0.489712	0	0.000177778	7.9798e-05	0.000512317	0.000424735	0.0014	0.0009	0.0005	0	0	0	0.5762	0.001	0.535166	0.176471	DDX59	Intronic	NODMS	73656.1	78066	77352.1	101	92	92
Chr1_201062527	Chr1	GAGG	4	201062527	AGGAA	5	CATGT	0.000354167	0.000814706	0.00131529	0.0021719	0.0073	0.0052	0.003	0.0062	0.0109	0.0062	0.502	0.001	0.453738	0.105263	0	0	0	0	0	0	0	0	0	0	1		0.5	0	CACNA1S	Intronic	NODMS	104.184	489.414	427.053	13	32	13
Chr1_201069252	Chr1	CAG	3	201069252	AGTAT	5	CATAA	0.00262593	0.00314138	0.00377228	0.00407012	0.0154	0.0113	0.0072	0.0089	0.0056	0.0089	0.6055	0.007	0.467007	0.122449	0	0	0	0	0	0	0	0	0	0	1		0.5	0	CACNA1S	Intronic	NODMS	104.184	489.414	427.053	56	70	56
Chr1_201070411	Chr1	GA	2	201070411	GTGGG	5	GGAAT	0.005488	0.00351263	0.0175341	0.00377098	0.0148	0.0111	0.0073	0.0043	0	0.0043	0.0827	0.001	0.386947	0.193548	0.000392	0.000210526	0.00115963	0.000822253	0.0027	0.0019	0.001	0.0021	0	0.0021	0.7638	0.003	0.519579	0.137931	CACNA1S	Intronic	NODMS	104.184	489.414	427.053	7	16	7
Chr1_201367946	Chr1	CA	2	201367946	TCTCT	5	TTCCC	0.00236071	0.00127927	0.00567119	0.00275024	0.0095	0.0068	0.004	0	0	0	0.6432	0.005	0.529399	0.272727	0.000114286	0	0.000593846	0	0	0	0	0	0	0	0.7785	0.001	0.517857	0.0689655	TNNT2	Intronic	NODMS	2731.74	3878.62	3692.96	140	149	140
Chr1_201415266	Chr1	AG	2	201415266	CAAGA	5	ACAGG	0.0012	0.00131071	0.00239938	0.00272982	0.0095	0.0068	0.004	0	0.0065	0	0.7389	0.004	0.521384	0.0930233	0.000344444	0.000482143	0.00129796	0.00160906	0.0053	0.0037	0.0021	0	0	0	0.8636	0.004	0.488977	0.0588235	TNNI1	Intronic	NODMS	12858.4	15995	15487.3	12	21	12
Chr1_201785268	Chr1	TC	2	201785268	ATGCT	7	TTTTT	0.0240821	0.0048198	0.0216972	0.00440135	0.018	0.0136	0.0092	0.006	0.0047	0.0154	0	0.008	0.833805	0.6	0.02695	0.0258218	0.036515	0.0375473	0.1385	0.1009	0.0634	0	0.0776	0.0039	0.3343	0.004	0.55976	0.408163	IPO9-AS1	ncRNA_Intronic	NODMS	2155.63	2717.13	2626.24	31958	31945	31945
Chr1_201785282	Chr1	T	1	201785282	CTCTC	17	ATCTC	0.204268	0.0966711	0.0376883	0.0226874	0.1647	0.142	0.1194	0.1097	0.0604	0.1097	0	0.129	0.993947	0.892857	0.00016	0.00231316	0.000453431	0.003381	0.0125	0.0091	0.0057	0.0016	0.0064	0.0016	0.0022	0.001	0.295526	0.0625	IPO9-AS1	ncRNA_Intronic	DMS	2155.63	2717.13	2626.24	31944	31928	31928
Chr1_201804438	Chr1	T	1	201804438	GATTC	11	CCTTC	0.0511	0.0294531	0.0228622	0.00813733	0.0539	0.0457	0.0376	0.0309	0.0269	0.0309	0	0.041	0.765203	0.693878	0.00418889	0.00399877	0.00644896	0.00293756	0.0128	0.0099	0.0069	0.0047	0.0026	0.0047	0.0498	0.003	0.373571	0.222222	IPO9-AS1	ncRNA_Intronic	DMS	2155.63	2717.13	2626.24	12788	12778	12778
Chr1_201852068	Chr1	T	1	201852068	CAGTA	10	AACAG	0.043	0.0105174	0.0232514	0.00699294	0.0315	0.0245	0.0175	0.0153	0.0118	0.0153	0	0.016	0.950346	0.714286	0.00411818	0.00386848	0.0066766	0.0036107	0.0147	0.0111	0.0075	0.0028	0.0032	0.0028	0.4445	0.004	0.447381	0.171429	IPO9	Intronic	DMS	178635	171522	172674	35	26	26
Chr1_201863351	Chr1	A	1	201863351	ATCTC	12	TTGAG	0.046425	0.0201189	0.0250271	0.0119267	0.0559	0.044	0.032	0.0249	0	0.0249	0	0.037	0.82963	0.697674	0.00587917	0.00436556	0.00930752	0.00291678	0.0131	0.0102	0.0073	0.0034	0.0063	0.0034	0.7492	0.002	0.478704	0.254545	IPO9	Intronic	DMS	178635	171522	172674	96	85	85
Chr1_201868806	Chr1	GT	2	201868806	TGGCC	11	GAGAG	0.0926464	0.09092	0.028048	0.0274385	0.1732	0.1458	0.1184	0.0517	0.1114	0.0517	0.9973	0.119	0.50021	0.242424	0.00167857	0.00212471	0.00488828	0.00861576	0.028	0.0194	0.0107	0	0	0	0.8159	0.001	0.514706	0.25	IPO9	Intronic	NODMS	178635	171522	172674	10	31	10
Chr1_201874869	Chr1	GAG	3	201874869	AGGAA	5	GATGG	0.00342857	0.0020699	0.00336917	0.00286495	0.0107	0.0078	0.0049	0.0017	0.0029	0.0033	0.0541	0.001	0.618932	0.395604	0	8.54369e-05	0	0.000699987	0.0022	0.0015	0.0008	0	0	0	0.8751	0.001	0.490291	0	IPO9	Exonic	NODMS	178635	171522	172674	38	52	38
Chr1_202128396	Chr1	CTG	3	202128396	CTGGA	7	TGAGG	0.00279286	0.00286076	0.00297777	0.0033755	0.013	0.0096	0.0062	0.0016	0.0036	0.0016	0.9013	0.004	0.507911	0.360656	0.000107143	0	0.000556731	0	0	0	0	0	0	0	0.7795	0.001	0.517857	0.0689655	GPR37L1	Exonic	NODMS	6174.43	8163.69	7841.67	656	676	656
Chr1_202138294	Chr1	AC	2	202138294	CCCCA	16	AAAAA	0.144919	0.13424	0.0641794	0.0614541	0.3186	0.2571	0.1957	0.011	0.2038	0.011	0.471	0.202	0.546528	0.318182	0.0182815	0.00197125	0.0247887	0.0049638	0.0169	0.0119	0.0069	0.0135	0	0.0135	0.0146	0.005	0.657639	0.553191	ARL8A	Intronic	NODMS	522890	573890	565634	73	42	42
Chr1_202416930	Chr1	TG	2	202416930	GTCTC	5	GCTTT	0.000775	0.000563462	0.000977469	0.000956864	0.0034	0.0025	0.0015	0	0.0004	0	0.1918	0.002	0.580529	0.25	0.000164286	1.92308e-05	0.000649843	0.000140108	0.0004	0.0003	0.0002	0	0	0	0.6642	0.001	0.526786	0.129032	PPP1R12B	Intronic	NODMS	64917.7	63327.7	63585	13	22	13
Chr1_202438061	Chr1	T	1	202438061	GGCAG	10	CCATG	0.0439296	0.0122934	0.0218919	0.00800369	0.0363	0.0283	0.0203	0.008	0.005	0.008	0	0.025	0.929182	0.793103	0.00299259	0.00394835	0.0030069	0.00363588	0.0149	0.0112	0.0076	0.006	0.0062	0.006	0.2175	0.002	0.421652	0.269231	PPP1R12B	Exonic	DMS	64917.7	63327.7	63585	181	172	172
Chr1_202540298	Chr1	TA	2	202540298	ATGTG	5	ACTTG	0.00244348	0.000281111	0.00760188	0.00120894	0.0039	0.0027	0.0015	0	0	0	0.3558	0.004	0.56256	0.266667	0	0.000486667	0	0.00161198	0.0053	0.0037	0.0021	0	0	0	0.4605	0.001	0.45	0	PPP1R12B	Intronic	NODMS	64917.7	63327.7	63585	102056	102065	102056
Chr1_202729841	Chr1	CT	2	202729841	CTACG	5	AACTT	0.000353571	0.000355769	0.000508838	0.000706403	0.0025	0.0018	0.0011	0.0005	0.0008	0	0.5816	0.002	0.533997	0	0.000185714	4.13462e-05	0.000387035	0.000229385	0.0007	0.0005	0.0003	0	0	0	0.1735	0.001	0.583963	0.129032	KDM5B	Exonic	NODMS	143539	149368	148424	135	144	135
Chr1_202767094	Chr1	T	1	202767094	CCTCC	10	CACAT	0.0751643	0.0194069	0.0353619	0.00835238	0.0445	0.0361	0.0278	0.0231	0.0244	0.021	0	0.033	0.985644	0.896552	0.00199286	0.00251176	0.00158991	0.00173467	0.0077	0.006	0.0042	0.0031	0.0073	0.0037	0.0708	0.002	0.388305	0.19802	KDM5B	Intronic	DMS	143539	149368	148424	34	43	34
Chr1_203020982	Chr1	T	1	203020982	GCTCC	17	CATTC	0.282715	0.133303	0.0614045	0.0647576	0.3276	0.2628	0.1981	0.2125	0.1895	0.2125	0	0.231	0.949423	0.897959	0.000411111	0.00282581	0.00075784	0.00435993	0.0159	0.0115	0.0072	0	0	0	0.0061	0.001	0.326364	0.0779221	TMEM183A	Intronic	NODMS	279108	258973	262233	34	50	34
Chr1_203043520	Chr1	CG	2	203043520	TGTGT	5	CACGT	0.00463571	0.00232558	0.00867131	0.00328952	0.0122	0.0089	0.0056	0	0.0087	0	0.4334	0.009	0.549419	0.27027	0	0	0	0	0	0	0	0	0	0	1		0.5	0	PPFIA4	Intronic	NODMS	4312.49	4002.27	4052.49	22	31	22
Chr1_203043533	Chr1	GT	2	203043533	CGCAC	8	ATGGG	0.011368	0.0126848	0.00848909	0.00743313	0.035	0.0276	0.0201	0.0089	0.0096	0.0089	0.3554	0.007	0.438481	0.291262	0.004764	0.00408228	0.0165312	0.0154576	0.0505	0.035	0.0195	0	0.0096	0	0.2852	0.002	0.571139	0.346154	PPFIA4	Intronic	NODMS	4312.49	4002.27	4052.49	35	50	35
Chr1_203061445	Chr1	CA	2	203061445	TTTGC	5	TTTGC	0.000117647	0.000651923	0.000470588	0.00177173	0.006	0.0042	0.0024	0	0	0	0.6064	0.003	0.458145	0	0	3.26923e-05	0	0.00023347	0.0007	0.0005	0.0003	0	0	0	0.9058	0.001	0.490385	0	PPFIA4	Intronic	NODMS	4312.49	4002.27	4052.49	206	197	197
Chr1_203076322	Chr1	TC	2	203076322	GCCTG	6	CCTCA	0.00103077	0.00231754	0.0024975	0.00343874	0.0126	0.0092	0.0058	0	0.0051	0	0.167	0.001	0.376518	0.108108	0	1.22807e-05	0	9.19004e-05	0.0003	0.0002	0.0001	0	0	0	0.9218		0.491228	0	PPFIA4	Intronic	NODMS	4312.49	4002.27	4052.49	18	7	7
Chr1_203698399	Chr1	CCA	3	203698399	TCTTT	5	AGCGC	0.00317143	0.00148272	0.00544384	0.00287959	0.0101	0.0072	0.0044	0	0.0025	0	0.4948	0.007	0.548501	0.30303	0	8.2716e-05	0	0.000739835	0.0023	0.0016	0.0008	0	0	0	0.9308	0.001	0.493827	0	ATP2B4	Intronic	NODMS	162789	141746	145153	45	59	45
Chr1_203817213	Chr1	TA	2	203817213	TTTAT	5	TTTTT	0.000275	0.00109091	0.00106507	0.00210797	0.0074	0.0053	0.0032	0	0	0	0.235	0.001	0.403883	0.0588235	0.0003	0.000324242	0.000831414	0.00130768	0.0042	0.0029	0.0016	0	0	0	0.7788	0.001	0.522727	0.173913	ZC3H11A	Intronic	NODMS	230564	233227	232796	89	98	89
Chr1_203852420	Chr1	A	1	203852420	ACTTT	10	TCGCC	0.0346185	0.00627576	0.0244494	0.00388359	0.0179	0.014	0.0102	0.0064	0	0.0064	0	0.014	0.899177	0.816327	0.00265185	0.00400606	0.00223497	0.00557454	0.0207	0.0152	0.0096	0.0035	0	0.0035	0.1214	0.002	0.402544	0.220183	ZC3H11A	UTR3	DMS	230564	233227	232796	280	289	280
Chr1_204117128	Chr1	AGC	3	204117128	TGCAA	5	TGATT	0.000677778	0.000678652	0.00138359	0.00160003	0.0055	0.0039	0.0023	0.0027	0	0.0027	0.9271	0.002	0.505826	0.227273	0	0	0	0	0	0	0	0	0	0	1		0.5	0	SOX13	Exonic	NODMS	190098	132688	141982	7	21	7
Chr1_204265068	Chr1	GT	2	204265068	GAAGG	8	GCAAG	0.0461786	0.0302297	0.0344481	0.0345142	0.1338	0.0993	0.0647	0.0143	0.0035	0.0724	0.024	0.018	0.639675	0.433735	0.0313571	0.0373307	0.0384791	0.037595	0.1501	0.1125	0.0749	0	0.0573	0.0461	0.3415	0.028	0.441124	0.244898	PLEKHA6	Intronic	NODMS	295009	413755	394533	26	41	26
Chr1_204438893	Chr1	CA	2	204438893	TCAGG	6	CCAGA	0.00690556	0.00520405	0.00557649	0.00619067	0.0238	0.0176	0.0114	0.0095	0.0057	0.0095	0.1493	0.006	0.609985	0.384615	0.00015	0.00149595	0.000618466	0.0109825	0.0344	0.0235	0.0125	0	0	0	0.5714	0.001	0.456832	0.0714286	PIK3C2B	Intronic	NODMS	207881	216822	215375	41	30	30
Chr1_204525628	Chr1	T	1	204525628	TTTGG	14	AATTT	0.0893	0.0278	0.029344	0.0143844	0.071	0.0566	0.0422	0.0397	0.0296	0.0397	0	0.053	0.973748	0.928571	0.00382963	0.00833626	0.00290451	0.00706806	0.0295	0.0225	0.0154	0.0044	0.01	0.0044	0	0.004	0.240741	0.168224	MDM4	Intronic	DMS	71138.1	71172.9	71167.3	32	45	32
Chr1_204526467	Chr1	T	1	204526467	TTTTG	14	GAGAT	0.076924	0.035276	0.0309318	0.0212564	0.099	0.0778	0.0565	0.0476	0.0311	0.0476	0	0.052	0.8784	0.785714	0.012732	0.0231853	0.00967271	0.0157099	0.0703	0.0546	0.0389	0.0136	0.0186	0.0136	0.0006	0.011	0.269867	0.229167	MDM4	Intronic	DMS	71138.1	71172.9	71167.3	33	46	33
Chr1_204537759	Chr1	TG	2	204537759	GTACC	6	TTTGA	0.00568889	0.004319	0.00333615	0.00437179	0.0174	0.0131	0.0087	0.007	0	0.007	0.0365	0.003	0.631481	0.423077	0.000251852	0.000475	0.000606978	0.00149287	0.005	0.0035	0.002	0	0	0	0.9741	0.002	0.502037	0	MDM4	Intronic	NODMS	71138.1	71172.9	71167.3	262	273	262
Chr1_204620726	Chr1	TG	2	204620726	GTGTA	5	TACAT	0.00277778	0.00293095	0.0019553	0.00235943	0.01	0.0076	0.0053	0.0045	0.0042	0.0045	0.8934	0.005	0.491402	0.166667	0.00108889	0.00133452	0.00276088	0.00334744	0.0114	0.008	0.0047	0	0.0052	0	0.6158	0.001	0.467813	0.185185	LRRN2	Intronic	NODMS	13228.4	17201.9	16558.6	508	517	508
Chr1_205187845	Chr1	AG	2	205187845	GGAGT	5	GAGTG	0.00151818	0.0007	0.00322401	0.00219972	0.0073	0.0051	0.0029	0	0	0	0.7488	0.008	0.530303	0.142857	0.000627273	0.000136364	0.00198361	0.000787138	0.0025	0.0017	0.0009	0	0	0	0.7378	0.006	0.53168	0.166667	DSTYK	Intronic	NODMS	44743.9	46380.7	46115.7	18013	18022	18013
Chr1_205620847	Chr1	A	1	205620847	AGGTT	10	GCATT	0.0560083	0.013755	0.0294114	0.00940694	0.042	0.0326	0.0232	0.0118	0.03	0.0118	0	0.034	0.908333	0.818182	0.00326667	0.003425	0.00556901	0.00823476	0.0281	0.0199	0.0117	0	0	0	0.7798	0.002	0.525694	0.333333	ELK4	Intronic	DMS	75271.7	75530.4	75488.5	9	18	9
Chr1_205625679	Chr1	T	1	205625679	GCTTC	15	GTGAG	0.119973	0.0512797	0.0380635	0.0274753	0.1337	0.1062	0.0788	0.0613	0.0133	0.0613	0	0.086	0.955932	0.875	0.00381333	0.00874915	0.00301261	0.00796948	0.0327	0.0247	0.0167	0.0027	0.008	0.0027	0.0325	0.009	0.320339	0	ELK4	Intronic	DMS	75271.7	75530.4	75488.5	1788	1802	1788
Chr1_205718237	Chr1	T	1	205718237	TTTTC	11	AATAA	0.0434391	0.0167094	0.0268101	0.0113975	0.0509	0.0395	0.0281	0.0165	0.0225	0.0165	0	0.032	0.786189	0.619048	0.00860435	0.0118847	0.00856207	0.0176857	0.0649	0.0473	0.0296	0.0099	0.0139	0.0099	0.7612	0.005	0.479284	0.25641	NUCKS1	UTR3	DMS	878853	866978	868900	242	232	232
Chr1_206393503	Chr1	A	1	206393503	CCCTT	11	GGTAA	0.0674037	0.0126134	0.0422844	0.00875484	0.0389	0.0301	0.0214	0.0114	0	0.0114	0	0.026	0.918289	0.785714	0.00408148	0.00543402	0.00457246	0.00497111	0.0203	0.0154	0.0104	0.0051	0	0.0051	0.0751	0.005	0.387743	0.151899	SRGAP2	Intronic	DMS	36260.5	26105.3	27749.2	41	31	31
Chr1_206419225	Chr1	TC	2	206419225	CTCTG	8	CTCTC	0.0121214	0.00907778	0.0119628	0.00524336	0.0248	0.0196	0.0143	0.0093	0	0.0093	0.3329	0.007	0.560065	0.375	0.00333214	0.0010798	0.00799853	0.00169717	0.0062	0.0045	0.0028	0.0013	0	0.0013	0.169	0.005	0.585317	0.341463	SRGAP2	Intronic	NODMS	36260.5	26105.3	27749.2	147	132	132
Chr1_206731299	Chr1	GT	2	206731299	AGCCC	10	ATGTG	0.0253619	0.00907463	0.0191801	0.00830142	0.034	0.0257	0.0174	0.0034	0.0162	0.0034	0	0.012	0.812011	0.596491	0.0202	0.0217239	0.0304785	0.0281867	0.1063	0.0781	0.0499	0	0	0	0.9493	0.015	0.49538	0.222222	MAPKAPK2	Intronic	NODMS	789060	810327	806884	37	56	37
Chr1_206798968	Chr1	TG	2	206798968	ATCCA	5	CCAGT	0.000567857	0.000503922	0.00140511	0.001617	0.0054	0.0037	0.0021	0	0.0012	0	0.8718	0.001	0.509979	0.217391	0	2.45098e-05	0	0.000210246	0.0007	0.0004	0.0002	0	0	0	0.874	0.001	0.490196	0	IL19	Exonic	NODMS	793.558	636.228	661.697	38	29	29
Chr1_207063888	Chr1	GT	2	207063888	GTGGG	14	TGTTG	0.0393333	0.0205985	0.0335842	0.0255206	0.0972	0.0716	0.0461	0.0079	0.008	0.0079	0.0428	0.05	0.647619	0.533333	0.0469905	0.0228169	0.0623553	0.0309817	0.1158	0.0848	0.0538	0.0238	0.049	0.0238	0.1638	0.003	0.601465	0.441558	PFKFB2	Intronic	NODMS	137693	168006	163099	59	86	59
Chr1_207067473	Chr1	T	1	207067473	GGGAA	10	CCTTT	0.0311	0.011242	0.0202306	0.0081077	0.0356	0.0275	0.0193	0.0115	0.0016	0.0115	0	0.013	0.835179	0.581395	0.00310714	0.002803	0.0027149	0.00279286	0.0112	0.0084	0.0056	0.0013	0	0.0013	0.612	0.006	0.531429	0.238095	PFKFB2	Intronic	DMS	137693	168006	163099	25	16	16
Chr1_207068095	Chr1	GT	2	207068095	GTTGA	11	CTGTG	0.0136778	0.00952959	0.0131112	0.00960486	0.0383	0.0287	0.0191	0.0037	0.0088	0.0037	0.2077	0.012	0.579365	0.342857	0.140585	0.171661	0.128642	0.163141	0.6611	0.4979	0.3348	0.1453	0	0.1453	0.4497	0.184	0.452381	0.126582	PFKFB2	Intronic	NODMS	137693	168006	163099	67	46	46
Chr1_207131518	Chr1	TTC	3	207131518	TTTTG	5	TTTCA	0.002125	0.00312371	0.00297449	0.0116666	0.0381	0.0265	0.0148	0.0062	0	0.0062	0.4258	0.002	0.549521	0.34375	0	5.7732e-05	0	0.000402014	0.0013	0.0009	0.0005	0	0	0	0.8683	0.001	0.489691	0	C4BPA	Intronic	NODMS	60981.6	95330.5	89770.1	27	13	13
Chr1_207505842	Chr1	A	1	207505842	AAAAG	10	GTATG	0.0346391	0.0208895	0.0216489	0.0196195	0.0797	0.0601	0.0405	0.0322	0.0255	0.0322	0.0013	0.019	0.719161	0.452381	0.00196957	0.00176744	0.00280457	0.00235068	0.0088	0.0065	0.0041	0.0017	0.002	0.0017	0.7021	0.002	0.473964	0.333333	CR1	Intronic	DMS	7393.01	3499.76	4130	61	52	52
Chr1_207527202	Chr1	CA	2	207527202	TGTGG	7	CCTTC	0.0180036	0.00801538	0.0178755	0.00410866	0.0203	0.0162	0.0121	0.013	0.0117	0.0065	0.0066	0.014	0.667582	0.488889	0.0209643	0.0232731	0.036792	0.037818	0.1367	0.0989	0.0611	0	0.0002	0.0553	0.9845	0.002	0.501202	0.219178	CR1	Intronic	NODMS	7393.01	3499.76	4130	79	92	79
Chr1_207533283	Chr1	T	1	207533283	GGAAG	12	CATAA	0.0672407	0.0237483	0.0228492	0.0111043	0.0571	0.046	0.0349	0.0222	0.0217	0.0222	0	0.036	0.977863	0.806452	0.00615926	0.00633908	0.00786371	0.00546768	0.0227	0.0173	0.0118	0.0063	0.0047	0.0063	0.1995	0.002	0.41805	0.295082	CR1	Intronic	DMS	7393.01	3499.76	4130	125	114	114
Chr1_207545757	Chr1	CA	2	207545757	TGTGG	7	CCTTC	0.0201107	0.00850096	0.0186093	0.00467515	0.0225	0.0179	0.0132	0.0106	0.011	0.0099	0.0011	0.011	0.701408	0.447368	0.0210821	0.0247808	0.037002	0.0393418	0.1428	0.1035	0.0641	0	0.0007	0.0585	0.9933	0.035	0.500515	0.184615	CR1	Intronic	NODMS	7393.01	3499.76	4130	3177	3190	3177
Chr1_207551838	Chr1	T	1	207551838	GGAAG	12	CATAA	0.070064	0.022592	0.0274451	0.0105898	0.0544	0.0438	0.0332	0.029	0.004	0.029	0	0.036	0.981136	0.872727	0.00532	0.0065625	0.00586113	0.00539472	0.0227	0.0174	0.012	0.003	0.0278	0.003	0.0941	0.007	0.39	0.137931	CR1	Intronic	DMS	7393.01	3499.76	4130	9258	9269	9258
Chr1_207564325	Chr1	AC	2	207564325	GAAAG	10	CTTCA	0.0376593	0.0340567	0.0310878	0.033274	0.1339	0.1006	0.0673	0.0056	0.0133	0.0505	0.318	0.01	0.5625	0.382609	0.00406667	0.00251827	0.00830279	0.00842229	0.0278	0.0194	0.0109	0.0321	0.0013	0	0.0847	0.002	0.607906	0.391304	CR1	Intronic	NODMS	7393.01	3499.76	4130	91	110	91
Chr1_207568933	Chr1	T	1	207568933	GGAAG	12	CATAA	0.0672346	0.0220318	0.0264572	0.0110101	0.0551	0.0441	0.033	0.0213	0.004	0.0213	0	0.04	0.961976	0.872727	0.00591154	0.0065125	0.0063366	0.0065514	0.0262	0.0196	0.0131	0.0039	0	0.0039	0.3143	0.004	0.434878	0.266667	CR1	Intronic	DMS	7393.01	3499.76	4130	125	114	114
Chr1_207580486	Chr1	T	1	207580486	TTTTC	14	CTTCT	0.0953179	0.0446265	0.0406321	0.0163669	0.0937	0.0774	0.061	0.0551	0.0459	0.0557	0	0.064	0.950455	0.813559	0.016575	0.0235255	0.0117828	0.010843	0.0561	0.0452	0.0344	0.0214	0.0175	0.0324	0	0.016	0.229867	0.135593	CR1	Intronic	DMS	7393.01	3499.76	4130	24	11	11
Chr1_207622883	Chr1	A	1	207622883	TCTTT	12	GCATT	0.0832615	0.0273054	0.0353665	0.0101227	0.0577	0.0476	0.0374	0.0283	0.0284	0.0283	0	0.04	0.991164	0.912281	0.00278077	0.00506622	0.00262048	0.00311397	0.0144	0.0113	0.0082	0.0126	0.0112	0.0126	0.0011	0.003	0.283784	0.212766	CR1	Intronic	DMS	7393.01	3499.76	4130	109	98	98
Chr1_207655287	Chr1	T	1	207655287	AATTC	16	AATTC	0.115072	0.0474355	0.0474886	0.0119404	0.0833	0.0713	0.0594	0.0561	0.0419	0.0561	0	0.07	0.934194	0.875	0.002064	0.00408226	0.00234945	0.00324323	0.0138	0.0106	0.0073	0.0021	0.006	0.0021	0.0011	0.002	0.275161	0.227848	CR1L	Intronic	NODMS	876.032	591.539	637.592	9957	9972	9957
Chr1_207697975	Chr1	AC	2	207697975	GACAG	10	AATCA	0.0126643	0.00911386	0.0127508	0.00579332	0.0265	0.0207	0.0149	0.0165	0.0082	0.0034	0.7296	0.027	0.521393	0.30303	0.0635393	0.0539584	0.075443	0.0661807	0.2525	0.1863	0.1201	0.004	0.0871	0.0899	0.3105	0.003	0.562765	0.380952	CR1L	Intronic	NODMS	876.032	591.539	637.592	102	121	102
Chr1_207715295	Chr1	T	1	207715295	ACCAC	10	CTTTA	0.0251714	0.0138288	0.0164005	0.00971589	0.043	0.0333	0.0235	0.0172	0.0163	0.0176	0.0023	0.026	0.687843	0.478261	0.00204643	0.00287788	0.00131895	0.00420268	0.0155	0.0113	0.0071	0.001	0.0033	0.0035	0.5221	0.004	0.460508	0.0408163	CR1L	Intronic	DMS	876.032	591.539	637.592	2168	2159	2159
Chr1_207785777	Chr1	T	1	207785777	CTATC	14	AAAAA	0.245204	0.249764	0.038134	0.0360352	0.3579	0.3218	0.2858	0.2932	0.2658	0.2932	0.5205	0.239	0.456522	0.231579	0	0	0	0	0	0	0	0	0	0	1		0.5	0	CD46	Intronic	NODMS	1.08821e+06	1.41662e+06	1.36346e+06	95	108	95
Chr1_207889755	Chr1	A	1	207889755	AACAG	12	CTGCT	0.0642393	0.0132545	0.0324228	0.0123675	0.0504	0.038	0.0256	0.0081	0.0064	0.0081	0	0.029	0.953102	0.813559	0.0179607	0.0421515	0.0118454	0.0248958	0.1168	0.0919	0.067	0.0547	0.0737	0.0547	0	0.037	0.20653	0	CD34	Intronic	NODMS	82564.4	78906	79498.2	134	145	134
Chr1_209618074	Chr1	GA	2	209618074	GAGAG	5	ATGAG	0	0.000520833	0	0.00170081	0.0056	0.0039	0.0022	0	0.0051	0	0.4994	0.001	0.451389	0	0.000157143	0.000120833	0.000702764	0.00101816	0.0032	0.0022	0.0011	0	0	0	0.8183	0.001	0.516534	0.0869565	LAMB3	Intronic	NODMS	1.40001e+06	1.06512e+06	1.11934e+06	26	35	26
Chr1_209706056	Chr1	CA	2	209706056	ACATG	5	GACAC	0	0.000154237	0	0.00117464	0.0037	0.0025	0.0013	0	0	0	0.9156	0.001	0.491525	0	0	7.11864e-05	0	0.000380477	0.0012	0.0008	0.0005	0	0.002	0	0.8322	0.001	0.483051	0	LOC101930114	ncRNA_Intronic	NODMS				17973	17964	17964
Chr1_209707163	Chr1	A	1	209707163	AGAAG	11	TGCCA	0.0703714	0.0421467	0.028857	0.0303475	0.1332	0.1028	0.0725	0.0787	0.0211	0.0787	0.0001	0.052	0.746429	0.518519	0.00233214	0.00286	0.00299786	0.00304488	0.012	0.0089	0.0059	0.0019	0.0032	0.0019	0.2951	0.001	0.434325	0.254902	LOC101930114	ncRNA_Intronic	DMS				16866	16856	16856
Chr1_210233984	Chr1	T	1	210233984	CTTGG	10	AAAAA	0.132024	0.134375	0.0578603	0.0847378	0.3886	0.3039	0.2191	0.0605	0.1345	0.0605	0.9468	0.185	0.495493	0.172414	0.00568	0.00587746	0.0112853	0.0136643	0.0469	0.0332	0.0195	0.0224	0	0.0224	0.1942	0.003	0.587606	0.433333	SERTAD4-AS1	ncRNA_Exonic	NODMS	23785.6	25310.5	25063.7	137	128	128
Chr1_210233994	Chr1	A	1	210233994	TTTTT	12	GGATA	0.0387522	0.0188982	0.0270331	0.0147743	0.0632	0.0484	0.0337	0.0336	0.0185	0.0336	0.0008	0.021	0.741419	0.590164	0.0415087	0.0504105	0.0272921	0.0341754	0.1529	0.1188	0.0846	0.0311	0.037	0.0311	0.3719	0.055	0.435927	0.222222	SERTAD4-AS1	ncRNA_Exonic	NODMS	23785.6	25310.5	25063.7	127	116	116
Chr1_210237921	Chr1	T	1	210237921	TCTTG	14	CTTTT	0.183641	0.0562012	0.041239	0.023011	0.1252	0.1022	0.0792	0.0867	0.0469	0.0867	0	0.106	0.99729	0.981132	0.000740741	0.00531341	0.00108603	0.00630537	0.0242	0.0179	0.0116	0.0012	0.0031	0.0012	0	0.003	0.163957	0.0481928	SERTAD4	Intronic	NODMS	23115.7	17684	18563.3	22	9	9
Chr1_210241534	Chr1	T	1	210241534	TTTTC	14	GGTTT	0.0989393	0.0533198	0.0280589	0.0199798	0.1133	0.0933	0.0733	0.0667	0.0334	0.0667	0	0.079	0.900298	0.8	0.00850357	0.0115792	0.0107184	0.0135532	0.0522	0.0387	0.0251	0.0211	0.0253	0.0211	0.2073	0.002	0.421503	0.290323	SERTAD4	Intronic	DMS	23115.7	17684	18563.3	23	10	10
Chr1_210362834	Chr1	T	1	210362834	AAGAC	11	GGTCA	0.0714421	0.0267452	0.0278882	0.0162468	0.0755	0.0592	0.043	0.0283	0.0052	0.0283	0	0.058	0.912401	0.823529	0.00215789	0.00313151	0.00258524	0.00299725	0.0121	0.0091	0.0061	0	0.0078	0	0.2081	0.001	0.405912	0.246914	HHAT	Intronic	DMS	17456.1	18281.6	18148	24633	24623	24623
Chr1_210919945	Chr1	AC	2	210919945	CCCAA	5	CAGCA	0.000425	0.000501942	0.000742402	0.000884931	0.0032	0.0023	0.0014	0.0007	0	0	0.7236	0.002	0.478155	0.0526316	5.35714e-05	0.000116505	0.000193616	0.000367911	0.0012	0.0009	0.0005	0	0.0009	0	0.6676	0.001	0.473474	0	KCNH1	Exonic	NODMS	581.203	564.597	567.285	124	115	115
Chr1_211107382	Chr1	A	1	211107382	CTGTT	14	GGGAA	0.193552	0.110401	0.0519977	0.0347724	0.2147	0.1799	0.1452	0.0607	0.0833	0.0607	0	0.149	0.907212	0.779661	0.000788889	0.00178737	0.00135328	0.00450476	0.0153	0.0108	0.0063	0.0027	0	0.0027	0.2339	0.001	0.424756	0.194444	KCNH1	Intronic	NODMS	581.203	564.597	567.285	186151	186164	186151
Chr1_211207869	Chr1	AGC	3	211207869	CAAGA	5	AACAG	0.00154706	0.00162037	0.00358151	0.00424663	0.0144	0.0101	0.0059	0.0044	0	0.0044	0.957	0.007	0.504357	0.181818	0	0	0	0	0	0	0	0	0	0	1		0.5	0	KCNH1;RCOR3	Intergenic	NODMS				51407	51393	51393
Chr1_211274093	Chr1	T	1	211274093	TTGGC	10	ACCCT	0.1079	0.0988184	0.0131397	0.0131911	0.1384	0.1252	0.112	0.1024	0.1034	0.1024	0.0088	0.105	0.672414	0.530612	4e-05	0.000225287	0.000195959	0.00095282	0.0031	0.0021	0.0012	0	0	0	0.8095	0.002	0.484138	0	RCOR3	Intronic	DMS	64070.4	71410.9	70222.6	116	107	107
Chr1_211418016	Chr1	A	1	211418016	AACTT	11	GAAAA	0.028915	0.0113667	0.0221397	0.00970262	0.0405	0.0308	0.0211	0.0303	0.0098	0.0303	0	0.011	0.813889	0.610169	0.032025	0.0474093	0.023073	0.0252766	0.1232	0.098	0.0727	0.0216	0.0541	0.0216	0.0232	0.057	0.327315	0.0909091	LINC00467	ncRNA_Intronic	NODMS	58331.6	36816.4	40299.3	8194	8184	8184
Chr1_211783511	Chr1	AC	2	211783511	AAGGT	5	GTAAT	0.00103214	0.000701923	0.00223751	0.00168363	0.0058	0.0041	0.0024	0	0.0025	0.0027	0.7553	0.003	0.519231	0.238095	6.07143e-05	0.000158654	0.000315481	0.000690542	0.0022	0.0015	0.0008	0	0	0	0.7915	0.001	0.483688	0.0555556	LPGAT1	Intronic	NODMS	250712	237613	239734	9	18	9
Chr1_211968712	Chr1	A	1	211968712	CTGGG	14	GAGAT	0.165907	0.0803092	0.0407404	0.0232556	0.1501	0.1268	0.1036	0.0945	0.0394	0.0945	0	0.113	0.959562	0.847458	0.000840741	0.00189592	0.00133452	0.00222641	0.0086	0.0063	0.0041	0.0022	0.0073	0.0022	0.0187	0.002	0.351852	0.0869565	INTS7	Intronic	DMS	162420	159065	159608	5	18	5
Chr1_211981239	Chr1	AC	2	211981239	TACAA	5	ATATA	0.00244286	0.00128252	0.00451446	0.0021018	0.0076	0.0055	0.0034	0	0	0.0061	0.6272	0.007	0.529993	0.242424	0.000171429	0.000228155	0.000890769	0.000991167	0.0032	0.0022	0.0012	0	0	0.003	0.864	0.001	0.489424	0.0571429	INTS7	Intronic	NODMS	162420	159065	159608	49	58	49
Chr1_212021218	Chr1	A	1	212021218	TATGG	10	GCACA	0.0339	0.0161673	0.0162587	0.00868849	0.0422	0.0335	0.0249	0.0129	0.0183	0.0292	0	0.027	0.835508	0.638298	0.00347143	0.00361058	0.00244524	0.00463789	0.0175	0.0129	0.0082	0.0015	0.0052	0.0033	0.5477	0.002	0.537088	0.362069	INTS7	Intronic	DMS	162420	159065	159608	6	15	6
Chr1_212044602	Chr1	A	1	212044602	GTCTG	16	TTGTG	0.166	0.0286394	0.067709	0.0110302	0.0617	0.0507	0.0397	0.0432	0.0202	0.0432	0	0.058	0.99872	0.977778	0.00372727	0.00776479	0.00581207	0.00654848	0.0274	0.0209	0.0143	0.0011	0.0248	0.0011	0.0001	0.002	0.228233	0.164948	DTL	Intronic	DMS	162977	114372	122240	57	42	42
Chr1_212078025	Chr1	T	1	212078025	TGTTG	10	CCTAA	0.1152	0.0956943	0.0185466	0.0176798	0.1487	0.1311	0.1134	0.1046	0.0963	0.1046	0	0.11	0.851756	0.769231	0	0.000272727	0	0.000933801	0.0031	0.0021	0.0012	0	0	0	0.5108	0.001	0.454545	0	DTL	Intronic	DMS	162977	114372	122240	147	138	138
Chr1_212347542	Chr1	T	1	212347542	AAGTC	14	GAGAC	0.148224	0.0643639	0.0300266	0.0217585	0.1296	0.1079	0.0861	0.0469	0.0595	0.0469	0	0.091	0.991475	0.909091	0.000592	0.00324262	0.00108662	0.00323898	0.013	0.0097	0.0065	0.0134	0.0045	0.0134	0.0002	0.001	0.246557	0.166667	PPP2R5A	Intronic	NODMS	501110	480801	484089	136	149	136
Chr1_212357317	Chr1	T	1	212357317	TTTTC	13	ATATC	0.0877615	0.0289244	0.0339766	0.0141922	0.0715	0.0573	0.0431	0.0503	0.0048	0.0503	0	0.053	0.937179	0.88	0.00540769	0.00699778	0.00693907	0.00751073	0.0295	0.022	0.0145	0.0178	0.0016	0.0178	0.1295	0.002	0.402137	0.27027	PPP2R5A	Intronic	DMS	501110	480801	484089	33	45	33
Chr1_212796500	Chr1	T	1	212796500	TATTC	13	CAGGC	0.0701	0.026902	0.0358551	0.0157891	0.0743	0.0585	0.0427	0.0239	0.0403	0.0239	0	0.052	0.853355	0.692308	0.0136643	0.0266212	0.0114517	0.0199119	0.0864	0.0664	0.0465	0.0231	0.0031	0.0231	0.0019	0.019	0.30772	0.141414	TATDN3	Intronic	DMS	73870.9	54196.4	57381.3	16	4	4
Chr1_212796739	Chr1	T	1	212796739	ATTCC	10	CTTTG	0.0347077	0.0266621	0.0289928	0.0223006	0.0936	0.0713	0.049	0.0192	0.0286	0.0192	0.209	0.01	0.612069	0.38806	0.00363077	0.00265172	0.00354018	0.00321592	0.0123	0.0091	0.0059	0	0.0048	0	0.2878	0.003	0.594828	0.380952	TATDN3	Intronic	NODMS	73870.9	54196.4	57381.3	149	158	149
Chr1_212835836	Chr1	A	1	212835836	ATCTC	17	TCCTA	0.173376	0.0430625	0.0501983	0.0177675	0.0964	0.0786	0.0608	0.0682	0.0485	0.0682	0	0.079	0.998125	0.980392	0.001196	0.00539687	0.00155215	0.00467476	0.0194	0.0147	0.0101	0	0.0044	0	0	0.002	0.1975	0.15	SPATA45	Intronic	DMS	1076.6	1550.16	1473.5	36	20	20
Chr1_212888675	Chr1	TTG	3	212888675	TTTAT	5	TTTTG	0	0.000251163	0	0.0011825	0.0038	0.0026	0.0014	0	0	0	0.6542	0.001	0.47093	0	0.149208	0.141193	0.0554116	0.061177	0.3247	0.2635	0.2024	0.1385	0.205	0.1385	0.4181	0.101	0.552549	0.422018	FLVCR1	Intronic	NODMS	87752.4	113097	108995	81	95	81
Chr1_212961068	Chr1	CT	2	212961068	AGCAC	5	GGTGG	0.0025	0.00112716	0.00523674	0.00243513	0.0084	0.006	0.0036	0	0	0	0.5675	0.006	0.539184	0.235294	0	4.93827e-05	0	0.000441692	0.0014	0.0009	0.0005	0	0	0	0.9282	0.001	0.493827	0	VASH2	Intronic	NODMS	5837.3	7916.48	7579.91	97	88	88
Chr1_213167845	Chr1	T	1	213167845	CAGAC	10	AGGAG	0.0299393	0.0140692	0.0161512	0.00718922	0.0356	0.0284	0.0213	0.015	0.0158	0.0234	0	0.014	0.807521	0.485981	0.004775	0.0029875	0.00640533	0.00284219	0.0115	0.0087	0.0058	0.0047	0.0034	0.0065	0.1526	0.003	0.588255	0.376471	RPS6KC1	Intronic	DMS	57716.3	57419.5	57467.5	12	3	3
Chr1_214383321	Chr1	TC	2	214383321	CATCA	5	TATAA	0.00251786	0.00164615	0.00220439	0.00197785	0.0076	0.0056	0.0036	0.0021	0.0035	0	0.0351	0.002	0.629979	0.414634	0.000721429	0.000445192	0.00209563	0.00107013	0.0037	0.0026	0.0015	0.0003	0	0	0.574	0.004	0.534684	0.125	PTPN14	Exonic	NODMS	28714.4	22878.4	23823.1	11	20	11
Chr1_214383705	Chr1	CCT	3	214383705	TGGAG	6	CACTC	0.00490714	0.00343333	0.00412656	0.00359611	0.0142	0.0106	0.007	0.0039	0	0.0039	0.0997	0.004	0.602493	0.404762	0.000182143	0	0.000946442	0	0	0	0	0	0	0	0.7742	0.001	0.517857	0.0689655	PTPN14	Exonic	NODMS	28714.4	22878.4	23823.1	395	412	395
Chr1_214619326	Chr1	TG	2	214619326	CTTTT	7	CTGAG	0.00579167	0.00414048	0.00485514	0.0043739	0.0173	0.0129	0.0085	0.0035	0	0.0035	0.1355	0.006	0.600198	0.4	7.08333e-05	0.000590476	0.000339705	0.00152586	0.0052	0.0036	0.0021	0	0	0	0.3732	0.002	0.440228	0	CENPF	Intronic	NODMS	153697	147021	148102	106	119	106
Chr1_214630674	Chr1	TC	2	214630674	CCGTG	7	CTTAA	0.00718462	0.00474167	0.00567265	0.00438712	0.0179	0.0135	0.0091	0.0063	0.0005	0.0063	0.0244	0.006	0.644231	0.453333	0.000873077	0.000488542	0.00157713	0.00148695	0.0049	0.0035	0.002	0.0032	0.0005	0.0032	0.478	0.003	0.545473	0.27027	CENPF	Intronic	NODMS	153697	147021	148102	12	25	12
Chr1_214651946	Chr1	T	1	214651946	AAGGC	12	CCAAA	0.105981	0.0270211	0.0334586	0.0119417	0.0628	0.0509	0.039	0.0183	0.0131	0.0183	0	0.051	0.987914	0.981132	0.00345556	0.0153242	0.00560353	0.0223261	0.0823	0.06	0.0377	0.0017	0.0127	0.0017	0	0.003	0.155556	0.137931	CENPF	Intronic	DMS	153697	147021	148102	60	71	60
Chr1_215171902	Chr1	TC	2	215171902	TAATT	7	TTTGT	0.00600667	0.00350781	0.00945829	0.004367	0.0166	0.0122	0.0079	0.0039	0.0018	0.0039	0.6846	0.006	0.533854	0.352941	0.0033	0.000775	0.00974454	0.00188704	0.0064	0.0045	0.0027	0	0	0	0.6392	0.002	0.539062	0.296296	KCNK2	Intronic	NODMS	2564.32	1725.92	1861.64	94	81	81
Chr1_215171920	Chr1	TC	2	215171920	CTTTG	11	CCCCC	0.244224	0.233483	0.0533848	0.0766974	0.4636	0.3869	0.3102	0.2843	0.2781	0.2843	0.3538	0.282	0.572021	0.333333	0.000205882	6.66667e-05	0.000823529	0.000330759	0.0011	0.0007	0.0004	0	0	0	0.9458	0.003	0.505279	0.111111	KCNK2	Intronic	NODMS	2564.32	1725.92	1861.64	76	55	55
Chr1_215171957	Chr1	AT	2	215171957	TATAC	6	ACACA	0.0160192	0.00828936	0.0191325	0.00626453	0.0271	0.0208	0.0146	0.0059	0.0086	0.0059	0.0393	0.013	0.632365	0.421053	0.00627692	0.00175638	0.0134721	0.00224928	0.0085	0.0063	0.004	0.002	0	0.002	0.1698	0.005	0.588175	0.324324	KCNK2	Intronic	NODMS	2564.32	1725.92	1861.64	39	28	28
Chr1_215576063	Chr1	T	1	215576063	GTTTG	11	CCTTG	0.0819192	0.0262	0.028199	0.0143631	0.0693	0.0549	0.0406	0.0275	0	0.0275	0	0.041	0.967624	0.857143	0.00229615	0.00589241	0.00236163	0.00431652	0.0188	0.0145	0.0102	0.0055	0	0.0055	0	0.004	0.223223	0.101266	KCTD3	Intronic	DMS	372960	294293	307028	89	99	89
Chr1_215595530	Chr1	T	1	215595530	ATGTA	10	CCTTG	0.0394643	0.0149137	0.0219679	0.00871935	0.0411	0.0324	0.0236	0.0051	0.0197	0.0051	0	0.029	0.854699	0.705882	0.002075	0.00322105	0.00265943	0.0031796	0.0128	0.0096	0.0064	0.0026	0.0049	0.0026	0.0663	0.002	0.385526	0.206186	KCTD3	Intronic	DMS	372960	294293	307028	59	68	59
Chr1_215680406	Chr1	T	1	215680406	TGTTG	12	GAAAC	0.166963	0.0927524	0.0379209	0.0174364	0.1451	0.1276	0.1102	0.1098	0.0698	0.1098	0	0.118	0.983025	0.877193	0.000822222	0.000516667	0.00366185	0.00128042	0.0044	0.0031	0.0018	0	0	0	0.5317	0.002	0.459877	0.05	USH2A	Intronic	DMS	283.751	291.922	290.599	30	41	30
Chr1_215741541	Chr1	A	1	215741541	CCTTG	12	TTGAG	0.0418917	0.0160926	0.0272501	0.0114374	0.0504	0.039	0.0275	0.0255	0.0233	0.0255	0	0.026	0.843364	0.692308	0.00821667	0.00528889	0.00752106	0.0039113	0.017	0.0131	0.0092	0.0023	0.0097	0.0023	0.1817	0.006	0.590021	0.411765	USH2A	Intronic	DMS	283.751	291.922	290.599	4	15	4
Chr1_215758559	Chr1	AC	2	215758559	TGTTT	7	ATACT	0.0176536	0.00631633	0.0211747	0.00519921	0.0219	0.0167	0.0115	0.0066	0	0.0066	0.0001	0.01	0.748907	0.53125	0.00158929	0.000409184	0.00321995	0.00134969	0.0045	0.0031	0.0018	0	0.0005	0	0.122	0.002	0.596028	0.409091	USH2A	Intronic	NODMS	283.751	291.922	290.599	35	22	22
Chr1_215758580	Chr1	T	1	215758580	ACTTC	12	ACCTG	0.0741192	0.0272146	0.0307562	0.0140268	0.0693	0.0553	0.0412	0.0301	0.0052	0.0301	0	0.048	0.931891	0.830189	0.00367692	0.00528229	0.00279	0.00383775	0.0168	0.013	0.0091	0.0018	0.0017	0.0018	0.0616	0.004	0.380208	0.193548	USH2A	Intronic	DMS	283.751	291.922	290.599	14	3	3
Chr1_215786894	Chr1	GA	2	215786894	GGGGT	5	GGGGT	0.00812	0.00504778	0.0133695	0.00506707	0.0202	0.0152	0.0101	0.0029	0	0.0029	0.7244	0.014	0.523111	0.30303	0.000484	0.000217778	0.00148692	0.0010045	0.0032	0.0022	0.0012	0	0	0	0.6158	0.002	0.532889	0.1875	USH2A	Intronic	NODMS	283.751	291.922	290.599	20	29	20
Chr1_215846084	Chr1	A	1	215846084	AGGGG	10	TTCTA	0.0403063	0.0141538	0.0289935	0.0149864	0.0591	0.0441	0.0291	0.044	0.0163	0.044	0.0001	0.02	0.808654	0.611111	0.00179375	0.00213385	0.00253093	0.0034353	0.0124	0.009	0.0056	0	0	0	0.5027	0.001	0.445673	0.214286	USH2A	Intronic	DMS	283.751	291.922	290.599	51	60	51
Chr1_215998786	Chr1	T	1	215998786	TTGAC	12	AAGTG	0.0717524	0.0250324	0.0387166	0.0154206	0.0713	0.0559	0.0405	0.0333	0.027	0.0333	0	0.035	0.901408	0.666667	0.00189048	0.00297042	0.00284787	0.0033464	0.013	0.0097	0.0063	0.0024	0	0.0024	0.1106	0.001	0.384977	0.207792	USH2A	Intronic	DMS	283.751	291.922	290.599	100	89	89
Chr1_216048719	Chr1	TG	2	216048719	ATATC	5	TCTAT	0.000368	0.00135	0.0012796	0.00414743	0.0138	0.0096	0.0055	0	0	0	0.2237	0.001	0.420435	0.0888889	0.000188	9.8913e-05	0.000921008	0.00094357	0.0029	0.002	0.001	0	0	0	0.8263	0.001	0.514348	0.0740741	USH2A	Intronic	NODMS	283.751	291.922	290.599	72	81	72
Chr1_216048735	Chr1	AG	2	216048735	CTATA	5	ACAAA	0.0013125	0.00139762	0.00263981	0.00335325	0.0115	0.0081	0.0048	0	0.0039	0	0.9912	0.004	0.499256	0.25	0.00150417	0.000220238	0.00613171	0.00117238	0.0037	0.0026	0.0014	0	0	0	0.7145	0.005	0.524554	0.142857	USH2A	Intronic	NODMS	283.751	291.922	290.599	88	97	88
Chr1_216072847	Chr1	TG	2	216072847	ATGCA	6	CACAT	0.0107964	0.00390291	0.0157067	0.00381304	0.0153	0.0115	0.0077	0.0082	0.0052	0.0075	0.0203	0.005	0.643377	0.450704	0.000332143	0.000150485	0.000913804	0.000641732	0.0021	0.0014	0.0008	0	0	0	0.5332	0.001	0.538488	0.166667	LOC102723833	ncRNA_Intronic	NODMS				247	258	247
Chr1_216190379	Chr1	AAAG	4	216190379	GCAAA	6	ATAAT	0.006475	0.00219054	0.0166013	0.01175	0.0374	0.0257	0.0139	0.0033	0.0021	0.0033	0.8825	0.012	0.511824	0.210526	0	0.00151486	0	0.0117914	0.0369	0.0251	0.0133	0	0	0	0.8	0.001	0.47973	0	USH2A	Intronic	NODMS	283.751	291.922	290.599	12	35	12
Chr1_216321844	Chr1	T	1	216321844	TACTA	10	AGATT	0.0206923	0.0099619	0.0187935	0.00716373	0.0315	0.0243	0.0171	0.0151	0.013	0.0151	0.0016	0.016	0.705128	0.538462	0.00573462	0.00374286	0.00603916	0.00324779	0.0135	0.0102	0.007	0.0027	0.0026	0.0027	0.1919	0.003	0.584936	0.404762	USH2A	Intronic	DMS	283.751	291.922	290.599	38	29	29
Chr1_217614331	Chr1	T	1	217614331	GATGA	10	AATCA	0.0278933	0.0087209	0.0220731	0.00736005	0.0308	0.0234	0.0161	0.0067	0	0.0067	0.0001	0.017	0.828856	0.545455	0.0026	0.00266119	0.00304718	0.00366431	0.0137	0.01	0.0063	0.0033	0	0.0033	0.9093	0.002	0.509453	0.301887	GPATCH2	Intronic	DMS	39550.5	44094.9	43359.2	129	138	129
Chr1_218510075	Chr1	T	1	218510075	TTCAC	14	AAACA	0.121452	0.0425309	0.0381108	0.0164524	0.0919	0.0754	0.059	0.0571	0.0424	0.0571	0	0.062	0.964563	0.813559	0.00508889	0.0101284	0.00791058	0.0113146	0.0441	0.0328	0.0214	0.0026	0.0041	0.0026	0.0007	0.002	0.28075	0.243478	MIR548F3	ncRNA_Intronic	DMS	0	109.085	91.4263	107996160	107996173	107996160
Chr1_219210733	Chr1	AC	2	219210733	GTAAA	5	AGTTG	0.00135714	0.000746753	0.00270512	0.00202674	0.0068	0.0048	0.0028	0	0	0	0.4487	0.001	0.554113	0.277778	0.000280952	0.000255844	0.00125646	0.00130349	0.0042	0.0029	0.0016	0	0	0	0.9551	0.006	0.50402	0	LYPLAL1	Intronic	NODMS	124533	122493	122824	86	95	86
Chr1_219973204	Chr1	GA	2	219973204	ATCTG	5	CATAA	0.000425	0.000726923	0.000861322	0.00151583	0.0053	0.0038	0.0022	0	0.001	0.0112	0.4325	0.001	0.45158	0.190476	7.14286e-05	0.000110577	0.000290144	0.000541884	0.0017	0.0012	0.0007	0	0	0	0.863	0.002	0.510646	0	EPRS	Intronic	NODMS	830434	767933	778050	33	24	24
Chr1_220096084	Chr1	T	1	220096084	ATATC	12	AAAAC	0.0695393	0.0209436	0.0344223	0.0110386	0.0541	0.043	0.032	0.0261	0.004	0.0261	0	0.037	0.923632	0.867925	0.00409286	0.00513723	0.00740299	0.00356618	0.0158	0.0123	0.0087	0.0118	0.006	0.0118	0.0008	0.003	0.291223	0.168421	IARS2	Intronic	DMS	946035	841698	858588	19	8	8
Chr1_220110770	Chr1	T	1	220110770	TGGTG	11	AAAGT	0.0640263	0.0165494	0.0353004	0.0108486	0.0491	0.0382	0.0274	0.0091	0.0134	0.0091	0	0.032	0.926576	0.697674	0.00318421	0.00538272	0.00400096	0.00516493	0.0209	0.0157	0.0105	0.003	0	0.003	0.0689	0.001	0.365497	0.209302	IARS2	Intronic	DMS	946035	841698	858588	15	5	5
Chr1_220182179	Chr1	A	1	220182179	TAGTT	11	GAAGA	0.0457704	0.0202141	0.0240064	0.0115863	0.055	0.0434	0.0318	0.0227	0.0028	0.0227	0	0.034	0.823068	0.666667	0.00434074	0.00374674	0.004212	0.00375692	0.015	0.0113	0.0075	0.0052	0.0009	0.0052	0.5919	0.002	0.534018	0.38	RAB3GAP2	Intronic	DMS	76265.1	95978.6	92787.3	77	67	67
Chr1_220196403	Chr1	A	1	220196403	CTAAT	12	GTGAT	0.131311	0.0405921	0.0489461	0.027879	0.1242	0.0964	0.0685	0.0079	0.0623	0.0079	0	0.103	0.930377	0.816327	0.00217857	0.00442584	0.00257964	0.00410619	0.0167	0.0126	0.0085	0.0063	0.0073	0.0063	0.005	0.001	0.323836	0.252252	RAB3GAP2	Intronic	DMS	76265.1	95978.6	92787.3	5	16	5
Chr1_220206019	Chr1	A	1	220206019	GAAAT	11	GTTCT	0.0479038	0.0198566	0.028209	0.0114872	0.0543	0.0428	0.0313	0.0119	0.0058	0.0119	0	0.038	0.82906	0.697674	0.00371154	0.0038697	0.00426807	0.00304941	0.013	0.01	0.0069	0.0059	0.0012	0.0059	0.4344	0.001	0.450078	0.301587	RAB3GAP2	Intronic	DMS	76265.1	95978.6	92787.3	13	23	13
Chr1_220254714	Chr1	T	1	220254714	TTTTC	11	CATTT	0.0446731	0.0202614	0.0284864	0.0101686	0.0508	0.0406	0.0304	0.0386	0.0397	0.0386	0	0.041	0.796571	0.631579	0.0231385	0.0256036	0.0187293	0.0173846	0.0778	0.0604	0.043	0.0028	0.0331	0.0028	0.4095	0.014	0.446247	0.27451	RAB3GAP2	Intronic	DMS	76265.1	95978.6	92787.3	17508	17498	17498
Chr1_220616020	Chr1	A	1	220616020	TTTTT	10	TCGTT	0.008952	0.00312584	0.0230094	0.0154817	0.0496	0.0341	0.0186	0	0	0	0.0046	0.003	0.685843	0.54902	0.067212	0.0909393	0.0332106	0.0195388	0.1496	0.13	0.1105	0.1362	0.098	0.1362	0	0.089	0.210112	0.122449	MARK1	Intronic	DMS	9409.17	19701.5	18035.3	25	34	25
Chr1_220635324	Chr1	T	1	220635324	CAAAC	18	GCTTT	0.188204	0.0688338	0.0414895	0.0241924	0.1414	0.1172	0.093	0.0773	0.047	0.0773	0	0.112	0.99493	0.925926	0.000656	0.00283099	0.000991193	0.00381212	0.0143	0.0105	0.0066	0.0012	0.0021	0.0012	0.0025	0.002	0.296056	0.0967742	MARK1	Intronic	NODMS	9409.17	19701.5	18035.3	51	34	34
Chr1_220805187	Chr1	TG	2	220805187	TGCTC	5	TCCAG	0.00215	0.00209804	0.00166937	0.00189597	0.0078	0.0059	0.004	0.0018	0.0037	0.0012	0.7276	0.006	0.521534	0	0.000117857	6.27451e-05	0.000308283	0.000255113	0.0008	0.0006	0.0003	0	0	0	0.554	0.001	0.53659	0.0645161	2019-03-01	Intronic	NODMS	71175.5	72449	72242.9	5998	6007	5998
Chr1_220808978	Chr1	A	1	220808978	TACTC	11	CGTTT	0.0797091	0.0459467	0.0308127	0.027568	0.1287	0.1011	0.0735	0.0658	0.037	0.0658	0.0001	0.039	0.793182	0.606061	0.00113182	0.00235333	0.00182119	0.00259965	0.0102	0.0076	0.005	0	0.0031	0	0.0663	0.003	0.367045	0.0888889	2019-03-01	Intronic	DMS	71175.5	72449	72242.9	9789	9799	9789
Chr1_221702319	Chr1	A	1	221702319	ACTAC	11	GAAAG	0.0791963	0.032538	0.023666	0.0174461	0.0849	0.0674	0.05	0.0412	0.0303	0.0412	0	0.059	0.963148	0.872727	0.00121481	0.003043	0.0024072	0.00332678	0.013	0.0097	0.0064	0.0051	0.002	0.0051	0.0004	0.002	0.276296	0.10989	DUSP10	UTR3	DMS	150853	116854	122358	358	348	348
Chr1_222579708	Chr1	A	1	222579708	ATTAG	10	GAATA	0.0301143	0.0150184	0.0148253	0.00858579	0.0408	0.0322	0.0236	0.0138	0.0224	0.0231	0	0.021	0.812413	0.540541	0.00329643	0.00392039	0.00322662	0.003108	0.0132	0.0101	0.007	0.0033	0.0024	0.0033	0.1246	0.002	0.405166	0.237288	TAF1A	Intronic	DMS	56620	52371.8	53059.5	50	41	41
Chr1_222662180	Chr1	T	1	222662180	GAGGA	10	AATCC	0.015925	0.00871927	0.0102781	0.00506851	0.0239	0.0189	0.0138	0.0075	0.0136	0.0182	0.0002	0.009	0.730668	0.44898	0.00378214	0.00334771	0.00317806	0.00270038	0.0114	0.0087	0.006	0.0028	0.0032	0.0036	0.6948	0.001	0.524083	0.356589	MIA3	Intronic	DMS	206476	151189	160139	3474	3483	3474
Chr1_222718821	Chr1	TG	2	222718821	GTGTA	5	TTTTA	0.00178889	0.000935211	0.00345091	0.00240317	0.0081	0.0057	0.0033	0.0071	0	0.0071	0.54	0.008	0.546948	0.26087	0	0.000133803	0	0.00111947	0.0035	0.0024	0.0013	0	0	0	0.9268	0.001	0.492958	0	BROX	Intronic	NODMS	296793	295145	295411	4916	4925	4916
Chr1_222731527	Chr1	T	1	222731527	GATTG	11	CCCTC	0.0851643	0.0242587	0.0249445	0.0115828	0.059	0.0474	0.0358	0.0277	0.0392	0.0333	0	0.048	1	1	0.00271429	0.00473462	0.00331282	0.002661	0.0127	0.0101	0.0074	0.0024	0.0053	0.001	0	0.002	0.235062	0.169231	BROX	Intronic	DMS	296793	295145	295411	17622	17632	17622
Chr1_222747120	Chr1	AT	2	222747120	AACAA	5	CGATA	0.000660714	0.000188462	0.00168573	0.000773144	0.0025	0.0017	0.001	0.0017	0	0	0.3512	0.002	0.557521	0.263158	0.000125	0.000148077	0.000460299	0.000687384	0.0022	0.0015	0.0008	0.0017	0	0	0.9689	0.002	0.502404	0.0666667	FAM177B	Intronic	NODMS	44494.8	15523.8	20213.6	39	48	39
Chr1_222982938	Chr1	T	1	222982938	TTGCC	11	AACAC	0.0676893	0.0171676	0.0367759	0.0108547	0.0497	0.0389	0.028	0.0138	0.01	0.0197	0	0.034	0.945903	0.872727	0.0285	0.0454392	0.0235579	0.0437432	0.1767	0.1329	0.0892	0.0842	0.102	0.025	0.1102	0.054	0.401261	0.0789474	DISP1	Intronic	DMS	25970.1	23375.3	23795.3	145554	145564	145554
Chr1_222983064	Chr1	T	1	222983064	TTTGC	12	CAGAC	0.100525	0.0309654	0.0332729	0.0123962	0.0682	0.0558	0.0434	0.0379	0.0374	0.0409	0	0.049	0.996909	0.928571	0.00257143	0.00495385	0.00232146	0.00187944	0.0106	0.0087	0.0068	0.0034	0.0058	0.0061	0	0.003	0.160371	0.114754	DISP1	Intronic	DMS	25970.1	23375.3	23795.3	145680	145691	145680
Chr1_222994863	Chr1	T	1	222994863	TTTCC	10	CATAT	0.0442083	0.0151125	0.037315	0.00899077	0.0421	0.0331	0.0241	0.015	0.0262	0.015	0.0044	0.037	0.763393	0.736842	0.000883333	0.00369286	0.00121712	0.00485482	0.0183	0.0134	0.0085	0	0.0048	0	0.0079	0.001	0.254464	0.145455	DISP1	Intronic	NODMS	25970.1	23375.3	23795.3	157479	157488	157479
Chr1_223110352	Chr1	A	1	223110352	AAAAG	10	CCTCC	0.0257423	0.0153791	0.0105493	0.00970973	0.0445	0.0348	0.0251	0.0209	0.02	0.0209	0.0001	0.024	0.759932	0.571429	0.00330769	0.00291758	0.00327425	0.00320455	0.0125	0.0093	0.0061	0.007	0.006	0.007	0.4353	0.003	0.550296	0.373333	TLR5	UTR3	DMS	18274.5	13260.4	14072.1	1952	1961	1952
Chr1_223363360	Chr1	TGC	3	223363360	GAGGT	7	TCTAG	0.00403462	0.004408	0.00330721	0.00782851	0.0279	0.0201	0.0122	0.0039	0.0032	0.0039	0.8067	0.008	0.516154	0.263158	2.30769e-05	0.002452	0.000115385	0.0117406	0.0377	0.0259	0.0142	0	0	0	0.658	0.001	0.470769	0	SUSD4	Exonic	NODMS	4441.75	2527.48	2837.36	83	80	80
Chr1_223774811	Chr1	T	1	223774811	CTGAC	10	CCTTC	0.035875	0.0175267	0.0173549	0.010358	0.0486	0.0382	0.0279	0.0158	0.023	0.0327	0	0.031	0.798975	0.62963	0.00252857	0.00227327	0.00331575	0.00265274	0.0102	0.0076	0.0049	0.0011	0.002	0.0018	0.9249	0.004	0.505835	0.212766	CAPN2	Intronic	DMS	792029	631238	657267	22	13	13
Chr1_223793271	Chr1	A	1	223793271	GACTC	11	TTTAC	0.039475	0.0153548	0.0196608	0.0102453	0.0461	0.0358	0.0256	0.0143	0.0011	0.0143	0	0.024	0.857303	0.631579	0.00316667	0.00308495	0.00198613	0.00297419	0.012	0.009	0.0061	0.0071	0.0011	0.0071	0.4933	0.002	0.545475	0.378947	TP53BP2	Intronic	DMS	156385	156571	156541	31	21	21
Chr1_223796604	Chr1	A	1	223796604	AAAGG	10	GCCCT	0.0436148	0.0157163	0.0284837	0.00887172	0.0423	0.0335	0.0246	0.0167	0.0065	0.0167	0	0.031	0.843885	0.72	0.00411852	0.00902326	0.00687346	0.017136	0.0604	0.0433	0.0262	0.0056	0.0116	0.0056	0.2623	0.004	0.428295	0.1875	TP53BP2	Intronic	DMS	156385	156571	156541	14	23	14
Chr1_224231132	Chr1	A	1	224231132	GTCTC	15	GAGTT	0.14009	0.0574523	0.0373059	0.0226722	0.1255	0.1028	0.0801	0.08	0.0632	0.08	0	0.083	0.995385	0.888889	0.00187	0.00363538	0.00242551	0.00386668	0.0152	0.0114	0.0075	0.0048	0.0094	0.0048	0.08	0.003	0.37	0.133333	NVL	Intronic	NODMS	88877.1	101577	99521.1	93	79	79
Chr1_224401131	Chr1	A	1	224401131	GTGAG	10	TAACT	0.0224833	0.0128017	0.0148703	0.0100074	0.0428	0.0328	0.0228	0.0143	0	0.0143	0.055	0.006	0.676389	0.375	0.00349167	0.00231833	0.0035032	0.00273267	0.0105	0.0078	0.0051	0	0	0	0.3975	0.006	0.577778	0.363636	WDR26	Intronic	NODMS	194020	184030	185647	62	71	62
Chr1_224575442	Chr1	T	1	224575442	TCTCA	11	CCTTG	0.0813588	0.0414345	0.0301006	0.031649	0.1364	0.1047	0.0731	0.0251	0.0866	0.0251	0.0001	0.031	0.809626	0.548387	0.00241765	0.00286182	0.00314834	0.00341289	0.0131	0.0097	0.0063	0	0	0	0.6051	0.001	0.458289	0.254545	CNIH3	Intronic	DMS	10637.3	14510	13883.1	9178	9188	9178
Chr1_224967412	Chr1	T	1	224967412	TATTA	10	AATCT	0.0209619	0.00982375	0.0140312	0.00704589	0.031	0.0239	0.0169	0.0119	0.0025	0.0119	0.0002	0.009	0.760714	0.465116	0.00291905	0.00249625	0.00345221	0.00266845	0.0105	0.0078	0.0052	0	0.0005	0	0.8671	0.004	0.511905	0.32	DNAH14	Intronic	DMS	5124.79	8007.55	7540.89	18	9	9
Chr1_225079572	Chr1	T	1	225079572	TTGGA	10	ATTAA	0.0165769	0.0105278	0.0122267	0.00470851	0.0247	0.0199	0.0152	0.0135	0	0.0135	0.0084	0.015	0.672833	0.461538	0.00509615	0.00471392	0.00528812	0.00380971	0.0161	0.0123	0.0085	0.0042	0	0.0042	0.9231	0.003	0.493671	0.319149	DNAH14	Intronic	DMS	5124.79	8007.55	7540.89	24	33	24
Chr1_225119330	Chr1	TA	2	225119330	TATTT	5	CTTGC	0.00055	0.000492424	0.00162126	0.00171396	0.0056	0.0039	0.0022	0	0	0	0.7904	0.001	0.519697	0.2	0	0.000104545	0	0.00051945	0.0017	0.0011	0.0006	0	0	0	0.7591	0.001	0.477273	0	DNAH14	Intronic	NODMS	5124.79	8007.55	7540.89	36	45	36
Chr1_225119347	Chr1	AT	2	225119347	TGCAC	5	ACACA	0.00483684	0.00353103	0.00402286	0.00481965	0.018	0.0132	0.0084	0.0167	0.0028	0.0167	0.1161	0.005	0.62069	0.468085	0.000173684	0.000268966	0.00073688	0.000881653	0.0029	0.002	0.0012	0	0	0	0.7452	0.001	0.475045	0.08	DNAH14	Intronic	NODMS	5124.79	8007.55	7540.89	53	62	53
Chr1_225140736	Chr1	AT	2	225140736	GAGAG	5	AACAT	0.01187	0.0236151	0.0415877	0.048939	0.1704	0.1215	0.0726	0	0	0	0.6968	0.013	0.470283	0.0606061	0.003635	0.000267925	0.0152365	0.00102106	0.0033	0.0023	0.0013	0	0	0	0.8528	0.006	0.514151	0.0952381	DNAH14	Exonic	NODMS	5124.79	8007.55	7540.89	31	22	22
Chr1_225147087	Chr1	T	1	225147087	ATCTC	11	AAAAG	0.0300952	0.0205483	0.0152892	0.00763938	0.0435	0.0358	0.0282	0.0264	0.0246	0.0264	0.0059	0.028	0.703612	0.55814	0.00527619	0.00408448	0.00755972	0.00314055	0.0135	0.0104	0.0072	0.0015	0.0075	0.0015	0.8809	0.008	0.488916	0.30303	DNAH14	Intronic	DMS	5124.79	8007.55	7540.89	16	6	6
Chr1_225337996	Chr1	T	1	225337996	GCTGC	10	CAACC	0.0393963	0.0187771	0.0210544	0.0069556	0.0396	0.0327	0.0257	0.0247	0.0166	0.0247	0	0.019	0.842704	0.555556	0.00585185	0.00867711	0.00799423	0.0136023	0.0495	0.0359	0.0223	0.0247	0.0047	0.0247	0.8978	0.003	0.508255	0.386364	DNAH14	Intronic	DMS	5124.79	8007.55	7540.89	64	55	55
Chr1_225353693	Chr1	A	1	225353693	TTTAG	12	GTCAC	0.109978	0.03311	0.0360029	0.00923333	0.0608	0.0516	0.0423	0.0363	0.0373	0.0363	0	0.054	0.999074	0.981818	0.00128148	0.00365875	0.00148898	0.00355242	0.0143	0.0108	0.0072	0.0031	0.0022	0.0031	0	0.002	0.20463	0.145833	DNAH14	Intronic	DMS	5124.79	8007.55	7540.89	109	98	98
Chr1_225399035	Chr1	T	1	225399035	CTGGA	14	AAAGA	0.134027	0.0274162	0.051051	0.00830618	0.0523	0.044	0.0357	0.0261	0.0223	0.0261	0	0.055	0.991346	0.980392	0.00253462	0.0053475	0.00306619	0.0035415	0.016	0.0124	0.0089	0.0058	0.0013	0.0058	0.0002	0.002	0.253846	0.158416	DNAH14	Intronic	DMS	5124.79	8007.55	7540.89	18	5	5
Chr1_225404340	Chr1	AC	2	225404340	AAAGG	6	ATCTT	0.00383043	0.00405493	0.00362197	0.0052723	0.0199	0.0146	0.0093	0.0083	0	0.0083	0.7851	0.003	0.518983	0.394366	0.000269565	0.000552113	0.00126437	0.00161889	0.0054	0.0038	0.0022	0	0	0	0.638	0.001	0.467238	0.0625	LBR	Intronic	NODMS	588722	763203	734958	63	52	52
Chr1_225412649	Chr1	A	1	225412649	CCTTT	16	GGAAG	0.157111	0.0364561	0.0563757	0.0159735	0.0844	0.0684	0.0524	0.0487	0.0069	0.0487	0	0.059	0.971574	0.885246	0.00341786	0.00826633	0.00489986	0.00693012	0.0291	0.0221	0.0152	0.0074	0.0052	0.0074	0	0.004	0.153608	0.0943396	LBR	Intronic	DMS	588722	763203	734958	4	19	4
Chr1_225415391	Chr1	AC	2	225415391	TATAT	5	ATATA	0.175433	0.157089	0.0495377	0.063575	0.3478	0.2842	0.2207	0.203	0.2	0.203	0.2071	0.089	0.583553	0.380165	9.58333e-05	6.21053e-05	0.000459601	0.000345247	0.0011	0.0008	0.0004	0	0	0	0.9314	0.002	0.505702	0.0769231	LBR	Intronic	NODMS	588722	763203	734958	59	68	59
Chr1_225415401	Chr1	AT	2	225415401	CACAC	5	TCTAG	0.000290909	0.000169318	0.00092191	0.00107918	0.0034	0.0023	0.0012	0	0	0	0.6783	0.003	0.528667	0.0833333	0.169086	0.151186	0.0489263	0.0666136	0.351	0.2844	0.2178	0.1957	0.2	0.1957	0.7367	0.093	0.476756	0.388889	LBR	Intronic	NODMS	588722	763203	734958	69	78	69
Chr1_225419673	Chr1	A	1	225419673	AAAAG	11	CAACC	0.073525	0.021924	0.0245053	0.0114334	0.0562	0.0448	0.0334	0.0196	0.0272	0.0368	0	0.04	0.986607	0.912281	0.00215357	0.00642596	0.00207287	0.00470523	0.0205	0.0158	0.0111	0.007	0.0108	0.0087	0	0.004	0.147837	0.0754717	LBR	Intronic	DMS	588722	763203	734958	41	31	31
Chr1_225514902	Chr1	GA	2	225514902	TGCCT	5	AATGT	0.00420357	0.000566019	0.0150871	0.00140039	0.0048	0.0034	0.002	0	0	0	0.5295	0.004	0.538835	0.228571	0.000114286	3.68932e-05	0.000361262	0.000217216	0.0007	0.0005	0.0003	0	0	0	0.5332	0.001	0.538488	0.0645161	ENAH	Splicing	NODMS	109953	137796	133289	2	11	2
Chr1_225519414	Chr1	TC	2	225519414	TCTTG	6	CAGCT	0.00332857	0.00240388	0.00208769	0.00206529	0.0086	0.0065	0.0045	0.0028	0.0039	0.0031	0.038	0.002	0.628121	0.411765	0.000353571	0.00028932	0.000922915	0.000506446	0.0018	0.0013	0.0008	0.0016	0.001	0.001	0.3557	0.003	0.442961	0.0689655	ENAH	Exonic	NODMS	109953	137796	133289	151	140	140
Chr1_225519475	Chr1	CT	2	225519475	CTAAC	5	CCAAC	0.00260357	0.0029598	0.0030459	0.00303047	0.0121	0.009	0.006	0.0033	0.0066	0.0034	0.4772	0.005	0.456057	0.117647	9.64286e-05	7.15686e-05	0.00035404	0.000232369	0.0008	0.0005	0.0003	0	0	0	0.7533	0.001	0.480567	0.125	ENAH	Exonic	NODMS	109953	137796	133289	90	81	81
Chr1_225519569	Chr1	A	1	225519569	TCTGG	16	GTAAA	0.153496	0.0472859	0.0501275	0.0177095	0.1004	0.0827	0.065	0.0767	0.0227	0.0767	0	0.08	0.990524	0.956522	0.00143043	0.00655769	0.00181645	0.00558373	0.0233	0.0177	0.0121	0.0059	0.0076	0.0059	0	0.002	0.138239	0.123711	ENAH	Intronic	DMS	109953	137796	133289	4	19	4
Chr1_225783136	Chr1	T	1	225783136	GCTGA	10	AACTT	0.0356867	0.00985	0.0264442	0.00658911	0.0296	0.023	0.0164	0.0148	0.0057	0.0148	0	0.015	0.860753	0.564103	0.00293333	0.00306774	0.00185101	0.00382035	0.0145	0.0107	0.0069	0.0074	0	0.0074	0.4518	0.001	0.562903	0.4	SRP9	Intronic	DMS	1.99082e+06	1.8678e+06	1.88772e+06	163	154	154
Chr1_225847138	Chr1	CTG	3	225847138	TAGGT	6	CGGAG	0.00206786	0.00384091	0.00207761	0.00586109	0.0214	0.0156	0.0097	0.0028	0	0.0028	0.2455	0.005	0.426948	0.0740741	0.000207143	0	0.000918434	0	0	0	0	0	0	0	0.5702	0.001	0.535714	0.0689655	TMEM63A	Exonic	NODMS	342150	542233	509844	75	58	58
Chr1_226064582	Chr1	T	1	226064582	GAAAC	10	CATTT	0.021176	0.0152959	0.0106697	0.00855168	0.041	0.0324	0.0238	0.0164	0.0192	0.0164	0.0093	0.015	0.674595	0.493827	0.006172	0.00477162	0.0101424	0.0110235	0.0378	0.0268	0.0158	0.0018	0	0.0018	0.3628	0.003	0.561081	0.394366	H3F3AP4	ncRNA_Intronic	DMS	160497	263238	246607	51343724	51343733	51343724
Chr1_226277992	Chr1	T	1	226277992	AAATC	10	CTTTT	0.0324714	0.0138039	0.0198651	0.0103388	0.0448	0.0345	0.0241	0.0163	0	0.0163	0	0.017	0.806704	0.5625	0.00250952	0.00242105	0.00294617	0.00271794	0.0106	0.0079	0.0051	0.002	0.0045	0.002	0.993	0.001	0.499373	0.268293	LIN9	Intronic	DMS	61149	57930.6	58451.6	60	69	60
Chr1_226600617	Chr1	TC	2	226600617	CTTCT	5	CTCTT	0.001208	0.000686747	0.00393242	0.00172834	0.0059	0.0041	0.0024	0.003	0	0.003	0.8214	0.009	0.48506	0.0769231	0	8.91566e-05	0	0.000807348	0.0025	0.0017	0.0009	0	0	0	0.9275	0.001	0.493976	0	STUM	Intronic	NODMS	5490.34	8600.09	8096.68	1388	1379	1379
Chr1_227025974	Chr1	A	1	227025974	TTAAT	10	TTACT	0.0273917	0.00848333	0.0294142	0.00553663	0.0251	0.0196	0.014	0.0081	0.002	0.0081	0.0013	0.018	0.713889	0.631579	0.0025	0.00276111	0.00331311	0.00352832	0.0133	0.0098	0.0063	0	0	0	0.7545	0.002	0.479167	0.246575	CDC42BPA	Intronic	DMS	83551.6	89447.6	88493.2	80	71	71
Chr1_227030384	Chr1	A	1	227030384	ACTCC	11	GTTTT	0.0687857	0.0354689	0.0296633	0.0247926	0.1098	0.0851	0.0603	0.0235	0.061	0.0281	0	0.036	0.825069	0.590909	0.00283214	0.00293883	0.007335	0.00274354	0.0112	0.0084	0.0057	0.0021	0.0012	0.0058	0.0143	0.002	0.348648	0.177778	CDC42BPA	Intronic	DMS	83551.6	89447.6	88493.2	23	13	13
Chr1_227033457	Chr1	TG	2	227033457	GGCTA	5	GTTTG	0.000871429	0.000543689	0.00161684	0.00109044	0.0038	0.0027	0.0016	0	0.0022	0.0019	0.3029	0.001	0.563627	0.31746	0	0	0	0	0	0	0	0	0	0	1		0.5	0	CDC42BPA	Intronic	NODMS	83551.6	89447.6	88493.2	42	51	42
Chr1_228288277	Chr1	GT	2	228288277	TACTC	5	GGAGA	0.003875	0.00354536	0.00249637	0.00290811	0.0123	0.0094	0.0065	0.0043	0.0073	0.0043	0.4379	0.004	0.548233	0.357143	0.000310714	0.000235052	0.000935926	0.000666742	0.0022	0.0016	0.0009	0	0	0	0.8637	0.001	0.510677	0.097561	OBSCN	Exonic	NODMS	16504.9	13276.1	13798.8	47	38	38
Chr1_228288842	Chr1	TG	2	228288842	ACTCC	5	GGGAG	0.001525	0.00110309	0.00121937	0.00133767	0.0051	0.0038	0.0024	0.0023	0.0028	0.0023	0.0686	0.001	0.613218	0.426966	0	4.84536e-05	0	0.000249169	0.0008	0.0005	0.0003	0	0.0019	0	0.7402	0.001	0.479381	0	OBSCN	Exonic	NODMS	16504.9	13276.1	13798.8	46	37	37
Chr1_228292113	Chr1	TG	2	228292113	GTACT	5	CGGGC	0.000317857	0.000370588	0.000672975	0.00102619	0.0034	0.0024	0.0014	0	0	0	0.7468	0.001	0.519958	0.217391	0	7.05882e-05	0	0.0003533	0.0011	0.0008	0.0004	0	0	0	0.6918	0.001	0.47549	0	OBSCN	Exonic	NODMS	16504.9	13276.1	13798.8	48	39	39
Chr1_228299476	Chr1	TG	2	228299476	ACTCA	5	GGCAG	0.0007125	0.000523333	0.00104416	0.00133542	0.0045	0.0032	0.0019	0	0	0	0.2009	0.001	0.585185	0.333333	0	8.88889e-05	0	0.000488409	0.0016	0.0011	0.0006	0	0	0	0.7387	0.001	0.477778	0	OBSCN	Exonic	NODMS	16504.9	13276.1	13798.8	46	37	37
Chr1_228303890	Chr1	TG	2	228303890	GTATT	5	CGGGC	0.000215385	0.000118367	0.000619362	0.000501904	0.0016	0.0011	0.0006	0	0	0	0.6719	0.001	0.52708	0.176471	0	5.91837e-05	0	0.00044443	0.0014	0.0009	0.0005	0	0	0	0.8732	0.001	0.489796	0	OBSCN	Exonic	NODMS	16504.9	13276.1	13798.8	48	39	39
Chr1_228350804	Chr1	TC	2	228350804	ATCTG	5	TGTCT	0.00329259	0.00172222	0.00534498	0.0024117	0.009	0.0065	0.0041	0.001	0.0052	0.001	0.2237	0.002	0.578418	0.411765	0.000481481	0.000358025	0.00122747	0.00140562	0.0046	0.0032	0.0018	0	0.0052	0	0.4693	0.001	0.546639	0.25641	OBSCN	Intronic	NODMS	16504.9	13276.1	13798.8	13465	13474	13465
Chr1_228369068	Chr1	TG	2	228369068	TTCCC	5	CCTCT	0.00114615	0.000564865	0.00170299	0.00192883	0.0064	0.0044	0.0025	0	0	0	0.0804	0.001	0.615644	0.428571	0	0	0	0	0	0	0	0	0	0	1		0.5	0	OBSCN	Intronic	NODMS	16504.9	13276.1	13798.8	31729	31738	31729
Chr1_228458655	Chr1	GT	2	228458655	GAGCC	14	GCGCG	0.0368583	0.0367534	0.0272366	0.0374937	0.1492	0.1117	0.0742	0.0225	0.0434	0.0225	0.7826	0.029	0.518836	0.405405	0.0455583	0.0328014	0.0580886	0.0424193	0.1601	0.1176	0.0752	0.0024	0.102	0.0024	0.1131	0.004	0.608162	0.487805	HIST3H2A;HIST3H2BB	Upstream;Downstream	NODMS				97	124	97
Chr1_228458683	Chr1	GC	2	228458683	TGTGT	6	CGGCA	0.0672963	0.0090037	0.0628534	0.00558845	0.0258	0.0202	0.0146	0.0095	0.0142	0.0095	0	0.024	0.872657	0.8	0.00519259	0.00756914	0.0135802	0.0195011	0.0661	0.0466	0.0271	0.0024	0.0177	0.0024	0.2144	0.003	0.419982	0.222222	HIST3H2A;HIST3H2BB	Upstream;Downstream	NODMS				125	136	125
Chr1_228458841	Chr1	T	1	228458841	ATTTC	10	CTTTC	0.0293038	0.02081	0.0175664	0.00956731	0.0495	0.0399	0.0304	0.0173	0.0181	0.0173	0.0558	0.031	0.627473	0.461538	0.00856538	0.0107586	0.00628172	0.0104724	0.0422	0.0317	0.0212	0.01	0.0125	0.01	0.3601	0.008	0.439011	0.25974	HIST3H2A;HIST3H2BB	Upstream;Downstream	NODMS				283	292	283
Chr1_228459996	Chr1	T	1	228459996	AATAA	14	GAGAC	0.115596	0.0453173	0.0379513	0.020193	0.1059	0.0857	0.0655	0.0419	0.022	0.0419	0	0.067	0.961538	0.769231	0.00184615	0.004336	0.00168756	0.00283514	0.0128	0.01	0.0072	0.0031	0.011	0.0031	0	0.004	0.226923	0.0606061	HIST3H2BB;MIR4666A	Intergenic	DMS				1438	1451	1438
Chr1_229251079	Chr1	TC	2	229251079	TTCTT	5	TTTTG	0.00222963	0.00151786	0.00216279	0.00182138	0.007	0.0052	0.0033	0.0029	0.0034	0.0029	0.0983	0.002	0.606041	0.382353	0.000466667	0.000258333	0.000818761	0.000823062	0.0027	0.0019	0.0011	0	0.0007	0	0.0929	0.001	0.607804	0.216216	MIR4454;RAB4A	Intergenic	NODMS				19982	19973	19973
Chr1_229518422	Chr1	CA	2	229518422	AGGAG	5	AGAAA	0.000285714	0.000351456	0.000525571	0.00102302	0.0034	0.0024	0.0014	0	0	0	0.586	0.002	0.533634	0	0	3.39806e-05	0	0.000343187	0.0011	0.0007	0.0004	0	0	0	0.9373	0.001	0.495146	0	ABCB10	Intronic	NODMS	155027	169566	167212	12	21	12
Chr1_229634838	Chr1	T	1	229634838	GTTGA	11	AATAC	0.042887	0.0161803	0.0244122	0.00734494	0.0382	0.0309	0.0235	0.0244	0.0193	0.0244	0	0.024	0.885246	0.72	0.00515652	0.00528525	0.00568941	0.00487704	0.0199	0.015	0.0102	0.0037	0.0064	0.0037	0.4429	0.005	0.445474	0.181818	URB2	Intronic	DMS	102066	111743	110176	78	68	68
[truncated: 12,454 more rows]

## Sheet: STAD
Table S8 Microsatellite site information (STAD)
Please see the note in the Note page.
[truncated: 8,358 more rows]

## Sheet: UCEC
Table S8 Microsatellite site information (UCEC)
[truncated: 15,346 more rows]

[truncated: 1 more sheets: Note]
