# Supplementary material for: MSIsensor-pro: Fast, Accurate, and Matched-normal-sample-free Detection of Microsatellite Instability
Source: Genomics Proteomics Bioinformatics. 2020 Mar 12;18(1):65–71. doi: 10.1016/j.gpb.2020.02.001 (PMC7393535; doi:10.1016/j.gpb.2020.02.001)
Supplement: Supplementary Table S9 — MSI scores of selected DMS sites. [file mmc28.xlsx]

## Sheet: top
Table S9 MSI scores of selected DMS sites (top contribution)
Note: sites was selected according to the contribution to MSI classification; DMS, discriminative microsatellite.
Case ID	Number of site selected
	1	2	5	10	20	50	100	200	500	1000
TCGA-DY-A1DG	0	0	0	0	0	0	0	0.0129	0.0075	0.0088
TCGA-B5-A121	0	0	0	0	0	0	0	0	0.0061	0.0061
TCGA-A6-3808	0	0	0	0	0	0	0	0	0	0
TCGA-AG-A02G	0	0	0	0	0	0	0	0	0	0
TCGA-D7-A4YT	0	0	0	0	0	0	0	0.0061	0.0075	0.0074
TCGA-D1-A16E	0	0	0	0	0	0	0	0	0	0.001
TCGA-AA-3821	1	1	1	0.8571	0.8	0.8824	0.9306	0.8933	0.8388	0.7925
TCGA-D5-6539	0	0	0	0	0	0.0263	0.0123	0.0118	0.0093	0.0069
TCGA-AG-A01N	0	0	0	0	0	0	0	0	0	0.0013
TCGA-AG-3890	0	0	0	0	0	0	0	0	0	0
TCGA-IP-7968	0	0	0	0	0	0.125	0.0833	0.0918	0.1014	0.0959
TCGA-3M-AB47	0	0	0	0	0	0	0	0.0248	0.0357	0.0429
TCGA-BG-A187	0	0	0	0	0	0	0	0	0	0.0047
TCGA-VQ-A8PB	1	1	1	1	1	1	0.9885	0.9661	0.8969	0.8517
TCGA-AY-6196	0	0	0	0	0	0	0	0	0.0022	0.0054
TCGA-HU-A4GP	0	0	0	0	0.0526	0.0233	0.0108	0.011	0.0222	0.0206
TCGA-BS-A0V4	1	1	0.6667	0.8	0.8889	0.8667	0.6667	0.6613	0.5823	0.5289
TCGA-AA-3544	0	0	0	0	0	0	0	0	0	0
TCGA-EY-A2OO	0	0	0	0	0	0	0.0263	0.0137	0.0205	0.0151
TCGA-AG-3598	0	0	0	0	0	0	0	0.0909	0.0333	0.0137
TCGA-BR-8483	0	0	0	0	0	0	0	0	0.0055	0.016
TCGA-A6-5661	1	1	1	0.9	0.95	0.98	0.9697	0.9548	0.9235	0.8576
TCGA-VQ-A8PC	0	0	0	0	0	0	0	0.0057	0.0168	0.0142
TCGA-AA-3831	0	0	0	0	0	0	0	0	0	0.0025
TCGA-CI-6621	0	0	0	0	0	0	0	0	0	0.0063
TCGA-CM-6169	0	0	0	0	0	0	0	0	0.0121	0.0141
TCGA-D1-A17T	0	0	0	0.125	0.0667	0.0263	0.0137	0.0123	0.0118	0.0082
TCGA-AA-3966	1	1	1	1	1	1	0.9892	0.9947	0.9572	0.9286
TCGA-BR-7716	0	0	0	0	0	0.1667	0.1591	0.1111	0.1024	0.095
TCGA-DC-6158	0	0	0	0	0	0	0	0	0.0042	0.0031
TCGA-A6-6650	0	0	0	0	0	0	0	0	0.0073	0.0158
TCGA-AA-3527	0	0	0	0	0	0	0	0	0.1	0.0377
TCGA-CG-4300	0	0	0	0.1	0.05	0.02	0.01	0.005	0.01	0.007
TCGA-BR-8380	0	0	0	0	0	0	0.0345	0.0606	0.0588	0.0505
TCGA-D7-A6EV	0	0	0	0	0	0.0357	0.0896	0.0523	0.0499	0.0457
TCGA-EY-A1GU	1	1	1	1	1	1	0.8571	0.8673	0.8421	0.7851
TCGA-AA-3967	0	0	0	0	0	0	0	0	0	0
TCGA-AP-A0LE	1	1	1	1	0.9474	0.9362	0.9348	0.9071	0.8446	0.8048
TCGA-IN-8663	0	0	0	0	0	0	0.0238	0.0116	0.0136	0.0171
TCGA-EO-A3B1	0	0	0	0	0	0	0.0256	0.0137	0.0053	0.015
TCGA-D1-A3DA	0	0	0	0	0	0	0	0	0.0084	0.004
TCGA-AA-3955	0	0	0	0	0	0	0	0.0147	0.0134	0.0064
TCGA-AA-3680	0	0	0	0	0	0	0	0	0	0
TCGA-E6-A2P8	1	1	1	1	0.9286	0.875	0.875	0.8317	0.754	0.6804
TCGA-G4-6304	1	1	1	1	0.9286	0.8919	0.8171	0.7528	0.6868	0.551
TCGA-SW-A7EA	1	1	1	0.8889	0.8947	0.9048	0.9121	0.8989	0.8005	0.7097
TCGA-B7-A5TJ	0	0.5	0.3333	0.1429	0.1875	0.1667	0.1905	0.16	0.1344	0.1106
TCGA-CD-5801	0	0	0	0	0	0.02	0.0101	0.0051	0.002	0.003
TCGA-AH-6549	0	0	0	0	0	0	0	0	0.0032	0.0032
TCGA-FP-A9TM	0	0	0	0	0	0	0	0.0053	0.0043	0.0075
TCGA-CK-4951	1	1	1	1	0.9167	0.8929	0.9219	0.9189	0.8468	0.7598
TCGA-RD-A8N0	0	0	0	0	0.0833	0.0333	0.0137	0.0139	0.0093	0.0126
TCGA-AJ-A8CV	1	1	0.75	0.6667	0.8333	0.7727	0.76	0.7374	0.6426	0.5549
TCGA-AZ-6605	0	0	0	0	0.1	0.0417	0.0167	0.0071	0.0087	0.0044
TCGA-DM-A288	0	0	0	0	0	0	0	0	0.0026	0.0062
TCGA-BS-A0TJ	1	1	1	1	1	1	0.9796	0.9487	0.9045	0.8496
TCGA-AX-A2HC	1	1	0.5	0.5714	0.5714	0.4545	0.4043	0.4105	0.3361	0.2901
TCGA-CD-A48C	0	0	0	0	0	0.0312	0.0267	0.019	0.019	0.0214
TCGA-E6-A1LX	0	0	0	0	0	0	0	0.0116	0.0798	0.0752
TCGA-BR-8364				0	0	0	0	0.0465	0.0235	0.0347
TCGA-D1-A16J	0	0	0	0	0	0	0	0.0104	0.0041	0.0031
TCGA-BR-8367	0	0	0	0	0	0	0.0125	0.0181	0.0121	0.0107
TCGA-D1-A1O8	0	0	0	0	0	0	0	0	0	0.0147
TCGA-AA-3855	0	0	0	0	0	0	0	0	0	0
TCGA-EY-A2OM	1	1	1	1	1	1	0.9773	0.9341	0.8894	0.8397
TCGA-A6-5659	0	0	0	0	0	0	0	0	0	0.0017
TCGA-D7-A4YV	1	1	1	1	0.9412	0.9524	0.9565	0.8989	0.8674	0.7912
TCGA-B5-A1MZ	0	0	0	0	0	0	0	0	0.0068	0.0067
TCGA-AX-A2HD	1	1	1	1	1	0.9583	0.9444	0.9474	0.9112	0.8415
TCGA-AX-A1CP	0	0	0	0	0	0	0	0.0195	0.0153	0.015
TCGA-B5-A1MW	1	1	0.75	0.875	0.7333	0.7778	0.7931	0.7257	0.6441	0.6254
TCGA-D1-A161	0	0	0	0	0	0	0	0.0053	0.0124	0.0103
TCGA-D1-A16N	1	0.5	0.4	0.4444	0.2353	0.3261	0.3596	0.2597	0.1874	0.1699
TCGA-AX-A0J1	1	1	1	1	0.9444	0.8261	0.7955	0.7931	0.7109	0.6524
TCGA-AG-3906	0	0	0	0.1111	0.125	0.0833	0.0723	0.0793	0.0562	0.0545
TCGA-CA-5797	0	0	0	0	0	0	0	0	0	0.0031
TCGA-DM-A28E	0	0	0	0	0	0	0	0.0085	0.0066	0.0082
TCGA-AG-3901	0	0	0	0	0	0	0	0	0	0.0012
TCGA-B5-A11Q	0	0	0	0	0	0	0	0	0	0.0031
TCGA-AX-A3FV	0	0	0	0	0	0.0455	0.0444	0.0217	0.0122	0.0124
TCGA-ZQ-A9CR	0	0	0	0	0	0	0.012	0.0061	0.0122	0.0132
TCGA-AY-6197	1	1	1	1	1	0.9592	0.9583	0.9795	0.9357	0.9016
TCGA-G4-6295	0	0	0	0	0	0	0	0	0	0.0031
TCGA-HU-A4H8	1	1	1	1	1	1	0.9884	0.9826	0.9486	0.9175
TCGA-EO-A3AU	1	1	1	1	1	1	0.9722	0.9692	0.9308	0.8758
TCGA-IN-A6RL	0	0.5	0.25	0.1111	0.1111	0.0435	0.0208	0.0103	0.0062	0.0061
TCGA-AM-5821	1	1	1	1	1	0.9773	0.9778	0.9679	0.9206	0.8637
TCGA-AX-A2H5	0	0	0	0	0.0625	0.0811	0.0972	0.0748	0.0751	0.0606
TCGA-AZ-4682	0	0	0	0	0	0	0	0.0076	0.0085	0.0069
TCGA-AG-4022	0	0	0	0	0	0	0	0.0062	0.0047	0.0036
TCGA-AG-3581	0	0	0	0	0	0	0	0	0	0
TCGA-FI-A3PV	0	0	0	0	0	0.0556	0.0238	0.0244	0.0417	0.0374
TCGA-EI-6514	0	0	0	0	0	0	0	0	0.0024	0.0035
TCGA-CG-5719	0	0	0	0	0	0	0	0	0.002	0.003
TCGA-D5-6924	0	0	0	0	0	0	0	0	0.0072	0.006
TCGA-DM-A1HB	1	1	1	1	1	1	0.977	0.9622	0.9272	0.8731
TCGA-EY-A1GL	0	0	0	0	0	0	0.0303	0.0323	0.0189	0.0178
TCGA-EY-A1GV	0	0	0	0	0	0	0	0	0	0.0085
TCGA-HU-8249	0	0	0	0	0	0	0	0	0	0.0114
TCGA-AJ-A2QK	0	0	0	0	0	0	0	0	0	0.0064
TCGA-B5-A0K9	1	1	1	1	1	0.98	0.97	0.94	0.904	0.86
TCGA-AF-2692	0	0	0	0	0	0	0	0	0	0
TCGA-HU-8610	0	0	0.3333	0.1667	0.0833	0.0294	0.0128	0.0189	0.0154	0.0153
TCGA-EY-A5W2	1	1	1	1	1	1	0.9811	0.9796	0.9498	0.9244
TCGA-BS-A0VI	1	1	0.75	0.8	0.8333	0.8261	0.7907	0.7857	0.6284	0.5523
TCGA-AA-3522	0	0	0	0	0	0	0	0	0	0.0143
TCGA-MX-A666	0	0	0	0	0	0	0	0.0053	0.0063	0.0083
TCGA-AA-3526	0	0	0	0	0	0	0	0	0	0.0114
TCGA-BR-8291	0	0	0	0	0	0	0	0.0732	0.0548	0.06
TCGA-G4-6628	1	1	1	1	0.75	0.8929	0.9028	0.9182	0.9114	0.8329
TCGA-AG-A002	0	0	0	0	0	0	0	0	0.0025	0.0025
TCGA-BR-8589	0	0	0	0	0	0	0	0	0.0043	0.0066
TCGA-AX-A3FS	1	1	1	1	1	1	1	0.9846	0.9498	0.8953
TCGA-A5-A0GA	1	1	0.8	0.9	0.85	0.75	0.75	0.6906	0.5928	0.4972
TCGA-HU-A4GX	1	1	1	1	1	1	0.9865	0.9679	0.9137	0.8527
TCGA-E6-A2P9	1	1	1	1	1	1	0.9796	0.967	0.9328	0.8917
TCGA-AG-4015	0	0	0	0	0	0	0	0	0	0
TCGA-A6-2682	0	0	0	0	0	0	0	0	0	0.0014
TCGA-BG-A0YU	0	0	0	0	0	0	0	0.0061	0.005	0.0036
TCGA-B5-A1MS	0	0	0	0	0	0	0	0.0088	0.0156	0.0114
TCGA-D1-A17N	0	0	0	0	0	0	0	0	0.0043	0.0085
TCGA-DM-A28H	0	0	0	0	0	0	0	0	0.0036	0.0088
TCGA-BG-A2AE	0	0	0	0	0	0	0	0.021	0.0108	0.0247
TCGA-AP-A1E0	0	0	0	0.25	0.1667	0.1429	0.1333	0.0645	0.0353	0.022
TCGA-AA-3941	0	0	0	0	0	0	0	0	0	0.0027
TCGA-AD-A5EK	0	0	0	0	0	0	0	0	0	0.0046
TCGA-AP-A0L8	0	0	0	0	0	0	0.0139	0.0211	0.0226	0.0285
TCGA-BG-A0M7	0	0	0	0	0	0	0	0.0119	0.0174	0.0099
TCGA-A5-A0G9	1	1	1	1	0.9412	0.9512	0.9351	0.859	0.7421	0.6623
TCGA-HU-A4HD	0	0	0	0	0	0.04	0.0308	0.0227	0.0376	0.03
TCGA-D5-5539	0	0	0	0	0	0	0.0211	0.0104	0.0041	0.0031
TCGA-EO-A22X	0	0	0	0	0	0	0.0385	0.0196	0.0221	0.0253
TCGA-BR-7901	0	0	0	0.3333	0.3333	0.125	0.1132	0.1019	0.084	0.0771
TCGA-BR-A4IZ	0	0	0	0	0	0	0	0	0.0031	0.0073
TCGA-QG-A5Z2	0	0.5	0.5	0.75	0.8	0.7692	0.8205	0.7475	0.6748	0.5861
TCGA-BR-7704	0	0	0	0	0.1667	0.0526	0.0172	0.025	0.0509	0.0656
TCGA-B5-A5OC	1	1	1	1	0.9333	0.9667	0.9524	0.8915	0.8234	0.7683
TCGA-AP-A05P	0	0	0	0	0	0	0	0	0.0049	0.0049
TCGA-AG-A01L	0	0	0	0	0	0	0	0	0	0
TCGA-CD-8529	0	0	0	0	0	0	0.0105	0.0105	0.0127	0.0095
TCGA-BR-6709	0	0	0	0	0	0	0	0.011	0.011	0.0066
TCGA-BG-A220	1	1	1	0.8	0.9091	0.9444	0.9722	0.9841	0.9806	0.9365
TCGA-D1-A1NU	0	0	0	0	0	0.0244	0.0286	0.0432	0.0371	0.0272
TCGA-EY-A1GP	0	0	0	0	0	0.0526	0.025	0.0132	0.0197	0.0172
TCGA-CK-5912	0	0	0	0	0	0.0208	0.0104	0.0052	0.002	0.002
TCGA-D7-8576	0	0	0	0	0	0	0.0206	0.0106	0.0107	0.0106
TCGA-A6-5667	0	0	0	0	0	0.025	0.0118	0.0056	0.0044	0.0033
TCGA-SW-A7EB	0	0	0	0	0.0909	0.0333	0.0253	0.0131	0.0107	0.0105
TCGA-AG-A00Y	0	0	0	0	0	0	0	0	0	0
TCGA-E6-A1M0	0	0	0	0	0	0	0	0	0	0.0041
TCGA-D7-A4YU	0	0	0	0	0	0	0	0.0065	0.0027	0.0145
TCGA-BR-A4J7	0	0	0	0	0	0.0345	0.027	0.0333	0.0191	0.0201
TCGA-AJ-A3NE	1	1	0.75	0.8	0.6667	0.75	0.697	0.6667	0.5596	0.477
TCGA-AA-3695	0	0	0	0	0	0	0	0	0	0
TCGA-AP-A054	1	1	1	0.8889	0.9474	0.9778	0.9759	0.9639	0.9115	0.8607
TCGA-B5-A11S	0	0	0	0	0	0	0	0.0051	0.0041	0.0051
TCGA-CM-6164	0	0	0	0	0	0	0	0.0052	0.002	0.001
TCGA-AG-3726	0	0	0	0	0	0	0	0	0.0023	0.0034
TCGA-AX-A05Y	1	0.5	0.5	0.7143	0.75	0.7381	0.6296	0.6111	0.4811	0.4055
TCGA-VQ-A8E0	0	0	0	0	0.05	0.0625	0.0316	0.0208	0.0228	0.0299
TCGA-D5-6898	0	0	0	0	0	0	0	0.0133	0.0053	0.0026
TCGA-AG-4009	0	0	0	0	0	0.0323	0.0137	0.0068	0.0026	0.0013
TCGA-BR-7851	1	1	1	1	1	1	1	0.9792	0.976	0.9549
TCGA-BR-6452	1	1	1	1	1	1	1	1	0.9979	0.9856
TCGA-EY-A1GO	1	1	0.75	0.8333	0.7692	0.6818	0.5208	0.4783	0.3802	0.332
TCGA-AP-A0LN	0	0	0	0	0.0556	0.0217	0.0465	0.0465	0.0308	0.0237
TCGA-IN-AB1X	0	0	0	0	0	0.0208	0.0104	0.0052	0.0106	0.0138
TCGA-VQ-A8P3	0	0	0	0	0	0	0.0122	0.0128	0.0106	0.0146
TCGA-BR-4183	0	0	0	0	0	0	0	0	0.007	0.0094
TCGA-AG-3902	0	0	0	0	0	0	0	0	0	0
TCGA-CM-4752	0	0	0	0	0	0	0.0125	0.0173	0.009	0.0134
TCGA-5S-A9Q8	0	0	0	0.1111	0.0588	0.1111	0.12	0.1074	0.0886	0.0725
TCGA-AY-4071	0	0	0	0	0	0	0	0	0	0
TCGA-AZ-4313	1	1	1	1	1	1	0.9149	0.8862	0.7975	0.7179
TCGA-D1-A15X	1	1	1	0.8889	0.6471	0.6304	0.6596	0.5885	0.4507	0.3762
TCGA-EO-A1Y8	0	0	0	0	0	0.0244	0.0133	0.0068	0.0053	0.0093
TCGA-CG-4469	0	0	0	0	0	0	0.02	0.0101	0.0121	0.007
TCGA-CM-4743	1	1	1	1	1	0.9792	0.9579	0.9531	0.9404	0.8658
TCGA-CG-5723	1	1	1	1	0.95	0.98	0.9798	0.9648	0.9115	0.83
TCGA-D1-A2G0	1	1	1	0.8571	0.8333	0.9	0.9444	0.971	0.9128	0.8384
TCGA-EI-6512	0	0	0	0	0	0	0	0.0063	0.0025	0.0012
TCGA-BR-6707	0	0	0	0.1111	0.0588	0.0256	0.0345	0.0238	0.021	0.0152
TCGA-AJ-A2QM	0	0	0	0	0	0.0455	0.0204	0.0235	0.019	0.0159
TCGA-BS-A0U7	0	0.5	0.4	0.3	0.3	0.2	0.2245	0.1888	0.1772	0.1526
TCGA-AZ-5407	0	0	0	0	0	0	0	0	0.0024	0.0012
TCGA-D5-6928	1	1	1	1	0.875	0.92	0.9167	0.9097	0.7772	0.684
TCGA-VQ-A94T	0	0	0	0	0	0.025	0.0114	0.0117	0.0074	0.0085
TCGA-B5-A3S1	0	0	0	0	0	0	0	0	0.0392	0.0229
TCGA-BR-4294	0	0	0	0	0	0.0455	0.02	0.0179	0.0152	0.0131
TCGA-R5-A805	0	0	0	0	0	0.0357	0.0141	0.0137	0.0173	0.0195
TCGA-CG-4436	0	0	0	0	0	0	0	0.0052	0.0041	0.0062
TCGA-CG-4438	0	0	0	0	0	0	0	0.0052	0.0021	0.0031
TCGA-D1-A1NS	1	1	1	0.8333	0.9091	0.619	0.6579	0.7123	0.5561	0.4573
TCGA-AA-A01C	0	0	0	0	0	0	0	0	0	0
TCGA-AA-3851	0	0	0	0	0	0	0	0	0	0.0013
TCGA-VQ-A8PU	0	0	0	0	0	0	0	0.0079	0.0199	0.027
TCGA-AP-A0LH	0	0	0	0	0	0	0	0	0.0023	0.0023
TCGA-A6-2674	0	0	0	0	0	0	0	0	0	0
TCGA-CA-5256	0	0	0	0	0	0	0	0	0	0.0015
TCGA-D5-6540	1	1	1	1	1	1	0.9778	0.9516	0.9069	0.8552
TCGA-D7-A74B	0	0	0	0	0	0.027	0.0118	0.006	0.0118	0.0105
TCGA-AA-3495	0	0	0	0	0.1	0.0357	0.0152	0.0064	0.0053	0.0065
TCGA-AA-3972			0	0	0	0	0	0	0	0.0036
TCGA-AX-A2HA	1	1	1	1	1	1	0.9804	0.9894	0.9912	0.9909
TCGA-KB-A93G	0	0	0	0	0	0	0	0	0.002	0.004
TCGA-JU-AAVI	0	0	0	0	0.1579	0.1389	0.0857	0.0979	0.0829	0.0733
TCGA-AA-A017	0	0	0	0	0	0	0	0	0	0.0025
TCGA-BG-A0MU	0	0	0	0	0	0.0213	0.0105	0.0106	0.0126	0.0146
TCGA-R5-A7O7	0	0	0	0	0	0	0.0244	0.0252	0.0334	0.0301
TCGA-D1-A3JP	1	1	0.25	0.2	0.125	0.0667	0.0333	0.0328	0.0191	0.0125
TCGA-A5-A2K7	1	1	1	1	1	1	0.9545	0.9595	0.9162	0.8512
TCGA-PG-A7D5	0	0	0	0	0	0.1071	0.0577	0.1078	0.0917	0.0742
TCGA-D5-5538	0	0	0.2	0.1	0.05	0.0435	0.0319	0.0155	0.0081	0.0061
TCGA-ZA-A8F6	0	0	0	0	0	0	0	0	0.0065	0.0097
TCGA-BG-A0VW	1	1	1	0.9	0.9474	0.9375	0.8646	0.8021	0.7072	0.6269
TCGA-HU-A4H0	0	0	0	0	0	0.1	0.12	0.0667	0.0388	0.035
TCGA-AG-A00H	0	0	0	0	0	0	0	0	0	0
TCGA-VQ-A91Y	0	0	0	0	0	0	0	0.01	0.0101	0.0121
TCGA-QF-A5YT	0	0	0	0	0	0.0833	0.0606	0.1194	0.0936	0.1009
TCGA-AP-A1DP	1	1	1	1	1	0.9231	0.8182	0.7778	0.754	0.6782
TCGA-AG-4007	0	0	0	0	0	0	0	0	0	0.0012
TCGA-B5-A11Y	1	0.5	0.25	0.375	0.4167	0.5294	0.4769	0.4892	0.396	0.3404
TCGA-BR-6801	0	0	0	0	0	0	0.0123	0.0121	0.0047	0.0082
TCGA-HF-7134	0	0	0	0	0	0.1111	0.0882	0.0986	0.0843	0.1027
TCGA-E6-A8L9	0	0	0	0.125	0.1333	0.1923	0.1224	0.1053	0.0954	0.09
TCGA-BR-6565	0	0	0	0	0	0	0	0	0.0062	0.0063
TCGA-AX-A2IO	0	0	0	0	0.0769	0.0909	0.0435	0.0227	0.0094	0.0112
TCGA-AA-3712	0	0	0	0	0	0	0	0	0.0022	0.0011
TCGA-D1-A2G5	1	1	1	1	0.7692	0.75	0.619	0.5238	0.3982	0.3664
TCGA-AA-3977	0	0	0	0	0	0	0	0.0063	0.0024	0.0049
TCGA-B5-A0JV	1	1	1	1	0.8889	0.8511	0.7979	0.7853	0.7031	0.6277
TCGA-AJ-A3EJ	0	0.5	0.2	0.125	0.0625	0.0263	0.027	0.02	0.0188	0.0105
TCGA-D7-8575	0	0	0	0	0	0	0	0.0316	0.0264	0.0196
TCGA-PG-A915	0	0	0	0	0.0833	0.0833	0.0556	0.055	0.0524	0.0679
TCGA-AA-3685	0	0	0	0	0	0	0	0	0.0024	0.0012
TCGA-A5-A0R8	0	0	0	0	0	0	0	0	0.0045	0.0102
TCGA-CD-8534	0	0	0	0	0	0.0256	0.0118	0.0112	0.0089	0.0098
TCGA-BR-8373	0	0	0	0	0	0	0	0	0.0031	0.0062
TCGA-DC-6157	0	0	0	0	0	0	0	0	0.0042	0.0063
TCGA-A6-6648	0	0	0	0	0	0	0	0	0.0025	0.0049
TCGA-CI-6622	0	0	0	0	0	0	0	0.0073	0.0058	0.003
TCGA-KB-A6F5	0	0	0	0	0.0625	0.0698	0.043	0.027	0.0216	0.0204
TCGA-EO-A3KW	1	1	0.5	0.3333	0.2	0.1429	0.0556	0.0238	0.02	0.0196
TCGA-D5-6931	0	0	0	0	0	0	0.0172	0.0071	0.0028	0.0082
TCGA-AZ-4681	0	0	0	0	0	0	0	0	0	0
TCGA-EY-A1GK	1	1	1	1	1	1	1	0.9853	0.9281	0.9045
TCGA-F5-6812	0	0	0	0	0	0	0	0	0	0.0046
TCGA-BG-A18A	0	0	0	0	0	0	0.022	0.0162	0.0065	0.0075
TCGA-CM-6172	0	0	0	0	0.0526	0.0455	0.0323	0.0156	0.0062	0.0072
TCGA-VQ-A8PY	0	0	0	0	0	0.0208	0.0204	0.0208	0.0253	0.019
TCGA-A6-6651	0	0	0	0	0	0	0	0	0	0.0014
TCGA-AA-3867	0	0	0	0	0	0	0	0	0	0
TCGA-AX-A2HK	0	0	0	0	0	0	0.0588	0.0571	0.0326	0.0178
TCGA-AA-3956			0	0	0	0	0	0	0	0.0047
TCGA-AA-3947	1	1	1	1	1	1	1	0.9948	0.9916	0.9748
TCGA-D5-6930	1	1	1	0.7143	0.8125	0.8649	0.8889	0.8927	0.8132	0.7207
TCGA-F4-6807	0	0	0	0	0	0	0	0.0089	0.0036	0.0053
TCGA-BR-8363	1	1	1	1	1	1	1	0.9447	0.8753	0.803
TCGA-A6-5666	0	0	0	0	0	0	0	0	0.0041	0.003
TCGA-HU-A4GN	1	1	1	1	1	1	1	0.9947	0.9678	0.9158
TCGA-AA-A01P	1	1	1	1	0.8462	0.9091	0.8571	0.8412	0.7367	0.625
TCGA-A6-5665	1	1	1	1	0.95	0.98	0.99	0.985	0.982	0.9749
TCGA-AG-A02N	0	0.5	0.75	0.8333	0.9375	0.9524	0.9663	0.9727	0.9533	0.9252
TCGA-AA-3877	1	1	1	1	1	0.9706	0.9857	0.9726	0.9197	0.8896
TCGA-AJ-A6NU	0	0	0	0	0	0.0588	0.0571	0.0746	0.0588	0.0621
TCGA-DC-4749	0	0	0	0	0	0	0	0	0.0026	0.0052
TCGA-BK-A139	0	0	0	0	0	0	0	0.0067	0.0026	0.0065
TCGA-D1-A0ZS	1	1	1	0.9	0.95	0.94	0.94	0.895	0.8317	0.7695
TCGA-EY-A2ON	0	0	0	0	0	0.0435	0.0217	0.0204	0.0118	0.0359
TCGA-EI-6885	0	0	0	0	0	0	0	0	0.0082	0.0042
TCGA-B5-A0JX	0	0	0	0	0	0	0	0.0161	0.0135	0.0098
TCGA-KP-A3W1	0	0	0	0	0	0	0	0	0	0
TCGA-D1-A3DH	0	0	0	0	0	0	0	0.0069	0.0084	0.0084
TCGA-BR-4184	1	1	1	1	1	1	0.9889	0.9946	0.9913	0.9739
TCGA-AP-A05H	0	0	0	0	0	0	0	0.013	0.008	0.0054
TCGA-FP-8211	0	0	0	0	0	0	0	0	0.0023	0.0034
TCGA-G4-6293	0	0	0	0	0	0	0	0	0	0
TCGA-D1-A16X	0	0	0	0	0	0	0.0106	0.0104	0.0042	0.0042
TCGA-CM-4750	0	0	0	0	0	0	0	0	0.0033	0.0098
TCGA-BR-8676	0	0	0	0	0	0.025	0.0225	0.0115	0.0136	0.0079
TCGA-F1-A72C	0	0	0	0	0	0	0	0	0.011	0.0141
TCGA-FI-A2D6	1	1	1	1	1	1	0.9655	0.9808	0.9517	0.8986
TCGA-SS-A7HO	0	0	0	0	0	0.0238	0.0112	0.0108	0.0065	0.0086
TCGA-DY-A1DF	0	0	0	0	0	0	0	0	0.0105	0.0052
TCGA-AA-3812	0	0	0	0	0	0	0	0	0	0.0014
TCGA-D5-6926	0	0	0	0	0	0	0	0	0.0025	0.0025
TCGA-AP-A3K1	0	0	0	0	0	0.037	0.0161	0.0161	0.0129	0.0098
TCGA-A6-6652	0	0	0	0	0	0	0	0.0071	0.0082	0.0096
TCGA-AJ-A3EK	0	0	0	0.375	0.3333	0.4242	0.3	0.3475	0.2735	0.2597
TCGA-VQ-A8E7	0	0	0	0	0	0.0244	0.0114	0.0231	0.0214	0.0222
TCGA-BR-A44U	0	0	0	0	0	0	0.0112	0.017	0.0163	0.0139
TCGA-AX-A062	0	0	0	0	0	0.0426	0.0222	0.0112	0.0093	0.0071
TCGA-CG-4460	1	1	1	1	0.9474	0.9592	0.9694	0.9239	0.8476	0.7812
TCGA-BR-4362	1	1	1	1	1	1	0.99	0.9848	0.9657	0.9212
TCGA-AD-6890	0	0	0	0	0	0	0.0217	0.0177	0.0099	0.0048
TCGA-HU-8245	0	0	0	0	0	0	0.0109	0.0214	0.013	0.0128
TCGA-CD-A4MG	1	1	1	1	1	1	1	1	0.9924	0.9838
TCGA-AX-A3G1	0	0	0	0	0	0	0	0	0	0.0056
TCGA-CD-8524	0	0	0	0	0.1	0.0345	0.0274	0.0203	0.0139	0.0214
TCGA-A5-A0GB	1	1	1	1	1	0.9783	0.9659	0.948	0.9227	0.8644
TCGA-AG-A008	0	0	0	0	0	0	0	0	0.0244	0.0217
TCGA-A5-A0G2	0	0	0	0	0.0556	0.0682	0.0581	0.0809	0.1021	0.1128
TCGA-G4-6306	0	0	0	0	0	0	0	0	0	0.0021
TCGA-AJ-A2QL	0	0	0	0	0	0	0	0.023	0.0083	0.0098
TCGA-A5-A0R7	0	0	0	0	0	0	0	0.0111	0.0087	0.0074
TCGA-F5-6813	0	0	0	0	0.125	0.0385	0.0147	0.0066	0.0075	0.0049
TCGA-BR-8295	0	0	0	0	0	0	0	0.0115	0.0074	0.006
TCGA-D1-A17S	0	0	0	0	0	0	0.0112	0.022	0.013	0.0086
TCGA-A6-6141	0	0	0	0	0	0	0.0135	0.0242	0.0194	0.0179
TCGA-AJ-A23M	0	0	0	0	0	0	0	0	0	0.0031
TCGA-AD-5900	1	1	1	0.9	0.95	0.92	0.94	0.95	0.9435	0.9124
TCGA-VQ-A8P2	0	0.5	0.6667	0.8333	0.9333	0.9737	0.9762	0.9753	0.9483	0.9174
TCGA-EC-A1QX	1	1	1	1	1	1	0.95	0.8375	0.7416	0.7084
TCGA-AG-3592	0	0	0	0	0	0	0	0	0.0048	0.0071
TCGA-AA-3973	0	0	0	0	0	0	0	0	0.0038	0.0019
TCGA-G5-6572	0	0	0	0	0	0	0	0	0.003	0.0029
TCGA-EY-A1GS	0	0	0	0	0.0714	0.0294	0.0312	0.048	0.0373	0.0398
TCGA-VQ-A8DT	0	0	0	0	0.0833	0.0278	0.038	0.0764	0.0568	0.0408
TCGA-VQ-A91K	1	1	1	1	1	0.973	0.9762	0.963	0.9342	0.8916
TCGA-F5-6571	0	0	0	0	0	0	0	0	0	0.0046
TCGA-AY-A8YK	0	0	0	0	0	0	0	0	0.0023	0.0023
TCGA-BR-8297	0	0	0	0	0	0	0	0.005	0.002	0.003
TCGA-D7-6524	0	0	0	0	0	0	0	0.0057	0.009	0.0111
TCGA-G5-6233	0	0	0	0	0	0	0	0	0.0049	0.0059
TCGA-G4-6586	1	1	1	1	1	0.98	0.98	0.975	0.9637	0.9363
TCGA-EQ-5647	0	0	0	0	0	0	0	0	0.002	0.0041
TCGA-RD-A7C1	0	0	0	0	0	0	0	0	0.0124	0.0122
TCGA-BR-A453	0	0	0	0	0	0.0256	0.0575	0.0629	0.046	0.0404
TCGA-AA-A01T	0	0	0	0	0	0	0	0	0.0027	0.0013
TCGA-B5-A0JZ	1	1	1	1	0.9444	0.9565	0.8989	0.8914	0.7891	0.7246
TCGA-BR-6566	1	1	1	1	1	1	0.9892	0.9624	0.9061	0.838
TCGA-FP-8209	0	0	0	0.1111	0.0556	0.0244	0.011	0.0113	0.0069	0.0093
TCGA-D1-A174	1	1	1	1	1	1	1	1	0.9654	0.9145
TCGA-PG-A6IB	1	1	1	1	1	0.96	0.8654	0.8641	0.7298	0.6646
TCGA-BR-8361	1	1	1	1	1	1	1	1	0.981	0.9453
TCGA-DM-A28F	0	0	0	0	0	0.0667	0.0577	0.0394	0.0185	0.0216
TCGA-BR-7196	0	0	0	0	0.1667	0.05	0.0328	0.0339	0.04	0.0464
TCGA-AA-3819	0	0	0	0	0	0	0	0	0	0
TCGA-MX-A5UG	0	0	0	0	0	0	0	0	0.0047	0.0046
TCGA-BR-8284	1	1	1	0.7143	0.7333	0.725	0.625	0.5246	0.4169	0.3228
TCGA-EO-A3KU	0	0	0	0	0	0	0	0.0156	0.0096	0.0128
TCGA-CG-4466	0	0	0	0.1	0.05	0.02	0.03	0.0303	0.0225	0.0215
TCGA-A6-2684	0	0	0	0.1667	0.0769	0.0312	0.0135	0.0061	0.005	0.005
TCGA-AF-A56K	0	0	0	0	0	0	0	0.0056	0.009	0.0045
TCGA-BR-6456	0	0	0	0	0	0	0	0	0.0021	0.001
TCGA-D1-A101	1	1	1	1	0.9474	0.9302	0.8953	0.8391	0.7403	0.6704
TCGA-AJ-A3OL			1	1	0.8571	0.9	0.9333	0.8056	0.7263	0.6507
TCGA-A6-2686	1	1	1	1	1	1	1	1	0.9946	0.9903
TCGA-CG-4443	0	0	0	0	0	0	0	0	0.0062	0.0052
TCGA-AJ-A3BI	0	0	0	0	0	0	0	0	0.0078	0.0035
TCGA-BS-A0U5	0	0	0	0	0	0	0.0119	0.0115	0.0089	0.0089
TCGA-AJ-A23N	0	0	0	0	0	0.0556	0.025	0.0244	0.0198	0.0143
TCGA-VQ-A927	0	0.5	0.2	0.1111	0.0526	0.0222	0.0106	0.0053	0.0107	0.0116
TCGA-CD-A4MI	1	1	1	1	1	0.9778	0.9684	0.9368	0.8305	0.727
TCGA-AA-3869	0	0	0	0	0	0	0	0.0127	0.0041	0.002
TCGA-CM-4751	0	0	0	0	0	0	0	0	0.0027	0.0013
TCGA-HU-A4H4	1	1	0.6667	0.875	0.6667	0.7632	0.7326	0.68	0.5644	0.4977
TCGA-BG-A3PP	0	0	0	0	0	0	0	0	0	0
TCGA-DM-A1HA	0	0	0	0	0	0	0.0132	0.0241	0.0113	0.0078
TCGA-VQ-A925	0	0	0	0	0	0	0.0333	0.0391	0.0228	0.0142
TCGA-BR-8080	0	0	0	0	0	0	0	0.0058	0.0049	0.006
TCGA-AF-3400	0	0	0	0	0	0	0	0	0	0.0192
TCGA-AD-6888	0	0	0	0	0	0	0	0	0.0049	0.0036
TCGA-BK-A13B	1	1	1	1	1	0.9583	0.9362	0.8495	0.8361	0.7531
TCGA-A6-6140	0	0	0	0	0	0	0.013	0.0058	0.0045	0.0034
TCGA-AX-A06B	0	0	0	0	0	0	0	0.0119	0.0049	0.0037
TCGA-CM-6170	0	0	0	0	0	0	0	0	0	0.001
TCGA-BG-A0VZ	1	1	1	1	1	0.9091	0.907	0.8276	0.7568	0.6793
TCGA-D5-6927	1	1	1	1	0.9375	0.925	0.9277	0.9167	0.8156	0.7552
TCGA-VQ-A94P	0	0	0	0	0	0	0.0111	0.0111	0.0066	0.0055
TCGA-A6-A56B	0	0	0	0	0	0.1667	0.0417	0.0333	0.025	0.0192
TCGA-HU-A4GQ	1	1	1	1	1	1	1	0.9945	0.9771	0.9458
TCGA-AA-A01S	0	0	0	0	0	0	0	0	0	0
TCGA-B5-A0JR	1	1	1	1	1	0.9333	0.9398	0.8944	0.802	0.7587
TCGA-D1-A17F	1	1	0.8	0.7778	0.6111	0.5106	0.3978	0.3228	0.2192	0.1868
TCGA-BR-4368	1	1	1	1	1	0.9583	0.9592	0.9495	0.913	0.8685
TCGA-AG-A01Y	0	0	0	0	0	0	0	0	0	0.0012
TCGA-AP-A056	0	0	0	0	0	0	0	0.0296	0.017	0.0159
TCGA-CK-5914	0	0	0	0	0	0	0.0105	0.0052	0.002	0.002
TCGA-AX-A3GB	0	0	0	0	0	0	0	0	0.0152	0.0112
TCGA-R5-A7ZE	0	0	0	0	0	0	0	0.0063	0.01	0.0099
TCGA-HU-8238	0	0	0	0	0	0	0	0.0114	0.0139	0.0081
TCGA-BR-A4J9	0	0	0	0	0	0	0	0	0.0062	0.0051
TCGA-A5-A1OG		0	0	0	0.0625	0.027	0.0286	0.028	0.0195	0.0285
TCGA-CM-4747	0	0	0	0	0	0	0	0	0	0.0015
TCGA-G4-6299	0	0	0	0	0	0	0	0.0079	0.0092	0.0106
TCGA-DM-A1DA	0	0	0	0	0	0	0	0.0057	0.0022	0.0033
TCGA-D1-A103	0	0	0	0	0	0.0571	0.0781	0.1154	0.1345	0.1207
TCGA-AX-A3G6	0	0	0	0	0	0.0625	0.0882	0.0455	0.0253	0.0125
TCGA-CA-6715	0	0	0	0	0	0	0	0.0075	0.0087	0.0103
TCGA-DT-5265	0	0	0	0	0	0	0	0	0	0.0049
TCGA-A6-3810	0	0	0	0	0	0	0	0	0	0
TCGA-IN-AB1V	0	0	0	0	0	0.0227	0.0215	0.0164	0.0132	0.0098
TCGA-AJ-A3NH	0	0	0	0	0	0.0909	0.0455	0.0192	0.0156	0.0148
TCGA-BR-8590	0	0	0	0	0	0	0	0	0.0171	0.0106
TCGA-A5-A2K4	0	0	0	0	0	0	0	0.0114	0.0136	0.0067
TCGA-AA-A029	0	0	0	0	0	0	0	0	0	0
TCGA-BK-A13C	0	0	0	0	0	0.0208	0.043	0.0417	0.033	0.0308
TCGA-BR-A4IY	0	0	0	0	0	0	0	0	0.0052	0.0064
TCGA-AG-3878	0	0	0	0	0	0	0	0	0	0.0023
TCGA-AP-A1E1	1	1	1	1	1	1	1	0.9302	0.8929	0.817
TCGA-AA-3811	1	1	1	1	1	1	1	1	0.9932	0.9839
TCGA-CM-5861	1	1	1	1	1	1	0.9899	0.9749	0.9415	0.9123
TCGA-CG-4437	0	0	0	0	0	0	0	0	0.0067	0.0066
TCGA-EY-A212	0	0	0	0	0.0588	0.0476	0.027	0.0141	0.0141	0.0124
TCGA-AF-2691	0	0	0	0	0	0	0	0	0	0
TCGA-HU-8244	0	0	0	0	0	0.027	0.0244	0.012	0.0121	0.0176
TCGA-BS-A0V7	0	0	0	0	0	0	0	0	0.0041	0.0051
TCGA-A6-3809	1	1	0.8	0.8571	0.9231	0.9655	0.9688	0.9262	0.8575	0.7723
TCGA-BS-A0UV	0	0	0	0.1	0.0526	0.0435	0.0222	0.0166	0.0155	0.0229
TCGA-DF-A2KU	0	0	0	0	0.1	0.2632	0.2326	0.2125	0.1227	0.0953
TCGA-FP-7916	0	0	0	0	0	0	0.1333	0.0606	0.0972	0.0775
TCGA-AG-3883	0	0	0	0	0	0	0	0	0.0023	0.0046
TCGA-A5-A0G1	0	0	0.2	0.2	0.25	0.1837	0.1939	0.1421	0.1034	0.0848
TCGA-CG-4476	0	0	0	0	0	0	0.0102	0.0051	0.0102	0.0082
TCGA-VQ-A94O	0	0	0	0	0.1	0.0714	0.0312	0.0441	0.0426	0.0473
TCGA-AA-3845	1	1	1	1	0.9474	0.9783	0.9474	0.9583	0.9133	0.8788
TCGA-BG-A0MG	0	0	0	0	0.05	0.02	0.01	0.025	0.0121	0.01
TCGA-A5-A7WK	0	0	0	0	0	0.0333	0.0645	0.094	0.0781	0.0822
TCGA-BS-A0TD	0	0	0	0	0	0	0	0.0194	0.0124	0.0123
TCGA-D5-6920	0	0	0	0	0	0	0	0	0.0023	0.0023
TCGA-CD-5813	0	0	0	0	0	0	0	0.0051	0.0041	0.0091
TCGA-AG-A026	0	0	0	0	0	0	0	0	0	0.0012
TCGA-A6-5664	0	0	0	0	0	0	0	0	0.0081	0.0275
TCGA-AA-3994	0	0	0	0	0	0	0	0	0	0
TCGA-DM-A1D8	0	0	0	0	0	0	0	0	0.0043	0.0021
TCGA-D7-A6ET	0	0	0	0	0	0	0	0.01	0.006	0.0081
TCGA-F4-6569	0	0	0	0	0	0	0	0	0	0.0011
TCGA-D7-6815	0	0	0	0.1111	0.1176	0.0488	0.0333	0.0168	0.009	0.0148
TCGA-BR-8285	0	0	0	0	0	0.0208	0.0204	0.0204	0.0122	0.0091
TCGA-VQ-A8PD	0	0	0	0	0.0625	0.0682	0.0326	0.0217	0.0216	0.0183
TCGA-AX-A1C5	1	1	0.75	0.8333	0.9091	0.8571	0.8409	0.8132	0.713	0.6687
TCGA-EO-A22T	1	1	1	0.8333	0.9091	0.9474	0.9524	0.9324	0.9135	0.8704
TCGA-HF-A5NB	1	1	1	1	1	1	1	0.9949	0.9876	0.9762
TCGA-D5-6529	0	0	0	0	0	0	0	0	0	0.0011
TCGA-BG-A0VV	0	0	0	0	0	0	0.0103	0.0152	0.0081	0.004
TCGA-EY-A1GQ	1	1	1	1	0.9231	0.9231	0.8462	0.79	0.7126	0.6598
TCGA-EI-6510	0	0	0	0	0	0	0.0137	0.0061	0.0072	0.0083
TCGA-AA-A02E	0	0	0	0	0	0	0	0	0	0
TCGA-CG-5725	0	0	0	0	0	0	0	0	0.0068	0.0091
TCGA-AA-3519	0	0	0	0	0	0	0	0	0	0
TCGA-DF-A2KS	0	0	0	0	0	0	0	0	0	0.0096
TCGA-VQ-A8PT	1	1	1	1	1	1	1	0.9882	0.9611	0.9373
TCGA-BR-4366	0	0	0	0	0	0	0	0	0.002	0.0051
TCGA-EY-A72D	0	0	0	0	0	0.0435	0.0435	0.086	0.1111	0.0927
TCGA-A5-A0VO	0	0	0	0	0.0556	0.0213	0.0115	0.0114	0.0068	0.0089
TCGA-AF-3913	0	0	0	0	0	0	0	0	0	0.0012
TCGA-B5-A0K8	0	0	0	0.1111	0.0556	0.0488	0.0263	0.0204	0.0217	0.0216
TCGA-VQ-A91Z	0	0	0	0	0	0.0606	0.0541	0.0267	0.0169	0.0234
TCGA-BS-A0UM	1	1	1	0.8889	0.8333	0.8696	0.8764	0.8249	0.7252	0.6617
TCGA-EY-A1GW	0	0	0	0	0	0	0	0	0	0.0046
TCGA-AP-A1DR	1	1	1	0.75	0.875	0.9231	0.9351	0.915	0.8868	0.842
TCGA-G4-6311	0	0	0	0	0	0.0238	0.0116	0.0112	0.0044	0.0033
TCGA-DM-A28A	0	0	0	0	0	0	0	0.0077	0.0062	0.0062
TCGA-CD-8525	0	0	0	0	0	0.0256	0.0112	0.0056	0.0069	0.0057
TCGA-A5-A2K2	0	0	0	0	0	0	0	0.022	0.0176	0.0146
TCGA-CG-4304	0	0	0	0	0.05	0.02	0.01	0.01	0.006	0.004
TCGA-BS-A0UL	1	1	0.8	0.8889	0.8333	0.766	0.6915	0.619	0.5435	0.4618
TCGA-BR-6852	1	1	1	1	1	1	1	0.9945	0.9358	0.8688
TCGA-G4-6625	0	0	0	0	0.1	0.0417	0.0169	0.0069	0.0053	0.0052
TCGA-F5-6464	0	0	0	0	0	0.037	0.0308	0.013	0.0125	0.0084
TCGA-CM-5868	0	0	0	0	0	0	0	0	0	0.001
TCGA-MX-A5UJ	1	1	1	1	0.95	0.9787	0.9896	0.9742	0.9543	0.915
TCGA-BR-8360	1	1	1	1	1	1	1	0.9843	0.9639	0.9098
TCGA-B5-A1MU	0	0	0	0	0	0	0	0.0068	0.0107	0.0079
TCGA-AD-6963	0	0	0	0	0	0	0	0	0	0.0012
TCGA-AG-3727	0	0	0	0	0	0	0.0118	0.0058	0.0089	0.0066
TCGA-AA-3696	0	0	0	0	0	0	0	0	0	0.0013
TCGA-A5-A0GP	0	0	0	0	0.0556	0.0233	0.0122	0.012	0.0099	0.0086
TCGA-BR-A452	0	0	0	0	0	0	0	0.0093	0.0255	0.0288
TCGA-NH-A6GB	0	0	0	0	0	0	0	0	0	0.001
TCGA-BG-A0LW	0	0	0	0	0	0	0.0114	0.0115	0.0142	0.0095
TCGA-A6-2672	1	1	1	1	1	1	0.9867	0.988	0.965	0.9419
TCGA-D7-A6F2	0	0	0	0	0.0833	0.0357	0.0282	0.0261	0.0214	0.0142
TCGA-AG-3591	0	0	0	0	0	0	0	0	0.0049	0.0036
TCGA-AH-6903	0	0	0	0	0	0	0	0	0.0027	0.0027
TCGA-B5-A0JS	0	0	0	0	0	0	0	0.0054	0.0021	0.0021
TCGA-BR-4201	1	1	1	1	0.9444	0.9778	0.9891	0.9727	0.9332	0.8915
TCGA-DM-A282	0	0	0	0	0	0	0.0263	0.0211	0.0231	0.021
TCGA-CD-A486	0	0	0	0	0	0	0.0116	0.0058	0.0071	0.0128
TCGA-FP-A4BF	0	0	0	0	0	0	0.0282	0.0208	0.0225	0.0169
TCGA-CK-4948	0	0	0	0	0	0	0.0102	0.0051	0.004	0.005
TCGA-AA-3850	0	0	0	0	0	0	0	0	0	0
TCGA-A6-2675	0	0	0	0	0.0909	0.0357	0.0147	0.0068	0.0054	0.004
TCGA-BR-8078	1	1	1	1	1	1	1	1	0.9978	0.9837
TCGA-EI-6507	0	0.5	0.75	0.6667	0.6842	0.7143	0.7326	0.6868	0.6137	0.5719
TCGA-NH-A50V							0	0.027	0.018	0.019
TCGA-A6-6780	1	1	1	0.9	0.9474	0.9565	0.9457	0.9043	0.8519	0.7807
TCGA-AX-A06F	0	0	0	0	0.0556	0.1739	0.1512	0.1176	0.0831	0.0777
TCGA-AX-A1C9	1	1	0.5	0.7143	0.7857	0.7097	0.7193	0.7387	0.6069	0.4765
TCGA-CG-4301	0	0	0	0	0	0	0.0102	0.0051	0.0103	0.0082
TCGA-AA-A01D	0	0	0	0	0	0	0	0	0	0
TCGA-AA-3815	1	1	1	1	1	0.8919	0.9103	0.9236	0.891	0.8386
TCGA-CI-6624	0	0	0	0	0	0	0.0182	0.0146	0.0087	0.0058
TCGA-AX-A1CN	0	0	0	0	0	0	0	0.0179	0.0072	0.0107
TCGA-BR-7703	1	1	1	1	1	0.9333	0.92	0.9065	0.8947	0.8433
TCGA-FI-A2D4			1	1	1	1	0.8387	0.8364	0.7568	0.6887
TCGA-AJ-A3NF	0	0	0	0	0	0	0	0	0	0.0042
TCGA-F5-6702	0	0	0	0	0	0	0	0	0.0032	0.0016
TCGA-AX-A3FZ	0	0	0	0	0	0	0	0.0071	0.014	0.0111
TCGA-AG-3731	0	0	0	0	0	0	0	0.0127	0.0073	0.0048
TCGA-IN-A6RS	0	0	0	0	0	0	0.0122	0.0062	0.0051	0.014
TCGA-A5-A1OH	0	0	0	0	0	0	0	0	0.0122	0.014
TCGA-D1-A163	1	1	1	1	1	1	1	0.9798	0.9113	0.875
TCGA-VQ-AA6B	0	0	0	0	0.0714	0.025	0.0111	0.0056	0.0161	0.0205
TCGA-5M-AATE	0	0	0	0	0	0	0	0	0	0.0023
TCGA-BR-8680	0	0	0	0	0	0	0	0.0108	0.0065	0.0074
TCGA-G5-6235	0	0	0	0	0	0.0303	0.0133	0.006	0.0118	0.0068
TCGA-AA-3848	0	0	0	0	0	0	0	0.0064	0.0049	0.0036
TCGA-B5-A3FB	0	0	0	0	0	0.0625	0.0811	0.0541	0.0269	0.0283
TCGA-VQ-AA64	0	0	0	0	0.0667	0.027	0.0127	0.0187	0.0185	0.0221
TCGA-G4-6302	0	0.5	0.6	0.6	0.8	0.7551	0.7216	0.699	0.5215	0.4037
TCGA-AX-A0IZ	1	1	1	1	0.95	0.8	0.7	0.655	0.6117	0.5466
TCGA-B5-A0K2	1	1	0.8	0.9	0.9	0.7551	0.7347	0.648	0.5407	0.4821
TCGA-AA-3950	1	1	1	1	1	0.9688	0.942	0.9496	0.8659	0.7924
TCGA-R5-A7ZF	0	0	0	0.2222	0.1053	0.0909	0.0667	0.0578	0.0508	0.0348
TCGA-CM-6165	0	0	0	0	0	0	0	0	0.0061	0.004
TCGA-HU-A4G9	1	1	1	1	1	1	0.988	0.9882	0.9451	0.9024
TCGA-DI-A2QU	0	0	0	0	0	0	0	0	0.0152	0.0127
TCGA-BR-4280	1	1	1	1	1	0.9302	0.9341	0.9337	0.9024	0.8243
TCGA-CM-5344	0	0	0	0	0	0.0208	0.0104	0.0052	0.0021	0.0052
TCGA-BR-8487	1	1	1	1	1	1	1	1	0.9953	0.9807
TCGA-D7-8572	0	0	0	0	0	0	0.0111	0.0053	0.0085	0.0084
TCGA-VQ-A91X	0	0	0	0	0	0	0	0	0.0123	0.0158
TCGA-D5-5537	0	0	0	0	0	0	0.0154	0.0066	0.0052	0.0051
TCGA-QG-A5Z1	0	0	0	0	0	0	0	0	0	0
TCGA-AP-A0LF	0	0	0	0	0	0	0.0202	0.0303	0.0141	0.009
TCGA-AJ-A2QN	0	0	0	0	0	0	0	0.0145	0.0116	0.0136
TCGA-DM-A28C	0	0	0	0	0	0	0.0217	0.0174	0.0069	0.0051
TCGA-AA-3679	0	0	0	0	0	0	0	0	0	0
TCGA-B5-A0JY	0	0	0	0	0	0.0217	0.023	0.0278	0.0238	0.0201
TCGA-D5-6929	0	0	0	0	0	0.037	0.0154	0.0133	0.0052	0.0025
TCGA-CA-6719	0	0	0	0	0	0	0.0192	0.0222	0.0147	0.0146
TCGA-BR-6803	0	0	0.3333	0.1429	0.1333	0.0488	0.0225	0.0117	0.0116	0.0081
TCGA-CG-5727	0	0	0	0	0	0	0	0	0.004	0.003
TCGA-DM-A0X9	0	0	0	0	0	0	0	0	0.0047	0.008
TCGA-B5-A11U	1	1	1	1	1	0.9583	0.9062	0.8866	0.8041	0.7766
TCGA-AZ-6598	1	1	1	1	1	1	1	0.9949	0.9919	0.9878
TCGA-DM-A0XD	0	0	0	0	0	0	0	0	0.0021	0.0032
TCGA-B5-A1N2	0	0	0	0	0	0	0	0.0182	0.015	0.0329
TCGA-AZ-4615	1	1	1	1	1	1	0.975	0.9885	0.9675	0.9366
TCGA-BG-A186	0	0	0	0	0	0	0.0213	0.0161	0.0278	0.0224
TCGA-D1-A16D	0	0	0	0	0	0	0	0.0053	0.0042	0.0042
TCGA-AJ-A8CW	1	1	1	1	1	1	1	0.9891	0.9422	0.8734
TCGA-IN-A7NT	0	0	0	0	0.0833	0.0323	0.0274	0.0135	0.0168	0.015
TCGA-BG-A0MT	0	0	0	0	0	0	0.01	0.01	0.006	0.008
TCGA-EO-A22U	0	0	0.25	0.2	0.2222	0.1053	0.125	0.0805	0.0724	0.0784
TCGA-AP-A0LP	1	1	1	1	1	0.8958	0.8152	0.738	0.6084	0.5142
TCGA-VQ-AA6K	0	0	0	0	0.0625	0.0526	0.0233	0.0296	0.0165	0.0106
TCGA-BR-7715	0	0	0	0	0	0	0.0588	0.055	0.0562	0.0628
TCGA-AP-A1E4	0	0	0	0	0	0	0	0	0.0063	0.0095
TCGA-BS-A0V8	0	0	0	0	0	0	0	0	0.0061	0.0141
TCGA-BK-A0CC	0	0	0	0	0.0526	0.1087	0.0753	0.0645	0.0413	0.047
TCGA-DI-A1NO	0	0	0	0	0	0.0606	0.0323	0.0161	0.0125	0.0096
TCGA-A6-5657	0	0	0	0	0	0	0	0.0051	0.002	0.005
TCGA-CG-4477	0	0	0	0	0	0	0	0	0.004	0.003
TCGA-AX-A3FT	1	1	1	1	1	1	1	0.9714	0.9076	0.8552
TCGA-AJ-A3NC	0	0	0	0	0	0	0	0.0114	0.009	0.0133
TCGA-AD-6964	1	1	1	1	1	0.9697	0.9259	0.9422	0.875	0.775
TCGA-DI-A1NN	0	0	0	0.1667	0.0909	0.04	0.0444	0.0215	0.0159	0.0164
TCGA-F5-6863	0	0	0	0	0	0	0	0.0078	0.0093	0.0062
TCGA-DC-5337	0	0	0	0	0	0	0	0	0	0.0031
TCGA-AX-A0J0	0	0	0	0	0	0	0	0	0.0045	0.0101
TCGA-VQ-AA6J	0	0	0	0	0	0.0769	0.0366	0.0427	0.0521	0.0394
TCGA-BS-A0T9	0	0	0	0	0	0	0	0.0054	0.0042	0.0052
TCGA-AX-A05Z	0	0	0	0	0.0625	0.0244	0.0125	0.0061	0.0124	0.0124
TCGA-AA-3979	0	0	0	0	0	0	0	0	0	0
TCGA-BG-A0MC	0	0	0	0	0	0	0	0	0.0026	0.0026
TCGA-AG-3584	0	0	0	0	0	0	0	0	0	0
TCGA-AD-6889	1	1	1	1	1	1	0.9861	0.9882	0.9764	0.968
TCGA-AU-6004	1	1	1	1	1	1	0.9888	0.9724	0.9467	0.8733
TCGA-AA-3864	0	0.5	0.8	0.7778	0.8889	0.9048	0.8851	0.895	0.8341	0.7883
TCGA-D7-5577	0	0	0	0	0	0	0	0	0	0.004
TCGA-AA-3556	0	0	0	0	0	0	0	0	0	0
TCGA-AG-A025	0	0	0	0	0	0	0	0	0	0
TCGA-F4-6704	0	0	0	0	0	0	0	0	0.0041	0.0021
TCGA-AA-3875	0	0	0	0	0	0	0	0	0	0
TCGA-AP-A0LJ	0	0	0	0	0	0.0238	0.0125	0.0124	0.0103	0.0103
TCGA-CG-5728	1	1	1	1	1	1	1	0.9949	0.9839	0.9476
TCGA-D7-6818	0	0	0	0	0	0	0.0128	0.0063	0.0025	0.0074
TCGA-HU-A4G3	0	0	0	0	0	0	0	0	0.0026	0.0115
TCGA-B5-A3FA	1	1	0.5	0.3333	0.3846	0.2609	0.2979	0.3864	0.2561	0.207
TCGA-EI-6884	0	0	0	0	0	0.0385	0.0145	0.0065	0.0074	0.0062
TCGA-CD-5804	0	0	0	0	0	0	0.0182	0.0619	0.0649	0.0647
TCGA-VQ-A923	0	0	0	0	0	0	0.0119	0.0186	0.016	0.0225
TCGA-RU-A8FL	0	0	0	0	0	0.04	0.0152	0.0065	0.0076	0.0062
TCGA-AG-3574	0	0	0	0	0.25	0.1667	0.1	0.0714	0.0303	0.0128
TCGA-A6-5656	0	0.5	0.25	0.1429	0.0769	0.0286	0.0127	0.0058	0.0023	0.0011
TCGA-D1-A102	0	0	0	0	0	0.0217	0.0455	0.0227	0.0157	0.0164
TCGA-AX-A063	1	1	1	1	1	1	0.9412	0.9294	0.8738	0.8317
TCGA-AA-3697	0	0	0	0	0	0	0	0	0.0042	0.0031
TCGA-AG-3893	0	0	0	0	0	0	0	0	0	0.0015
TCGA-BS-A0UA	1	1	1	1	1	0.9583	0.8947	0.7979	0.6728	0.5625
TCGA-AA-3514	0	0	0	0	0	0	0	0	0	0
TCGA-CM-6675	0	0	0	0	0	0	0	0	0.0174	0.0221
TCGA-AP-A1DV	0	0	0	0	0	0.1538	0.1538	0.0893	0.0647	0.0523
TCGA-BK-A4ZD	0	0	0	0	0	0	0.0741	0.0357	0.0284	0.0363
TCGA-A6-A567	0	0	0	0	0	0	0	0	0	0.0041
TCGA-BR-A4J6	0	0	0	0	0	0	0.0125	0.006	0.0143	0.0119
TCGA-BR-4370	1	1	1	1	1	0.98	0.97	0.93	0.8594	0.7638
TCGA-AP-A059	1	0.5	0.4	0.3333	0.5	0.3261	0.2903	0.2275	0.1874	0.1417
TCGA-AG-4008	0	0	0	0	0	0	0	0	0	0
TCGA-B5-A11N	0	0	0	0	0	0	0	0	0	0.0011
TCGA-B5-A1MY	0	0	0	0.1429	0.0714	0.0312	0.0172	0.009	0.0403	0.0395
TCGA-D1-A16O	0	0	0	0	0	0	0	0	0.0044	0.0055
TCGA-G4-6297	0	0	0	0	0	0	0	0.0053	0.0021	0.0021
TCGA-AY-A71X	0	0	0	0	0	0	0	0	0	0
TCGA-D7-A6EZ	0	0	0	0	0	0	0	0.0054	0.0151	0.0152
TCGA-AX-A2HF	0	0	0	0	0	0	0	0.009	0.0073	0.0074
TCGA-R5-A804	0	0	0	0.25	0.0769	0.0286	0.0617	0.0802	0.0514	0.0462
TCGA-AA-3531	0	0	0	0	0	0	0	0.0769	0.0323	0.0137
TCGA-D7-8570	0	0	0	0	0	0	0	0.0111	0.009	0.0045
TCGA-AP-A051	1	1	1	1	1	0.9111	0.881	0.8	0.7437	0.7085
TCGA-DM-A1D4	0	0	0	0	0	0.0357	0.0149	0.0065	0.0102	0.0075
TCGA-RD-A7BW	0	0	0	0	0	0	0	0.005	0.0061	0.0061
TCGA-AM-5820	0	0	0	0	0	0	0	0	0.0055	0.0055
TCGA-B7-5818	0	0	0	0	0	0	0	0	0.0041	0.0091
TCGA-RD-A8N5	0	0	0	0	0	0.0323	0.0274	0.0284	0.0222	0.0217
TCGA-AJ-A3BH	1	1	1	1	1	1	0.9773	0.9753	0.9843	0.9399
TCGA-AA-3660	0	0	0	0	0	0.0233	0.0111	0.011	0.0066	0.0075
TCGA-A6-3807	0	0	0	0	0	0	0	0	0	0.0027
TCGA-AA-3870	0	0	0	0	0	0	0	0.0085	0.0031	0.0063
TCGA-VQ-A91N	0	0	0	0	0	0.04	0.0294	0.0138	0.0311	0.0237
TCGA-HU-A4H5	0	0	0	0.1111	0.0556	0.0278	0.012	0.006	0.0049	0.0098
TCGA-BR-8370	1	0.5	0.25	0.125	0.0667	0.0256	0.0116	0.0057	0.0045	0.0088
TCGA-D7-6519	0	0	0	0	0	0.0303	0.0122	0.0182	0.0145	0.0156
TCGA-RD-A8N1	0	0	0	0	0.1111	0.0714	0.0286	0.0213	0.0155	0.0189
TCGA-D7-5579	0	0	0	0	0	0	0.0101	0.0051	0.0061	0.0051
TCGA-SJ-A6ZI	1	0.5	0.6	0.75	0.8462	0.8696	0.88	0.8476	0.7391	0.6499
TCGA-CG-4474	0	0	0	0	0	0	0	0.0051	0.0061	0.0081
TCGA-AA-3872	0	0	0	0	0	0	0	0	0	0
TCGA-B5-A5OD	0	0	0	0	0	0.0714	0.0333	0.0312	0.0788	0.0852
TCGA-D7-8573	0	0	0	0.1111	0.0588	0.0444	0.0213	0.0161	0.0131	0.014
TCGA-AG-A020	0	0	0	0	0	0	0	0	0	0
TCGA-CG-4442	1	1	1	1	1	1	0.98	0.985	0.9679	0.9328
TCGA-DI-A1C3	0	0	0	0	0	0	0	0	0.0084	0.006
TCGA-G4-6317	0	0	0	0	0	0	0	0	0	0.0011
TCGA-AA-3667	0	0	0	0	0	0	0	0	0	0
TCGA-EY-A1H0	1	1	1	1	0.9167	0.9545	0.9375	0.8889	0.8363	0.792
TCGA-AX-A3G9	1	1	1	1	1	1	1	0.95	0.9415	0.875
TCGA-CK-6747	0	0	0	0	0	0	0	0.0156	0.0215	0.0241
TCGA-HU-A4HB	0	0	0	0	0	0	0.02	0.0085	0.0102	0.0114
TCGA-BR-A4IV	0	0	0	0	0	0	0	0.0175	0.0073	0.0097
TCGA-AG-A023	0	0	0	0	0	0	0	0	0	0
TCGA-VQ-A91S	0	0	0	0	0	0.0278	0.0125	0.0633	0.0536	0.037
TCGA-A6-6782	0	0	0	0	0	0	0	0	0	0
TCGA-AF-3914	0	0	0	0	0	0	0	0	0	0
TCGA-A5-A0G3	0	0	0	0	0	0	0	0.0195	0.0243	0.0232
TCGA-AJ-A3BG	1	1	1	1	1	1	0.9714	0.9524	0.9139	0.9023
TCGA-DI-A0WH	1	1	0.8	0.8889	0.9412	0.9286	0.9012	0.9042	0.8169	0.7711
TCGA-F5-6814	0	0	0	0	0	0	0	0	0.0034	0.007
TCGA-AX-A3G7	0	0	0	0	0.1111	0.0625	0.027	0.029	0.0113	0.011
TCGA-AX-A1CF	0	0	0	0	0	0	0.0278	0.0137	0.01	0.0072
TCGA-AZ-4308	0	0	0	0	0	0	0	0	0	0
TCGA-PG-A914	0	0	0	0	0	0.0588	0.0714	0.043	0.037	0.0635
TCGA-CG-4441	0	0	0	0	0	0	0	0	0.0046	0.0058
TCGA-4N-A93T	0	0	0	0	0	0	0	0	0.0065	0.0053
TCGA-AA-3655	0	0	0	0	0	0	0	0.0157	0.0146	0.0101
TCGA-CG-4306	1	1	1	1	1	0.96	0.96	0.9	0.8176	0.7646
TCGA-AA-A024	0	0	0	0	0	0	0	0	0.0024	0.0012
TCGA-BR-8690	0	0	0	0	0	0	0	0	0.0025	0.005
TCGA-CD-8526	0	0	0	0	0	0	0	0	0.0043	0.0108
TCGA-F4-6855	0	0	0	0	0	0	0	0	0	0.0029
TCGA-AX-A05S	1	1	1	1	0.9444	0.9333	0.9302	0.9306	0.8854	0.8415
TCGA-B5-A11O	0	0	0	0	0	0.0435	0.0213	0.0159	0.0271	0.027
TCGA-B5-A11P	0	0	0	0	0	0.0714	0.0333	0.0179	0.0071	0.0033
TCGA-5M-AAT5	0	0	0	0	0	0.0263	0.0122	0.0056	0.0067	0.0078
TCGA-NH-A50T	0	0	0	0	0	0	0	0	0	0.0077
TCGA-BR-A4J8	0	0	0	0	0	0.0303	0.0395	0.0191	0.0153	0.0183
TCGA-R5-A7ZR	0	0	0	0	0	0	0	0.0485	0.0466	0.0428
TCGA-BG-A18B	1	1	1	1	0.9	0.8367	0.866	0.8367	0.7984	0.7173
TCGA-F4-6809	0	0	0	0	0	0	0	0	0	0.0027
TCGA-AG-3725	0	0	0	0	0	0	0	0	0	0.0025
TCGA-HU-A4GT	1	1	1	1	1	1	1	0.994	0.9952	0.9761
TCGA-D1-A0ZO	1	1	1	1	0.9474	0.9792	0.9688	0.9381	0.8326	0.7729
TCGA-B5-A0JT	0	0	0	0	0	0	0	0	0	0.0041
TCGA-BR-6455	0	0	0	0	0	0	0.0202	0.0104	0.0106	0.0063
TCGA-AA-3494	0	0	0	0	0	0	0	0	0.0029	0.0029
TCGA-3M-AB46	0	0	0	0	0	0	0.0106	0.0105	0.0175	0.0208
TCGA-AZ-6608	0	0	0	0	0	0	0	0	0.0081	0.008
TCGA-BR-6710	0	0	0	0	0	0.0476	0.0222	0.0171	0.0115	0.0126
TCGA-AZ-6607	0	0	0	0	0	0	0	0	0.0027	0.008
TCGA-D7-A6EY	1	1	1	1	1	1	0.9892	0.984	0.9378	0.8737
TCGA-AA-A02W	0	0	0	0	0	0	0	0	0	0
TCGA-AP-A0LS	1	1	1	1	1	0.8824	0.8333	0.8493	0.8172	0.742
TCGA-CG-5730	0	0	0	0	0	0	0	0	0.0101	0.0071
TCGA-AA-3980	0	0	0	0	0	0	0	0	0.0036	0.0054
TCGA-F4-6463	0	0	0	0	0	0	0	0	0	0.0041
TCGA-PG-A5BC	0	0	0	0	0	0.1111	0.0968	0.0469	0.0301	0.0375
TCGA-NH-A8F8	0	0.5	0.2	0.1429	0.125	0.0526	0.025	0.0175	0.0095	0.0047
TCGA-AA-3833	1	1	1	1	0.9231	0.9355	0.8378	0.8204	0.7064	0.6291
TCGA-BR-6706	0	0	0	0	0	0	0	0.0054	0.0108	0.0119
TCGA-AH-6547	0	0	0	0	0	0	0	0.0078	0.0093	0.0046
TCGA-BR-A4J2	0	0	0	0	0	0	0	0.0109	0.0154	0.0139
TCGA-D1-A165	0	0	0	0	0	0	0	0	0.0085	0.0053
TCGA-BR-7958	0	0	0	0	0	0	0	0.0148	0.015	0.0175
TCGA-EY-A1GC	0	0	0	0	0	0	0	0.0109	0.0131	0.0086
TCGA-D7-A4YX	0	0	0	0	0	0	0.0161	0.0213	0.0108	0.009
TCGA-D7-8574	0	0	0	0	0	0	0	0	0.0087	0.0054
TCGA-KP-A3W0	0	0	0	0	0	0	0	0	0.0154	0.0128
TCGA-BR-8077	0	0	0	0	0	0.0556	0.0513	0.0215	0.0217	0.0197
TCGA-DM-A280	0	0	0	0	0	0	0	0	0.0031	0.006
TCGA-AA-3558				0	0	0	0	0	0	0
TCGA-AG-3580	0	0	0	0	0	0	0	0	0.0263	0.0112
TCGA-CD-5800	0	0	0	0	0	0	0	0.0055	0.0066	0.0055
TCGA-BR-8486	0	0	0.5	0.25	0.2	0.0556	0.0196	0.0526	0.0326	0.0193
TCGA-B5-A11Z	0	0	0	0	0	0.027	0.0143	0.0144	0.0085	0.0083
TCGA-FI-A2EY	0	0	0	0.125	0.0769	0.0435	0.0426	0.033	0.02	0.02
TCGA-AP-A1E3			0	0	0	0	0.0769	0.0417	0.05	0.0282
TCGA-BR-4253	0	0	0	0	0.0588	0.0244	0.0119	0.0058	0.0047	0.0058
TCGA-AG-4005	0	0	0	0	0	0	0	0	0	0
TCGA-AA-3529	0	0	0	0	0	0	0	0	0	0.0225
TCGA-AA-A00N	0	0	0	0	0.0769	0.0345	0.0137	0.0061	0.0023	0.0046
TCGA-EY-A1GR	0	0	0	0	0	0	0	0	0.0058	0.0314
TCGA-VQ-A8DU	0	0	0	0	0	0.0263	0.0122	0.0245	0.0318	0.0211
TCGA-VQ-A8PK	0	0	0	0	0	0.027	0.0122	0.006	0.02	0.0159
TCGA-AA-A01V	0	0	0	0	0	0	0	0	0	0.0013
TCGA-AA-3524	0	0	0	0	0	0	0	0	0	0.011
TCGA-AA-A00O	0	0	0	0	0	0	0	0	0	0
TCGA-EY-A3QX	0	0	0	0	0	0	0	0.0159	0.019	0.0121
TCGA-AG-3742	0	0	0	0	0	0	0	0	0.0022	0.0011
TCGA-QG-A5YV	0	0	0	0	0	0	0	0	0.0071	0.0069
TCGA-AA-3684	0	0	0	0	0	0	0	0	0	0
TCGA-A5-A3LO	0	0	0	0	0	0	0	0.0083	0.0032	0.0048
TCGA-CD-8536	1	1	1	1	1	1	1	0.9548	0.9146	0.8466
TCGA-CD-8530	0	0	0	0	0	0	0.0122	0.006	0.0122	0.0145
TCGA-A6-A566	0	0	0	0	0	0	0	0	0.0046	0.0045
TCGA-AP-A0LV	0	0	0	0	0	0	0.0241	0.0298	0.0249	0.031
TCGA-BG-A0W1	0	0	0	0	0	0	0	0	0.0023	0.0057
TCGA-H5-A2HR	0	0	0	0	0	0	0	0.0125	0.0246	0.0221
TCGA-AA-A022	1	1	1	1	1	1	1	1	0.9817	0.9463
TCGA-AJ-A3IA	0	0	0	0	0	0	0	0	0	0.0083
TCGA-QS-A5YQ	1	1	0.3333	0.3333	0.1667	0.1111	0.1154	0.1	0.1	0.1025
TCGA-AX-A1CI	0	0	0	0	0	0.0435	0.0213	0.0227	0.028	0.0448
TCGA-BR-8369	0	0	0	0	0	0.0217	0.0104	0.0051	0.0163	0.0132
TCGA-D7-6820	0	0	0	0	0	0	0	0.0113	0.0159	0.0113
TCGA-B5-A3FC	0	0	0.25	0.5	0.5833	0.6364	0.587	0.4731	0.4286	0.4082
TCGA-AA-3986	0	0	0	0	0	0	0	0.0127	0.0127	0.0081
TCGA-AA-A004	0	0	0	0	0	0	0	0	0	0
TCGA-F4-6570	1	1	1	1	1	1	0.9722	0.9874	0.9694	0.9298
TCGA-RD-A8MW	0	0	0	0	0	0	0	0	0.0087	0.0181
TCGA-VQ-AA6G	0	0	0	0	0	0.0789	0.0633	0.039	0.0197	0.0231
TCGA-IN-A6RN	0	0	0.3333	0.1429	0.1538	0.0556	0.0361	0.0237	0.0261	0.0256
TCGA-AP-A0LD	1	1	1	1	1	1	0.988	0.9882	0.944	0.9021
TCGA-D1-A3DG	0	0	0	0	0	0.04	0.0196	0.0095	0.0037	0.0074
TCGA-A6-2680	0	0	0	0	0	0	0	0.0132	0.0258	0.0232
TCGA-B5-A11E	1	0.5	0.2	0.2222	0.1667	0.1111	0.1395	0.1724	0.1336	0.1211
TCGA-EI-7002	0	0	0	0	0	0	0	0	0	0.0015
TCGA-D1-A17A	1	0.5	0.6667	0.6667	0.75	0.6667	0.6338	0.6531	0.5455	0.4909
TCGA-AX-A2H4	0	0	0	0.25	0.1667	0.0909	0.1154	0.0877	0.0405	0.0358
TCGA-B7-A5TK	0	0	0	0	0.0769	0.0286	0.0238	0.023	0.0278	0.017
TCGA-B5-A0JN	0	0	0	0	0	0	0.0122	0.0292	0.0303	0.0312
TCGA-EC-A24G	1	1	1	0.8571	0.8462	0.7917	0.7292	0.6889	0.5775	0.5067
TCGA-AA-3673	0	0	0	0	0	0	0	0	0	0
TCGA-AP-A05J	0	0	0	0	0	0	0	0.0067	0.0054	0.0068
TCGA-AD-6895	1	1	1	1	1	1	0.9848	0.9803	0.9067	0.8374
TCGA-AA-3532	0	0	0	0	0	0	0	0	0	0
TCGA-AG-3732	0	0	0	0	0	0.0217	0.0111	0.0053	0.0043	0.0021
TCGA-D7-8578	0	0	0	0	0	0	0	0	0.0061	0.0051
TCGA-BR-6705	0	0	0	0	0	0	0	0	0.0048	0.0048
TCGA-CD-5799	0	0	0	0	0	0	0	0	0.002	0.003
TCGA-D7-A4Z0	0	0	0	0	0	0.0256	0.0341	0.0276	0.0132	0.011
TCGA-BK-A56F	0	0	0	0	0	0	0.0625	0.0526	0.0187	0.0126
TCGA-VQ-A8P5	0	0	0	0.1111	0.0556	0.0513	0.0361	0.0417	0.0244	0.0217
TCGA-AP-A053	0	0	0	0	0	0	0	0	0.0056	0.0069
TCGA-CD-5802	0	0	0	0	0	0	0.01	0.005	0.006	0.004
TCGA-BS-A0V6	0	0	0	0	0	0	0.0104	0.0103	0.0123	0.0142
TCGA-BG-A0LX	1	1	0.75	0.75	0.8333	0.8667	0.8519	0.8232	0.7481	0.7051
TCGA-BG-A0MA	0	0	0	0	0	0.0833	0.0417	0.0217	0.0168	0.0079
TCGA-A6-4107	0	0	0	0	0	0	0.0185	0.0074	0.0029	0.0057
TCGA-A5-A1OF	1	1	0.3333	0.4	0.4	0.375	0.2941	0.2727	0.2036	0.1547
TCGA-A6-2679	0	0	0	0	0	0	0	0	0	0.0032
TCGA-CM-5864	0	0	0	0	0	0	0	0	0.002	0.002
TCGA-RD-A8NB	1	1	1	1	1	0.9286	0.8971	0.8857	0.8	0.7263
TCGA-AG-3898	0	0	0	0	0	0	0	0	0	0.0012
TCGA-D5-7000	0	0	0	0	0	0	0.0152	0.0064	0.0025	0.0037
TCGA-FI-A2CY	0	0	0	0	0	0	0	0	0.0118	0.0117
TCGA-AP-A052	0	0	0	0	0.0714	0.0571	0.0571	0.0544	0.0287	0.0281
TCGA-D1-A16R	0	0	0	0	0	0	0	0.0052	0.0062	0.0051
TCGA-VQ-A924	1	1	1	1	1	0.9783	0.9895	0.9681	0.9313	0.8839
TCGA-AA-3664	0	0	0	0	0	0	0	0	0	0
TCGA-T9-A92H	0	0	0	0	0.0526	0.0217	0.0213	0.0104	0.0041	0.0042
TCGA-HU-A4G2	0	0	0	0	0	0.0294	0.0241	0.012	0.0097	0.0094
TCGA-CD-A489	0	0	0	0	0	0	0	0	0.0034	0.0068
TCGA-EO-A22Y	0	0	0	0	0	0	0	0	0	0.0037
TCGA-DF-A2L0	0	0	0	0.1429	0.0714	0.0455	0.0208	0.0102	0.0039	0.006
TCGA-D7-6522	0	0	0	0	0	0	0	0	0.0066	0.0076
TCGA-VQ-A8PJ	0	0	0	0	0	0	0	0.0079	0.0166	0.0161
TCGA-AA-3971	0	0	0	0	0	0.0435	0.0392	0.0275	0.0099	0.0065
TCGA-D7-6526	0	0	0	0	0	0.0333	0.0137	0.0256	0.0211	0.0192
TCGA-D7-A6EX	0	0	0	0	0	0.0278	0.0238	0.0174	0.014	0.0103
TCGA-AA-3856	0	0	0	0	0	0	0	0	0	0
TCGA-CD-8528	0	0	0	0	0	0	0	0.007	0.0152	0.0089
TCGA-BR-A4CS	0	0	0	0	0.05	0.0435	0.0208	0.0102	0.0101	0.0121
TCGA-AA-A02K	0	0	0	0	0	0	0	0	0	0
TCGA-AP-A1DQ	0	0	0	0	0	0	0	0.0165	0.016	0.0129
TCGA-IN-7806	0	0	0	0	0	0.0625	0.0612	0.0762	0.0691	0.0655
TCGA-EY-A1GT	0	0	0	0	0	0	0	0	0	0.0068
TCGA-B5-A11X	0	0	0	0	0.0667	0.0233	0.037	0.0349	0.0317	0.0327
TCGA-DM-A285	0	0	0	0	0	0	0	0	0.0062	0.0045
TCGA-HU-A4GD	0	0	0	0	0	0	0	0.017	0.0139	0.0151
TCGA-VQ-A8PO	1	1	1	1	0.8824	0.907	0.9341	0.9494	0.9492	0.8852
TCGA-AA-3858	0	0	0	0	0	0	0	0	0	0.0012
TCGA-CM-4744	0	0	0	0	0	0	0	0	0	0
TCGA-BR-A4PE	0	0	0	0	0.1667	0.0588	0.0185	0.0256	0.0441	0.0328
TCGA-EY-A1GE	0	0	0	0	0	0	0	0	0	0.0153
TCGA-AA-3688	0	0	0	0	0	0	0	0	0	0.0012
TCGA-DM-A1D0	0	0	0	0	0	0	0	0	0.0022	0.0033
TCGA-D1-A1O0	0	0	0	0	0	0	0	0	0.0081	0.0102
TCGA-AX-A05W	0	0	0	0	0	0	0	0	0	0.0012
TCGA-D1-A2G7	0	0	0	0	0	0	0	0	0.016	0.0074
TCGA-B7-A5TN	0	0	0	0	0	0	0	0.0056	0.0115	0.0092
TCGA-EI-6508	0	0	0	0	0	0	0	0.015	0.0113	0.007
TCGA-AA-A02R	1	1	1	1	1	1	0.9875	0.9811	0.9561	0.9239
TCGA-IN-7808	0	0	0	0	0.1667	0.0435	0.0156	0.015	0.0265	0.0563
TCGA-D1-A1NY	1	1	1	1	1	1	1	0.9867	0.9323	0.8892
TCGA-VQ-A92D	0	0	0	0	0.05	0.0426	0.0316	0.0162	0.018	0.0133
TCGA-BR-8289	0	0	0	0	0	0	0	0	0.0128	0.0168
TCGA-AX-A2H8	0	0	0	0	0	0	0	0	0.0147	0.0132
TCGA-D7-6520	0	0	0	0	0	0.0465	0.022	0.0168	0.0115	0.0092
TCGA-BK-A0CA	0	0	0	0	0	0.0244	0.0127	0.0186	0.0176	0.01
TCGA-BS-A0UT	0	0	0	0	0	0	0	0	0	0.0056
TCGA-CI-6620	0	0	0	0	0	0	0.0128	0.0058	0.0046	0.0034
TCGA-BG-A0W2	0	0	0	0	0	0	0	0.0124	0.0193	0.0166
TCGA-D7-6518	0	0	0.2	0.1111	0.0556	0.0227	0.0109	0.0055	0.0087	0.0076
TCGA-VQ-A8P8	0	0	0	0	0	0.0286	0.025	0.0245	0.0266	0.039
TCGA-AP-A05A	0	0	0	0	0	0	0	0.006	0.0049	0.0049
TCGA-B5-A1MX	1	1	1	1	1	1	0.913	0.925	0.8737	0.7811
TCGA-QG-A5YX	0	0	0	0	0	0	0	0	0	0.0028
TCGA-AG-A015	0	0	0	0	0	0	0	0	0	0.0115
TCGA-CM-5863	0	0	0	0	0	0.1667	0.0286	0.0204	0.0206	0.0157
TCGA-AA-3489	0	0	0	0	0	0	0	0	0.0202	0.0137
TCGA-CM-6168	0	0	0	0	0	0.0638	0.0417	0.0867	0.0894	0.0697
TCGA-BR-8381	0	0	0	0	0.05	0.0227	0.0213	0.0164	0.0195	0.0141
TCGA-D1-A17M	1	1	1	1	0.95	0.8	0.7	0.6768	0.5867	0.5246
TCGA-AA-3509	0	0	0	0	0	0	0	0	0.0027	0.004
TCGA-AY-6386	0	0	0	0	0	0	0	0.0103	0.0062	0.0114
TCGA-BR-8059	1	1	1	1	0.9412	0.9756	0.9318	0.8736	0.7071	0.5878
TCGA-BR-A4QM	0	0	0	0	0	0	0	0	0	0.0148
TCGA-CG-5716	0	0	0	0	0	0	0	0.0114	0.0069	0.008
TCGA-AF-4110	0	0	0	0	0.1111	0.0526	0.0179	0.016	0.0087	0.0071
TCGA-G4-6322	0	0	0	0	0	0	0	0	0	0.001
TCGA-AG-3891	1	1	0.5	0.375	0.1765	0.1795	0.1609	0.1771	0.1261	0.1169
TCGA-BS-A0TG	0	0	0	0	0	0	0.0112	0.0056	0.0023	0.0035
TCGA-A5-A0GW	1	1	1	0.8571	0.875	0.9302	0.9383	0.9202	0.8267	0.7642
TCGA-A6-2677	0	0	0	0	0	0	0	0	0	0
TCGA-CG-4440	1	0.5	0.2	0.1	0.05	0.02	0.01	0.005	0.008	0.0071
TCGA-AA-3510	0	0	0	0	0	0.0476	0.0175	0.0074	0.0056	0.0041
TCGA-D1-A17U	1	1	1	1	0.9444	0.9767	0.9524	0.9543	0.926	0.8531
TCGA-CA-5255						0.1429	0.0571	0.0345	0.0136	0.0156
TCGA-AA-3715	1	1	1	1	1	0.9643	0.9565	0.9672	0.8991	0.8704
TCGA-D1-A0ZZ	0	0	0	0	0	0	0	0	0.0023	0.0057
TCGA-F4-6805	0	0	0	0	0	0	0	0.0122	0.0048	0.0097
TCGA-EY-A1GI	0	0	0	0	0	0	0.0303	0.0145	0.0056	0.0029
TCGA-BR-4357	0	0	0	0	0	0	0	0.005	0.008	0.01
TCGA-AY-5543	0	0	0	0	0	0.0263	0.0118	0.0233	0.0201	0.0235
TCGA-AG-A00C	0	0	0	0	0	0	0	0	0	0
TCGA-B5-A11L	0	0	0	0.2	0.125	0.1	0.0476	0.027	0.0206	0.0142
TCGA-BR-4371	0	0	0	0	0	0	0	0	0.002	0.003
TCGA-VQ-A8PM	0	0	0	0	0	0	0.0114	0.0181	0.0319	0.0276
TCGA-BR-A4J5	0	0	0	0	0	0	0.0104	0.0053	0.0043	0.0053
TCGA-BR-A4IU	0	0	0	0	0	0	0	0.0196	0.0303	0.0359
TCGA-A6-6654	0	0	0	0	0	0	0	0	0.0027	0.0069
TCGA-BR-6563	0	0	0	0	0	0	0.0536	0.0631	0.0508	0.0544
TCGA-AP-A0LL	0	0	0	0	0	0	0	0	0.0044	0.0055
TCGA-EY-A1G7	0	0	0	0	0	0	0	0	0.0112	0.0082
TCGA-IN-A6RO	0	0	0	0	0	0.0435	0.0156	0.0154	0.0214	0.0302
TCGA-AA-3548	0	0	0	0	0	0	0	0	0	0
TCGA-EO-A22R	0	0	0	0.2	0.1429	0.1667	0.2258	0.209	0.1648	0.1585
TCGA-AA-3854	0	0	0	0	0	0	0	0	0	0.0013
TCGA-EY-A1G8	0	0	0	0	0	0	0	0.0204	0.009	0.0161
TCGA-BG-A0VT	0	0	0	0	0	0	0	0	0	0.001
TCGA-D1-A1NX	0	0	0	0	0	0.0256	0.0139	0.0069	0.0211	0.0223
TCGA-DM-A1DB	0	0	0	0	0	0	0	0	0.0067	0.0044
TCGA-F1-6875	0	0	0	0	0	0.1579	0.1111	0.1071	0.1181	0.11
TCGA-BK-A6W3	0	0	0	0	0.0909	0.2	0.1852	0.1402	0.1167	0.1023
TCGA-BR-8592	0	0	0	0	0	0	0	0.0156	0.0214	0.0312
TCGA-AA-3952	0	0	0	0	0	0	0.0256	0.0116	0.0039	0.0019
TCGA-EY-A1GX	0	0	0	0.5	0.2	0.1111	0.0667	0.0303	0.0111	0.0153
TCGA-A5-AB3J	0	0	0	0.1429	0.0769	0.1	0.1077	0.0827	0.0767	0.0794
TCGA-CA-5796	0	0	0	0	0	0	0	0	0.004	0.0071
TCGA-D1-A175	1	1	1	1	0.95	0.98	0.9794	0.9534	0.9326	0.8911
TCGA-BR-6457	0	0	0	0	0	0	0.0102	0.0102	0.0082	0.0072
TCGA-DF-A2KY	1	1	0.75	0.875	0.875	0.9429	0.9286	0.8905	0.8519	0.802
TCGA-BR-8371	0	0	0	0.125	0.0588	0.0244	0.011	0.0056	0.0066	0.0111
TCGA-QS-A8F1	0	0	0	0.1667	0.1111	0.1176	0.0811	0.1125	0.1244	0.0874
TCGA-A6-2681	0	0	0	0	0	0	0	0	0	0.0018
TCGA-AA-3975	0	0	0	0	0	0	0	0	0	0
TCGA-D1-A2G6	0	0	0	0	0.1667	0.1667	0.0909	0.0758	0.0805	0.0652
TCGA-HF-7131	0	0	0	0	0	0.0588	0.0408	0.0467	0.0785	0.0776
TCGA-D1-A17B	1	1	1	1	1	0.8333	0.6393	0.6015	0.4609	0.3931
TCGA-G5-6641	0	0	0	0	0	0	0	0	0.0034	0.0053
TCGA-WS-AB45	1	1	0.75	0.6667	0.7778	0.8049	0.8182	0.8142	0.7233	0.6242
TCGA-VQ-AA6F	0	0	0	0	0	0	0	0	0.0197	0.019
TCGA-AA-3502	0	0	0	0	0	0	0	0	0.003	0.0015
TCGA-AD-6965	0	0	0	0	0	0	0	0	0.0057	0.0044
TCGA-AX-A3FW	0	0	0	0	0	0	0	0	0.0046	0.0091
TCGA-AX-A2HJ	1	1	1	1	1	1	1	0.9904	0.9879	0.9696
TCGA-AH-6544	0	0	0	0	0	0.0769	0.0227	0.0086	0.0171	0.0102
TCGA-VQ-A91U	0	0	0	0.1111	0.0526	0.0455	0.0215	0.0279	0.0177	0.0222
TCGA-CM-5348	0	0	0	0	0	0	0	0	0.0042	0.0052
TCGA-A6-6781	0	0.5	0.5	0.5714	0.7333	0.875	0.8721	0.8901	0.8231	0.7413
TCGA-AG-3594	0	0	0	0	0	0	0	0	0	0
TCGA-BK-A26L	0	0	0	0	0	0	0.0137	0.0142	0.0088	0.0057
TCGA-A6-2678	0	0	0	0	0	0	0	0	0	0.0141
TCGA-EY-A210	0	0	0	0	0	0	0	0.0088	0.0141	0.0161
TCGA-CM-6171	1	1	1	1	1	1	0.9899	0.9899	0.9758	0.9446
TCGA-AA-A02Y	0	0	0	0	0	0	0	0	0	0.0054
TCGA-AA-3837	0	0	0	0	0	0	0	0	0.0024	0.0012
TCGA-AF-2690	0	0	0	0	0	0	0	0	0	0.0015
TCGA-CM-6677	0	0	0	0	0	0	0	0.0085	0.0098	0.0049
TCGA-BR-8683	0	0	0	0	0	0	0	0.0056	0.0091	0.0113
TCGA-BM-6198	0	0	0	0	0	0	0	0	0.0025	0.0024
TCGA-D1-A0ZU	0	0	0	0	0.0714	0.0263	0.0274	0.0135	0.0182	0.0163
TCGA-D1-A17D	1	1	1	1	0.8889	0.8696	0.8193	0.7283	0.6722	0.5879
TCGA-D7-5578	0	0	0	0	0	0	0	0.0101	0.0061	0.006
TCGA-BG-A0MI	0	0	0	0	0	0	0	0	0.0051	0.0077
TCGA-B5-A3F9	0	0	0	0	0	0.0385	0.037	0.0259	0.0299	0.0233
TCGA-D1-A15W	0	0	0	0.1	0.1	0.04	0.03	0.0151	0.0081	0.006
TCGA-BG-A0MQ	1	1	1	1	1	0.9783	0.967	0.9297	0.8527	0.7795
TCGA-AP-A0LO	0	0	0	0	0	0	0	0	0.0049	0.0062
TCGA-AD-6901	0	0	0	0	0	0	0	0	0	0.0024
TCGA-NH-A6GA	0	0	0	0	0	0	0	0.0052	0.0021	0.0082
TCGA-B5-A11M	1	0.5	0.2	0.1111	0.0556	0.0217	0.0112	0.0055	0.0022	0.0021
TCGA-G4-6626	0	0	0	0	0	0	0	0	0.0022	0.0033
TCGA-B7-A5TI	1	1	1	1	0.9333	0.9459	0.9518	0.8708	0.7432	0.623
TCGA-HU-8243	0	0	0	0	0	0	0	0.0053	0.0022	0.0022
TCGA-F5-6864	0	0	0	0	0	0	0	0.0073	0.0029	0.0028
TCGA-A6-6138	0	0	0.25	0.1111	0.0588	0.0244	0.0116	0.0055	0.0065	0.0054
TCGA-AA-3666	0	0	0	0	0	0	0	0	0.0023	0.0011
TCGA-BS-A0TA	1	1	1	1	1	0.9512	0.878	0.8447	0.7643	0.6528
TCGA-FI-A2D5	0	0	0	0	0.1	0.125	0.2353	0.1935	0.1543	0.1254
TCGA-BR-A4CQ	0	0	0	0.1429	0.0667	0.0263	0.0357	0.0181	0.0199	0.0245
TCGA-HU-A4GJ	0	0	0	0	0	0	0	0.0128	0.0179	0.0163
TCGA-BR-A4J1	0	0	0	0	0	0.0263	0.0116	0.0225	0.0135	0.0157
TCGA-AP-A05O	1	1	1	1	1	0.9184	0.9362	0.9198	0.8372	0.7661
TCGA-BR-8365	0	0	0	0	0	0	0	0	0	0.0054
TCGA-AF-A56N	0	0.5	0.25	0.125	0.0625	0.0278	0.0127	0.0116	0.0069	0.008
TCGA-AA-A01Z	0	0	0	0	0	0	0	0	0	0.0015
TCGA-AX-A1C4	1	1	1	1	1	1	1	0.9817	0.9495	0.8827
TCGA-D1-A17K	0	0	0	0	0	0	0.0135	0.0065	0.0025	0.0063
TCGA-AG-A02X	0	0	0	0	0	0	0	0	0	0.0012
TCGA-KP-A3W4	0	0	0	0	0	0	0.0263	0.0137	0.0223	0.0163
TCGA-A5-A0G5	0	0	0	0	0	0	0	0.0279	0.023	0.0243
TCGA-BR-8081	1	1	1	1	1	0.9737	0.9655	0.9716	0.9074	0.853
TCGA-G4-6321	0	0	0	0	0	0	0	0	0.0021	0.001
TCGA-MX-A663	0	0	0	0	0	0	0.012	0.0174	0.0161	0.0124
TCGA-AP-A0LQ	0	0	0	0	0	0	0	0	0	0.0021
TCGA-AG-3885	0	0	0	0	0	0	0	0	0	0.0026
TCGA-HU-A4G8	1	1	1	1	1	1	1	0.9882	0.9693	0.9369
TCGA-AP-A0LM	0	0	0	0.125	0.125	0.093	0.0723	0.0756	0.0831	0.0767
TCGA-AH-6644	0	0	0	0	0	0	0	0	0.0023	0.0034
TCGA-EY-A215	1	1	1	1	1	0.9231	0.8621	0.8936	0.8651	0.7967
TCGA-K6-A3WQ	0	0	0	0	0	0	0.0303	0.0286	0.0109	0.016
TCGA-G4-6323	0	0	0	0	0	0	0.0132	0.0178	0.0143	0.0189
TCGA-D7-A748	0	0	0.25	0.125	0.1176	0.087	0.0526	0.026	0.0124	0.0124
TCGA-FI-A2F9	0	0	0	0	0	0	0	0	0.0085	0.004
TCGA-VQ-A8PP	1	1	1	1	1	0.975	0.9885	0.9944	0.9771	0.9486
TCGA-B7-5816	1	1	1	1	1	0.98	0.98	0.97	0.9078	0.7986
TCGA-AA-A01R	1	1	1	1	0.9231	0.7586	0.8	0.8148	0.6732	0.5882
TCGA-CM-6167	0	0	0	0	0	0	0	0.0102	0.0143	0.0102
TCGA-D5-6535	0	0	0	0	0	0	0	0	0.0022	0.0011
TCGA-A6-2683	0	0	0	0	0	0	0	0	0	0.0303
TCGA-DM-A1D6	0	0	0	0	0	0.0303	0.0128	0.0118	0.0068	0.0055
TCGA-AA-3861	0	0	0	0	0	0	0	0	0	0.005
TCGA-D1-A15Z	0	0	0	0	0	0	0	0	0.0082	0.0061
TCGA-EI-6881	0	0	0	0	0	0	0	0	0.0025	0.0036
TCGA-AP-A05N	1	1	1	1	0.8889	0.8043	0.6705	0.5575	0.4593	0.3988
TCGA-D1-A17C	0	0	0	0	0	0.0256	0.0135	0.0194	0.0127	0.0099
TCGA-AG-3999	0	0	0	0	0	0	0	0	0	0.0012
TCGA-B5-A0K1	0	0	0	0	0	0	0.0115	0.0057	0.0024	0.0035
TCGA-BR-8686	0	0	0	0	0	0	0	0	0.0196	0.0296
TCGA-AG-A01J	0	0	0	0	0	0	0	0	0	0
TCGA-IN-A7NR	0	0	0	0	0.0556	0.025	0.0345	0.0183	0.0195	0.0145
TCGA-AG-3909	0	0	0	0	0	0	0	0	0	0.0013
TCGA-D5-6534	0	0	0	0	0	0	0	0	0	0
TCGA-DC-4745	0	0	0	0	0	0	0	0	0.0052	0.0053
TCGA-AP-A1DK	1	1	0.6667	0.8	0.875	0.8333	0.6452	0.5667	0.441	0.3788
TCGA-HU-A4GU	1	1	1	1	1	0.8857	0.8875	0.8805	0.8338	0.7462
TCGA-AZ-4323	0	0	0	0	0	0	0	0	0	0.0018
TCGA-B5-A3FH	0	0	0	0	0	0	0	0.0145	0.0231	0.0197
TCGA-A5-A3LP	0	0	0	0	0	0	0.08	0.06	0.0394	0.0215
TCGA-AH-6643	0	0	0	0	0	0.04	0.0161	0.0069	0.0055	0.0042
TCGA-CD-A4MJ	1	1	1	1	0.9333	0.9474	0.9419	0.9278	0.8879	0.8216
TCGA-EY-A1GD	0	0	0	0	0	0	0.1282	0.0779	0.067	0.0638
TCGA-CK-4952	0	0	0	0	0	0	0	0	0.0125	0.0077
TCGA-CM-6163	0	0	0	0	0	0	0	0	0.002	0.0031
TCGA-AX-A06L	0	0	0	0	0	0	0	0	0	0.0031
TCGA-BR-A4J4	0	0	0	0	0	0	0	0.0055	0.0111	0.01
TCGA-DI-A1BU	1	1	1	1	1	1	0.9853	0.9926	0.9763	0.9601
TCGA-A5-A0GX	0	0	0	0	0	0.0263	0.0139	0.0069	0.0113	0.0069
TCGA-CM-5349	0	0	0	0	0	0	0	0.0053	0.0021	0.001
TCGA-BG-A18C	0	0	0	0	0.0625	0.0444	0.0222	0.0162	0.0105	0.0063
TCGA-AF-5654	0	0	0	0	0	0.0417	0.0152	0.0065	0.0104	0.0065
TCGA-VQ-AA6D	0	0.5	0.6667	0.8571	0.7333	0.7143	0.7564	0.6624	0.5294	0.4563
TCGA-AA-3560				0	0	0	0	0	0	0.0172
TCGA-VQ-A8PS	0	0	0	0	0	0	0.0114	0.0171	0.0165	0.0153
TCGA-DF-A2KN	1	1	1	1	1	1	1	1	0.9551	0.9117
TCGA-AA-3678	0	0	0	0	0	0	0	0	0	0
TCGA-G4-6310	0	0	0	0	0	0	0	0	0.0043	0.0032
TCGA-AA-A03F	0	0	0	0	0	0	0	0	0.0025	0.0013
TCGA-AA-3520	0	0	0	0	0	0	0	0	0	0
TCGA-FP-8210	0	0	0	0	0	0	0	0.0213	0.0187	0.0284
TCGA-AJ-A3NG	0	0	0	0	0.0714	0.0323	0.0152	0.0156	0.0063	0.0111
TCGA-B5-A11J	1	1	1	0.9	0.9	0.9388	0.9082	0.8485	0.7688	0.7092
TCGA-AA-3818	0	0	0	0	0	0	0	0	0	0
TCGA-EI-6917	0	0	0	0	0	0	0	0	0	0.0031
TCGA-AX-A2H2	0	0	0	0	0	0	0.0263	0.039	0.0293	0.0346
TCGA-BS-A0UJ	0	0	0	0	0.0556	0.0222	0.0119	0.0235	0.0181	0.0177
TCGA-KB-A93H	0	0	0	0	0	0	0.0299	0.0231	0.0272	0.0167
TCGA-AX-A3G8	1	1	1	1	1	1	0.9474	0.9009	0.8855	0.8333
TCGA-A5-A0GN	0	0	0	0	0	0	0	0.0063	0.0078	0.0039
TCGA-BR-8382	1	1	1	1	1	0.973	0.9524	0.9521	0.9263	0.8214
TCGA-A6-6653	1	1	1	1	1	0.9714	0.9872	0.9763	0.9494	0.9291
TCGA-CK-6746	1	1	1	1	1	1	0.973	0.9756	0.9634	0.9373
TCGA-AA-3949	1	1	1	0.875	0.9167	0.9697	0.9296	0.9067	0.8383	0.7522
TCGA-BG-A222	1	1	1	1	1	1	1	1	0.9763	0.9339
TCGA-F4-6460	0	0	0	0	0	0	0	0	0.0076	0.0074
TCGA-AG-3892	0	0	0	0	0	0	0	0	0.0023	0.0011
TCGA-D1-A16F	1	1	1	1	0.95	0.9375	0.9062	0.9128	0.8128	0.7469
TCGA-EO-A3KX	1	1	1	1	1	1	0.9859	0.9789	0.963	0.9461
TCGA-BR-A4CR	0	0	0	0	0	0	0	0	0.0147	0.0133
TCGA-CD-8533	0	0	0	0	0	0	0.0204	0.0152	0.0061	0.0102
TCGA-EY-A1GH	0	0	0	0	0	0	0	0	0	0.0091
TCGA-AA-A00Z	0	0	0	0	0	0	0	0	0	0
TCGA-AA-3930	0	0	0	0	0	0	0	0	0.0052	0.0026
TCGA-VQ-A8DV	0	0	0	0	0	0.0444	0.0215	0.0112	0.0164	0.0184
TCGA-BR-6564	0	0	0	0	0.0556	0.0222	0.0105	0.022	0.0136	0.009
TCGA-CI-6619	0	0	0	0	0	0	0	0.0076	0.003	0.0045
TCGA-F4-6703	0	0.5	0.6667	0.8	0.7273	0.76	0.7385	0.6577	0.4741	0.3503
TCGA-A5-A0R6	0	0	0	0	0	0	0	0.0059	0.0117	0.0161
TCGA-D1-A160	1	1	1	0.9	0.95	0.9184	0.898	0.8731	0.783	0.7001
TCGA-AX-A3FX	0	0	0.25	0.1429	0.0833	0.0556	0.0217	0.0349	0.0146	0.0072
TCGA-AG-3896	0	0	0	0	0	0	0	0	0	0.0012
TCGA-HU-8604	0	0	0	0	0	0	0	0.0063	0.0076	0.0098
TCGA-AD-6899	0	0	0	0	0	0	0	0	0	0
TCGA-EQ-8122	0	0	0	0	0	0	0	0	0.0119	0.0117
TCGA-5M-AAT4	0	0	0	0	0	0	0	0.0056	0.0044	0.0089
TCGA-AA-3989	0	0	0	0	0	0	0	0	0.0046	0.0043
TCGA-EO-A3AV	0	0	0	0	0	0	0	0.0145	0.017	0.0111
TCGA-DM-A28G	0	0	0	0	0	0	0	0.0256	0.0134	0.013
TCGA-SJ-A6ZJ	0	0	0	0	0	0.0625	0.1143	0.1184	0.0838	0.0966
TCGA-BR-4363	1	1	1	0.9	0.85	0.82	0.83	0.7929	0.6815	0.6014
TCGA-F5-6465	0	0	0	0	0	0	0	0	0	0
TCGA-VQ-A928	0	0	0	0	0	0	0.0566	0.0348	0.0231	0.0278
TCGA-AD-6548	0	0	0	0	0	0	0	0.0253	0.0145	0.0169
TCGA-AX-A1C8	0	0	0	0	0	0	0.0351	0.0275	0.0217	0.0236
TCGA-AG-A016	0	0	0	0	0	0	0	0	0	0.0012
TCGA-EY-A2OQ	0	0	0	0	0	0.0323	0.0167	0.0265	0.0172	0.0134
TCGA-CD-8527	0	0	0	0	0.1429	0.1111	0.0625	0.084	0.0946	0.1014
TCGA-D1-A16G	0	0	0	0	0	0	0.0114	0.0055	0.0022	0.0066
TCGA-KP-A3VZ	0	0	0	0	0	0	0.037	0.0536	0.0211	0.0103
TCGA-BR-8588	0	0	0	0	0	0	0	0.0242	0.014	0.0091
TCGA-DY-A1DD	0	0	0	0	0	0	0	0	0.005	0.005
TCGA-CK-4950	0	0	0	0	0	0	0	0.0054	0.0088	0.0098
TCGA-BR-6802	1	1	1	1	0.9412	0.9091	0.8723	0.6898	0.5011	0.3705
TCGA-CK-5915	0	0	0	0	0	0	0	0	0	0.001
TCGA-EO-A3L0	0	0	0	0.2	0.2222	0.1333	0.0588	0.058	0.0324	0.018
TCGA-G4-6627	0	0	0	0	0	0	0	0	0	0.0014
TCGA-AA-3517	0	0	0	0	0	0	0	0	0	0
TCGA-F5-6811	0	0	0	0	0	0	0	0	0	0.0068
TCGA-VQ-A91A	0	0	0	0	0.0769	0.0303	0.0256	0.0132	0.0082	0.0122
TCGA-FP-8631	0	0	0	0	0	0	0.0159	0.0211	0.0116	0.0101
TCGA-D1-A0ZR	0	0	0	0	0	0.0263	0.0405	0.0265	0.01	0.011
TCGA-AA-3663	1	1	1	1	1	1	1	1	0.9954	0.9827
TCGA-AP-A0LG	1	1	1	0.875	0.8889	0.8261	0.8046	0.815	0.759	0.6926
TCGA-RD-A8N4	0	0	0.25	0.1429	0.125	0.0488	0.022	0.0112	0.0165	0.015
TCGA-D7-8579	0	0	0	0.3333	0.1818	0.0741	0.0423	0.0333	0.0271	0.0185
TCGA-CL-4957	0	0	0	0	0	0	0	0	0.0024	0.0048
TCGA-RD-A8N9	0	0	0	0.125	0.0588	0.0227	0.0106	0.0053	0.0129	0.0097
TCGA-BG-A0YV	0	0	0	0	0.0556	0.0238	0.0118	0.0058	0.0068	0.0078
TCGA-D1-A1NZ	1	1	1	1	1	1	1	0.9706	0.9302	0.887
TCGA-AA-3976	0	0	0	0	0	0	0	0	0	0.0018
TCGA-AF-3911	0	0	0	0	0	0	0	0	0	0.0041
TCGA-AJ-A3EL	0	0	0	0	0	0	0	0.0189	0.0267	0.0291
TCGA-BR-8366	0	0	0	0	0	0	0	0	0.0102	0.0075
TCGA-BR-8368	1	1	1	1	1	0.9783	0.9896	0.9742	0.9074	0.878
TCGA-BR-8286	0	0	0	0	0	0	0	0	0.014	0.0121
TCGA-F1-6177	1	1	1	1	1	1	1	0.9898	0.9959	0.9668
TCGA-RD-A8N6	0	0	0.25	0.1429	0.0667	0.0278	0.025	0.0129	0.0082	0.0163
TCGA-AA-3984	0	0	0	0	0	0	0	0.0056	0.0046	0.0046
TCGA-BR-4256	1	1	0.75	0.8889	0.9444	0.9111	0.9247	0.9293	0.8421	0.7367
TCGA-G4-6314	0	0	0	0	0	0	0	0	0	0
TCGA-AG-4021	0	0	0	0	0	0	0	0.0082	0.0032	0.0047
TCGA-CG-5724	0	0	0	0	0	0	0	0	0.004	0.0091
TCGA-AJ-A3OK	0	0	0.5	0.5	0.3636	0.3529	0.2286	0.2131	0.1707	0.145
TCGA-AJ-A5DW	0	0	0	0	0	0	0.0667	0.0469	0.0494	0.0294
TCGA-AA-3968	0	0	0	0	0	0.0417	0.0227	0.011	0.0073	0.0073
TCGA-AX-A06J	0	0	0	0	0	0	0	0	0	0.0013
TCGA-D7-A747	0	0	0	0	0.0769	0.0294	0.0366	0.024	0.0186	0.0148
TCGA-AA-3862	0	0	0	0	0	0	0	0	0	0
TCGA-D5-5540	0	0	0	0	0	0	0	0	0.002	0.0031
TCGA-DY-A1DC	0	0	0	0	0	0	0	0	0	0.0021
TCGA-CG-5732	0	0	0.2	0.1	0.05	0.02	0.01	0.005	0.006	0.006
TCGA-CG-5717	0	0	0	0	0.05	0.02	0.01	0.005	0.0061	0.0051
TCGA-RD-A8MV	0	0	0	0	0	0	0	0.0074	0.0099	0.0098
TCGA-D1-A1O5	0	0	0	0	0	0.0667	0.0571	0.0299	0.0115	0.0145
TCGA-D1-A169	0	0	0	0	0	0.0217	0.033	0.027	0.0149	0.0126
TCGA-SL-A6J9	0	0	0	0	0.125	0.2353	0.1579	0.1154	0.0746	0.0762
TCGA-A6-6142	0	0	0	0	0	0	0	0.0066	0.0079	0.0051
TCGA-AA-3866	0	0	0	0	0	0	0	0	0.0027	0.0027
TCGA-EY-A548	1	1	1	1	1	1	0.9524	0.9294	0.8411	0.784
TCGA-DM-A28M	0	0	0	0	0	0	0	0.0086	0.0065	0.0126
TCGA-VQ-A8PE	0	0	0	0	0	0.0323	0.0137	0.007	0.0152	0.0122
TCGA-FI-A3PX	0	0	0	0	0	0	0.0227	0.0123	0.0142	0.0113
TCGA-AJ-A3BF	0	0	0	0	0	0	0	0	0	0.0023
TCGA-DI-A2QT	0	0	0	0	0	0	0	0.011	0.0082	0.0117
TCGA-BR-7723	0	0	0	0	0	0	0	0.0682	0.0631	0.0539
TCGA-D1-A179	0	0	0	0	0	0	0	0.0056	0.0045	0.0022
TCGA-AA-3496	0	0	0	0	0	0	0	0.0083	0.01	0.0148
TCGA-D5-6922	0	0	0	0	0	0	0	0	0.0049	0.0074
TCGA-VQ-A8PH	0	0	0	0	0.0909	0.0312	0.0128	0.0196	0.0163	0.0109
TCGA-EO-A22S	1	1	0.75	0.8571	0.9286	0.92	0.9107	0.8962	0.8669	0.8026
TCGA-AZ-6599	0	0	0	0	0	0	0.0122	0.0115	0.009	0.0101
TCGA-A5-A0VP	1	1	1	0.9	0.9	0.7143	0.7083	0.6615	0.5175	0.4517
TCGA-EY-A2OP	1	1	1	1	1	0.9333	0.963	0.9333	0.8133	0.7664
TCGA-B5-A0K6	1	0.5	0.8	0.7778	0.8421	0.8409	0.7176	0.6824	0.5642	0.4659
TCGA-3L-AA1B	0	0	0	0	0	0	0	0	0	0.0021
TCGA-BR-7959	0	0	0	0	0	0	0.0267	0.0247	0.0175	0.0161
TCGA-AA-A03J	0	0	0	0	0	0	0.0167	0.0077	0.0027	0.0013
TCGA-BG-A0M9	0	0	0	0	0	0.0213	0.0105	0.0157	0.0104	0.0084
TCGA-D1-A168	0	0	0	0	0	0.0426	0.0562	0.0276	0.0153	0.0151
TCGA-AG-3583	0	0	0	0	0	0	0	0	0	0.0154
TCGA-AG-A011	0	0	0	0	0	0	0	0	0	0
TCGA-BG-A0M4	1	1	1	1	1	0.9792	0.9892	0.9565	0.9109	0.8568
TCGA-5M-AATA	0	0	0	0	0	0.025	0.0118	0.0056	0.0069	0.0057
TCGA-CG-5722	0	0	0	0	0	0	0	0.0051	0.0041	0.0051
TCGA-AP-A0L9	0	0	0	0	0	0	0	0	0.0056	0.0056
TCGA-BG-A2L7	1	1	1	1	0.8571	0.8889	0.8246	0.844	0.792	0.7463
TCGA-D7-6527	0	0	0	0	0	0	0	0.0057	0.0072	0.0059
TCGA-AA-3530	0	0	0	0	0	0	0.0147	0.007	0.0053	0.0039
TCGA-BR-8060	0	0	0	0	0	0.0278	0.037	0.0349	0.0216	0.0237
TCGA-D1-A16B	0	0	0	0	0	0	0	0	0.0046	0.0081
TCGA-A5-A0GD	0	0	0	0	0	0	0	0	0	0.0037
TCGA-RD-A7BT	0	0	0	0	0	0	0	0.0059	0.012	0.011
TCGA-AA-A02O	0	0	0	0	0	0	0	0	0	0.0013
TCGA-BR-8677	0	0	0	0	0	0	0	0.0091	0.0149	0.0227
TCGA-AX-A1CC	0	0	0	0	0	0	0	0.0069	0.0027	0.0054
TCGA-EY-A1GJ	0	0	0	0	0	0	0	0.0088	0.0149	0.0285
TCGA-A5-A2K3	1	1	0.6667	0.6	0.6	0.5789	0.5682	0.5652	0.4478	0.3957
TCGA-AX-A1CR	0	0	0	0	0	0	0.0286	0.0132	0.0215	0.0128
TCGA-B5-A11W	1	0.5	0.2	0.1111	0.0526	0.0208	0.0104	0.0051	0.0061	0.0031
TCGA-AF-6655	0	0	0	0	0.25	0.0714	0.0208	0.0172	0.0065	0.0048
TCGA-EO-A1Y7	0	0	0	0	0	0	0	0.029	0.017	0.0189
TCGA-AY-A54L	0	0	0	0	0	0	0	0	0	0.0028
TCGA-AJ-A23O	1	1	1	1	1	1	0.9667	0.9833	0.929	0.9045
TCGA-CK-5916	1	1	1	1	1	1	0.99	0.985	0.948	0.8855
TCGA-G4-6294	0	0	0	0	0	0	0	0	0.0022	0.0021
TCGA-BK-A0C9	1	0.5	0.75	0.875	0.7778	0.8889	0.814	0.7904	0.7136	0.6255
TCGA-AA-3521	0	0	0	0	0	0	0	0	0	0
TCGA-D1-A3JQ	0	0	0	0	0	0	0	0	0	0.0044
TCGA-B5-A11R	0	0	0	0.2	0.15	0.1429	0.0825	0.0714	0.0751	0.0607
TCGA-CD-5798	0	0	0	0	0	0	0	0	0.002	0.003
TCGA-HF-7136	0	0	0	0	0	0	0.1212	0.0882	0.0968	0.0849
TCGA-AP-A0LT	1	1	1	1	1	0.9318	0.9157	0.9103	0.9074	0.8792
TCGA-AX-A3G3	0	0	0	0	0	0	0	0	0.0044	0.0085
TCGA-BG-A0M6	0	0	0	0	0	0	0	0.011	0.0087	0.0172
TCGA-BR-A4PF	0	0	0	0	0	0	0	0.0153	0.0122	0.0086
TCGA-AX-A05T	0	0	0	0	0	0	0	0.0061	0.0025	0.0025
TCGA-AA-3710	1	1	1	1	0.9091	0.96	0.9683	0.9355	0.9184	0.8568
TCGA-DI-A2QY	0	0	0	0	0	0	0	0.0092	0.0037	0.0036
TCGA-AX-A1CE	1	1	0.5	0.6	0.8	0.8333	0.6818	0.6667	0.4959	0.4811
TCGA-BR-7717	0	0	0	0	0	0	0.0909	0.0926	0.0898	0.0807
TCGA-D5-6533	0	0	0	0	0	0	0	0	0.0021	0.001
TCGA-A5-A1OJ	0	0	0	0.3333	0.25	0.25	0.0769	0.0333	0.0222	0.0098
TCGA-IN-A7NU	0	0	0	0	0	0.0278	0.026	0.026	0.0191	0.0213
TCGA-D5-6530	1	1	1	1	1	1	0.9899	0.9899	0.978	0.9487
TCGA-VQ-A922	0	0	0	0	0.1111	0.0714	0.0299	0.0567	0.0427	0.0388
TCGA-CG-4462	0	0	0	0	0	0	0.02	0.02	0.012	0.009
TCGA-B5-A5OE	0	0	0	0	0	0.0714	0.1212	0.1176	0.0805	0.0732
TCGA-BR-4188	0	0	0	0	0	0	0	0.0148	0.0217	0.0122
TCGA-DF-A2KR	0	0	0	0	0	0	0	0.0208	0.0081	0.0073
TCGA-EI-6511	0	0	0	0	0	0	0	0.0116	0.0069	0.0045
TCGA-BR-4255	0	0	0	0	0	0	0	0	0.0048	0.0095
TCGA-AJ-A3TW	0	0	0	0	0	0	0	0	0.0076	0.0145
TCGA-AP-A1DM	1	1	0.6667	0.75	0.7778	0.7368	0.6757	0.6912	0.6154	0.5642
TCGA-CG-4444	0	0	0	0	0	0	0	0	0.0042	0.0095
TCGA-A5-A2K5	0	0	0	0	0	0	0	0.0159	0.0121	0.0111
TCGA-FI-A2F4	1	1	1	0.8333	0.7692	0.8148	0.8148	0.76	0.7024	0.6451
TCGA-G4-6309	1	1	1	1	1	0.9655	0.9231	0.8874	0.8516	0.7919
TCGA-AX-A2H7	0	0	0	0	0	0	0.0179	0.018	0.0108	0.0053
TCGA-AG-3602	0	0	0	0	0	0	0	0	0	0
TCGA-AJ-A5DV	0	0	0	0	0	0.04	0.0351	0.0185	0.0189	0.0224
TCGA-CM-6676	0	0	0	0	0	0	0	0	0.0087	0.0088
TCGA-VQ-A8PQ	0	0	0	0	0	0.0227	0.0109	0.0391	0.023	0.0184
TCGA-VQ-A8E3	1	1	1	1	1	0.9318	0.9231	0.9318	0.8916	0.8471
TCGA-CA-6717	0	0	0	0	0	0	0	0	0.0031	0.0107
TCGA-A6-A565	0	0.5	0.5	0.25	0.125	0.1333	0.0976	0.0612	0.0574	0.0479
TCGA-FI-A2D0	1	1	1	1	0.8889	0.8182	0.6818	0.6889	0.5682	0.5246
TCGA-CA-6718	0	0	0	0	0	0	0.0222	0.025	0.0136	0.0153
TCGA-A6-6649	0	0	0	0	0	0	0	0	0.0051	0.0038
TCGA-G4-6307	0	0	0	0	0	0	0	0	0.0021	0.0011
TCGA-EI-6882	1	1	1	1	0.9444	0.9756	0.9419	0.9344	0.853	0.7875
TCGA-AG-3881	0	0	0	0	0	0	0	0	0	0
TCGA-AJ-A8CT	1	1	0.75	0.7143	0.75	0.75	0.7174	0.6774	0.5145	0.444
TCGA-VQ-A94U	0	0	0	0	0	0	0.0247	0.0359	0.0417	0.0274
TCGA-D5-6537	0	0	0	0	0	0	0.0286	0.0124	0.0122	0.0061
TCGA-AG-3575	0	0	0	0	0	0	0	0	0	0
TCGA-D5-6923	0	0	0	0	0	0	0	0.0118	0.0117	0.0071
TCGA-CM-6680	0	0	0	0	0.1111	0.0526	0.0169	0.0221	0.0114	0.01
TCGA-VQ-A8PX	1	1	1	1	0.9167	0.9697	0.9103	0.8625	0.7855	0.6716
TCGA-VQ-A91E	1	1	1	1	0.9	0.8966	0.9306	0.9388	0.8862	0.7936
TCGA-EY-A1GM	0	0	0	0	0	0	0.0385	0.0194	0.0235	0.0271
TCGA-D1-A16V	0	0	0	0	0	0	0	0	0.002	0.003
TCGA-BR-7957	0	0	0	0	0	0	0	0.0638	0.0851	0.0541
TCGA-FP-7998	0	0	0	0	0	0.0909	0.0417	0.0208	0.0777	0.1009
TCGA-F4-6808	0	0	0	0	0	0	0	0	0	0.003
TCGA-CA-6716	0	0	0	0	0	0	0.0345	0.0278	0.0216	0.0201
TCGA-AW-A1PO	0	0	0	0	0	0	0.0526	0.0294	0.0225	0.0103
TCGA-AZ-4684	0	0	0	0	0	0	0	0	0.0049	0.0024
TCGA-FP-7735	0	0	0	0	0	0.0714	0.1304	0.0947	0.1116	0.0982
TCGA-AX-A2IN	1	1	1	1	1	1	0.9259	0.8704	0.7727	0.7197
TCGA-AG-3887	0	0	0	0	0	0	0	0	0	0
TCGA-DC-6154		0	0	0	0	0	0.0357	0.0139	0.0165	0.0079
TCGA-CG-4455	0	0	0.2	0.1111	0.1053	0.0408	0.0202	0.0102	0.0061	0.0061
TCGA-BG-A0RY	0	0	0	0	0	0	0	0.0055	0.0043	0.0064
TCGA-AJ-A3I9	0	0	0	0	0	0	0	0.0175	0.013	0.0123
TCGA-EO-A2CH	0	0	0	0	0	0	0	0.0204	0.0169	0.0119
TCGA-D1-A16Q	0	0	0	0	0	0	0	0.0051	0.002	0.002
TCGA-AA-3841	0	0	0	0	0	0	0	0	0	0.002
TCGA-BS-A0TI	0	0	0	0	0	0	0	0.0062	0.005	0.0037
TCGA-AA-A01K	0	0	0	0	0	0	0	0	0	0.0012
TCGA-KP-A3W3	0	0	0	0	0	0	0	0	0.0124	0.0061
TCGA-BR-8484	0	0	0.25	0.25	0.1176	0.0455	0.0213	0.0216	0.011	0.0099
TCGA-CM-6166	0	0	0	0	0	0	0.0103	0.0155	0.0061	0.0031
TCGA-A5-A0GR	0	0	0	0	0.05	0.06	0.0312	0.0316	0.0314	0.0267
TCGA-F4-6806	0	0	0	0	0	0	0	0	0	0.0033
TCGA-FI-A2EU	0	0	0	0	0	0.0217	0.0227	0.017	0.0182	0.019
TCGA-AJ-A3EM	0	0	0	0	0	0	0	0	0	0.0145
TCGA-AA-3814	0	0	0	0	0	0	0	0	0	0.0013
TCGA-BR-4279	0	0	0	0	0	0	0	0	0.0027	0.0027
TCGA-AZ-4616						0	0	0.0192	0.0231	0.0248
TCGA-RD-A8N2	0	0	0.5	0.2	0.0769	0.0333	0.0137	0.0199	0.017	0.0223
TCGA-AA-3982	0	0	0	0	0	0	0	0	0	0
TCGA-AA-3538	0	0	0	0	0	0	0	0	0.0357	0.0448
TCGA-D7-6822	0	0	0	0	0	0	0	0	0.0069	0.0035
TCGA-EI-6513	0	0	0	0	0	0	0	0	0.0051	0.0051
TCGA-D5-6536	0	0	0	0	0	0	0	0	0	0.0011
TCGA-BK-A0CB	0	0	0	0	0	0	0.0119	0.0118	0.0093	0.0114
TCGA-A5-A0VQ	1	1	1	0.8889	0.9412	0.9	0.8101	0.7564	0.6937	0.605
TCGA-AF-6136	0	0	0	0	0	0	0	0	0.0022	0.0011
TCGA-AZ-6606	0	0	0	0	0	0	0	0	0	0.0013
TCGA-D7-6521	0	0	0	0	0	0	0	0	0.005	0.0062
TCGA-NH-A6GC	0	0	0	0	0	0.0294	0.0128	0.0118	0.0047	0.0024
TCGA-HU-A4GC	0	0	0	0	0	0	0.0161	0.007	0.006	0.0191
TCGA-G4-6588	1	1	1	0.9	0.9	0.9375	0.9588	0.9645	0.9493	0.9289
TCGA-HU-8608	0	0	0	0	0	0.0417	0.0204	0.0153	0.0061	0.0051
TCGA-AA-3844	0	0	0	0	0	0	0	0	0.0056	0.0041
TCGA-DC-6681	0	0	0	0	0	0	0	0	0.0034	0.0017
TCGA-CM-6678	0	0	0	0	0	0	0	0	0.0029	0.0029
TCGA-D1-A16I	0	0	0	0	0	0	0	0	0.0042	0.0052
TCGA-AA-3488	0	0	0	0	0	0	0	0	0	0.0055
TCGA-BR-4267	0	0	0	0	0	0	0	0	0	0.0024
TCGA-BR-A4QL	1	1	1	1	1	1	1	0.9889	0.9845	0.9748
TCGA-FP-8099	0	0	0	0	0	0.0357	0.0156	0.0143	0.0176	0.0207
TCGA-HF-7132	1	1	1	1	1	1	1	0.9923	0.9839	0.9452
TCGA-D1-A1O7	1	1	1	0.8	0.8	0.8889	0.8974	0.8592	0.7802	0.6892
TCGA-D1-A0ZP	0	0	0	0	0	0	0	0	0.0051	0.0025
TCGA-AG-A032	0	0	0	0	0	0	0	0	0	0
TCGA-AP-A1DH	1	1	1	1	1	1	1	1	0.8333	0.7786
TCGA-BR-7197	0	0	0	0	0	0.0667	0.0476	0.0455	0.055	0.0697
TCGA-CG-5718	0	0	0	0	0	0	0	0.0051	0.0041	0.0041
TCGA-EY-A214	0	0	0	0	0	0	0.0476	0.0222	0.0164	0.0075
TCGA-D5-6932	0	0	0	0	0	0.0435	0.0156	0.0136	0.0053	0.0066
TCGA-CM-5862	0	0	0	0	0	0	0.0101	0.0101	0.004	0.006
TCGA-D7-6525	0	0	0	0	0	0	0.0116	0.0174	0.0169	0.018
TCGA-CM-6679	0	0	0	0	0	0	0.0333	0.0122	0.0227	0.023
TCGA-AX-A1C7	0	0	0	0	0	0.0333	0.0179	0.0446	0.0389	0.0227
TCGA-A6-2685	0	0	0	0	0	0	0	0	0	0.0085
TCGA-IN-A6RP	0	0	0	0	0	0.0882	0.0366	0.0182	0.0075	0.0125
TCGA-HU-A4H3	1	1	1	1	1	1	1	0.9945	0.9523	0.8917
TCGA-A5-A0RA	0	0	0	0	0	0	0	0	0.0022	0.0033
TCGA-CG-5721	1	1	1	1	1	1	1	0.9949	0.9736	0.9516
TCGA-AX-A2HG	1	1	1	1	0.9286	0.9583	0.9583	0.9348	0.9483	0.9165
TCGA-AG-A036	0	0	0	0	0	0	0	0	0.0048	0.0036
TCGA-BR-8682	0	0	0.5	0.1429	0.0833	0.0345	0.0139	0.0318	0.0152	0.0137
TCGA-CK-4947	0	0	0	0	0	0	0	0	0	0.001
TCGA-VQ-A94R	0	0	0	0	0.0714	0.0294	0.0256	0.0261	0.032	0.0264
TCGA-F4-6856	1	1	1	1	1	1	1	0.9529	0.9078	0.8427
TCGA-B5-A11H	1	1	1	1	1	1	0.9798	0.9849	0.9778	0.9588
TCGA-A5-A0GI	1	0.5	0.8	0.9	0.8333	0.7708	0.6739	0.6471	0.5732	0.4723
TCGA-CK-6748	0	0	0	0	0.125	0.0526	0.0175	0.0073	0.0059	0.0057
TCGA-AG-3605	0	0	0	0	0	0	0	0	0	0.0112
TCGA-AF-2687	0	0	0	0	0	0	0	0	0	0.004
TCGA-AA-A02J	0	0	0	0	0	0	0	0	0	0
TCGA-BR-A4QI	0	0	0	0	0	0	0	0.0058	0.0074	0.006
TCGA-FP-A8CX	0	0	0	0	0	0	0.0364	0.025	0.0285	0.026
TCGA-AG-A01W	0	0	0	0	0	0	0	0.0066	0.0025	0.0062
TCGA-CM-5341	0	0	0	0	0	0	0	0	0.0029	0.0015
TCGA-F1-A448	1	1	1	1	1	0.9756	0.9888	0.9375	0.7906	0.6863
TCGA-AF-6672	0	0	0	0	0	0	0	0	0	0.0048
TCGA-5B-A90C	0	0.5	0.2	0.125	0.0769	0.1667	0.1458	0.1176	0.0826	0.0806
TCGA-AA-3846	0	0	0	0	0	0	0.0149	0.007	0.0053	0.0026
TCGA-BG-A3EW	1	1	1	1	0.8667	0.8438	0.8413	0.84	0.785	0.7164
TCGA-EO-A1Y5	0	0	0	0	0.0625	0.0556	0.0469	0.0234	0.0335	0.0255
TCGA-KB-A6F7	0	0	0	0	0	0	0.0204	0.0258	0.0309	0.0206
TCGA-F5-6810	0	0	0	0	0	0	0	0	0.0042	0.0031
TCGA-AG-3882	0	0	0	0	0	0	0	0	0.0023	0.0012
TCGA-D1-A17Q	0	0	0	0	0	0	0.0104	0.0104	0.0103	0.0164
TCGA-AA-3549	0	0	0	0	0	0	0	0	0	0
TCGA-BS-A0U8	1	1	1	1	1	0.9	0.9082	0.8469	0.778	0.6998
TCGA-AZ-4315	0	0	0	0	0	0	0	0.0068	0.0106	0.0076
TCGA-HU-A4GF	0	0.5	0.25	0.125	0.0588	0.0233	0.0112	0.0056	0.0069	0.0057
TCGA-AA-3561	0	0	0	0	0	0	0	0	0.027	0.0225
TCGA-A5-A7WJ	1	1	0.8	0.875	0.9286	0.9706	0.9394	0.9254	0.8882	0.8544
TCGA-A5-A0GU		0	0	0	0.0769	0.0294	0.0323	0.016	0.01	0.0134
TCGA-G4-6315	0	0	0	0	0	0	0	0	0	0.0033
TCGA-BR-8591	1	1	1	1	1	1	1	1	0.9956	0.9747
TCGA-BR-6458	0	0	0	0	0	0	0.0105	0.0107	0.0126	0.0085
TCGA-FP-7829	0	0	0	0	0	0	0.0702	0.0513	0.0495	0.0508
TCGA-AA-3511	0	0	0	0	0	0.1429	0.05	0.0306	0.0115	0.0116
TCGA-G4-6298	0	0	0	0	0	0	0.0104	0.0102	0.0144	0.0113
TCGA-IN-A6RJ	0	0	0	0	0	0	0	0.007	0.0196	0.0327
TCGA-BG-A0M3	0	0	0	0	0.05	0.04	0.0208	0.0314	0.0146	0.0168
TCGA-AA-3860	0	0	0	0	0	0	0	0	0	0
TCGA-AA-A01I	0	0	0	0	0	0	0	0	0	0
TCGA-BR-A44T	0	0	0	0	0.125	0.037	0.0135	0.0197	0.0184	0.0102
TCGA-BR-8384	0	0	0	0	0	0	0	0.0137	0.0052	0.0051
TCGA-AZ-6600	0	0	0	0	0	0.025	0.046	0.0273	0.0239	0.0231
TCGA-CM-4746	1	1	1	1	0.9091	0.9583	0.8906	0.8452	0.7929	0.7346
TCGA-AG-4001	0	0	0	0	0	0	0	0	0.0025	0.0012
TCGA-B5-A0K7	0	0	0	0	0	0	0	0	0.0041	0.0051
TCGA-BR-8372	1	1	1	1	1	1	1	0.9845	0.9528	0.9156
TCGA-CG-4449	0	0	0	0	0	0	0	0.0052	0.0062	0.0093
TCGA-DC-6160	0	0	0	0	0	0	0	0.0052	0.0042	0.0021
TCGA-A5-A0GG	0	0	0.4	0.6667	0.7059	0.7111	0.6136	0.5902	0.4497	0.3794
TCGA-BR-4187	0	0	0	0	0.0526	0.0238	0.0111	0.0054	0.0086	0.0096
TCGA-AA-3939	0	0	0	0	0	0	0	0	0.0026	0.0026
TCGA-FP-A4BE	1	1	1	1	1	0.9737	0.9884	0.9563	0.9554	0.9127
TCGA-D5-6532	0	0	0	0	0	0	0	0	0	0.001
TCGA-CM-6161	0	0	0	0	0.05	0.02	0.0102	0.0051	0.002	0.004
TCGA-D1-A0ZQ	1	0.5	0.4	0.2	0.1	0.06	0.0404	0.0203	0.0081	0.0101
TCGA-BS-A0WQ	0	0	0	0	0.0556	0.0213	0.0106	0.0158	0.0105	0.0126
TCGA-HJ-7597	1	1	1	1	1	1	0.9655	0.8814	0.8321	0.7746
TCGA-EQ-A4SO	0	0	0	0	0	0	0.0149	0.0069	0.0081	0.0108
TCGA-HU-8602	1	1	1	1	1	1	1	1	0.9892	0.9647
TCGA-EI-6506	0	0	0	0	0	0.0588	0.0278	0.0125	0.0048	0.0036
TCGA-VQ-A91Q	0	0	0.2	0.1111	0.0526	0.0204	0.0101	0.0102	0.0163	0.0174
TCGA-BG-A221	1	1	1	1	1	1	1	1	0.9783	0.96
TCGA-CM-6162	0	0.5	0.6	0.7	0.7	0.6458	0.701	0.6548	0.5801	0.5116
TCGA-CD-A487	0	0.5	0.5	0.25	0.2	0.1176	0.0816	0.0614	0.0344	0.0239
TCGA-AX-A0IW	0	0	0	0	0.0526	0.0238	0.0123	0.0063	0.0101	0.005
TCGA-AA-3693	0	0	0	0	0	0	0	0	0	0
TCGA-PG-A917	1	1	1	1	0.9	0.9583	0.9259	0.8981	0.8347	0.7627
TCGA-A5-A0R9	0	0	0	0	0	0	0.0135	0.0134	0.0162	0.011
TCGA-DM-A28K	0	0	0	0	0	0	0	0	0	0.0059
TCGA-BR-7722	0	0	0	0	0	0	0.0294	0.0373	0.0528	0.0556
TCGA-EO-A3AZ	1	1	1	0.8333	0.8333	0.9231	0.8846	0.8667	0.7719	0.7285
TCGA-DM-A1D9	0	0	0	0	0.0667	0.0278	0.0122	0.0056	0.0067	0.0045
TCGA-BR-4369	0	0	0	0	0	0	0	0	0.004	0.006
TCGA-EO-A3AS	0	0	0	0	0	0	0	0	0.0131	0.0067
TCGA-BR-4191	0	0	0	0	0	0	0	0.0157	0.0105	0.0138
TCGA-AJ-A3OJ	1	1	1	1	1	0.9615	0.963	0.9515	0.8996	0.8417
TCGA-AG-3728	0	0	0	0	0	0	0	0	0	0.0026
TCGA-AX-A064	1	1	0.8	0.75	0.7647	0.7111	0.6341	0.6211	0.5178	0.4452
TCGA-B5-A1MV	0	0	0	0.1667	0.1818	0.15	0.0698	0.0519	0.0462	0.04
TCGA-DC-6155	0	0	0	0	0	0	0	0	0	0
TCGA-AX-A05U	0	0	0	0	0	0.0244	0.025	0.0252	0.0129	0.0102
TCGA-A6-5660	0	0	0	0	0	0.0213	0.0104	0.0103	0.0081	0.0091
TCGA-AX-A1CK	0	0	0	0	0	0	0.0119	0.0061	0.0025	0.0049
TCGA-AZ-5403	0	0	0	0	0	0	0.0102	0.0051	0.0101	0.0071
TCGA-AJ-A2QO	1	1	1	1	1	1	1	0.9907	0.9768	0.9538
TCGA-DF-A2KZ	1	1	1	1	1	1	1	0.9385	0.8608	0.816
TCGA-VQ-A8DL	0	0	0.5	0.25	0.1818	0.069	0.0405	0.0201	0.0246	0.0146
TCGA-AZ-6601	0	0	0.25	0.2857	0.5333	0.6286	0.6582	0.6522	0.529	0.4856
TCGA-B5-A0K3	0	0	0	0	0.1111	0.0909	0.0617	0.0329	0.0163	0.02
TCGA-EI-7004	0	0	0	0	0	0	0.02	0.0161	0.0091	0.0059
TCGA-D7-6528	0	0	0	0	0	0	0	0	0.0051	0.0088
TCGA-A5-A1OK	0	0	0	0	0	0	0	0	0.0054	0.0079
TCGA-BS-A0UF	0	0	0	0	0	0	0.0125	0.0307	0.0221	0.0226
TCGA-BG-A0MO	0	0	0	0	0	0	0	0	0	0.0013
TCGA-CK-6751	0	0	0	0	0	0	0	0	0.0059	0.0071
TCGA-DF-A2KV	0	0	0	0	0	0	0	0	0	0.0041
TCGA-QG-A5YW	0	0	0	0	0	0	0	0	0	0.0124
TCGA-D5-6541	0	0	0	0	0	0	0	0	0	0.0021
TCGA-D5-6538	0	0	0	0	0	0.0333	0.0294	0.0127	0.0049	0.0048
TCGA-AG-3894	0	0	0	0	0	0	0	0	0	0
TCGA-D7-A4YY	1	1	1	1	1	0.9429	0.9277	0.8161	0.6744	0.54
TCGA-D7-A74A	0	0	0.2	0.1	0.1	0.0408	0.0202	0.0102	0.0083	0.0061
TCGA-F4-6459	0	0	0	0	0.0909	0.0357	0.0152	0.0127	0.0099	0.006
TCGA-AF-2689	0	0	0	0	0	0	0	0	0	0
TCGA-D1-A0ZN	0	0	0	0	0	0	0.0115	0.0055	0.0086	0.0086
TCGA-NH-A5IV	0	0.5	0.75	0.875	0.9375	0.9773	0.9674	0.9529	0.9168	0.8677
TCGA-VQ-AA6A	0	0	0	0	0	0.0222	0.0213	0.0161	0.0158	0.0146
TCGA-AA-A010	0	0	0	0	0.0667	0.0645	0.0278	0.038	0.0351	0.0311
TCGA-HU-A4G6	0	0	0	0	0	0.0312	0.0128	0.0064	0.016	0.0103
TCGA-A6-5662	0	0	0	0	0	0	0	0	0	0.002
TCGA-KB-A93J	0	0	0	0	0	0.0204	0.0204	0.0103	0.0106	0.0096
TCGA-BR-4292	1	1	1	1	1	1	1	0.9891	0.9802	0.9345
TCGA-AA-A02H	0	0	0	0	0	0	0	0	0	0.0013
TCGA-EO-A3B0	0	0	0	0	0	0.0556	0.0476	0.0256	0.0314	0.0229
TCGA-D1-A177	1	1	1	1	1	1	0.989	0.9725	0.8935	0.8596
TCGA-BR-4361	1	1	1	1	1	0.9796	0.9697	0.9746	0.9715	0.944
TCGA-BS-A0TC	0	0	0	0	0	0.0208	0.0104	0.0104	0.0103	0.0093
TCGA-DC-6683	0	0	0	0	0	0	0.0227	0.0283	0.0147	0.013
TCGA-4E-A92E	0	0	0.25	0.3333	0.1667	0.2083	0.1176	0.0737	0.0645	0.0497
TCGA-D1-A0ZV	0	0	0	0	0	0	0.0105	0.0106	0.0065	0.0075
TCGA-IN-A6RR	0	0	0.2	0.1	0.05	0.0208	0.0204	0.0153	0.0146	0.0157
TCGA-VQ-AA68	0	0	0	0	0	0	0.0114	0.0168	0.0226	0.0211
TCGA-AX-A06D	1	1	0.6	0.8	0.6	0.4583	0.4301	0.4309	0.3438	0.2899
TCGA-VQ-A91V	0	0	0	0	0	0	0	0	0.008	0.0221
TCGA-A5-A0GH	1	1	1	1	1	0.975	0.9351	0.8553	0.8284	0.8051
TCGA-CD-A48A	0	0	0	0	0	0	0	0.0061	0.0099	0.0185
TCGA-DI-A1BY	0	0	0	0	0	0.0625	0.025	0.0133	0.0103	0.0072
TCGA-CG-4305	1	1	1	1	1	0.9796	0.9899	0.9848	0.9235	0.8537
TCGA-B5-A0K4	0	0	0	0	0.125	0.0476	0.0476	0.0357	0.0319	0.0356
TCGA-AF-2693	0	0	0	0	0	0	0	0	0.0023	0.0023
TCGA-BG-A0VX	0	0	0	0	0	0	0.0111	0.0108	0.0129	0.0117
TCGA-BR-8485	0	0	0	0	0	0.0323	0.0267	0.0189	0.01	0.0164
TCGA-QF-A5YS	0	0	0	0	0	0.0435	0.0638	0.0778	0.0856	0.0909
TCGA-AA-3852	0	0	0	0	0	0	0	0	0	0
TCGA-AX-A0IU	0	0	0	0	0	0	0	0.0102	0.0265	0.0318
TCGA-AP-A5FX	0	0	0	0	0	0	0	0.0141	0.0182	0.0222
TCGA-CG-4465	1	1	1	0.8	0.9	0.898	0.8586	0.804	0.7535	0.6551
TCGA-BR-4257	1	1	1	1	1	1	1	0.9863	0.9597	0.9167
TCGA-BR-8679	0	0	0	0	0	0	0	0.0062	0.0099	0.0099
TCGA-AP-A1DO	1	1	1	1	0.9231	0.9583	0.8627	0.8911	0.8555	0.7865
TCGA-PG-A916	0	0	0.25	0.2	0.2222	0.2	0.1471	0.1364	0.0773	0.0833
TCGA-CI-6623	0	0	0	0	0	0	0	0	0.0027	0.0042
TCGA-A5-A0GE	0	0	0	0	0.0625	0.025	0.0135	0.0199	0.0105	0.0142
TCGA-BK-A6W4	0	0	0	0	0	0.0667	0.0312	0.0397	0.0641	0.056
TCGA-SL-A6JA	1	1	1	1	1	0.9333	0.9474	0.9459	0.9436	0.87
TCGA-CG-5734	0	0	0	0	0	0.02	0.01	0.0102	0.0061	0.004
TCGA-AA-A01X	0	0	0	0	0	0	0	0	0	0
TCGA-D1-A17L	0	0	0	0	0	0	0.0114	0.0109	0.0086	0.0075
TCGA-B5-A1MR	0	0	0	0	0	0	0	0	0.0274	0.0361
TCGA-AG-A014	0	0	0	0	0	0	0	0	0	0
TCGA-VQ-A8DZ	0	0	0	0	0	0.0645	0.0423	0.035	0.0379	0.0368
TCGA-VQ-A8PF	0	0	0	0	0	0	0	0.0272	0.0337	0.0368
TCGA-FI-A2EX	0	0	0	0.1667	0.0833	0.0357	0.0192	0.0196	0.0303	0.026
TCGA-VQ-A8PZ	0	0	0	0	0.1111	0.0323	0.0135	0.0067	0.0113	0.0152
TCGA-HU-A4GY	0	0	0	0	0	0	0	0	0	0.0069
TCGA-AG-3599	0	0	0	0	0	0	0	0	0	0
TCGA-F4-6854	0	0	0	0	0	0	0	0	0	0.0019
TCGA-BR-A4PD	0	0	0	0	0	0.0294	0.013	0.0191	0.026	0.0214
TCGA-CG-5726	1	1	1	1	1	0.98	0.98	0.985	0.9719	0.9568
TCGA-A6-2671	0	0	0	0	0	0	0	0	0.0026	0.0026
TCGA-AA-3492	1	1	1	1	1	1	0.9857	0.9867	0.9768	0.9725
TCGA-DC-5869	0	0	0	0	0	0	0	0	0.0085	0.0159
TCGA-CL-5917	0	0	0	0	0	0	0	0	0	0.0021
TCGA-G4-6320	1	1	0.8	0.7	0.7	0.8125	0.8144	0.7868	0.6278	0.4919
TCGA-DC-6682	0	0	0	0	0	0	0.0196	0.0081	0.0065	0.0032
TCGA-D7-6817	0	0	0	0	0	0	0	0	0.007	0.0137
TCGA-D5-5541	0	0	0	0	0	0	0	0.0051	0.002	0.001
TCGA-F5-6861	0	0	0	0	0	0	0	0	0.0041	0.0063
TCGA-HU-A4GH	0	0	0	0	0	0	0.0267	0.0126	0.0103	0.0063
TCGA-CG-4475	0	0	0	0	0	0	0	0	0.004	0.003
TCGA-D1-A167	1	1	1	1	1	0.9787	0.9659	0.9382	0.8904	0.8432
TCGA-CG-5720	0	0	0	0	0	0	0	0	0.004	0.003
TCGA-EO-A2CG	0	0	0	0	0	0	0.0294	0.0156	0.019	0.0211
TCGA-AF-A56L	0	0	0	0	0	0	0	0.0057	0.0023	0.0046
TCGA-AZ-4614	0	0	0	0	0.0714	0.0323	0.0435	0.027	0.0179	0.0189
TCGA-BS-A0TE	1	0.5	0.8	0.7	0.6316	0.449	0.4574	0.4202	0.3612	0.3161
TCGA-B5-A11I	0	0	0	0	0	0	0.0566	0.0286	0.0269	0.0256
TCGA-VQ-AA6I	0	0	0	0	0	0.0227	0.0109	0.0168	0.0068	0.0091
TCGA-VQ-A8E2	0	0	0	0	0	0	0	0.0066	0.0085	0.0115
TCGA-EO-A3AY	0	0	0	0	0	0	0.0119	0.0118	0.012	0.0119
TCGA-IN-8462	0	0	0	0	0	0	0.0145	0.02	0.0212	0.0131
TCGA-AA-3842	0	0	0	0	0	0	0.0147	0.0072	0.0054	0.004
TCGA-CL-5918	0	0	0	0	0	0	0	0	0.0084	0.0073
TCGA-BG-A0M8	0	0	0	0	0	0	0.02	0.01	0.004	0.006
TCGA-D7-A6F0	0	0	0	0	0.0625	0.0256	0.023	0.0165	0.0113	0.0112
TCGA-DY-A1H8	0	0	0	0	0	0	0	0.0123	0.0049	0.0024
TCGA-CM-5860	0	0	0	0	0	0	0	0	0.002	0.003
TCGA-CD-8532	0	0	0	0	0.0714	0.0263	0.012	0.0059	0.012	0.0106
TCGA-CM-4748	0	0	0	0	0	0	0	0.0072	0.0119	0.0076
TCGA-BR-7707	1	1	1	1	1	1	0.9857	0.9932	0.9648	0.9491
TCGA-AZ-6603	0	0	0	0	0	0	0	0	0	0.0042
TCGA-D1-A17R	1	1	0.8	0.9	0.85	0.72	0.6531	0.6684	0.5175	0.4374
TCGA-BG-A0M2	0	0	0	0.1	0.05	0.02	0.0208	0.0157	0.0167	0.0116
TCGA-A6-4105	0	0	0	0	0	0	0	0	0.0026	0.0079
TCGA-BR-6454	0	0	0	0	0	0.0222	0.0106	0.0053	0.0043	0.0021
TCGA-FI-A2CX	0	0	0	0	0	0.0714	0.0606	0.0282	0.0109	0.0134
TCGA-B5-A11F	0	0	0	0.125	0.0769	0.0571	0.0299	0.0233	0.0154	0.0163
TCGA-AY-4070	0	0	0	0	0	0	0	0	0	0.0026
TCGA-EY-A3L3	0	0	0	0	0	0.1111	0.0833	0.0602	0.0237	0.0191
TCGA-QS-A744	0	0	0.25	0.1667	0.1	0.0952	0.0833	0.0882	0.0772	0.0775
TCGA-BG-A0M0	1	0.5	0.2	0.5556	0.5556	0.4375	0.4	0.3862	0.3389	0.3132
TCGA-AA-3534	0	0	0	0	0	0	0	0	0	0
TCGA-CK-5913	1	1	1	1	0.95	0.94	0.9293	0.9242	0.8952	0.8471
TCGA-A5-A0GM	0	0	0	0	0	0	0	0	0	0.0012
TCGA-D5-6531	0	0	0	0	0	0	0	0	0.0065	0.0065
TCGA-QL-A97D	0	0	0	0	0	0	0	0.0058	0.0045	0.0068
TCGA-AH-6897	0	0	0	0	0	0	0	0	0.0074	0.0061
TCGA-HU-A4H2	0	0	0	0	0	0	0	0.0139	0.014	0.0137
TCGA-D1-A17H	1	1	1	1	0.9474	0.9787	0.9892	0.9733	0.9453	0.891
TCGA-CD-A4MH	0	0	0	0	0	0	0	0.0214	0.0208	0.0172
TCGA-B5-A0JU	1	1	0.75	0.7143	0.8462	0.7826	0.8367	0.8421	0.7585	0.676
TCGA-D1-A15V	0	0	0	0	0	0	0.0211	0.0103	0.0082	0.0071
TCGA-EI-6883	0	0	0	0	0	0	0	0	0	0
TCGA-DY-A0XA	0	0	0	0	0	0.0278	0.0128	0.0058	0.009	0.0079
TCGA-CA-5254	0	0	0	0	0	0	0.0303	0.0435	0.0422	0.0275
TCGA-CD-5803	0	0	0	0	0	0.02	0.01	0.0051	0.0061	0.006
TCGA-EF-5830	0	0	0	0	0	0	0	0	0.0021	0.0042
TCGA-BR-8296	0	0	0	0	0	0	0	0.0053	0.0085	0.0074
TCGA-CD-8535	0	0	0	0	0	0	0.0123	0.006	0.0097	0.0195
TCGA-A5-A0GV	0	0	0	0.125	0.0556	0.0238	0.0125	0.0062	0.0077	0.0091
TCGA-CM-6674	1	1	1	1	1	0.8929	0.8406	0.8117	0.7289	0.6654
TCGA-DM-A0XF	0	0	0	0	0	0	0	0	0	0.0022
TCGA-AA-3713	1	1	1	0.9	0.8947	0.8958	0.9271	0.9231	0.8956	0.8475
TCGA-AA-3672	1	1	1	1	1	0.9714	0.9877	0.9697	0.9153	0.9001
TCGA-AA-3692	0	0	0	0	0	0	0	0	0	0
TCGA-EC-A1NJ	0	0	0	0.3333	0.3333	0.3333	0.4375	0.3636	0.2625	0.1989
TCGA-D1-A16Y	0	0	0	0.1	0.05	0.0204	0.0206	0.0103	0.0082	0.0051
TCGA-VQ-AA69	0	0	0	0	0	0	0.0235	0.0116	0.0097	0.0145
TCGA-DM-A1D7	0	0	0	0	0	0	0.0118	0.0055	0.0044	0.0043
TCGA-AA-3506	0	0	0	0	0	0	0	0.0068	0.0026	0.0038
TCGA-CG-5733	1	1	1	1	1	0.98	0.98	0.97	0.9498	0.9035
TCGA-B5-A11G	1	1	0.8	0.9	0.95	0.9	0.8367	0.7576	0.7398	0.6781
TCGA-A5-A0GQ	0	0	0	0	0	0	0	0	0.002	0.0041
TCGA-AJ-A3BD	0	0	0	0	0	0	0	0	0.0051	0.0075
TCGA-A5-A0GJ	0	0	0	0	0	0.0312	0.0167	0.0167	0.0101	0.0102
TCGA-AP-A0LI	0	0	0	0	0	0	0	0.0182	0.0175	0.0161
TCGA-QS-A5YR	1	1	0.75	0.8	0.8889	0.8889	0.85	0.7342	0.6396	0.5533
TCGA-EY-A549	1	1	1	1	1	1	0.9474	0.9167	0.8951	0.8118
TCGA-AD-A5EJ	1	1	1	1	1	1	0.9545	0.9479	0.8807	0.8193
TCGA-B5-A0K0	1	0.5	0.5	0.25	0.1111	0.0652	0.0341	0.0231	0.0118	0.0059
TCGA-EY-A1GF	1	1	1	1	0.9091	0.9375	0.8158	0.8214	0.6603	0.5718
TCGA-AX-A0IS	0	0	0	0	0	0	0	0	0.0024	0.0024
TCGA-G4-6303	0	0	0	0	0	0	0	0	0	0.0021
TCGA-B5-A0KB	0	0	0	0	0	0	0.0213	0.0111	0.0217	0.0194
TCGA-BR-8362	0	0	0	0	0	0	0	0	0.0023	0.0033
TCGA-AP-A05D	0	0	0	0	0	0	0	0.0061	0.0025	0.005
TCGA-F4-6461	0	0	0	0	0	0	0	0	0.0024	0.0048
TCGA-AA-3675	0	0	0	0	0	0	0	0	0	0
TCGA-EI-6509	0	0	0	0	0	0	0	0	0	0.0024
TCGA-AA-3681	0	0	0	0	0	0	0	0	0	0.0012
TCGA-FI-A2F8	0	0	0	0	0.0769	0.0625	0.0517	0.0588	0.04	0.0295
TCGA-AX-A06H	1	1	1	1	1	0.9388	0.9053	0.8594	0.7732	0.7097
TCGA-NH-A50U	0	0	0	0	0	0	0	0.0176	0.0118	0.0116
TCGA-BR-8687	0	0	0	0	0	0	0	0	0.0101	0.01
TCGA-E6-A1LZ	0	0	0	0.125	0.0625	0.0488	0.0274	0.0403	0.0366	0.0363
TCGA-FI-A2D2			0	0	0.0909	0.0385	0.0444	0.0326	0.0295	0.0247
TCGA-AJ-A3BK	0	0	0	0	0	0	0.0455	0.0455	0.0219	0.0154
TCGA-HF-7133	0	0	0	0	0	0	0	0	0.0054	0.0092
TCGA-R5-A7ZI	1	1	0.8	0.8889	0.8421	0.8667	0.8617	0.8108	0.708	0.6075
TCGA-AU-3779	0	0	0	0	0	0	0	0	0	0.0022
TCGA-D1-A16S	0	0	0	0	0	0	0	0	0.004	0.0061
TCGA-RD-A7BS	0	0	0	0	0	0	0.0102	0.0101	0.0101	0.0081
TCGA-BR-6453	0	0	0	0	0	0	0	0	0.0063	0.0052
TCGA-B5-A11V	0	0	0	0.125	0.1538	0.0571	0.0448	0.0373	0.0342	0.029
TCGA-A6-6137	0	0	0	0	0	0	0	0	0.0047	0.007
TCGA-EY-A4KR	0	0	0	0	0	0.0435	0.0426	0.0297	0.0369	0.0518
TCGA-BG-A0MS	0	0	0	0	0	0	0	0	0.0061	0.0076
TCGA-F1-6874	1	1	1	1	0.8667	0.9535	0.9355	0.8919	0.8376	0.7535
TCGA-IN-A6RI	0	0	0	0	0.0526	0.0217	0.0105	0.0156	0.0127	0.0106
TCGA-AA-A02F	0	0	0	0	0	0	0	0	0.0026	0.0013
TCGA-BR-8058	0	0	0	0	0	0	0	0	0	0.0139
TCGA-D1-A176	1	1	1	1	1	0.9333	0.907	0.8671	0.7852	0.6835
TCGA-HU-A4H6	0	0	0	0	0	0	0	0.0056	0.0094	0.0106
TCGA-VQ-A91W	0	0	0	0	0	0	0.0127	0.0321	0.0237	0.0227
TCGA-D1-A1NW	0	0	0	0	0.0588	0.0222	0.0235	0.0181	0.0166	0.0128
TCGA-VQ-A91D	1	1	1	1	1	1	1	1	0.9908	0.9754
TCGA-5M-AAT6	0	0.5	0.6667	0.75	0.875	0.814	0.7978	0.7688	0.6515	0.5572
TCGA-CD-8531	0	0	0	0	0	0	0.013	0.0129	0.0152	0.0175
TCGA-BR-8678	0	0	0	0	0	0	0	0.0055	0.0066	0.0055
TCGA-AY-A69D	0	0	0	0	0	0	0	0	0.0021	0.0021
TCGA-AX-A3G4	0	0	0	0	0	0	0	0	0.0181	0.0132
TCGA-AA-3662	0	0	0	0	0	0	0	0	0	0
TCGA-KJ-A3U4	0	0	0	0	0	0.0385	0.0357	0.0348	0.0241	0.0133
TCGA-AX-A2HH	0	0	0	0	0	0	0	0	0	0.013

## Sheet: random
Table S9 MSI score of selected DMS sites (randomly selected)
Note: sites was ranomly selected, and the test was implemented 10 times; DMS, discriminative microsatellite; A_B, A is the site number selected, B is the random test index.
Case ID	1_0	1_1	1_2	1_3	1_4	1_5	1_6	1_7	1_8	1_9	2_0	2_1	2_2	2_3	2_4	2_5	2_6	2_7	2_8	2_9	5_0	5_1	5_2	5_3	5_4	5_5	5_6	5_7	5_8	5_9	10_0	10_1	10_2	10_3	10_4	10_5	10_6	10_7	10_8	10_9	20_0	20_1	20_2	20_3	20_4	20_5	20_6	20_7	20_8
TCGA-DY-A1DG	0	0	0	0	0	0	0	0	0	0	0	0	0	0	0	0	0	0	0	0	0	0	0.2	0	0	0	0	0.2	0.2	0	0	0	0	0	0	0	0	0	0.1	0	0	0	0	0	0	0	0	0.05	0.1
TCGA-B5-A121	0	0	0	0	0	0	0	0	0	0	0	0	0	0	0	0	0	0	0	0	0	0	0	0	0	0.2	0	0	0	0	0	0	0	0	0	0	0	0	0	0	0	0	0	0	0	0	0	0	0
TCGA-A6-3808	0	0	0	1	0	0	0	0	0	0	0	0	0	0	0	0	0	0	0	0	0	0	0	0	0	0	0	0	0	0.2	0	0	0	0	0	0	0	0	0	0	0	0	0	0	0.05	0	0	0	0
TCGA-AG-A02G	0	0	0	0	0	0	0	0	0	0	0	0	0	0	0	0	0	0	0	0	0	0	0	0	0	0	0	0	0	0	0	0	0	0	0	0	0	0	0	0	0	0	0	0	0	0	0	0	0
TCGA-D7-A4YT	0	0	0	0	0	0	0	0	0	0	0	0	0	0	0	0	0	0	0	0	0	0	0	0	0	0	0	0	0	0	0	0	0	0.1	0	0	0	0	0	0	0	0.1	0	0	0	0	0	0	0
TCGA-D1-A16E	0	0	0	0	0	0	0	0	0	0	0	0	0	0.5	0	0	0	0	0	0	0	0	0	0	0	0	0	0	0	0	0	0	0	0	0.1	0	0	0	0	0	0.05	0.1	0	0	0	0.05	0	0	0
TCGA-AA-3821	0	0	1	0	1	0	1	1	0	1	0	0	0	0	0.5	0	0	0.5	0.5	1	0.2	0.8	0.4	0.6	0.4	0.6	0.4	0.4	0	0.4	0.5	0.4	0.5	0.5	0.5	0.4	0.4	0.3	0.3	0.3	0.25	0.55	0.45	0.4	0.6	0.5	0.4	0.3	0.45
TCGA-D5-6539	0	0	0	0	0	0	0	0	0	0	0	0	0	0	0	0	0	0	0	0	0	0	0	0	0	0	0	0	0	0	0	0	0	0	0	0	0	0	0	0	0.05	0	0	0	0	0	0	0	0
TCGA-AG-A01N	0	0	0	0	0	0	0	0	0	0	0	0	0	0	0	0	0	0	0	0	0	0	0	0	0	0	0	0	0	0	0	0	0	0	0	0	0	0	0	0	0.05	0	0	0	0	0	0	0	0
TCGA-AG-3890	0	0	0	0	0	0	0	0	0	0	0	0	0	0	0	0	0	0	0	0	0	0	0	0	0	0	0	0	0	0	0	0	0	0	0	0	0	0	0	0	0	0	0	0	0	0	0	0	0
TCGA-IP-7968	1	0	0	0	0	0	0	0	0	0	0	0	0	0	0	0	0	0	0	0	0.4	0	0	0.2	0	0	0.2	0	0.2	0.2	0	0.1	0.1	0.1	0	0.1	0.1	0.1	0	0	0.05	0	0.1	0.15	0.05	0.05	0.05	0.05	0.25
TCGA-3M-AB47	0	0	0	0	0	0	0	0	0	0	0.5	0	0	0	0	0	0	0	0	0	0	0	0.2	0	0	0	0	0	0	0	0	0	0	0.2	0	0	0	0	0	0	0.05	0.05	0.05	0	0.05	0	0.1	0	0.05
TCGA-BG-A187	1	0	0	0	0	0	0	0	0	0	0	0	0	0	0	0	0	0	0	0	0.2	0	0	0	0	0	0	0	0.2	0	0	0.1	0	0	0	0	0	0	0	0	0	0	0.05	0	0	0	0	0	0
TCGA-VQ-A8PB	0	0	0	0	1	0	1	0	0	0	1	1	0.5	1	0.5	0.5	0.5	0.5	0.5	1	0.4	0.4	0.4	0.6	0.4	0.8	0.8	0.6	0.8	0.6	0.5	0.2	0.8	0.8	0.5	0.5	0.6	0.5	0.6	0.4	0.65	0.8	0.6	0.5	0.55	0.55	0.65	0.4	0.55
TCGA-AY-6196	0	0	0	0	0	0	0	0	0	0	0	0	0	0	0	0	0	0	0	0	0	0	0	0	0	0	0	0	0	0	0	0	0	0	0	0	0	0	0	0	0	0	0	0	0.05	0	0	0	0
TCGA-HU-A4GP	0	0	0	1	0	0	0	0	0	0	0	0	0	0.5	0	0	0	0	0	0	0.2	0	0	0	0	0	0	0	0	0	0	0	0	0	0	0	0	0	0	0	0	0	0	0	0	0	0.05	0	0
TCGA-BS-A0V4	0	0	1	0	0	1	0	0	0	1	0	0	0	0.5	0.5	0.5	0	0	0	0.5	0.4	0.4	0.2	0.2	0.4	0.6	0.2	0.6	0.2	0	0.2	0.6	0.2	0.3	0.5	0.5	0.2	0.1	0.2	0.5	0.15	0.45	0.3	0.3	0.35	0.1	0.2	0.1	0.35
TCGA-AA-3544	0	0	0	0	0	0	0	0	0	0	0	0	0	0	0	0	0	0	0	0	0	0	0	0	0	0	0	0	0	0	0	0	0	0	0	0	0	0	0	0	0	0	0	0	0	0	0	0	0
TCGA-EY-A2OO	0	0	0	0	0	0	0	0	0	0	0	0	0	0	0	0	0	0	0	0	0	0	0.4	0	0	0	0.2	0	0	0	0	0	0	0	0	0	0	0	0	0	0.1	0	0.05	0	0	0	0	0.05	0
TCGA-AG-3598	0	0	0	0	0	0	0	0	0	0	0	0	0	0	0	0	0	0	0	0	0	0	0.2	0	0	0	0	0	0	0	0	0	0	0	0	0.1	0	0	0	0	0	0	0	0	0	0	0.05	0	0
TCGA-BR-8483	0	0	0	0	0	1	0	0	0	0	0	0	0	0	0	0	0	0	0	0	0	0	0	0	0	0	0	0	0	0	0	0	0	0	0	0	0	0.1	0	0	0.1	0	0	0	0	0	0	0.05	0
TCGA-A6-5661	0	1	1	1	0	1	0	1	1	0	1	1	0	0.5	0	0.5	0.5	0	0.5	1	0.4	0.4	0.6	0.4	0.4	0.6	0.6	1	0.4	0.4	0.6	0.8	0.5	0.4	0	0.5	0.3	0.4	0.1	0.2	0.45	0.3	0.45	0.55	0.45	0.45	0.6	0.5	0.5
TCGA-VQ-A8PC	0	0	0	0	0	0	0	0	0	0	0	0	0	0	0	0	0	0	0	0	0	0.2	0	0	0	0	0	0	0.2	0	0	0	0	0.1	0	0	0	0	0	0	0.05	0	0	0	0	0	0.05	0	0
TCGA-AA-3831	0	0	0	0	0	0	0	0	0	0	0	0	0	0	0	0	0	0	0	0	0	0	0	0	0	0	0	0	0	0	0	0	0	0	0	0	0	0	0	0	0	0	0	0	0	0	0	0	0
TCGA-CI-6621	0	0	0	0	0	0	0	0	0	0	0	0	0	0	0	0	0	0	0	0	0	0	0	0	0	0	0	0	0	0	0	0	0	0	0	0	0	0	0	0	0	0	0.05	0	0	0.05	0.05	0	0
TCGA-CM-6169	0	0	0	0	0	0	0	0	0	0	0	0	0	0	0	0.5	0	0	0	0	0	0	0.2	0	0	0	0	0	0	0	0	0	0	0.1	0.1	0	0.1	0	0	0.1	0	0.1	0	0.05	0	0.05	0	0.05	0
TCGA-D1-A17T	0	0	0	0	0	0	0	0	0	1	0	0	0	0	0	0	0	0	0	0	0	0	0	0	0	0	0	0	0	0	0	0	0	0.1	0	0	0	0	0	0	0	0	0	0	0	0.05	0	0	0.05
TCGA-AA-3966	0	0	1	1	1	1	0	1	1	0	0.5	1	0.5	1	0.5	0.5	0	0.5	1	0	0.6	0.2	0.6	0.8	0.6	0.8	0.2	0.6	0.6	0.4	0.5	0.7	0.7	0.3	0.8	0.6	0.4	0.3	0.4	0.3	0.6	0.6	0.45	0.65	0.65	0.45	0.4	0.7	0.65
TCGA-BR-7716	0	0	0	0	0	0	0	0	0	0	0	0	0	0	0	0	0	0	0	0	0.2	0.2	0.2	0	0	0	0	0	0	0	0	0	0	0.2	0.2	0	0	0.1	0.3	0	0	0.05	0.05	0.1	0	0.1	0.15	0.1	0.05
TCGA-DC-6158	0	0	0	0	0	0	0	0	0	0	0	0	0	0	0	0	0	0	0	0	0	0	0	0	0	0	0	0	0	0	0	0	0	0	0	0	0	0	0	0	0	0	0	0	0.05	0	0.05	0	0
TCGA-A6-6650	0	0	0	0	0	0	0	0	0	0	0	0	0	0	0	0	0	0	0	0	0.2	0	0	0	0	0	0	0.2	0	0	0	0	0	0	0.1	0	0	0	0	0	0	0	0	0	0	0	0	0	0
TCGA-AA-3527	0	0	0	0	0	0	0	0	0	0	0	0	0	0	0	0	0	0	0	0	0.2	0	0.2	0	0	0	0	0	0	0.2	0	0	0	0	0	0.1	0.1	0	0.1	0	0	0	0	0	0	0	0.05	0.05	0
TCGA-CG-4300	0	0	0	0	0	0	0	0	0	0	0	0	0	0	0	0	0	0	0	0.5	0	0	0	0	0	0	0	0	0	0	0	0	0	0	0	0	0	0	0	0	0	0	0	0	0	0	0.05	0	0
TCGA-BR-8380	0	0	0	1	0	0	0	0	0	0	0	0	0	0	0	0	0	0	0	0	0.4	0	0	0	0	0	0.2	0	0	0	0.1	0.2	0	0	0	0	0	0	0	0	0	0	0.05	0.05	0	0	0	0	0.05
TCGA-D7-A6EV	0	0	0	0	0	0	0	0	0	0	0	0	0	0	0	0	0	0	0.5	0	0	0	0	0	0.2	0	0.2	0	0.4	0	0.1	0	0	0	0	0	0.1	0	0	0	0.1	0	0.05	0.05	0	0.05	0.1	0.05	0.1
TCGA-EY-A1GU	0	1	0	1	0	0	1	0	1	0	0	0	0	0	0	1	0.5	0	0	0	0.6	0.2	0.6	0.4	0.6	0.4	0.4	0.8	0.8	0.4	0.4	0.4	0.2	0.7	0.3	0.6	0.6	0.3	0.4	0.5	0.35	0.3	0.35	0.55	0.55	0.6	0.4	0.6	0.6
TCGA-AA-3967	0	0	0	0	0	0	0	0	0	0	0	0	0	0	0	0	0.5	0	0	0	0	0	0	0	0	0	0	0	0	0	0	0	0	0	0	0	0	0	0	0	0	0	0	0	0	0	0	0	0
TCGA-AP-A0LE	1	0	1	0	1	1	1	1	0	0	0.5	0	0.5	0	0	0	0.5	0.5	1	0.5	0.4	0.6	0.2	0.4	0.6	1	0.4	0.8	0.4	0.4	0.4	0.7	0.2	0.2	0.4	0.6	0.5	0.8	0.1	0.6	0.7	0.5	0.6	0.55	0.5	0.5	0.45	0.5	0.5
TCGA-IN-8663	0	0	0	0	0	0	0	0	0	0	0	0	0	0	0	0	0	0	0	0	0	0	0	0	0.2	0	0	0	0	0	0	0	0	0	0	0	0	0	0	0	0	0	0	0	0	0	0	0	0
TCGA-EO-A3B1	0	0	1	0	0	0	0	0	0	0	0	0	0	0.5	0	0	0	0	0	0	0	0	0	0	0	0	0	0	0	0	0	0	0	0	0	0	0	0	0	0	0	0	0.05	0.05	0.05	0	0	0	0
TCGA-D1-A3DA	0	0	0	0	0	0	0	0	0	0	0	0	0	0	0	0	0	0	0	0	0	0	0	0	0	0	0	0	0	0	0	0	0	0	0	0	0	0	0	0	0	0.05	0	0	0.05	0	0	0	0
TCGA-AA-3955	0	1	0	0	0	0	0	0	0	0	0	0	0	0	0	0	0	0	0	0	0	0	0	0	0	0	0	0	0	0	0	0	0	0	0	0.1	0	0	0.1	0	0	0	0	0	0	0	0	0	0
TCGA-AA-3680	0	0	0	0	0	0	0	0	0	0	0	0	0	0	0	0	0	0	0	0	0	0	0	0	0	0	0	0	0	0	0	0	0	0	0	0	0	0	0	0	0	0	0	0	0	0	0	0	0
TCGA-E6-A2P8	0	0	0	0	1	0	0	1	0	1	0	0	0	0.5	0	0.5	0	0.5	0.5	0	0.2	0.2	0.4	1	0.6	0.2	0.4	0.2	0.6	0.2	0.8	0.4	0.5	0.3	0.4	0.2	0.9	0.4	0.5	0.3	0.25	0.6	0.4	0.35	0.5	0.65	0.25	0.5	0.5
TCGA-G4-6304	0	0	1	0	0	1	0	0	1	0	1	0	0	0.5	0	0	0	0	0	0.5	0.4	0.2	0	0.2	0.2	0.4	0.2	0.2	0.4	0.2	0.3	0.2	0.3	0.3	0.3	0.3	0.3	0.1	0.3	0.2	0.15	0.25	0.05	0.25	0.3	0.2	0.2	0.3	0.3
TCGA-SW-A7EA	1	1	0	0	0	0	0	0	0	1	0.5	1	0	0	0.5	0.5	0.5	0.5	0	1	0.4	0.6	0.2	0.4	0.2	0.4	0.6	0.6	0.4	0.2	0.2	0.5	0.4	0.4	0.6	0.3	0.3	0.2	0.4	0.5	0.45	0.8	0.5	0.7	0.5	0.55	0.55	0.5	0.55
TCGA-B7-A5TJ	0	0	0	0	0	0	0	0	0	0	0	0	0	0	0	0.5	0	0	0	0	0	0	0	0	0	0.4	0	0	0	0	0	0	0.1	0	0.1	0.1	0.1	0.2	0	0.1	0.1	0.2	0.1	0.1	0.2	0.05	0	0	0.1
TCGA-CD-5801	0	0	0	0	0	0	0	0	0	0	0	0	0	0	0	0	0	0	0	0	0	0	0	0.2	0	0	0	0	0	0	0	0	0	0	0	0	0	0	0	0	0	0	0	0	0	0	0	0	0
TCGA-AH-6549	0	0	0	0	0	0	0	0	0	0	0	0	0	0	0	0	0	0	0	0	0	0	0	0	0	0	0	0	0	0	0	0.1	0	0	0	0	0.1	0	0	0	0.05	0	0	0.1	0	0	0	0	0
TCGA-FP-A9TM	0	0	0	0	0	0	0	0	0	0	0	0	0	0	0	0	0	0	0	0	0.2	0	0	0	0	0	0	0	0	0	0	0	0	0	0	0	0	0	0	0	0	0.05	0.05	0	0	0	0	0	0
TCGA-CK-4951	1	1	0	1	1	1	0	1	1	1	1	0	0.5	0	1	0.5	0	0.5	0	0	0.2	0.8	0.4	0.4	0.2	0.8	0.6	0.8	0.4	0.2	0.3	0.5	0.3	0.3	0.6	0.4	0.3	0.3	0.3	0.6	0.45	0.35	0.25	0.3	0.4	0.35	0.15	0.55	0.35
TCGA-RD-A8N0	0	0	0	0	0	0	0	0	0	0	0	0	0	0	0	0	0	0	0	0	0	0	0	0.2	0	0	0	0	0	0	0	0	0.1	0	0	0	0	0.2	0	0	0.05	0.05	0.05	0	0	0.05	0	0.05	0
TCGA-AJ-A8CV	1	0	1	0	1	0	1	0	0	1	1	0.5	0	1	0	0.5	0.5	0	0	0.5	0.2	0.4	0	0	0.2	0	0.6	0.2	0.4	0	0.2	0	0.1	0.1	0.5	0.3	0.4	0.2	0.2	0.4	0.25	0.35	0.25	0.35	0.35	0.45	0.15	0.25	0.15
TCGA-AZ-6605	0	0	0	0	0	0	0	0	0	0	0	0	0	0	0	0	0	0.5	0	0	0	0	0	0	0	0	0	0	0	0	0	0	0	0	0	0.1	0	0	0	0	0	0.05	0	0	0	0	0	0	0
TCGA-DM-A288	0	0	0	0	0	0	0	0	0	0	0	0	0	0	0	0	0	0	0	0	0	0	0.2	0	0	0	0	0	0	0	0	0	0	0	0	0	0	0	0.1	0	0	0	0.05	0	0	0	0	0	0.05
TCGA-BS-A0TJ	1	0	1	1	0	1	0	1	0	0	1	0.5	1	1	0	0.5	0.5	0.5	0	0.5	0.6	0.6	0.8	0.4	0.4	1	0.2	0.4	0.8	0.6	0.5	0.7	0.5	0.6	0.8	0.3	0.3	0.5	0.6	0.6	0.5	0.4	0.6	0.55	0.45	0.5	0.55	0.5	0.5
TCGA-AX-A2HC	0	1	0	1	0	0	0	1	1	0	0	0.5	0	0.5	0	0.5	0.5	0.5	0	0	0.2	0	0	0.6	0.4	0.2	0	0	0	0	0.5	0.2	0.1	0.1	0.1	0.2	0	0.1	0	0.1	0.3	0.25	0.15	0.1	0.2	0.15	0.1	0.1	0.1
TCGA-CD-A48C	0	0	0	0	0	0	0	0	0	0	0	0	0	0	0	0	0	0.5	0	0	0	0	0	0.2	0	0	0	0	0	0	0	0	0	0	0	0	0	0	0	0.1	0	0	0.05	0.05	0	0	0	0	0
TCGA-E6-A1LX	0	0	0	0	0	0	0	0	0	1	0	0	0	0	0	0.5	0.5	0	0	0	0.2	0	0	0	0	0	0	0	0	0	0.3	0.1	0	0	0	0	0	0	0	0	0	0.05	0.05	0.05	0	0.1	0.05	0.05	0.05
TCGA-BR-8364	0	0	0	0	0	0	0	0	0	0	0	0	0	0	0	0	0	0	0.5	0	0	0	0	0	0	0	0	0	0	0	0.1	0.2	0.1	0	0	0.2	0	0	0	0	0	0	0	0	0	0	0.05	0.05	0.05
TCGA-D1-A16J	0	0	0	0	0	0	0	0	0	0	0	0	0	0	0	0	0	0	0	0	0	0	0	0	0	0	0	0	0	0	0	0	0	0	0	0	0	0	0	0	0	0	0	0	0	0	0	0.05	0
TCGA-BR-8367	0	0	0	0	0	0	0	0	0	0	0	0	0	0	0	0	0	0	0	0	0	0	0	0	0	0	0	0	0.2	0	0	0.1	0	0.1	0	0	0.1	0	0	0	0	0.1	0	0	0	0	0.05	0	0
TCGA-D1-A1O8	0	0	0	0	0	0	0	0	0	0	0	0	0	0.5	0	0	0	0	0	0.5	0.2	0	0	0	0	0	0	0	0	0	0	0.1	0	0	0	0.1	0	0	0	0	0	0	0.05	0	0	0.05	0	0	0
TCGA-AA-3855	0	0	0	0	0	0	0	0	0	0	0	0	0	0	0	0	0	0	0	0	0	0	0	0	0	0	0	0	0	0	0	0	0	0	0	0	0	0	0	0	0.05	0	0	0	0	0	0.05	0	0
TCGA-EY-A2OM	0	1	1	0	0	1	0	0	1	1	0.5	0	0.5	0.5	0.5	0.5	0.5	0.5	1	0.5	0.4	0.4	0.6	0.6	0.2	0.6	0.8	0.2	0.4	0.8	0.5	0.8	0.3	0.5	0.5	0.6	0.6	0.6	0.7	0.6	0.5	0.55	0.4	0.3	0.6	0.45	0.35	0.5	0.7
TCGA-A6-5659	0	0	0	0	0	0	0	0	0	0	0	0	0	0	0	0	0	0	0	0	0	0	0	0	0	0	0	0	0	0	0	0	0	0	0	0	0.1	0	0	0	0	0	0	0	0	0	0	0	0
TCGA-D7-A4YV	0	1	1	1	1	1	1	1	0	0	1	0	0	0.5	0	0.5	0.5	1	0.5	1	0.8	0.8	0.4	0.4	0.4	0.4	0.8	0.4	0.2	0	0.6	0.4	0.2	0.4	0.3	0.4	0.8	0.5	0.7	0.5	0.45	0.45	0.6	0.35	0.65	0.6	0.3	0.5	0.5
TCGA-B5-A1MZ	0	0	0	0	0	0	0	0	0	0	0	0	0	0.5	0	0	0	0	0	0	0	0	0	0	0	0	0	0	0	0	0	0	0	0	0	0	0	0	0	0	0	0	0	0	0	0	0.05	0	0
TCGA-AX-A2HD	0	1	1	1	0	1	1	1	0	0	0	1	0	1	0.5	0.5	0	0	0.5	1	0.2	0.6	0.4	0.2	0.8	0.6	0.6	0.6	0.8	0.2	0.5	0.6	0.6	0.5	0.6	0.6	0.4	0.7	0.7	0.6	0.65	0.5	0.6	0.55	0.55	0.5	0.25	0.5	0.5
TCGA-AX-A1CP	0	0	0	0	0	0	0	0	0	0	0	0	0	0	0	0	0	0	0	0	0	0	0.2	0	0	0	0	0.2	0.2	0	0	0.1	0.1	0.1	0	0	0	0	0	0	0	0	0.05	0	0	0	0.05	0.1	0
TCGA-B5-A1MW	0	0	0	1	0	1	0	0	0	0	0.5	0.5	0.5	0.5	0	0	0.5	0.5	0	0	0.4	0.2	0.6	0.2	0.6	0.4	0.2	0.2	0.6	0.4	0.2	0.3	0.1	0.2	0.2	0.6	0.3	0.7	0.6	0.2	0.1	0.35	0.35	0.35	0.2	0.15	0.3	0.55	0.25
TCGA-D1-A161	0	1	0	0	0	0	0	0	0	0	0	0	0	0	0	0	0	0	0	0	0	0	0	0	0.2	0	0.2	0	0	0	0	0	0.1	0.1	0	0	0	0	0	0	0	0	0	0	0	0	0	0	0
TCGA-D1-A16N	1	1	0	0	1	0	0	0	0	1	0	0.5	0	1	0	0.5	0	0	0.5	0	0	0	0.2	0	0.2	0.2	0	0.4	0	0	0.1	0	0.1	0	0	0.1	0	0	0	0	0	0.05	0.05	0	0.1	0.15	0.2	0	0.1
TCGA-AX-A0J1	1	1	1	1	0	1	0	1	1	0	0	0.5	1	0.5	0	1	0.5	0	1	0	0.4	0.4	0.4	0.4	0.6	0.6	0.2	0.4	0.2	0.4	0.4	0.2	0.3	0.5	0.3	0.6	0.4	0.3	0.5	0.5	0.35	0.45	0.5	0.35	0.5	0.45	0.4	0.35	0.25
TCGA-AG-3906	0	0	0	0	0	0	0	0	0	0	0	0	0	0	0.5	0	0	0	0	0	0	0	0	0	0	0	0.2	0	0	0	0	0	0	0	0.1	0	0	0	0	0	0	0.1	0	0	0	0	0	0	0.05
TCGA-CA-5797	0	0	0	0	0	0	0	0	0	0	0	0	0	0	0	0	0	0	0	0	0	0	0	0	0	0	0	0	0	0	0	0	0	0	0	0	0	0	0	0	0	0	0	0	0	0	0	0.05	0
TCGA-DM-A28E	0	0	0	0	0	0	0	0	0	0	0	0	0	0	0	0	0	0	0	0	0	0	0	0	0	0	0	0	0	0	0	0	0	0	0	0	0	0	0	0	0	0	0	0	0	0	0	0	0
TCGA-AG-3901	0	0	0	0	0	0	0	0	0	0	0	0	0	0	0	0	0	0	0	0	0	0	0	0	0	0	0	0	0	0	0	0	0	0	0	0	0	0	0	0	0	0	0	0	0	0	0	0	0
TCGA-B5-A11Q	0	0	0	0	0	0	0	0	0	0	0	0	0	0	0	0	0	0	0	0	0	0.2	0	0	0	0	0	0	0	0	0	0	0	0	0	0	0.1	0	0	0	0	0	0	0.05	0	0	0	0	0
TCGA-AX-A3FV	0	0	0	0	0	0	0	0	0	0	0	0	0	0	0	0	0	0	0	0	0	0	0	0	0	0	0	0	0	0	0	0	0	0	0.1	0.1	0	0	0.1	0	0	0	0	0	0.1	0	0	0.05	0
TCGA-ZQ-A9CR	0	0	0	0	0	0	0	0	0	0	0	0	0	0	0	0	0	0	0	0	0	0.2	0	0	0	0	0	0	0	0	0	0	0	0	0.1	0	0	0	0	0	0	0	0	0.05	0	0	0	0	0.05
TCGA-AY-6197	0	1	0	0	0	0	0	0	0	0	0.5	0.5	0.5	0.5	1	1	0.5	0	0.5	0.5	0.6	0.6	0.2	0.4	0.6	0.8	0.4	0.4	0.6	0.6	0.5	0.5	0.4	0.6	0.5	0.6	0.5	0.5	0.6	0.7	0.5	0.65	0.6	0.6	0.4	0.5	0.4	0.7	0.5
TCGA-G4-6295	0	0	0	0	0	0	0	0	0	0	0	0	0	0	0	0	0	0	0	0	0	0	0	0	0	0	0	0	0	0	0	0	0	0	0	0	0	0	0	0	0	0	0	0	0	0	0	0.05	0
TCGA-HU-A4H8	1	1	1	1	1	0	0	0	0	1	1	0.5	1	1	0	1	1	1	0.5	1	0.8	0.6	0.4	0.6	0.6	1	0.8	0.8	0.8	0.6	0.5	0.4	0.6	0.9	0.5	0.6	0.8	0.7	0.7	0.6	0.8	0.8	0.6	0.75	0.55	0.55	0.6	0.65	0.65
TCGA-EO-A3AU	0	0	0	0	1	0	0	1	1	0	0.5	0.5	1	0.5	0.5	0.5	0.5	0	0.5	0.5	0.8	0.2	0.4	0.6	0.4	0.2	0.6	0.8	0.4	0.4	0.5	0.5	0.8	0.4	0.6	0.7	0.6	0.6	0.8	0.9	0.5	0.35	0.55	0.65	0.7	0.6	0.55	0.4	0.65
TCGA-IN-A6RL	0	0	0	0	0	0	0	0	0	0	0	0	0	0	0	0	0	0	0.5	0	0	0	0	0	0	0	0	0	0	0	0	0	0	0	0	0	0.1	0	0	0	0.05	0.05	0	0.15	0	0.05	0.05	0	0
TCGA-AM-5821	1	0	0	0	0	1	0	1	1	1	0.5	0.5	0.5	0	1	1	0.5	0	0.5	0	0.4	0.2	0.2	0.6	0.6	0.2	0.4	0.6	0.2	0.6	0.4	0.3	0.5	0.5	0.5	0.5	0.5	0.6	0.5	0.3	0.5	0.5	0.4	0.6	0.5	0.3	0.65	0.25	0.6
TCGA-AX-A2H5	0	0	0	0	0	0	0	0	0	0	0	0	0	0	0	0	0	0	0	0	0.2	0	0	0	0	0	0	0.2	0	0	0.1	0	0.1	0	0.1	0	0	0	0.2	0.1	0.1	0.05	0.05	0	0	0	0.05	0.05	0.1
TCGA-AZ-4682	0	0	0	0	0	0	0	0	0	0	0	0	0	0	0	0	0	0	0	0	0	0	0	0	0	0	0	0	0	0	0	0	0	0.1	0	0	0	0	0	0	0	0	0	0	0	0	0	0	0
TCGA-AG-4022	0	0	0	0	0	0	0	0	0	0	0	0	0	0	0	0	0	0	0	0	0	0	0	0	0	0	0	0	0	0	0	0	0	0	0	0	0	0	0	0	0	0.05	0	0	0	0	0	0	0
TCGA-AG-3581	0	0	0	0	0	0	0	0	0	0	0	0	0	0	0	0	0	0	0	0	0	0	0	0	0	0	0	0	0	0	0	0	0	0	0	0	0	0	0	0	0	0	0	0	0	0	0	0	0
TCGA-FI-A3PV	0	0	0	0	0	0	0	0	0	0	0	0	0	0	0	0	0	0	0	0	0	0	0	0	0	0	0	0	0	0	0	0	0	0.1	0	0.1	0	0	0	0	0	0	0.05	0.05	0.05	0.05	0.05	0	0
TCGA-EI-6514	0	0	0	0	0	0	0	0	0	0	0	0	0	0	0	0	0	0	0	0	0	0	0	0	0	0	0	0	0	0	0	0	0	0	0	0	0	0	0	0	0	0	0	0	0	0	0	0	0
TCGA-CG-5719	0	0	0	0	0	0	0	0	0	0	0	0	0	0	0	0	0	0	0	0	0	0	0	0	0	0	0	0	0	0	0	0	0	0	0	0	0	0	0	0	0	0	0	0	0	0	0	0	0
TCGA-D5-6924	0	0	0	0	0	0	0	0	0	0	0	0	0	0	0	0	0	0	0	0	0	0	0	0	0	0	0	0	0	0	0	0	0	0	0	0	0	0	0	0	0	0.05	0	0	0	0	0	0	0
TCGA-DM-A1HB	1	0	1	1	1	1	0	1	1	1	1	0.5	0.5	1	0.5	1	0.5	0.5	1	0	0.2	0.8	0.2	0.4	0.4	0.4	0.8	0.4	0.6	0.2	0.4	0.5	0.4	0.6	0.8	0.5	0.6	0.4	0.4	0.6	0.5	0.55	0.5	0.5	0.55	0.5	0.7	0.45	0.35
TCGA-EY-A1GL	0	0	0	0	0	0	0	0	0	0	0	0.5	0	0	0	0	0	0	0	0	0	0.2	0	0	0	0	0	0	0	0.2	0	0	0	0	0	0	0	0	0.1	0.1	0	0.1	0.05	0	0	0	0	0	0
TCGA-EY-A1GV	0	0	0	0	0	0	0	0	0	0	0	0	0	0	0	0	0	0	0	0	0.2	0	0	0	0	0	0	0	0	0	0	0	0	0.1	0	0	0	0	0	0	0	0	0	0.05	0	0	0.05	0	0
TCGA-HU-8249	0	0	1	0	0	0	0	0	0	0	0	0	0	0	0	0	0	0	0	0	0.2	0	0	0	0	0	0	0	0	0	0	0	0	0	0.1	0	0	0	0	0	0	0	0.1	0.1	0.05	0	0	0.1	0.05
TCGA-AJ-A2QK	0	0	0	0	0	0	0	0	0	0	0	0	0	0	0	0	0	0	0	0	0	0	0	0	0	0	0	0	0	0	0	0	0	0	0	0.1	0	0	0	0	0	0.05	0.05	0	0	0.05	0	0	0
TCGA-B5-A0K9	0	1	1	0	0	1	0	0	0	0	0.5	0.5	0.5	0.5	0.5	0	0.5	1	1	1	0.8	0.6	0.6	0.6	0.6	1	0.8	0.8	0.6	0.8	0.6	0.5	0.7	0.4	0.3	0.5	0.6	0.7	0.5	0.5	0.5	0.6	0.5	0.35	0.7	0.5	0.55	0.55	0.65
TCGA-AF-2692	0	0	0	0	0	0	0	0	0	0	0	0	0	0	0	0	0	0	0	0	0	0	0	0	0	0	0	0	0	0	0	0	0	0	0	0	0	0	0	0	0	0	0	0	0	0	0	0	0
TCGA-HU-8610	0	0	0	0	0	0	0	0	0	0	0	0	0	0	0	0	0	0	0	0	0.2	0	0	0	0	0	0.2	0	0	0	0	0	0	0	0	0	0	0	0	0	0	0.05	0	0	0	0	0	0	0
TCGA-EY-A5W2	1	1	1	1	1	0	0	1	1	0	0.5	0	0.5	0.5	1	0.5	1	0	0	0.5	0.8	0.6	0.8	0.4	0.4	0.6	0.2	1	0.4	0.6	0.6	0.7	0.5	0.6	0.6	0.4	0.6	0.6	0.6	0.7	0.75	0.65	0.65	0.65	0.75	0.65	0.55	0.75	0.65
TCGA-BS-A0VI	0	0	0	0	0	0	1	0	0	1	0	0.5	0.5	0	0.5	0	0	0	0.5	0	0.6	0.6	0.4	0.8	0.6	0	0	0.2	0	0.2	0.6	0.5	0.3	0.6	0.5	0.1	0.2	0.3	0.2	0.2	0.25	0.3	0.1	0.1	0.3	0.45	0.15	0.15	0.25
TCGA-AA-3522	0	0	0	0	0	0	0	0	0	0	0	0	0	0	0	0	0	0	0	0	0	0	0	0.2	0	0	0	0	0	0	0	0	0	0	0	0	0	0	0	0	0	0	0	0	0	0.05	0	0	0
TCGA-MX-A666	0	0	0	0	0	0	0	0	0	0	0	0	0	0	0	0	0	0	0	0	0.2	0	0	0	0	0	0.2	0	0	0	0	0	0	0.1	0	0.1	0	0	0	0	0	0	0	0.05	0	0	0	0	0
TCGA-AA-3526	0	0	0	0	0	0	0	0	0	0	0	0	0	0	0	0	0	0	0	0	0	0	0	0	0	0	0	0	0	0	0	0	0	0	0	0	0	0.1	0	0.1	0	0	0	0.05	0	0.05	0	0	0
TCGA-BR-8291	0	0	0	0	0	0	0	0	0	1	0	0	0	0	0	0	0	0	0	0.5	0.2	0	0	0.2	0.2	0.2	0.2	0	0	0.2	0	0	0	0.2	0.1	0.1	0.1	0.2	0.1	0	0.1	0.05	0.05	0	0.05	0.05	0	0.05	0
TCGA-G4-6628	1	1	1	1	0	1	1	0	0	1	0	0.5	1	1	0	0.5	0.5	0.5	1	0.5	0.4	0.8	0.6	0.4	0.4	0.2	0.6	0.4	0.6	0.6	0.6	0.5	0.5	0.3	0.5	0.5	0.6	0.4	0.6	0.4	0.6	0.45	0.5	0.5	0.45	0.65	0.65	0.45	0.5
TCGA-AG-A002	0	0	0	0	0	0	0	0	0	0	0	0	0	0	0	0	0	0	0	0	0	0	0	0	0	0	0	0	0	0	0	0	0	0	0	0	0	0	0	0	0	0	0	0	0	0	0	0.05	0
TCGA-BR-8589	0	0	0	0	0	0	0	0	0	0	0	0	0	0	0	0	0	0	0	0.5	0	0	0	0	0	0	0	0	0	0	0	0	0	0	0	0	0	0	0	0	0	0.05	0	0	0.05	0	0	0.05	0
TCGA-AX-A3FS	0	1	1	1	0	0	1	0	0	0	1	0.5	0	1	0.5	0.5	0.5	1	0.5	0	0.4	0.6	0.6	0.8	0.6	0.4	0.8	0.4	0.8	0.6	0.7	0.8	0.8	0.7	0.4	0.5	0.8	0.6	0.8	0.7	0.75	0.55	0.55	0.65	0.65	0.55	0.55	0.55	0.55
TCGA-A5-A0GA	1	0	1	0	0	1	1	1	0	0	1	0.5	1	0.5	0.5	0	0	0.5	0.5	0	0.2	0.6	0.8	0.2	0.2	0.6	0.4	0.4	0.4	0	0.2	0	0.2	0.2	0.6	0.1	0.3	0.2	0.2	0	0.25	0.35	0.3	0.35	0.45	0.2	0.45	0.35	0.3
TCGA-HU-A4GX	1	0	1	0	0	0	0	0	1	1	0.5	1	1	1	1	0.5	1	0.5	0.5	0	0.6	0.8	0.6	0.6	0.8	0.4	0.6	1	0.4	0.6	0.4	0.6	0.6	0.6	0.7	0.7	0.6	0.7	0.5	0.6	0.6	0.6	0.75	0.5	0.55	0.65	0.7	0.6	0.7
TCGA-E6-A2P9	0	1	1	1	0	1	1	1	1	1	1	0.5	0.5	0.5	0.5	0	1	0.5	1	0.5	0.4	0.4	0.6	0.8	0.6	0.8	0.6	0.6	0.4	0.4	0.5	0.7	0.7	0.7	0.5	0.5	0.4	0.6	0.6	0.4	0.5	0.65	0.7	0.55	0.65	0.6	0.5	0.75	0.3
TCGA-AG-4015	0	0	0	0	0	0	0	0	0	0	0	0	0	0	0	0	0	0	0	0	0	0	0	0	0	0	0	0	0	0.2	0	0	0	0	0	0	0	0	0	0	0	0	0	0	0	0	0	0	0
TCGA-A6-2682	0	0	0	0	0	0	0	0	0	0	0	0	0	0	0	0	0	0	0	0	0	0	0	0	0	0	0	0	0	0	0	0	0	0	0	0	0	0	0	0	0	0	0	0	0	0	0	0.05	0
TCGA-BG-A0YU	0	0	0	0	0	0	0	0	0	0	0	0	0	0	0	0	0	0	0	0	0	0	0	0	0	0	0.2	0	0	0	0	0	0	0	0	0	0	0	0.1	0.1	0	0	0	0	0	0	0	0	0
TCGA-B5-A1MS	0	0	0	0	0	0	0	0	0	0	0	0	0	0	0	0	0	0	0	0	0	0	0	0	0	0	0	0.2	0	0	0	0.1	0	0	0	0	0	0.1	0.1	0	0	0	0	0	0	0	0	0	0.05
TCGA-D1-A17N	0	0	0	0	0	0	0	0	0	0	0	0	0	0	0	0	0	0	0	0	0	0	0.2	0	0	0	0	0	0	0	0	0	0.1	0	0	0	0.1	0	0	0	0	0.05	0	0	0.05	0	0	0	0
TCGA-DM-A28H	0	0	0	0	0	0	0	0	0	0	0	0	0	0	0	0	0	0	0	0	0	0.2	0	0	0	0	0.2	0.2	0	0	0	0	0	0.1	0	0	0.1	0	0	0	0.05	0.05	0	0.05	0	0.05	0.05	0	0
TCGA-BG-A2AE	0	0	0	0	0	0	0	0	0	0	0	0	0	0	0	0	0	0	0	0	0	0	0	0	0	0	0	0	0	0	0	0	0	0	0	0	0.1	0	0	0.1	0	0	0.05	0	0	0	0.05	0	0.05
TCGA-AP-A1E0	0	0	0	0	0	0	0	0	0	0	0	0	0	0	0.5	0	0	0	0	0	0	0	0	0	0	0.2	0	0	0	0	0	0	0	0.1	0	0	0.1	0	0	0	0.1	0.1	0	0	0	0.05	0	0.1	0.1
TCGA-AA-3941	0	0	0	0	0	0	0	0	0	0	0.5	0	0	0	0	0	0	0	0	0	0	0	0	0	0	0	0	0	0	0	0	0	0	0	0	0	0	0	0	0	0	0	0	0	0	0.05	0	0	0
TCGA-AD-A5EK	0	0	0	0	0	0	0	0	0	0	0	0	0	0	0	0	0	0	0	0	0	0	0	0	0	0	0	0	0	0	0	0	0	0	0	0	0	0	0	0	0	0	0	0	0	0	0	0	0
TCGA-AP-A0L8	0	0	0	0	0	0	0	0	0	0	0	0	0	0	0	0	0	0	0	0	0	0	0	0	0	0	0	0	0	0	0	0	0.1	0	0	0	0.1	0	0.1	0	0.05	0.05	0	0	0.05	0	0.1	0	0
TCGA-BG-A0M7	0	0	0	0	0	0	0	0	0	0	0	0	0	0.5	0	0	0	0	0	0	0.2	0	0	0	0.2	0	0	0	0	0	0	0	0	0	0	0	0	0.1	0	0	0	0	0	0	0	0	0	0	0
TCGA-A5-A0G9	1	0	1	1	0	0	1	0	0	1	0.5	0.5	0.5	0	0	0.5	0	0.5	0	0.5	0.4	0.2	0.6	0.4	0.6	0.6	0	0.2	0.6	0	0.2	0.1	0.3	0.4	0.4	0.3	0.5	0.2	0.3	0.1	0.3	0.4	0.45	0.3	0.35	0.15	0.3	0.5	0.4
TCGA-HU-A4HD	0	0	0	0	0	0	0	0	0	0	0	0	0	0	0.5	0	0	0	0	0	0	0	0	0.2	0	0	0	0	0	0.2	0.1	0	0	0.1	0	0	0	0.1	0.1	0	0	0.05	0	0.05	0	0	0	0.05	0
TCGA-D5-5539	0	0	0	0	0	0	0	0	1	0	0	0	0	0	0	0	0	0	0	0	0	0	0	0	0	0	0	0	0	0	0	0	0	0.1	0	0	0	0	0	0	0	0	0	0	0	0	0	0	0
TCGA-EO-A22X	0	0	0	0	0	0	0	0	0	0	0.5	0	0	0	0	0	0	0	0	0	0.2	0	0	0	0	0	0	0	0	0	0	0	0	0.1	0	0	0	0	0	0	0.05	0.05	0	0.05	0.05	0	0.1	0	0
TCGA-BR-7901	0	0	0	0	0	0	0	0	0	1	0.5	0	0	0	0	0	0	0	0	0.5	0	0	0	0	0	0	0	0	0	0.2	0	0	0.1	0	0.1	0	0	0	0	0.1	0.05	0.05	0	0.05	0	0.05	0	0	0
TCGA-BR-A4IZ	0	0	0	0	0	0	0	0	0	0	0	0	0	0	0	0	0	0	0	0	0	0	0	0	0	0	0	0	0	0	0	0	0	0	0	0	0	0	0.1	0	0	0.05	0	0	0	0	0	0	0
TCGA-QG-A5Z2	1	0	1	0	0	1	1	0	0	0	0.5	0	0	0	0	0	0.5	0	0	1	0.2	0	0.4	0.2	0	0.4	0.2	0.6	0	0	0.4	0.3	0.2	0.2	0.3	0.3	0.1	0.2	0.1	0.3	0.2	0.15	0.3	0.4	0.3	0.3	0.25	0.15	0.2
TCGA-BR-7704	0	0	0	0	1	0	0	0	0	0	0	0	0	0.5	0	0	0	0	0	0	0	0	0.2	0	0.2	0	0	0	0	0	0.1	0.1	0	0.1	0.2	0	0.1	0.1	0	0	0.05	0	0.2	0.05	0.05	0.05	0.1	0.05	0.05
TCGA-B5-A5OC	1	0	0	1	0	1	0	0	0	0	0.5	0.5	0	0.5	1	0.5	0	0	0.5	0.5	0.8	0.4	0.8	0.2	0.6	0.6	0.2	0.4	0.6	0.4	0.6	0.2	0.4	0.8	0.6	0.8	0.6	0.4	0.7	0.6	0.55	0.6	0.6	0.5	0.45	0.45	0.4	0.35	0.4
TCGA-AP-A05P	0	0	0	0	0	0	0	0	0	0	0	0	0	0	0	0	0	0	0	0	0.2	0.2	0	0	0	0	0	0	0	0	0	0	0	0	0	0	0	0.2	0	0	0	0	0	0	0	0	0	0	0
TCGA-AG-A01L	0	0	0	0	0	0	0	0	0	0	0	0	0	0	0	0	0	0	0	0	0	0	0	0	0	0	0	0	0	0	0	0.1	0	0	0.1	0	0	0	0	0	0	0	0	0	0	0	0	0	0
TCGA-CD-8529	0	0	0	0	0	0	0	0	0	0	0	0	0	0	0	0	0	0	0	0	0	0	0	0	0	0	0	0	0	0	0	0	0	0	0	0	0	0	0	0	0	0	0.05	0.05	0	0	0	0	0.05
TCGA-BR-6709	0	0	0	0	0	0	0	0	0	0	0	0	0	0	0	0	0	0	0	0	0	0	0	0	0	0	0	0	0	0	0	0	0	0	0.1	0	0	0	0	0.1	0	0	0	0	0.05	0	0	0	0
TCGA-BG-A220	0	0	1	1	1	1	1	1	1	0	1	0.5	1	0.5	0.5	0.5	1	0.5	0.5	0.5	0.8	0.6	0.8	0.6	0.8	0.4	0.4	0.6	0.6	0.6	0.7	0.6	0.3	0.7	0.9	0.6	0.3	0.6	0.4	0.6	0.7	0.6	0.75	0.55	0.85	0.75	0.5	0.7	0.75
TCGA-D1-A1NU	0	0	0	0	0	0	0	0	0	0	0	0	0	0	0	0	0	0	0	0	0	0	0	0	0	0	0	0	0	0	0	0	0	0	0	0	0	0	0	0	0.1	0	0	0	0.05	0.05	0.05	0.05	0
TCGA-EY-A1GP	0	0	0	0	0	0	0	0	0	0	0	0	0	0	0	0	0	0	0	0	0.2	0	0	0	0	0	0.2	0	0	0	0	0.1	0.1	0	0.1	0	0	0.1	0	0	0	0	0.05	0	0	0	0	0.1	0
TCGA-CK-5912	0	0	0	0	0	0	0	0	0	0	0	0	0	0	0	0	0	0	0	0	0	0	0	0	0	0	0	0	0	0	0	0.1	0	0	0	0	0	0	0	0	0	0	0	0	0	0	0	0	0
TCGA-D7-8576	0	0	0	0	0	0	0	0	0	0	0	0	0	0	0	0	0	0	0	0	0	0	0	0	0	0	0	0	0	0	0.1	0	0	0	0.1	0.1	0	0	0.1	0.1	0	0.05	0	0.05	0	0	0	0	0
TCGA-A6-5667	0	0	1	0	0	0	0	0	0	0	0	0	0	0	0	0	0	0	0	0	0	0	0	0	0	0	0	0	0	0	0	0	0	0	0.1	0	0	0	0	0	0.05	0	0	0	0	0	0	0	0
TCGA-SW-A7EB	0	0	0	0	0	0	0	0	0	0	0	0.5	0	0	0	0	0	0	0	0	0	0	0	0	0	0	0	0	0	0	0	0.1	0.1	0	0	0	0	0	0	0	0	0	0	0	0	0	0	0	0
TCGA-AG-A00Y	0	0	0	0	0	0	0	0	0	0	0	0	0	0	0	0	0	0	0	0	0	0	0	0	0	0	0	0	0	0	0	0	0	0	0	0	0	0	0	0	0	0	0	0	0	0	0	0	0
TCGA-E6-A1M0	0	0	0	0	0	0	0	0	0	0	0	0	0	0	0	0	0	0	0	0	0	0	0	0	0	0	0	0	0.4	0	0	0	0	0	0	0	0	0	0	0	0.05	0.1	0	0.05	0	0.05	0	0.1	0.1
TCGA-D7-A4YU	0	0	0	0	0	0	0	0	0	0	0	0	0	0	0.5	0	0	0	0	0	0	0	0	0	0	0	0	0	0	0	0	0	0	0	0	0	0	0	0	0	0.05	0	0	0	0	0	0	0.05	0
TCGA-BR-A4J7	0	0	0	0	0	0	0	0	0	0	0	0	0	0	0	0	0	0	0	0	0	0	0	0	0	0	0	0	0	0	0	0	0	0	0	0	0	0.1	0	0	0	0.1	0	0	0	0	0	0.05	0.05
TCGA-AJ-A3NE	0	0	0	0	1	0	0	0	0	0	0	0	0	0	0.5	0	0.5	0.5	0	0	0.4	0.2	0.2	0	0.4	0.2	0.4	0.2	0	0.4	0.1	0.4	0.2	0.1	0.2	0.1	0.2	0.4	0	0.1	0.2	0.05	0.25	0.3	0.25	0.2	0.25	0.35	0.25
TCGA-AA-3695	0	0	0	0	0	0	0	0	0	0	0	0	0	0	0	0	0	0	0	0	0	0	0	0	0	0	0	0	0	0	0	0	0	0	0	0	0	0	0	0	0	0	0	0	0	0	0	0	0
TCGA-AP-A054	1	1	0	1	0	1	1	0	1	0	1	0.5	0.5	0	1	0.5	0.5	0.5	0.5	1	0.8	0.6	0.4	0.6	0.4	1	0.8	0.6	0.6	0.8	0.6	0.6	0.4	0.8	0.4	0.6	0.5	0.4	0.4	0.3	0.55	0.7	0.65	0.5	0.7	0.7	0.65	0.65	0.5
TCGA-B5-A11S	0	0	0	0	0	0	0	0	0	1	0	0	0	0	0	0	0	0	0	0	0	0	0	0	0	0	0	0	0	0	0	0	0	0	0	0	0	0	0.1	0.1	0	0	0	0	0	0	0	0	0
TCGA-CM-6164	0	0	0	0	0	0	0	0	0	0	0	0	0	0	0	0	0	0	0	0	0	0	0	0	0	0	0	0	0	0	0	0	0	0	0	0	0	0	0	0	0	0	0	0	0	0.05	0	0	0
TCGA-AG-3726	0	0	0	0	0	0	0	0	0	0	0	0	0	0	0	0	0	0	0	0	0	0	0	0	0	0	0	0	0	0	0	0	0	0	0	0	0	0	0	0	0	0	0	0	0	0.05	0	0	0
TCGA-AX-A05Y	1	0	1	0	0	0	1	1	0	0	0	0	0	0	0.5	0	0	0	0	0	0.4	0.2	0	0	0	0.2	0.4	0.6	0	0.4	0.1	0.2	0.1	0.4	0.3	0	0	0.2	0.1	0.1	0.2	0.15	0.1	0.25	0.2	0.3	0.15	0.15	0.1
TCGA-VQ-A8E0	0	0	0	0	0	1	0	0	0	0	0	0	0	0	0	0	0	0	0	0	0	0	0	0	0	0	0	0.2	0	0	0	0	0	0	0.1	0	0	0	0	0	0.05	0	0.05	0.05	0	0	0.05	0.05	0
TCGA-D5-6898	0	0	0	0	0	0	0	0	0	0	0	0	0	0	0	0	0	0	0	0	0	0	0	0	0	0	0	0	0	0	0	0	0	0	0	0	0	0	0	0	0	0	0	0	0	0	0	0	0
TCGA-AG-4009	0	0	0	0	0	0	0	0	0	0	0	0	0	0	0	0	0	0	0	0	0	0	0	0	0	0	0	0	0	0	0	0	0	0	0.1	0	0	0	0	0	0	0	0	0	0	0	0	0	0
TCGA-BR-7851	1	1	1	1	1	0	1	1	0	1	1	1	0.5	0.5	1	0.5	1	1	0.5	1	0.4	1	0.6	0.8	1	0.8	0.8	0.6	0.4	0.6	0.8	0.9	0.5	0.7	0.7	0.6	0.7	0.7	0.7	0.5	0.8	0.8	0.75	0.85	0.6	0.65	0.8	0.85	0.65
TCGA-BR-6452	1	1	1	1	1	1	1	1	1	1	0.5	0.5	1	1	1	0.5	1	1	0.5	1	0.8	1	0.4	0.4	1	0.8	0.6	1	0.8	0.6	1	1	1	0.8	0.9	0.9	0.9	0.9	1	1	0.75	0.75	0.65	0.75	0.9	0.85	0.9	0.7	0.75
TCGA-EY-A1GO	0	0	1	1	0	0	0	0	0	0	0.5	0.5	0.5	0	0.5	0	0	0	0	0.5	0.2	0.2	0	0	0	0.4	0	0.2	0	0.2	0.4	0.1	0.1	0	0.1	0.2	0.4	0.2	0.1	0.2	0.2	0.05	0	0.25	0.1	0.1	0.15	0.15	0.2
TCGA-AP-A0LN	0	0	0	0	0	0	0	0	0	0	0.5	0	0	0	0	0	0	0	0	0	0	0.2	0	0.2	0	0	0	0	0	0	0	0.1	0	0	0	0	0	0	0	0	0	0	0	0	0	0.1	0.05	0.05	0.05
TCGA-IN-AB1X	0	0	0	0	0	0	1	0	0	0	0	0	0	0	0.5	0	0	0	0	0	0	0	0	0	0	0	0	0	0	0	0	0.1	0	0	0	0	0.1	0	0	0	0	0	0.05	0	0	0	0	0	0
TCGA-VQ-A8P3	0	0	0	0	0	0	0	0	0	0	0	0	0	0	0	0	0	0	0	0	0	0	0	0.2	0	0	0	0	0	0	0	0	0	0	0	0	0	0	0	0	0	0	0	0	0	0	0	0	0.05
TCGA-BR-4183	0	0	0	0	0	0	0	0	0	0	0	0	0	0	0	0	0	0	0	0	0	0	0	0	0	0	0	0	0	0	0	0	0	0	0	0	0	0	0.1	0	0	0	0	0.05	0	0	0	0.05	0
TCGA-AG-3902	0	0	0	0	0	0	0	0	0	0	0	0	0	0	0	0	0	0	0	0	0	0	0	0	0	0	0	0	0	0	0	0	0	0	0	0	0	0	0	0	0	0	0	0	0	0	0	0	0
TCGA-CM-4752	0	0	0	0	0	0	0	0	0	0	0	0	0	0	0	0	0	0	0	0	0	0	0	0	0	0	0	0	0	0	0	0	0	0	0	0	0	0	0	0	0	0.05	0	0.05	0	0	0	0	0.05
TCGA-5S-A9Q8	0	0	0	1	0	0	0	0	0	0	0	0	0	0	0	0	0.5	0	0	0	0	0	0	0	0.4	0.2	0	0	0	0	0.2	0	0	0	0.2	0	0.1	0.1	0.1	0	0.1	0.05	0.05	0.15	0.05	0.2	0.15	0.2	0.05
TCGA-AY-4071	0	0	0	0	0	0	0	0	0	0	0	0	0	0	0	0	0	0	0	0	0	0	0	0	0	0	0	0	0	0	0	0	0	0	0	0	0	0	0	0	0	0	0	0	0.05	0	0	0	0
TCGA-AZ-4313	1	0	0	0	0	0	1	1	1	0	0.5	0.5	0	0	0.5	0	0.5	0	0.5	0	0.6	0.4	0.8	0.2	0.6	0.2	0.6	0	0.8	0.2	0.2	0.1	0.6	0.2	0.2	0.2	0.3	0.5	0.2	0.4	0.35	0.4	0.4	0.25	0.4	0.3	0.5	0.25	0.5
TCGA-D1-A15X	0	0	1	0	0	1	0	0	0	0	0.5	0	0	0.5	0	0	0	0	1	0	0	0.6	0.2	0	0.2	0.4	0.4	0.2	0.2	0.4	0	0.4	0.2	0.1	0.1	0.2	0.4	0.1	0.2	0.2	0.35	0.2	0.35	0.25	0.15	0.2	0.2	0.25	0.3
TCGA-EO-A1Y8	0	0	0	0	0	0	0	0	0	0	0	0	0	0	0	0	0	0	0	0	0	0	0	0	0	0	0	0	0	0	0	0	0	0	0	0	0	0	0	0	0	0.1	0	0	0	0	0	0.05	0
TCGA-CG-4469	0	0	0	0	0	0	0	0	0	0	0	0	0	0	0	0	0	0	0	0	0	0	0	0	0	0	0	0.2	0	0	0	0.2	0	0	0	0	0	0	0	0	0	0	0	0	0	0	0.05	0	0
TCGA-CM-4743	1	0	1	0	0	1	1	0	0	1	1	0.5	0.5	0.5	0.5	0	1	1	0.5	1	0.4	0.8	0.6	0.6	0.4	0.4	0.6	0.6	0.2	0.4	0.2	0.2	0.5	0.6	0.6	0.6	0.6	0.2	0.3	0.3	0.4	0.4	0.85	0.5	0.4	0.45	0.45	0.5	0.35
TCGA-CG-5723	1	0	0	0	1	1	0	1	1	0	0.5	0	0	1	1	0.5	1	0.5	0.5	0	0.6	0.6	0.8	0.8	0.6	0.6	0.8	0.6	0.4	1	0.6	0.5	0.5	0.9	0.5	0.6	1	0.5	0.8	0.7	0.6	0.45	0.45	0.6	0.7	0.35	0.65	0.5	0.7
TCGA-D1-A2G0	0	1	0	1	1	1	1	1	1	0	0	0.5	0	0.5	0.5	0	0.5	0.5	0.5	0	0.8	0.2	0.8	0.4	1	0.6	0.6	0.2	0.4	0.4	0.4	0.2	0.7	0.6	0.4	0.4	0.8	0.4	0.5	0.8	0.75	0.5	0.4	0.7	0.6	0.65	0.6	0.5	0.45
TCGA-EI-6512	0	0	0	0	0	0	0	0	0	0	0	0	0	0	0	0	0	0	0	0	0	0.2	0	0	0	0	0	0	0	0	0	0	0	0	0	0	0	0	0	0	0	0.05	0.05	0	0	0	0	0	0
TCGA-BR-6707	0	1	0	0	0	0	0	0	0	0	0	0	0	0	0	0	0	0	0	0	0	0	0.2	0	0	0	0	0	0	0	0	0.2	0.1	0	0	0	0	0	0	0	0	0	0	0	0.05	0	0	0	0
TCGA-AJ-A2QM	0	0	0	0	0	0	0	0	0	0	0	0	0	0	0	0	0	0	0	0	0	0	0	0	0	0	0	0	0	0	0	0.1	0	0	0	0	0.1	0	0	0	0	0	0	0.05	0	0	0	0	0
TCGA-BS-A0U7	0	0	0	0	1	0	1	0	0	0	0	0	0	0	0	0	0	0	0	0	0.2	0	0	0	0	0	0	0.2	0	0	0	0.3	0.3	0	0.1	0.1	0.1	0	0	0.2	0.1	0.2	0.1	0	0.1	0	0.15	0.1	0.2
TCGA-AZ-5407	0	0	0	0	0	0	0	0	0	0	0	0	0	0	0	0	0	0	0	0	0.2	0	0	0	0	0	0	0	0	0	0	0	0	0	0	0	0	0	0	0	0	0	0	0	0	0	0	0	0
TCGA-D5-6928	0	0	1	1	0	0	0	1	0	1	1	0	0	0	1	0.5	0	1	0.5	0.5	0.2	0.2	0.6	0.6	0.2	0.4	0.4	0.4	0.2	0.4	0.6	0.3	0.3	0.4	0.7	0.4	0.4	0.4	0.1	0.5	0.3	0.3	0.35	0.3	0.35	0.25	0.3	0.25	0.55
TCGA-VQ-A94T	0	0	0	0	0	0	0	0	1	0	0	0	0	0	0	0	0	0	0	0	0.2	0	0	0	0	0	0	0	0	0	0	0.1	0.1	0	0	0	0	0	0.1	0.1	0.05	0.05	0	0	0.05	0.05	0.05	0	0.05
TCGA-B5-A3S1	0	0	0	0	0	0	0	0	0	0	0	0	0	0	0	0	0	0	0.5	0	0	0	0	0.2	0.2	0.2	0	0	0	0	0	0	0	0	0	0	0	0	0	0	0	0	0	0.05	0.05	0.05	0	0.05	0
TCGA-BR-4294	0	0	0	0	0	0	0	0	0	0	0	0	0	0	0	0	0	0	0	0	0	0	0	0	0	0	0	0	0	0	0	0	0	0	0	0	0	0	0	0	0.05	0	0.05	0	0	0	0	0	0
TCGA-R5-A805	0	0	0	0	0	0	0	0	0	0	0	0	0	0	0	0	0	0	0	0	0	0.2	0	0	0	0.2	0	0.2	0	0	0	0	0	0	0	0	0	0	0.1	0	0	0	0.05	0.05	0	0	0.05	0.1	0
TCGA-CG-4436	0	0	0	0	0	0	0	0	0	0	0	0	0	0	0	0	0	0	0	0	0	0	0	0	0	0	0	0	0	0	0	0	0	0	0	0	0	0	0	0	0	0	0	0	0	0	0	0	0
TCGA-CG-4438	0	0	0	0	0	0	0	1	0	0	0	0	0	0	0	0	0	0	0	0	0	0	0	0	0	0	0	0	0	0	0	0	0	0	0	0.1	0	0	0	0	0	0	0	0	0	0	0	0	0
TCGA-D1-A1NS	0	0	0	0	0	0	0	1	1	0	0	0.5	0.5	0.5	0.5	0.5	0	0	1	0	0.2	0	0	0.2	0.2	0	0.2	0.2	0.6	0.6	0.1	0.1	0.2	0.1	0.4	0	0.3	0.1	0.2	0.2	0.1	0.2	0.3	0.3	0.25	0.15	0.25	0.3	0.1
TCGA-AA-A01C	0	0	0	0	0	0	0	0	0	0	0	0	0	0	0	0	0	0	0	0	0	0	0	0	0	0	0	0	0	0	0	0	0	0	0	0	0	0	0	0	0	0	0	0	0	0	0	0	0
TCGA-AA-3851	0	0	0	0	0	0	0	0	0	0	0	0	0	0	0	0	0	0	0	0	0	0	0	0	0	0	0	0	0	0	0	0	0	0	0	0	0	0	0	0	0	0	0	0	0	0	0	0	0
TCGA-VQ-A8PU	0	0	0	0	0	0	0	0	0	0	0	0	0	0	0	0	0	0	0	0	0	0	0	0	0	0.2	0	0	0	0	0	0.1	0	0.1	0.1	0	0	0	0	0	0.05	0	0	0	0	0.05	0.05	0	0.05
TCGA-AP-A0LH	0	0	0	0	0	0	0	0	0	0	0	0	0	0	0	0	0	0	0	0	0	0	0	0	0	0	0	0	0	0	0.1	0	0	0	0	0	0	0	0	0	0	0	0	0	0	0	0	0	0
TCGA-A6-2674	0	0	0	0	0	0	0	0	0	0	0	0	0	0	0	0	0	0	0	0	0	0	0	0	0	0	0	0	0	0	0	0	0	0	0	0	0	0	0	0	0	0	0	0	0	0	0	0	0
TCGA-CA-5256	0	0	0	0	0	0	0	0	0	0	0	0	0	0	0	0	0	0	0	0	0	0	0	0	0	0	0	0	0	0	0	0	0	0	0	0	0	0.1	0	0	0	0	0	0.05	0.05	0	0	0	0
TCGA-D5-6540	1	1	0	1	1	0	0	0	1	1	0	0.5	1	0.5	0.5	0.5	0.5	1	1	1	0.4	0.6	0.4	0.8	0.4	0.4	0.4	0.6	0.6	0.2	0.4	0.4	0.4	0.4	0.4	0.4	0.4	0.4	0.2	0.6	0.5	0.55	0.5	0.5	0.45	0.6	0.6	0.35	0.4
TCGA-D7-A74B	0	0	0	0	0	0	0	0	0	0	0	0	0	0	0	0	0	0	0	0	0	0	0.2	0	0	0	0	0	0	0	0.1	0.1	0	0	0	0	0	0	0	0	0.05	0	0	0	0	0	0	0	0
TCGA-AA-3495	0	0	0	0	0	0	0	0	0	0	0	0	0	0	0	0	0	0	0	0	0	0	0	0	0	0	0	0	0	0	0	0	0	0	0	0	0	0	0.2	0	0	0	0	0.05	0	0	0	0	0
TCGA-AA-3972	0	0	0	0	0	0	0	0	0	0	0	0	0	0	0	0	0	0	0	0	0	0	0	0	0	0	0	0	0	0	0	0	0	0	0.1	0	0.1	0	0	0	0	0	0	0	0	0	0	0	0
TCGA-AX-A2HA	1	0	1	0	1	1	0	1	0	0	0.5	0.5	0.5	1	0.5	1	0.5	1	0.5	1	0.8	0.8	0.8	0.6	0.6	0.8	0.8	0.4	0.8	0.8	1	0.6	0.8	0.8	0.7	1	0.8	1	1	0.8	0.75	0.7	0.85	0.8	0.85	0.8	0.75	0.85	0.85
TCGA-KB-A93G	0	0	0	0	0	0	0	0	0	0	0	0	0	0	0	0	0	0	0	0	0	0	0	0	0	0	0	0	0	0	0	0	0	0	0	0.1	0	0	0	0	0	0	0	0	0	0	0	0	0
TCGA-JU-AAVI	1	0	0	0	1	0	0	1	0	0	0	0	1	0	0	0	0	0.5	0	0	0	0	0	0	0	0	0	0.2	0.2	0	0	0.3	0	0.1	0.1	0.2	0	0.1	0.1	0.2	0.1	0.05	0.1	0.05	0	0.15	0	0	0.05
TCGA-AA-A017	0	0	0	0	0	0	0	0	0	0	0	0	0	0	0	0	0	0	0	0	0	0	0	0	0	0	0	0	0	0	0	0	0	0	0	0	0	0	0	0	0	0	0	0	0	0	0	0	0
TCGA-BG-A0MU	0	0	0	0	0	0	0	0	0	0	0	0	0	0	0	0	0	0	0	0	0	0.2	0	0	0	0	0.2	0	0	0	0	0	0	0	0	0	0	0	0	0	0	0.05	0.05	0	0	0	0	0.05	0
TCGA-R5-A7O7	0	0	0	0	0	0	0	0	0	0	0	0	0	0	0	0	0	0	0	0	0	0	0	0	0	0	0	0	0	0	0	0	0	0	0	0	0	0.1	0	0	0	0.05	0.05	0	0	0.15	0.1	0.05	0
TCGA-D1-A3JP	0	0	0	0	0	0	0	0	0	0	0	0	0	0	0	0	0	0	0	0	0	0	0	0	0	0.4	0	0	0	0	0	0.1	0	0	0	0	0.1	0	0.1	0	0.05	0	0.05	0	0	0.05	0	0	0.05
TCGA-A5-A2K7	1	1	1	1	0	1	1	0	0	0	1	0.5	0.5	0.5	0.5	0	0	1	0.5	0.5	0.8	0.8	0.8	0.6	0.6	0.6	0.4	0.8	0.8	0.2	0.5	0.4	0.6	0.5	0.5	0.4	0.6	0.5	0.4	0.6	0.35	0.5	0.4	0.55	0.5	0.6	0.45	0.65	0.55
TCGA-PG-A7D5	0	0	0	1	0	0	0	0	0	0	0	0	0	0.5	0	0.5	0	0.5	0	0	0	0	0	0	0	0	0	0	0.2	0	0	0	0.1	0.1	0	0.1	0	0	0	0.2	0.1	0.05	0	0	0.05	0.05	0.15	0	0.05
TCGA-D5-5538	0	0	0	0	0	0	0	0	0	0	0	0	0	0	0	0	0	0	0	0	0	0	0	0	0	0	0	0	0	0	0	0	0.1	0	0.1	0	0	0	0	0	0	0	0	0	0	0	0	0	0
TCGA-ZA-A8F6	0	0	0	0	0	0	0	0	0	0	0	0	0	0	0	0	0	0	0	0	0	0	0	0	0	0	0	0	0	0	0	0	0	0	0	0	0	0	0	0	0	0.05	0.05	0	0	0	0	0	0
TCGA-BG-A0VW	0	1	1	1	0	0	1	1	0	0	0	0.5	1	0	0	0	0	0.5	0.5	1	0.4	0.6	0	0.2	0.4	0.2	0.4	0.4	0.4	0.2	0.3	0.1	0	0.4	0.6	0.2	0.1	0.1	0.2	0.6	0.25	0.35	0.25	0.4	0.6	0.2	0.45	0.55	0.3
TCGA-HU-A4H0	0	0	0	0	0	0	0	0	0	0	0	0	0	0	0	0	0	0	0	0	0	0	0	0	0	0	0	0	0	0	0	0	0	0.1	0.1	0	0.1	0	0	0.1	0.05	0.05	0.05	0	0	0.05	0	0	0
TCGA-AG-A00H	0	0	0	0	0	0	0	0	0	0	0	0	0	0	0	0	0	0	0	0	0	0	0	0	0	0	0	0	0	0	0	0	0	0	0	0	0	0	0	0	0	0	0.05	0	0	0	0	0	0
TCGA-VQ-A91Y	0	0	0	0	0	0	0	0	0	0	0	0	0	0	0	0	0	0	0	0	0	0	0	0	0	0	0	0	0	0	0	0	0	0	0	0	0	0	0	0	0.05	0	0	0	0	0	0	0	0
TCGA-QF-A5YT	0	0	0	0	0	1	0	0	0	0	0	0	0	0	0	0	0	0	0	0	0	0.2	0	0	0	0.2	0	0	0	0	0	0.2	0.1	0	0.3	0.1	0.1	0.2	0.1	0.1	0	0	0.05	0.2	0.05	0	0.05	0.15	0.1
TCGA-AP-A1DP	1	0	1	0	0	0	0	1	0	1	0.5	0	0	0.5	1	0.5	0.5	0	0	0	0.2	0.4	0.4	0.2	0.2	0.6	0.4	0.6	0.2	0.6	0.4	0.5	0.5	0.5	0.4	0.4	0.4	0.1	0.6	0.5	0.25	0.5	0.5	0.5	0.35	0.45	0.15	0.35	0.45
TCGA-AG-4007	0	0	0	0	0	0	0	0	0	0	0	0	0	0	0	0	0	0	0	0	0	0	0	0	0	0	0	0	0	0	0	0	0	0	0	0	0	0	0	0	0	0	0	0	0	0	0	0	0
TCGA-B5-A11Y	1	0	0	0	1	0	1	0	0	0	0	0	0	0	0	0	0	0.5	0	0.5	0	0	0.2	0	0.2	0.2	0.2	0	0	0.2	0.1	0.1	0.3	0.2	0	0.3	0.4	0.3	0.3	0	0.05	0.35	0.3	0.15	0.3	0.15	0.3	0.15	0.05
TCGA-BR-6801	0	0	0	0	0	0	0	0	0	0	0	0	0	0	0	0	0	0	0	0	0	0	0	0	0	0	0	0	0.2	0	0.1	0	0	0	0	0	0	0	0	0	0	0.05	0.05	0	0	0	0	0	0
TCGA-HF-7134	0	0	0	0	0	0	0	0	0	0	0	0	0	0	0	0	0	0	0.5	0	0	0.2	0	0.4	0.4	0	0	0	0.4	0	0.1	0.2	0.2	0.3	0	0.1	0.1	0.1	0.1	0	0.05	0.05	0.05	0.25	0.1	0.1	0.15	0	0.05
TCGA-E6-A8L9	0	0	1	0	0	0	1	0	0	0	1	0.5	0	0.5	0	0	0	0	0	0	0	0	0	0	0	0.2	0	0	0	0.2	0	0.1	0	0.3	0.3	0.2	0	0.2	0	0.1	0.05	0.05	0.1	0.05	0.05	0.05	0.2	0.05	0
TCGA-BR-6565	0	0	0	0	0	0	0	0	0	0	0	0	0	0	0	0	0	0	0	0	0	0	0	0	0	0	0	0	0	0	0	0	0	0	0	0	0	0	0	0	0	0.05	0.1	0	0	0.05	0	0	0
TCGA-AX-A2IO	0	0	0	0	0	0	0	0	0	0	0	0	0	0	0	0	0	0	0	0	0	0	0	0	0	0	0	0	0	0	0	0	0	0	0	0	0	0	0	0	0.05	0	0	0	0	0	0	0	0
TCGA-AA-3712	0	0	0	0	0	0	0	0	0	0	0	0	0	0	0	0	0	0	0	0	0	0	0	0	0	0	0	0	0	0	0	0	0	0	0	0.1	0	0	0	0	0.05	0	0	0	0	0	0	0	0
TCGA-D1-A2G5	0	0	0	0	0	0	0	0	0	0	0.5	0	0	0	0	0	0	0.5	0.5	0	0.2	0.2	0	0	0.2	0	0.2	0.6	0.8	0.6	0.4	0.3	0.5	0.2	0.2	0.2	0.1	0.4	0.1	0.3	0.2	0.1	0.2	0.2	0.25	0.15	0.35	0.2	0.2
TCGA-AA-3977	0	0	0	0	0	0	0	0	0	0	0	0	0	0	0	0	0	0	0	0	0	0	0	0	0	0	0	0	0	0	0	0	0	0	0	0	0	0	0	0.1	0	0	0	0.05	0	0	0.05	0.05	0
TCGA-B5-A0JV	0	0	0	0	1	1	1	0	0	0	0.5	0	0.5	1	0.5	0.5	0	1	0.5	0	0.2	0.8	0.4	0.4	0.6	0.2	0.6	0.4	0	0.4	0.1	0.2	0.4	0.4	0.3	0.4	0.3	0.3	0.1	0.3	0.4	0.25	0.35	0.35	0.25	0.4	0.35	0.3	0.45
TCGA-AJ-A3EJ	0	0	0	0	0	0	0	0	0	0	0	0	0	0	0	0	0	0	0	0	0	0.2	0	0	0	0	0	0	0	0	0	0	0	0	0.1	0	0	0	0	0	0	0	0.05	0	0	0	0	0	0
TCGA-D7-8575	0	0	0	0	0	0	0	0	0	0	0	0	0	0	0	0	0	0	0	0	0	0	0	0	0	0	0	0	0	0	0	0	0	0	0	0.1	0	0	0	0	0.1	0	0	0	0.05	0	0	0.05	0
TCGA-PG-A915	0	0	0	0	0	0	0	0	1	0	0	0	0	0	0	0.5	0	0	0	0	0	0	0	0	0	0	0	0	0	0	0.1	0	0.1	0.1	0.2	0	0	0	0.1	0.2	0	0.2	0	0	0.05	0.05	0.05	0	0
TCGA-AA-3685	0	0	0	0	0	0	0	0	0	0	0	0	0	0	0	0	0	0	0	0	0	0	0	0	0	0	0	0	0	0	0	0	0	0	0	0	0	0	0	0	0	0	0	0	0	0	0	0	0
TCGA-A5-A0R8	0	0	0	0	0	0	0	0	0	0	0	0	0	0	0	0	0	0	0	0	0	0	0	0.2	0	0	0	0	0	0	0	0	0	0	0.1	0.1	0	0	0	0	0	0	0.1	0	0	0	0	0	0.05
TCGA-CD-8534	0	0	0	0	0	0	0	0	0	0	0	0	0	0	0.5	0	0	0	0	0	0	0	0	0	0	0	0	0	0	0	0.1	0	0	0	0	0	0	0	0.1	0	0	0	0	0	0.05	0.1	0	0	0
TCGA-BR-8373	0	0	0	0	0	0	0	0	0	0	0	0	0	0	0	0	0	0	0	0	0	0	0	0.2	0.2	0	0	0	0.2	0	0	0	0	0	0	0	0	0	0	0	0	0	0.05	0	0	0.05	0	0	0
TCGA-DC-6157	0	0	0	0	0	0	0	1	0	0	0	0	0	0	0	0	0	0	0	0	0	0	0	0	0	0	0	0	0.2	0.2	0	0	0	0	0	0	0	0	0	0.1	0	0.05	0	0	0.05	0.05	0	0	0
TCGA-A6-6648	0	0	0	0	0	0	0	0	0	0	0	0	0	0	0	0	0	0	0	0	0	0	0	0	0	0	0	0	0	0	0	0	0	0	0	0	0	0	0.1	0	0	0	0	0	0	0	0	0	0
TCGA-CI-6622	0	0	0	0	0	0	0	0	0	0	0.5	0	0	0	0	0	0	0	0	0	0	0	0	0	0	0	0	0	0	0	0	0	0	0	0	0	0	0	0	0	0	0	0.05	0	0	0	0	0	0
TCGA-KB-A6F5	0	0	0	0	1	0	0	0	0	0	0	0	0.5	0	0	0	0	0	0	0	0	0	0.2	0	0	0	0	0	0	0.2	0.1	0	0	0	0	0	0	0	0	0	0	0.05	0.05	0	0	0	0	0	0
TCGA-EO-A3KW	0	0	0	0	0	0	0	0	0	0	0	0	0	0	0	0	0	0	0	0	0	0	0	0	0	0	0	0.2	0	0	0	0	0	0	0	0	0	0.1	0	0	0	0	0	0	0	0.05	0	0	0.05
TCGA-D5-6931	0	0	0	0	0	0	0	0	0	0	0	0	0	0	0	0	0	0	0	0	0.2	0	0	0	0	0	0	0	0	0	0	0	0	0.1	0	0	0	0	0	0	0	0	0	0	0	0	0	0	0
TCGA-AZ-4681	0	0	0	0	0	0	0	0	0	0	0	0	0	0	0	0	0	0	0	0	0	0	0	0	0	0	0	0	0	0	0	0	0	0	0	0	0	0	0	0	0	0	0	0	0	0	0	0	0
TCGA-EY-A1GK	1	1	1	1	0	0	1	0	0	1	1	1	0	0.5	1	0.5	0.5	1	1	1	0.4	0.6	0.4	0.4	0.6	0.4	0.6	1	0.4	0.8	0.8	0.4	0.4	0.6	0.6	0.6	0.9	0.7	0.5	0.4	0.6	0.55	0.55	0.6	0.7	0.7	0.6	0.35	0.4
TCGA-F5-6812	0	0	0	0	0	0	0	0	0	0	0	0	0	0	0	0	0	0	0	0	0	0	0	0	0	0	0	0.2	0	0	0	0	0	0	0	0	0	0	0	0	0	0.05	0	0.05	0	0	0	0	0
TCGA-BG-A18A	0	0	0	0	0	0	0	0	0	0	0	0	0	0	0	0	0	0	0	0	0.2	0	0	0	0	0	0	0	0	0	0	0	0	0	0	0	0	0	0	0	0	0	0	0.05	0	0.05	0.05	0	0
TCGA-CM-6172	0	0	0	0	0	0	0	0	0	0	0	0	0	0	0	0	0	0	0	0	0	0	0	0	0	0	0	0	0	0	0	0	0	0	0	0	0	0	0.1	0	0	0	0	0	0	0	0	0	0
TCGA-VQ-A8PY	0	0	0	0	0	1	0	0	0	0	0	0	0	0	0	0	0	0	0	0	0	0	0	0	0	0	0.2	0	0	0	0	0	0	0	0.1	0	0	0	0	0	0	0	0	0.1	0	0	0	0	0
TCGA-A6-6651	0	0	0	0	0	0	0	0	0	0	0	0	0	0	0	0	0	0	0	0	0	0	0	0	0	0	0	0	0	0	0	0	0	0	0	0	0	0	0	0	0	0.05	0.1	0	0	0	0	0	0.05
TCGA-AA-3867	0	0	0	0	0	0	0	0	0	0	0	0	0	0	0	0	0	0	0	0	0	0	0	0	0	0	0	0	0	0	0	0	0	0	0	0	0	0	0	0	0	0	0	0	0	0	0	0	0
TCGA-AX-A2HK	0	0	0	0	0	0	0	0	0	0	0	0	0	0	0	0	0	0	0	0	0	0	0	0	0	0	0	0	0	0	0	0.1	0	0	0	0	0	0	0	0	0	0.05	0	0	0	0	0	0	0.05
TCGA-AA-3956	0	0	0	0	0	0	0	0	0	0	0	0	0	0	0	0	0	0	0	0	0	0	0	0	0	0	0	0	0	0	0	0	0	0	0	0	0	0	0	0	0	0	0	0	0	0	0	0	0
TCGA-AA-3947	1	1	1	0	0	0	0	1	0	1	1	1	1	0.5	1	0.5	1	0.5	1	0	0.4	0.8	0.8	0.8	0.8	0.8	1	0.8	1	0.6	0.6	0.6	0.7	0.8	0.5	0.6	0.8	0.8	0.9	0.6	0.6	0.65	0.6	0.55	0.7	0.85	0.7	0.3	0.6
TCGA-D5-6930	1	0	0	1	1	0	0	1	0	0	0	0	1	0	0	0	0.5	0	0.5	0.5	0.4	0.4	0.8	0.4	0.4	0.4	0.2	0.4	0.4	0.4	0	0.5	0.2	0.5	0.4	0.5	0.4	0.3	0.3	0	0.2	0.4	0.3	0.25	0.5	0.4	0.35	0.4	0.25
TCGA-F4-6807	0	0	0	0	0	0	0	0	0	0	0	0	0	0	0	0	0	0	0	0	0	0	0	0	0.2	0	0	0	0	0	0.1	0	0	0	0	0.1	0	0	0	0	0.05	0	0	0	0	0	0	0	0
TCGA-BR-8363	1	0	0	1	0	1	0	1	0	0	1	1	0.5	0.5	0.5	0	0.5	0.5	0.5	0.5	0.6	0.6	0.6	0.8	0.4	0.8	0.4	0.6	0.8	0.8	0.6	0.1	0.5	0.4	0.3	0.8	0.4	0.6	0.4	0.6	0.55	0.3	0.4	0.6	0.45	0.55	0.6	0.55	0.55
TCGA-A6-5666	0	0	0	0	0	0	0	0	0	0	0	0	0	0	0	0	0	0	0	0	0	0	0	0	0	0	0	0	0	0	0.1	0	0.1	0	0	0	0	0.1	0	0	0	0	0.05	0	0	0	0	0	0
TCGA-HU-A4GN	1	0	0	1	1	1	1	1	1	1	0.5	0	0.5	0.5	0.5	0.5	1	1	0.5	0	0.4	0.8	1	0.4	0.6	0.8	0.4	0.8	0.8	0.8	0.6	0.6	0.7	0.5	0.8	0.4	0.8	0.8	0.7	0.4	0.7	0.75	0.65	0.65	0.7	0.6	0.55	0.75	0.75
TCGA-AA-A01P	0	0	1	0	1	0	0	0	0	0	0.5	0	0	0.5	0	0	0.5	0	0	0.5	0.2	0.2	0.4	0	0.2	0	0	0.4	0.6	0.4	0.2	0.4	0.5	0.4	0.3	0.2	0.2	0.4	0.3	0.4	0.3	0.15	0.45	0.3	0.3	0.15	0.4	0.35	0.2
TCGA-A6-5665	1	1	0	1	1	1	1	1	0	0	1	0.5	0	0.5	0.5	0	0.5	1	1	1	0.4	0.8	0.6	0.6	0.6	0.4	0.4	0.6	0.8	0.8	0.4	0.7	0.7	0.5	0.6	0.6	0.7	0.5	0.9	0.6	0.65	0.85	0.45	0.65	0.7	0.7	0.75	0.65	0.6
TCGA-AG-A02N	1	1	1	1	1	0	0	0	1	1	0	0	1	0	0	0	0.5	0.5	0	0.5	0.6	0.8	0.6	0.6	0.6	0.4	0.6	1	0.8	1	0.6	0.2	0.8	0.6	0.4	0.6	0.6	0.9	0.9	0.9	0.5	0.7	0.75	0.55	0.75	0.5	0.6	0.55	0.4
TCGA-AA-3877	1	1	1	1	0	0	0	1	0	1	0.5	0.5	0	1	0.5	0.5	1	0.5	0.5	0.5	0.8	0.4	0.4	0.4	0.2	0.4	0.2	0.8	0.4	0.4	0.3	0.7	0.4	0.4	0.3	0.3	0.4	0.4	0.6	0.4	0.3	0.4	0.3	0.5	0.4	0.45	0.55	0.5	0.35
TCGA-AJ-A6NU	0	0	0	0	0	0	0	0	0	0	0	0.5	0	1	0	0.5	0	0	0.5	0	0	0	0	0	0	0	0	0.2	0	0.2	0.1	0	0	0.2	0.1	0	0.1	0	0	0	0.05	0	0.05	0.15	0	0.05	0.05	0	0.15
TCGA-DC-4749	0	0	0	0	0	0	0	0	0	0	0	0	0	0	0	0	0	0	0	0	0	0	0	0	0	0	0	0	0	0	0	0	0	0	0	0	0	0	0	0	0	0	0	0	0	0	0.05	0	0
TCGA-BK-A139	0	0	0	0	0	0	0	0	0	0	0	0	0	0	0	0	0	0	0	0	0.2	0.2	0	0	0	0	0	0	0	0	0	0	0	0	0	0	0	0	0	0	0	0	0	0	0.05	0	0.05	0	0.05
TCGA-D1-A0ZS	1	1	0	1	0	0	0	1	0	0	0.5	0	0	0.5	0	0.5	0.5	0.5	0	0.5	0.2	1	0.2	0.2	0.6	0.2	0	0.4	0.4	0.2	0.6	0.4	0.4	0.5	0.5	0.4	0.5	0.6	0.5	0.2	0.35	0.3	0.6	0.6	0.3	0.45	0.35	0.45	0.55
TCGA-EY-A2ON	0	0	0	0	0	0	0	0	0	0	0	0	0	0	0	0	0	0	0	0	0	0.2	0.2	0	0.2	0	0	0.2	0	0	0	0	0	0	0	0	0.1	0.1	0	0	0	0	0	0	0	0.05	0	0.05	0.1
TCGA-EI-6885	0	0	0	0	0	0	0	0	0	0	0	0	0	0	0	0	0	0	0	0	0	0	0	0.2	0	0	0	0	0	0	0	0	0	0	0	0	0	0	0	0	0	0	0	0	0	0	0	0	0
TCGA-B5-A0JX	0	0	0	0	0	0	0	0	0	0	0	0	0	0	0	0	0	0	0	0	0	0.4	0	0	0	0	0	0	0	0.2	0.1	0	0	0	0	0	0.1	0	0	0.2	0	0	0.05	0.05	0	0	0	0	0
TCGA-KP-A3W1	0	0	0	0	0	0	0	0	0	0	0	0	0	0	0	0	0	0	0	0	0	0	0	0	0	0	0	0	0	0	0	0	0	0	0	0	0	0.1	0	0	0	0	0	0.05	0	0	0	0	0
TCGA-D1-A3DH	0	0	0	0	0	0	0	0	0	0	0	0	0	0	0	0	0	0	0	0	0	0	0	0	0	0	0	0	0	0	0	0	0	0	0	0	0	0.1	0	0	0.05	0	0	0	0	0	0	0	0
TCGA-BR-4184	1	1	0	1	1	1	1	1	0	1	1	1	0	0	0.5	0.5	0	0.5	1	0.5	1	1	0.8	0.4	1	0.6	0.8	0.6	1	0.8	0.8	0.6	0.7	0.8	0.9	0.3	1	1	0.9	0.6	0.75	0.75	0.75	0.9	0.7	0.65	0.65	0.65	0.75
TCGA-AP-A05H	0	0	0	0	0	0	0	0	0	0	0	0	0	0	0	0	0	0	0	0	0	0	0	0	0	0	0	0	0	0	0	0	0	0	0	0	0	0	0	0	0	0	0.05	0	0	0	0	0	0
TCGA-FP-8211	0	0	0	0	0	0	0	0	0	0	0	0	0	0	0	0	0	0	0	0	0	0	0	0	0	0	0	0	0	0	0	0	0	0	0	0	0	0.1	0	0	0	0	0	0	0	0	0	0	0.05
TCGA-G4-6293	0	0	0	0	0	0	0	0	0	0	0	0	0	0	0	0	0	0	0	0	0	0	0	0	0	0	0	0	0	0	0	0	0	0	0	0	0	0	0	0	0	0	0	0	0	0	0	0	0
TCGA-D1-A16X	0	0	0	0	0	0	0	0	0	0	0	0	0	0	0	0	0	0	0	0	0	0	0	0	0	0	0	0	0	0	0	0	0	0	0	0	0.1	0	0.1	0	0	0	0.05	0.05	0	0	0	0	0
TCGA-CM-4750	0	0	0	0	0	0	0	0	0	0	0	0	0	0	0	0	0	0	0	0	0	0	0	0	0	0	0	0	0	0	0	0	0	0	0	0	0	0	0.1	0	0	0	0	0	0	0	0	0	0.05
TCGA-BR-8676	0	0	0	0	0	0	0	0	0	0	0.5	0	0	0	0	0	0	0	0	0	0	0	0.2	0	0	0	0	0	0	0	0	0	0	0	0	0	0	0	0	0	0	0	0	0	0.05	0	0	0	0
TCGA-F1-A72C	0	0	0	0	0	0	0	0	0	0	0	0	0	0	0	0	0	0.5	0	0	0	0	0	0	0	0	0.2	0	0	0	0	0	0	0	0.1	0	0	0	0	0	0.05	0.05	0	0	0	0	0	0	0
TCGA-FI-A2D6	1	1	0	0	0	0	0	0	1	1	1	0	0.5	0.5	0.5	1	1	0	0.5	0.5	0.4	0.6	0.6	0.4	0.6	0.8	0.6	0.4	0.6	0.6	0.6	0.7	0.4	0.6	0.7	0.3	0.6	0.4	0.8	0.8	0.55	0.55	0.7	0.55	0.75	0.65	0.85	0.65	0.55
TCGA-SS-A7HO	0	0	0	0	0	0	0	0	0	0	0	0	0	0	0	0	0	0	0	0	0	0	0	0	0	0	0	0	0	0	0	0	0	0	0.1	0	0	0	0	0	0	0	0	0.05	0	0	0	0	0
TCGA-DY-A1DF	0	0	0	0	0	0	0	0	0	0	0	0	0	0	0	0	0	0	0	0	0	0	0	0	0	0	0	0	0	0	0	0	0	0	0	0	0	0	0.1	0	0	0	0	0	0	0	0	0	0
TCGA-AA-3812	0	0	0	0	0	0	0	0	0	0	0	0	0	0	0	0	0	0	0	0	0	0	0	0	0	0	0	0	0	0	0	0	0	0	0	0	0	0	0	0	0	0	0	0	0	0	0	0	0
TCGA-D5-6926	0	0	0	0	0	0	0	0	0	0	0	0	0	0	0	0	0	0	0	0	0	0	0	0	0	0	0	0	0	0	0	0	0	0.1	0	0	0	0	0	0	0	0.05	0	0.05	0	0.05	0	0	0
TCGA-AP-A3K1	0	0	0	0	0	0	0	0	0	0	0	0	0	0	0	0	0	0	0	0	0	0	0	0.2	0	0	0	0	0	0	0	0	0	0	0	0.1	0	0	0	0	0	0	0.05	0	0	0	0.05	0	0
TCGA-A6-6652	0	0	0	1	0	0	0	0	0	0	0	0	0	0	0	0	0	0	0	0	0	0	0	0	0	0	0	0	0	0	0	0	0	0	0	0	0	0	0	0	0	0	0	0.05	0	0	0	0.05	0
TCGA-AJ-A3EK	0	0	0	0	0	0	1	0	0	0	0	0.5	0.5	0.5	0.5	0	0	0	0	0	0	0	0.2	0.2	0.2	0.2	0	0	0	0	0.2	0.3	0.1	0.3	0.4	0.1	0	0.1	0.1	0.1	0.05	0.15	0.1	0	0.1	0.2	0.1	0.15	0.1
TCGA-VQ-A8E7	0	0	0	0	0	0	1	0	0	0	0	0	0	0	0	0	0.5	0	0	0	0	0	0	0	0	0	0	0	0	0.2	0.1	0	0	0	0	0	0	0	0	0	0	0.05	0	0	0	0	0.1	0	0.1
TCGA-BR-A44U	0	0	0	0	0	0	0	0	0	0	0	0	0.5	0	0	0	0.5	0	0	0	0	0	0	0	0	0	0	0	0	0	0	0.1	0	0	0.2	0	0	0.1	0	0	0	0	0	0.05	0	0	0	0	0
TCGA-AX-A062	0	0	0	0	0	0	0	0	0	0	0	0	0	0.5	0	0	0	0	0	0	0	0	0	0	0.2	0	0	0	0	0	0	0.1	0	0	0	0	0	0	0	0	0	0.05	0	0	0.05	0	0	0	0
TCGA-CG-4460	0	1	1	1	0	1	0	1	0	0	0.5	0.5	1	0	0.5	0	0	0.5	0	0.5	0.4	0.4	0.4	0.2	0.8	0.4	0.8	0.8	0.2	0.4	0.5	0.2	0.9	0.6	0.3	0.6	0.5	0.6	0.5	0.4	0.45	0.55	0.65	0.75	0.6	0.55	0.7	0.65	0.4
TCGA-BR-4362	1	1	1	0	0	1	1	0	1	1	1	0.5	0.5	0.5	1	0	0	1	0.5	1	0.8	0.4	0.8	0.6	0.8	0.8	0.8	0.6	0.8	0.6	0.8	0.9	0.7	0.9	0.5	0.9	0.4	0.9	0.8	0.7	0.65	0.65	0.75	0.65	0.8	0.75	0.75	0.7	0.75
TCGA-AD-6890	0	0	0	0	0	0	0	0	0	0	0	0	0	0	0	0	0	0	0	0	0	0	0	0	0	0	0	0	0	0	0	0	0	0	0	0.1	0	0	0	0	0	0	0	0	0	0	0	0	0
TCGA-HU-8245	0	0	0	0	0	0	0	0	0	0	0	0	0	0	0	0	0	0	0	0	0	0	0	0	0	0	0	0	0	0	0	0	0	0	0.1	0	0	0	0.1	0	0	0	0	0	0	0.05	0.05	0	0
TCGA-CD-A4MG	1	1	1	1	1	1	1	1	1	1	1	0.5	0.5	1	1	1	1	1	1	1	0.8	1	0.8	1	1	0.4	0.6	0.8	1	0.8	0.8	0.8	0.8	0.9	0.9	0.8	0.9	1	0.8	0.7	0.6	0.85	0.7	0.85	0.7	0.85	0.9	0.7	0.85
TCGA-AX-A3G1	0	0	0	0	0	0	0	0	0	0	0	0	0	0	0	0	0.5	0	0	0	0	0	0	0	0	0	0	0	0	0	0	0	0.1	0	0	0	0	0.1	0	0	0	0.05	0	0	0.05	0	0	0.05	0
TCGA-CD-8524	0	0	0	0	0	0	0	0	0	0	0	0	0	0	0	0	0	0	0	0	0	0	0	0	0	0	0	0	0	0.2	0	0	0	0.1	0.1	0	0.2	0	0	0	0.05	0.05	0	0	0	0	0.05	0	0
TCGA-A5-A0GB	0	0	0	1	1	1	0	0	0	0	0	0.5	0	1	0.5	0.5	0.5	0.5	0.5	1	0.4	0.6	0.6	0.8	0.2	0.6	0.6	0.8	0.2	0.4	0.3	0.7	0.5	0.4	0.4	0.6	0.2	0.6	0.4	0.7	0.5	0.55	0.6	0.6	0.5	0.75	0.5	0.65	0.6
TCGA-AG-A008	0	0	0	0	0	0	0	0	0	0	0	0	0	0	0	0	0	0	0	0	0	0	0	0	0	0	0	0	0	0	0	0	0	0	0	0	0	0	0	0.1	0	0	0	0	0	0	0	0	0
TCGA-A5-A0G2	0	0	0	0	0	0	0	0	0	0	0	0	0.5	0	0	0	0	0	0	0	0	0.2	0.4	0	0.2	0	0	0	0.4	0.2	0.2	0	0.2	0.1	0.1	0	0	0	0	0.1	0.1	0	0.05	0.15	0.1	0.05	0	0.05	0.1
TCGA-G4-6306	0	0	0	0	0	0	0	0	0	0	0	0	0	0	0	0	0	0	0	0	0	0	0	0	0	0	0	0.2	0	0	0	0	0	0	0	0	0	0	0	0	0	0	0	0.05	0	0	0	0	0
TCGA-AJ-A2QL	0	0	0	0	0	0	0	0	0	0	0	0	0	0	0	0	0	0	0	0	0	0	0	0	0	0	0	0	0	0.2	0.1	0	0	0	0.1	0	0	0	0	0	0	0	0	0	0	0	0	0	0.05
TCGA-A5-A0R7	0	0	0	0	0	0	0	0	0	0	0	0	0	0	0	0	0	0	0	0	0.2	0	0	0	0	0	0	0	0	0	0	0	0	0	0	0	0	0	0	0	0	0	0	0	0	0	0	0	0
TCGA-F5-6813	0	0	0	0	0	1	0	0	0	0	0	0	0	0	0	0	0	0	0	0	0	0	0	0	0	0	0	0	0	0	0	0	0	0	0	0	0	0	0	0	0	0	0	0	0	0	0	0	0.05
TCGA-BR-8295	0	0	0	0	0	0	0	0	0	0	0	0	0	0	0	0	0	0	0	0	0	0	0	0	0	0	0	0	0	0	0	0	0	0	0.1	0	0	0	0	0	0	0	0	0	0	0	0	0	0
TCGA-D1-A17S	0	0	0	0	0	0	0	0	0	0	0	0	0	0	0	0	0	0	0	0	0	0	0	0	0.2	0	0	0	0	0	0	0	0	0	0	0.1	0	0	0	0	0	0	0	0	0	0.05	0	0.1	0.1
TCGA-A6-6141	0	0	0	0	0	0	0	0	0	0	0	0	0	0	0	0	0	0	0	0	0	0	0	0	0	0	0	0	0	0	0	0	0	0	0	0.1	0.1	0	0	0	0	0	0	0	0.1	0	0	0	0
TCGA-AJ-A23M	0	0	0	0	0	0	0	0	0	0	0	0	0	0	0	0	0	0	0	0	0	0	0	0	0	0	0	0	0	0	0	0	0.1	0	0	0	0	0	0	0	0.05	0	0	0	0	0	0	0	0
TCGA-AD-5900	0	1	1	1	1	1	1	1	0	1	0.5	0.5	0.5	1	1	1	0	1	1	0.5	0.6	0.6	0.2	0.6	0.6	0.2	0.4	0.4	0.2	0.8	0.5	0.4	0.3	0.4	0.7	0.5	0.6	0.5	0.4	0.3	0.55	0.55	0.5	0.65	0.6	0.75	0.55	0.6	0.7
TCGA-VQ-A8P2	0	1	1	0	1	0	1	1	1	1	0.5	1	1	0.5	1	0	1	1	0.5	0.5	1	0.4	0.6	0.6	0.4	0.8	0.4	0.8	0.8	0.6	0.8	0.8	0.6	0.7	0.5	0.6	0.8	0.8	0.4	0.8	0.75	0.75	0.8	0.75	0.75	0.7	0.65	0.65	0.7
TCGA-EC-A1QX	0	1	0	0	0	0	0	0	0	0	0.5	0	0	0	0.5	1	0	0.5	0.5	0	0.8	0.4	0.4	0.2	0.4	0.2	0.6	0.6	0.6	0.8	0.5	0.5	0.2	0.7	0.3	0.3	0.3	0.5	0.2	0.5	0.35	0.55	0.6	0.5	0.45	0.4	0.45	0.45	0.5
TCGA-AG-3592	0	0	0	0	0	0	0	0	0	0	0	0	0	0	0	0	0	0	0	0	0	0	0	0	0	0	0	0	0	0	0	0	0.1	0	0	0	0	0	0	0	0	0	0	0	0	0.05	0	0	0.05
TCGA-AA-3973	0	0	0	0	0	0	0	0	0	0	0	0	0	0	0	0	0	0	0	0	0	0	0	0	0	0	0	0	0	0	0	0	0	0	0	0	0	0	0	0	0	0	0	0	0.05	0	0	0	0
TCGA-G5-6572	0	0	0	0	0	0	0	0	0	0	0	0	0	0	0	0	0	0	0	0	0	0	0	0	0	0	0	0	0	0	0	0	0	0	0	0	0	0	0.1	0	0	0	0.05	0	0	0	0	0	0
TCGA-EY-A1GS	0	0	0	0	0	0	1	0	1	0	0	0	0	0.5	0	0	0	0	0.5	0	0	0	0	0	0.2	0	0	0	0.2	0	0	0	0	0	0	0	0	0	0.1	0	0	0	0.05	0.15	0	0.05	0.05	0.05	0.05
TCGA-VQ-A8DT	0	0	0	0	0	0	0	0	0	0	0	0	0	0	0	0	0	0	0	0	0	0	0	0	0	0	0	0	0	0	0.1	0	0.1	0	0	0.1	0	0	0.1	0	0	0.05	0	0.1	0.05	0	0.05	0	0
TCGA-VQ-A91K	1	1	0	1	1	1	1	1	1	1	0.5	0.5	1	0.5	0.5	1	0	0.5	0.5	0.5	0.8	1	0.6	0.6	0.6	0.6	0.8	0.8	0.4	1	0.5	0.8	0.3	0.9	0.7	0.6	0.4	0.7	0.7	0.6	0.75	0.7	0.8	0.65	0.85	0.4	0.7	0.85	0.65
TCGA-F5-6571	0	0	0	0	0	0	0	0	0	0	0	0	0	0	0	0	0	0	0	0	0	0	0	0	0	0	0	0	0	0	0	0	0	0	0.2	0	0.1	0	0.1	0.1	0	0	0	0	0	0	0	0	0
TCGA-AY-A8YK	0	0	0	0	0	0	0	0	0	0	0	0	0	0	0	0	0	0	0	0	0	0	0	0	0	0	0	0	0	0	0	0	0	0	0	0	0	0	0	0	0	0	0	0	0	0	0	0	0
TCGA-BR-8297	0	0	0	0	0	0	0	0	0	0	0	0	0	0	0	0	0	0	0	0	0	0	0	0	0	0	0	0	0	0	0	0	0	0.1	0	0	0	0	0	0	0.05	0	0	0	0	0	0	0	0
TCGA-D7-6524	0	0	0	0	0	0	0	0	0	0	0	0	0	0	0	0	0	0	0	0	0.2	0	0	0	0	0	0	0	0	0	0	0	0	0	0	0.1	0.1	0	0	0	0	0	0	0	0.05	0	0	0	0.05
TCGA-G5-6233	0	0	0	0	0	0	0	0	0	0	0	0	0	0	0	0	0	0	0	0	0	0	0	0	0	0	0	0	0	0	0	0	0	0	0	0	0	0	0	0	0	0	0	0	0.05	0	0	0	0
TCGA-G4-6586	1	1	1	1	1	0	1	1	0	0	1	1	0.5	0	0.5	0.5	0.5	0.5	0.5	0.5	0.6	1	0.2	0.6	0.6	0.4	0.6	0.8	0.8	0.8	0.5	0.6	0.5	0.6	0.6	0.9	0.4	0.5	0.5	0.3	0.7	0.6	0.45	0.5	0.45	0.65	0.5	0.5	0.8
TCGA-EQ-5647	0	0	0	0	0	0	0	0	0	0	0	0	0	0	0	0	0	0	0	0	0	0	0.2	0	0	0	0	0	0	0	0	0	0	0	0	0	0	0.1	0	0.1	0	0	0	0	0	0	0	0	0
TCGA-RD-A7C1	0	0	0	0	0	0	0	0	0	0	0.5	0	0	0	0	0	0	0	0	0	0	0	0	0	0.2	0	0	0	0	0	0	0.1	0.1	0	0	0	0.1	0	0	0	0.05	0	0.05	0	0.05	0	0.05	0	0
TCGA-BR-A453	0	0	0	0	0	0	0	1	0	0	0	0	0	0	0	0	0	0	0	0	0	0.2	0.2	0.2	0	0	0	0	0	0	0	0	0	0.1	0	0	0	0	0.1	0	0.1	0	0	0	0	0.05	0.1	0	0
TCGA-AA-A01T	0	0	0	0	0	0	0	0	0	0	0	0	0	0	0	0	0	0	0	0	0	0	0	0	0	0	0	0	0	0	0	0	0	0	0	0	0	0.1	0	0	0	0	0	0	0	0	0.05	0	0
TCGA-B5-A0JZ	1	1	0	1	0	0	1	0	1	0	0	0.5	0.5	0.5	0.5	0.5	0.5	1	0.5	0	0.2	0	0.8	0.8	0.4	0.8	0.4	0.4	0.2	0.4	0.4	0.5	0.4	0.4	0.2	0.2	0.6	0.4	0.6	0.5	0.4	0.3	0.3	0.4	0.3	0.3	0.5	0.55	0.5
TCGA-BR-6566	1	0	0	0	0	0	1	1	0	0	0	0.5	0	0	1	0.5	0.5	1	0.5	0.5	1	0.6	0.4	0	0.4	0.4	0.6	0.4	1	0.8	0.4	0.6	0.5	0.8	0.3	0.8	0.3	0.6	0.7	0.5	0.4	0.55	0.8	0.5	0.4	0.4	0.45	0.55	0.55
TCGA-FP-8209	0	0	0	0	0	0	0	0	0	0	0	0	0	0	0	0	0	0	0	0	0	0	0	0	0	0	0	0	0	0	0	0.2	0	0	0	0	0	0	0	0.1	0	0	0	0.05	0.05	0	0	0.05	0
TCGA-D1-A174	1	1	1	0	1	0	1	0	0	1	1	0	0.5	0.5	0.5	1	0.5	0	0.5	0.5	0.4	0.6	0.6	1	0.4	0.8	0.6	0.2	0.6	0.4	0.6	0.7	0.8	0.7	0.5	0.7	0.4	0.8	0.6	0.6	0.65	0.55	0.75	0.6	0.75	0.7	0.7	0.55	0.45
TCGA-PG-A6IB	1	1	1	0	1	1	1	1	0	0	0.5	0.5	0.5	0.5	0	0.5	0	1	0.5	0.5	0.2	0.2	0.2	0.8	0.8	0	0.4	0.4	0.4	0.4	0.6	0.3	0.4	0.2	0.4	0.5	0.3	0.4	0.5	0.5	0.3	0.4	0.35	0.4	0.5	0.55	0.35	0.45	0.4
TCGA-BR-8361	1	1	1	1	1	1	0	1	1	1	0.5	1	0.5	0.5	0.5	1	1	0.5	0.5	0.5	0.4	0.8	0.2	0.8	0.8	0.8	0.4	1	0.8	0.6	0.8	0.9	0.7	0.7	0.4	0.9	0.9	0.8	0.6	0.7	0.8	0.6	0.6	0.85	0.75	0.9	0.7	0.95	0.85
TCGA-DM-A28F	0	1	0	0	0	0	0	0	0	0	0	0	0	0	0	0	0	0	0	0	0	0	0	0	0	0	0	0	0	0.2	0	0	0.1	0	0	0	0	0	0	0.2	0.05	0	0.05	0.05	0	0.05	0.1	0.1	0
TCGA-BR-7196	0	1	0	0	0	0	0	0	0	0	0	0	0	0	0	0	0	0	0	0	0.2	0	0	0.2	0	0	0	0.2	0	0	0.1	0.3	0.1	0.1	0.2	0	0.2	0	0	0	0.05	0.1	0.05	0.05	0.1	0.2	0	0.15	0
TCGA-AA-3819	0	0	0	0	0	0	0	0	0	0	0	0	0	0	0	0	0	0	0	0	0	0	0	0	0	0	0	0	0	0	0	0	0	0	0	0	0	0	0	0	0	0	0	0	0	0	0	0	0
TCGA-MX-A5UG	0	0	0	0	0	0	0	0	0	0	0.5	0	0	0	0	0	0	0	0	0	0	0	0	0	0	0	0	0	0	0	0	0	0.1	0	0	0	0	0	0	0	0.05	0	0	0	0	0.05	0	0	0
TCGA-BR-8284	1	0	0	1	0	0	1	0	1	0	0	0	0	0	0	0.5	0	0.5	0	0	0	0.2	0.4	0	0.6	0	0.2	0.4	0.2	0.6	0.1	0.2	0	0.1	0	0	0.1	0.3	0	0.1	0.3	0.1	0.3	0.1	0.1	0.15	0.25	0.1	0.05
TCGA-EO-A3KU	0	0	0	0	0	0	0	0	0	0	0	0	0	0	0	0	0	0	0	0	0	0	0	0.2	0.2	0	0	0	0	0	0.1	0	0	0	0	0	0	0	0	0	0	0	0	0	0	0.05	0	0	0
TCGA-CG-4466	0	0	0	0	0	1	0	0	0	0	0	0	0	0	0	0	0	0	0	0	0	0	0	0	0	0	0	0	0	0	0	0	0	0	0	0.1	0	0	0.1	0	0	0	0.05	0.05	0	0.1	0.05	0	0
TCGA-A6-2684	0	0	0	0	0	0	0	0	0	0	0	0	0	0	0	0	0	0	0	0	0	0	0	0	0	0	0	0	0	0	0	0	0	0	0	0	0	0	0	0	0	0	0	0	0	0	0	0	0
TCGA-AF-A56K	0	0	0	0	0	0	0	0	0	0	0	0	0	0	0	0	0	0	0	0	0	0	0	0	0.2	0	0	0	0	0	0	0	0	0	0	0	0	0	0	0	0	0	0.1	0	0.05	0	0	0.05	0
TCGA-BR-6456	0	0	0	0	0	0	0	0	0	0	0	0	0	0	0	0	0	0	0	0	0	0	0	0	0	0	0	0	0	0	0	0	0	0	0	0	0	0	0	0	0	0	0	0	0	0	0	0	0
TCGA-D1-A101	0	1	0	1	0	1	0	1	0	1	0	0.5	0.5	0.5	0.5	0	0	1	1	0	0.2	0.6	0.4	0.2	0	0.4	0.4	0.4	0.2	0.4	0.8	0.5	0.3	0.5	0.5	0.2	0.5	0.3	0.5	0.4	0.35	0.45	0.25	0.3	0.35	0.5	0.45	0.25	0.55
TCGA-AJ-A3OL	0	1	1	0	0	0	1	0	0	0	0.5	0	0.5	0	1	0.5	0.5	1	0	0.5	0.4	0.2	0.4	0.4	0.2	0.4	0.4	0.4	0.4	0.2	0.4	0.3	0.4	0.2	0.5	0.5	0.3	0.2	0.3	0.3	0.3	0.3	0.5	0.3	0.3	0.4	0.25	0.4	0.15
TCGA-A6-2686	1	1	1	1	1	1	1	1	1	0	0.5	0.5	0	0.5	1	0.5	0.5	1	0	1	0.6	0.6	0.6	0.8	0.8	0.8	0.8	1	1	1	1	0.7	0.8	1	0.5	0.9	0.7	0.7	0.7	0.7	0.75	0.75	0.8	0.7	0.8	0.65	0.6	0.75	0.8
TCGA-CG-4443	0	0	0	0	0	0	0	0	0	0	0	0	0	0	0	0	0	0	0	0	0	0	0	0	0	0	0	0	0	0	0	0	0.1	0	0	0	0	0	0	0	0	0	0	0	0	0	0	0	0
TCGA-AJ-A3BI	0	0	0	0	0	0	0	0	0	0	0	0	0	0	0	0	0	0	0	0	0	0	0.2	0	0	0.2	0	0	0.2	0	0	0	0	0	0	0	0	0	0	0	0	0	0	0.05	0.05	0.05	0.05	0.05	0.05
TCGA-BS-A0U5	0	0	0	0	0	0	0	0	0	0	0	0	0	0	0	0	0	0	0	0	0	0	0	0	0	0	0	0	0	0	0	0	0	0	0	0	0	0	0.1	0	0	0.05	0	0	0	0	0	0	0
TCGA-AJ-A23N	0	0	0	0	0	0	0	0	0	0	0	0	0	0	0	0	0	0	0	0	0	0	0	0	0	0	0	0	0	0	0.1	0	0	0	0	0	0	0.1	0	0	0	0	0	0	0	0	0	0	0.05
TCGA-VQ-A927	0	0	0	0	0	0	0	0	0	0	0	0	0	0	0	0	0	0	0	0	0	0	0	0	0	0	0	0	0	0	0	0	0	0	0	0	0	0.1	0	0	0	0.05	0	0	0	0	0	0	0.05
TCGA-CD-A4MI	1	0	0	0	0	1	1	0	1	1	1	0.5	1	0.5	0	0	1	0.5	0.5	0	0.6	0.8	0.6	0.4	0.6	0.2	0	0.4	0.6	0.4	0.3	0.4	0.5	0.6	0.3	0.4	0.3	0.3	0.6	0.5	0.45	0.5	0.6	0.6	0.45	0.45	0.4	0.45	0.55
TCGA-AA-3869	0	0	0	0	0	0	0	0	0	0	0	0	0	0	0	0	0	0	0	0	0	0	0.2	0	0	0	0	0	0	0	0	0	0.1	0	0	0	0	0	0	0	0	0.05	0	0	0.05	0.05	0	0	0
TCGA-CM-4751	0	0	0	0	0	0	0	0	0	0	0	0	0	0	0	0	0	0	0	0	0	0	0	0	0.2	0	0	0	0	0	0	0	0	0	0	0	0	0	0	0	0	0	0	0.05	0	0	0	0	0
TCGA-HU-A4H4	0	0	0	0	0	1	1	0	0	0	0	0	0.5	0	0	0.5	0	0.5	1	0	0	0.4	0.2	0.4	0.4	0.2	0	0.2	0.2	0.2	0.1	0.4	0.4	0.2	0.4	0.5	0.2	0.1	0.3	0.4	0.3	0.1	0.35	0.25	0.25	0.3	0.45	0.4	0.2
TCGA-BG-A3PP	0	0	0	0	0	0	1	0	0	0	0	0	0	0	0	0	0	0	0	0	0	0	0	0	0	0	0	0	0	0	0	0	0	0	0	0.1	0	0	0	0.1	0	0	0	0.05	0	0	0.05	0.05	0.05
TCGA-DM-A1HA	0	0	0	0	0	0	0	0	0	0	0	0	0	0	0	0	0	0	0	0	0	0	0	0	0	0	0	0	0	0	0	0	0	0	0.1	0	0	0	0	0	0	0.05	0	0	0	0	0	0	0
TCGA-VQ-A925	0	0	0	0	0	0	0	0	0	0	0	0	0.5	0	0	0	0	0	0	0	0	0	0	0	0	0	0	0	0	0	0	0	0	0	0	0	0	0	0.2	0.2	0.1	0	0	0.05	0.1	0.05	0	0.05	0.05
TCGA-BR-8080	0	0	0	0	0	0	0	0	0	0	0	0	0	0	0	0	0	0	0	0	0	0	0	0	0	0	0	0	0	0	0	0	0	0	0	0	0	0	0	0	0.05	0.05	0	0	0	0	0	0	0
TCGA-AF-3400	0	0	0	0	0	0	0	0	0	0	0	0	0	0	0	0.5	0	0	0	0	0	0	0	0	0	0.2	0	0	0	0	0	0	0	0	0	0	0.1	0	0	0	0	0	0	0.05	0.05	0	0	0	0
TCGA-AD-6888	0	0	0	0	0	0	0	0	0	0	0	0	0	0	0	0	0	0	0	0	0.2	0.2	0	0	0	0	0	0	0	0	0	0	0	0	0	0	0	0	0	0	0.05	0	0.05	0	0	0	0	0	0
TCGA-BK-A13B	0	1	0	0	1	1	0	1	1	1	1	0.5	1	1	0	0.5	0.5	1	0.5	0.5	0.2	0.4	0.6	0.2	0.8	0.6	0.6	0.2	0.4	0.6	0.1	0.5	0.5	0.4	0.7	0.6	0.5	0.3	0.2	0.5	0.25	0.55	0.4	0.5	0.65	0.35	0.6	0.4	0.4
TCGA-A6-6140	0	0	0	0	0	0	0	0	0	0	0	0	0	0	0	0	0	0	0	0	0	0	0	0	0	0	0.2	0	0	0	0	0	0	0	0	0	0	0	0	0	0	0	0	0	0	0	0	0	0
TCGA-AX-A06B	0	0	0	0	0	0	0	0	0	0	0	0	0	0	0	0	0	0	0	0	0	0	0	0	0	0	0	0	0	0	0	0	0	0.1	0	0	0	0	0	0	0.05	0	0	0	0	0	0	0	0
TCGA-CM-6170	0	0	0	0	0	0	0	0	0	0	0	0	0	0	0	0	0	0	0	0	0	0	0	0	0	0	0	0	0	0	0	0	0	0	0	0	0	0	0	0	0.05	0.05	0	0	0	0	0	0	0
TCGA-BG-A0VZ	0	0	0	0	0	0	0	1	0	1	0.5	0	0	0.5	0.5	0	0.5	0	0	0	0.6	0	0.4	0.4	0	0.6	0.6	0.8	0.4	0	0.6	0.3	0.3	0.2	0.5	0.5	0.2	0.5	0.1	0.3	0.5	0.55	0.45	0.45	0.4	0.4	0.25	0.6	0.55
TCGA-D5-6927	0	0	0	0	0	1	1	0	1	0	0.5	0.5	0.5	0	0	0.5	1	0	0	0	0.6	0.2	0.4	1	0.4	0.2	0.4	0.6	0.2	0.4	0.4	0.3	0.2	0.4	0.3	0.2	0.3	0.2	0.3	0.5	0.3	0.6	0.45	0.55	0.2	0.5	0.5	0.45	0.25
TCGA-VQ-A94P	0	0	0	0	0	0	0	0	0	0	0	0	0	0	0	0	0.5	0	0	0	0	0	0	0	0	0	0	0	0	0	0	0	0	0	0	0	0	0	0	0	0	0	0.05	0	0	0	0.05	0.05	0
TCGA-A6-A56B	0	0	0	0	0	0	0	0	0	0	0.5	0	0	0	0	0	0	0	0	0	0	0	0	0	0	0	0	0	0	0.2	0	0	0	0	0	0.1	0.1	0	0	0	0	0	0	0	0	0.05	0	0	0
TCGA-HU-A4GQ	1	0	1	1	1	0	1	1	1	1	0.5	1	1	1	1	0.5	0.5	1	0.5	0.5	0.6	0.8	0.8	0.6	0.8	0.8	0.6	0.4	0.8	0.4	0.8	0.6	0.7	1	0.8	0.8	0.9	0.7	0.9	0.6	0.85	0.6	0.75	0.85	0.75	0.65	0.7	0.65	0.65
TCGA-AA-A01S	0	0	0	0	0	0	0	0	0	0	0	0	0	0	0	0	0	0	0	0	0	0	0	0	0	0	0	0	0	0	0	0	0	0	0	0	0	0	0	0	0	0	0	0	0	0	0	0	0
TCGA-B5-A0JR	1	1	1	0	1	1	1	0	1	0	0	0	1	0.5	0.5	0.5	0.5	0	0.5	1	0.4	0.6	0.4	0.6	0.4	0.2	0.4	0.6	0.6	0.6	0.6	0.5	0.6	0.5	0.4	0.5	0.5	0.8	0.5	0.2	0.6	0.55	0.45	0.6	0.6	0.3	0.7	0.4	0.7
TCGA-D1-A17F	0	0	1	0	0	0	0	0	0	0	0	0.5	0	0	0	0	0	0	0	0	0.2	0.4	0	0	0.4	0	0	0	0	0	0	0.2	0	0	0.1	0.1	0	0.2	0.1	0.1	0.15	0.1	0.05	0.05	0.15	0.1	0	0.05	0
TCGA-BR-4368	0	1	0	1	1	1	0	1	1	0	0.5	0.5	1	1	0.5	1	0	0.5	0.5	0	0.8	1	0.4	0.8	0.6	0.8	0.2	0.6	1	0.4	0.6	0.3	0.8	0.6	0.5	0.8	0.6	0.5	0.6	0.4	0.55	0.75	0.8	0.7	0.6	0.45	0.4	0.55	0.8
TCGA-AG-A01Y	0	0	0	1	0	0	0	0	0	0	0	0	0	0	0	0	0	0	0	0	0	0	0	0	0	0	0	0	0	0	0	0	0	0	0	0	0	0	0	0	0	0	0	0	0	0	0	0	0
TCGA-AP-A056	0	0	0	0	0	0	0	0	0	0	0	0	0	0	0	0	0	0	0	0	0	0	0	0.2	0	0	0	0	0.2	0.2	0	0	0	0	0	0	0	0	0	0	0	0	0.05	0	0	0	0	0	0
TCGA-CK-5914	0	0	0	0	0	0	0	0	0	0	0	0	0	0	0	0	0	0	0	0	0	0	0	0	0	0	0	0	0	0	0	0	0	0	0	0	0	0	0	0	0	0	0.05	0	0.05	0	0.05	0	0
TCGA-AX-A3GB	0	0	0	0	0	0	0	0	0	0	0	0	0	0	0	0	0	0	0	0	0	0	0	0	0	0	0	0	0	0	0	0	0.1	0	0.1	0	0	0	0	0	0	0.1	0	0	0	0	0	0	0
TCGA-R5-A7ZE	0	0	0	0	0	0	0	0	0	0	0	0	0	0	0	0	0	0	0	0	0	0	0	0	0	0	0.2	0	0	0	0	0	0	0	0	0	0.1	0	0	0	0	0	0	0	0.1	0.05	0	0	0
TCGA-HU-8238	0	0	0	0	0	0	0	0	0	0	0	0	0	0	0	0	0	0	0	0	0	0	0	0	0	0	0	0	0	0	0	0	0	0	0	0	0	0	0	0	0	0	0	0	0	0	0	0.05	0
TCGA-BR-A4J9	0	0	0	0	0	0	0	0	0	0	0	0	0	0	0	0	0	0	0	0	0	0	0	0	0	0	0	0	0	0	0	0	0	0.1	0	0	0	0	0.1	0.1	0	0	0	0	0	0	0.05	0	0
TCGA-A5-A1OG	0	0	0	0	0	0	0	0	0	0	0	0	0	0	0	0	0	0	0	0	0	0	0	0	0	0	0	0	0	0	0	0	0	0	0	0	0	0.1	0.1	0	0	0	0	0.1	0	0.05	0	0.05	0
TCGA-CM-4747	0	0	0	0	0	0	0	0	0	0	0	0	0	0	0	0	0	0	0	0	0	0	0	0	0	0	0	0	0	0	0	0	0	0	0	0	0	0	0	0	0	0	0	0	0.05	0	0	0	0
TCGA-G4-6299	0	0	0	0	1	0	0	0	0	0	0	0	0	0	0	0	0	0	0	0	0.2	0	0	0.2	0	0	0	0	0	0	0	0	0	0	0	0	0	0	0.1	0.1	0	0	0	0	0.05	0.1	0.05	0	0
TCGA-DM-A1DA	0	0	0	0	0	0	0	0	0	0	0	0	0	0	0	0	0	0	0	0	0	0	0	0	0	0	0	0	0	0	0	0	0	0	0	0	0	0	0	0	0	0	0.05	0	0	0	0	0	0
TCGA-D1-A103	0	1	1	0	0	0	0	0	0	1	0.5	0	0	0	0	0	0	0	0	0	0	0	0	0	0	0.2	0	0	0	0	0.1	0	0.1	0.2	0.2	0.1	0	0.2	0	0.2	0.05	0.1	0.1	0	0.05	0.1	0.05	0.15	0.1
TCGA-AX-A3G6	0	0	0	0	0	0	0	0	0	0	0	0	0.5	0	0	0	0	0	0	0	0	0	0	0	0	0	0	0	0	0	0.1	0	0	0	0	0	0	0	0	0	0	0.05	0	0.05	0	0	0	0	0.05
TCGA-CA-6715	0	0	0	0	0	0	0	0	0	0	0	0	0	0	0	0	0	0	0	0	0	0	0	0	0	0	0	0	0	0	0	0	0.1	0	0	0	0	0	0	0	0.05	0.05	0	0	0.05	0	0	0	0
TCGA-DT-5265	0	0	0	0	0	0	0	0	0	0	0	0	0	0	0	0	0	0	0	0	0	0	0	0	0	0	0	0	0	0	0	0	0	0	0	0	0	0	0	0	0	0	0	0	0.05	0	0	0	0
TCGA-A6-3810	0	0	0	0	0	0	0	0	0	0	0	0	0	0	0	0	0	0	0	0	0	0	0	0	0	0	0	0	0	0	0	0	0	0	0	0	0	0.1	0	0	0	0.05	0	0	0	0	0	0	0
TCGA-IN-AB1V	0	0	0	0	0	0	0	0	0	0	0	0	0	0	0	0	0	0	0	0	0	0	0	0	0	0	0	0	0	0	0	0	0.1	0	0.1	0	0	0	0.1	0	0	0	0	0	0.05	0	0	0	0
TCGA-AJ-A3NH	0	0	0	0	0	0	0	0	0	0	0	0	0	0	0	0	0	0	0	0	0	0	0	0	0	0	0	0	0	0	0.1	0	0	0	0	0	0	0	0.1	0	0.05	0.05	0.05	0.05	0	0.1	0.05	0	0
TCGA-BR-8590	0	0	0	0	1	0	0	0	0	0	0	0	0	0	0	0	0	0	0	0	0	0	0	0	0	0	0	0	0	0	0	0	0.1	0	0	0	0	0	0	0	0	0	0	0	0	0	0	0	0
TCGA-A5-A2K4	0	0	0	0	0	0	0	0	0	0	0	0	0	0	0	0	0	0	0	0	0	0	0	0	0	0	0	0	0	0	0	0	0	0	0	0	0	0	0	0	0	0	0	0.05	0.05	0	0	0.05	0
TCGA-AA-A029	0	0	0	0	0	0	0	0	0	0	0	0	0	0	0	0	0	0	0	0	0	0	0	0	0	0	0	0	0	0	0	0	0	0	0	0	0	0	0	0	0	0	0.05	0	0	0	0	0	0
TCGA-BK-A13C	0	0	0	0	0	1	0	0	0	0	0	0	0	0	0	0	0	0.5	0	0	0	0	0	0	0	0	0.2	0.2	0	0	0	0	0	0	0	0	0.1	0	0	0	0.05	0	0	0.05	0.15	0	0.05	0	0
TCGA-BR-A4IY	0	0	0	0	0	0	0	0	0	0	0	0	0	0	0	0	0	0	0	0	0	0	0	0	0	0	0.2	0	0	0	0	0	0.1	0	0.1	0	0	0	0	0	0	0	0.05	0	0	0	0	0	0
TCGA-AG-3878	0	0	0	0	0	0	0	0	0	0	0	0	0	0	0	0	0	0	0	0	0	0	0	0	0	0	0	0	0	0	0	0	0	0	0	0	0	0	0	0	0	0	0	0	0	0	0	0	0
TCGA-AP-A1E1	1	0	0	0	1	1	1	0	1	0	0	0.5	0.5	0	0.5	0.5	1	0	1	0.5	0.4	0.4	0.4	0	0.4	0.8	0.2	0.4	0.2	0.2	0.1	0.5	0.4	0.6	0.4	0.7	0.4	0.5	0.6	0.2	0.3	0.4	0.7	0.4	0.55	0.35	0.45	0.55	0.45
TCGA-AA-3811	1	1	1	0	1	1	0	1	1	0	0.5	1	0.5	0.5	0	0	0.5	1	1	1	0.6	1	1	0.4	0.6	1	0.6	1	0.6	0.6	0.7	1	0.6	0.2	0.7	0.8	0.6	0.4	0.8	0.5	0.65	0.45	0.45	0.5	0.8	0.55	0.75	0.5	0.7
TCGA-CM-5861	0	0	1	1	1	1	1	0	0	0	0.5	0.5	0.5	0.5	0	1	0.5	0.5	0.5	1	0.6	0.4	0.8	0.2	0.6	0.4	0.6	0.6	0.8	0.8	0.6	0.8	0.7	0.4	0.6	0.5	0.3	0.2	0.4	0.6	0.5	0.65	0.35	0.55	0.4	0.65	0.55	0.4	0.25
TCGA-CG-4437	0	0	0	0	0	0	0	0	0	0	0	0	0	0	0	0	0	0	0	0	0	0	0	0	0	0	0	0	0	0	0	0	0	0	0	0	0	0	0	0	0	0	0	0	0	0	0	0	0
TCGA-EY-A212	0	0	0	0	0	0	0	0	0	0	0	0	0	0	0	0	0	0	0	0	0	0	0	0	0	0	0	0	0	0.2	0	0.2	0	0	0.1	0	0	0	0	0.1	0.05	0	0	0.05	0.05	0	0.05	0	0
TCGA-AF-2691	0	0	0	0	0	0	0	0	0	0	0	0	0	0	0	0	0	0	0	0	0	0	0	0	0	0	0	0	0	0	0	0	0	0	0	0	0	0	0	0	0	0	0	0	0	0	0	0	0
TCGA-HU-8244	0	0	0	0	1	0	0	0	1	0	0	0	0	0	0	0	0	0	0	0.5	0	0	0	0	0	0	0	0	0	0	0	0	0.1	0	0	0.1	0	0	0	0.1	0	0	0.05	0	0	0	0	0.1	0
TCGA-BS-A0V7	0	0	0	0	0	0	0	0	0	0	0	0	0	0	0	0	0	0	0	0	0	0	0	0	0	0	0	0.2	0	0	0	0	0	0	0	0	0	0	0	0.1	0	0	0	0	0	0	0	0	0.1
TCGA-A6-3809	0	0	0	1	0	1	0	0	0	0	0	0	0.5	0	0.5	0	0	1	1	0.5	0.4	0.4	0.8	0.6	0.4	0.4	0.6	0.6	0.2	0.4	0.6	0.4	0.5	0.4	0.5	0.3	0.3	0.2	0.3	0.3	0.55	0.5	0.5	0.4	0.3	0.25	0.2	0.6	0.25
TCGA-BS-A0UV	0	0	0	0	0	0	0	0	0	0	0	0	0	0	0	0	0	0	0	0	0	0	0.2	0	0.2	0	0	0	0	0	0	0.1	0	0	0.1	0	0	0	0	0	0	0	0.05	0	0	0	0	0.05	0
TCGA-DF-A2KU	0	1	0	0	0	0	0	0	0	0	0	0	0	0	0	0	0	0	0	0	0	0	0	0	0	0	0	0	0	0.2	0	0.2	0	0.1	0.1	0.1	0.1	0.1	0.1	0.1	0.1	0.2	0	0.15	0	0.05	0.05	0	0.05
TCGA-FP-7916	0	0	0	0	0	1	0	0	0	0	0	0	0.5	0.5	0	0	0.5	0	0	0	0	0	0.4	0	0.2	0	0	0	0.2	0.2	0	0	0	0.1	0	0	0	0	0.1	0.1	0.1	0.05	0.05	0.1	0.15	0.1	0.1	0.1	0.05
TCGA-AG-3883	0	0	0	0	0	0	0	0	0	0	0	0	0	0	0	0	0	0	0	0	0	0	0	0	0	0	0	0	0	0	0	0	0	0	0	0	0	0	0	0	0	0	0	0	0.05	0	0	0	0
TCGA-A5-A0G1	0	0	0	0	0	0	1	0	0	1	0.5	0	0	0	0.5	0	0	0	0.5	0	0	0.2	0	0	0	0	0	0	0	0	0	0.3	0	0.1	0	0.1	0	0	0	0	0.1	0	0	0	0.05	0.05	0	0.1	0.05
TCGA-CG-4476	0	0	0	0	0	0	0	0	0	0	0	0	0	0	0	0	0	0	0	0	0	0	0	0	0	0	0	0	0	0	0	0	0	0	0	0	0	0	0	0	0	0	0	0	0	0	0	0	0
TCGA-VQ-A94O	0	0	0	0	0	0	0	0	0	0	0	0	0	0	0	0	0	0	0	0	0	0	0	0.2	0	0	0.2	0	0	0.2	0	0	0.1	0.1	0	0.1	0	0	0	0.1	0	0.1	0	0.05	0	0	0	0.05	0.05
TCGA-AA-3845	0	0	0	0	0	1	0	0	1	1	1	0	1	1	0.5	0.5	0.5	0.5	1	0.5	0.6	0.4	0.8	0.6	0.6	0.6	0.4	0.6	0.8	0.6	0.7	0.1	0.8	0.7	0.7	0.3	0.4	0.4	0.7	0.7	0.45	0.5	0.55	0.6	0.55	0.45	0.5	0.55	0.5
TCGA-BG-A0MG	0	0	0	0	0	1	0	0	0	0	0	0	0	0	0	0	0	0	0	0	0	0	0.2	0	0	0	0	0	0	0	0	0	0.1	0	0	0	0	0	0	0	0	0	0	0	0	0	0	0	0
TCGA-A5-A7WK	0	0	0	0	0	0	0	0	0	0	0	0	0	0	0	0	0.5	0	0	0	0	0	0.2	0	0	0	0	0.2	0	0	0	0	0	0	0.1	0.2	0.2	0	0.1	0	0.25	0	0	0.05	0.05	0.1	0.05	0.15	0.05
TCGA-BS-A0TD	0	0	0	0	0	0	0	0	0	0	0.5	0	0	0	0.5	0	0	0	0	0	0	0	0	0	0	0	0.2	0.2	0	0	0.2	0	0	0	0	0	0	0	0	0	0	0	0	0	0	0	0	0	0
TCGA-D5-6920	0	0	0	0	0	1	0	0	0	0	0	0	0	0	0	0	0	0	0	0	0	0	0	0	0	0	0	0	0	0	0	0	0	0	0	0	0	0	0	0	0	0	0	0	0	0	0	0	0
TCGA-CD-5813	0	0	0	0	0	0	0	0	0	0	0	0	0	0	0	0	0	0	0	0	0	0	0	0	0	0	0	0	0	0	0	0	0	0	0	0	0	0.1	0	0	0	0	0	0	0.05	0	0	0	0.05
TCGA-AG-A026	0	0	0	0	0	0	0	0	0	0	0	0	0	0	0	0	0	0	0	0	0	0	0	0	0	0	0	0	0	0	0	0	0	0	0	0	0	0	0	0	0.05	0	0	0	0	0	0	0	0
TCGA-A6-5664	0	0	0	0	0	0	0	1	0	1	0	0	0	0	0	0	0	0	0	0	0	0.2	0	0	0	0	0	0	0	0	0	0	0	0.1	0	0	0.1	0	0	0	0.1	0.05	0	0	0.05	0	0	0.05	0
TCGA-AA-3994	0	0	0	0	0	0	0	0	0	0	0	0	0	0	0	0	0	0	0	0	0	0	0	0	0	0	0	0	0	0	0	0	0	0	0	0	0	0	0	0	0	0	0	0	0	0	0	0	0
TCGA-DM-A1D8	0	0	0	0	0	0	0	0	0	0	0	0	0	0	0	0	0	0	0	0	0	0	0	0	0	0	0	0	0	0	0	0	0	0	0	0	0	0	0	0	0	0	0	0	0	0	0	0	0
TCGA-D7-A6ET	0	0	0	0	0	0	0	0	0	0	0	0	0	0	0	0	0	0	0	0	0	0	0	0.2	0	0	0	0	0	0	0	0	0	0	0	0	0	0	0	0	0	0	0	0	0.05	0.05	0	0	0
TCGA-F4-6569	0	0	0	0	0	0	0	0	0	0	0	0	0	0	0	0	0	0	0	0	0.2	0	0	0	0	0	0	0	0	0	0	0	0	0.1	0	0	0	0	0	0	0	0	0	0	0	0	0	0	0
TCGA-D7-6815	0	0	0	0	0	0	0	0	0	0	0	0	0	0	0	0	0	0	0	0	0	0	0	0	0	0	0	0	0	0	0	0	0	0	0	0.1	0	0	0.1	0	0	0	0.05	0	0	0	0	0	0
TCGA-BR-8285	0	0	0	0	0	0	0	0	0	0	0	0	0	0	0	0	0	0	0	0	0	0	0	0	0	0	0	0	0	0	0	0	0	0	0	0	0	0.1	0	0	0.1	0	0	0	0	0	0.05	0.05	0
TCGA-VQ-A8PD	0	0	0	0	0	0	0	0	0	0	0	0	0	0	0	0.5	0	0	0	0	0	0	0	0	0	0	0.2	0	0	0	0	0	0	0	0	0	0	0	0	0	0	0	0	0	0	0.1	0	0	0
TCGA-AX-A1C5	1	0	0	0	1	1	1	0	1	0	0	0	0.5	0	0.5	0	0.5	0.5	0.5	0	0.6	0.4	0.6	0.2	0.4	0.2	0	0.4	0.4	0.6	0.4	0.4	0.3	0.3	0.2	0.5	0.3	0.3	0.1	0.3	0.5	0.4	0.35	0.4	0.4	0.35	0.45	0.3	0.45
TCGA-EO-A22T	0	0	1	0	1	1	1	0	0	0	0.5	1	0	0.5	1	0	1	0.5	0.5	0	0.6	0.8	0.4	0.8	0.4	0.8	0.6	0	0.6	0.6	0.7	0.6	0.4	0.4	0.5	0.4	0.6	0.6	0.7	0.6	0.55	0.5	0.65	0.6	0.4	0.55	0.6	0.6	0.5
TCGA-HF-A5NB	1	1	1	1	0	0	1	1	0	1	1	0.5	0.5	1	1	1	0.5	0.5	1	0.5	0.8	0.8	0.6	0.6	0.8	0.8	0.4	1	0.4	0.8	0.7	0.7	0.7	0.8	0.8	0.8	0.7	0.5	0.8	0.8	0.75	0.7	0.9	0.65	0.9	0.7	0.8	0.75	0.75
TCGA-D5-6529	0	0	0	0	0	0	0	0	0	0	0	0	0	0	0	0	0	0	0	0	0	0	0	0	0	0	0	0	0	0	0	0	0	0	0	0	0	0	0	0	0	0	0	0	0	0	0	0	0
TCGA-BG-A0VV	0	0	0	0	0	0	0	0	0	0	0	0	0	0	0	0	0	0	0	0	0	0	0	0	0	0	0	0	0	0	0	0	0	0	0	0	0	0	0	0	0	0	0	0	0	0	0	0	0
TCGA-EY-A1GQ	0	1	0	1	0	0	1	1	0	1	1	0.5	0.5	0.5	0.5	0.5	0.5	1	0	0.5	0.2	0.4	0.6	0.4	0.2	0.4	0	0.2	0.6	0.2	0.3	0.4	0.3	0	0.2	0.2	0.5	0.3	0.2	0.5	0.4	0.3	0.25	0.3	0.35	0.35	0.5	0.35	0.35
TCGA-EI-6510	0	0	0	0	0	0	0	0	0	0	0	0	0	0	0	0	0	0	0	0	0	0	0	0	0	0	0	0	0	0	0	0	0	0	0	0	0	0	0	0	0	0	0	0.05	0	0	0	0	0
TCGA-AA-A02E	0	0	0	0	0	0	0	0	0	0	0	0	0	0	0	0	0	0	0	0	0	0	0	0	0	0	0	0	0	0	0	0	0	0	0	0	0	0	0	0	0	0	0	0	0	0	0	0	0
TCGA-CG-5725	0	0	0	0	0	0	0	0	0	0	0	0	0	0	0	0	0	0	0	0	0	0	0	0	0.2	0	0	0	0	0	0	0	0	0	0	0	0	0	0	0	0	0	0	0.05	0.05	0	0	0	0
TCGA-AA-3519	0	0	0	0	0	0	0	0	0	0	0	0	0	0	0	0	0	0	0	0	0	0	0	0	0	0	0	0	0	0	0	0	0	0	0	0	0	0	0	0	0	0	0	0	0	0	0	0	0
TCGA-DF-A2KS	0	0	0	0	0	0	0	0	0	0	0	0	0	0.5	0.5	0	0	0	0	0	0.2	0	0	0	0	0	0	0.2	0	0	0.1	0	0	0.1	0	0	0.1	0	0	0.1	0	0.05	0	0.05	0	0	0	0	0.05
TCGA-VQ-A8PT	1	0	0	1	0	1	1	1	1	0	1	0.5	1	0.5	0	0.5	1	0.5	1	0.5	0.6	0.4	0.6	0.8	0.8	0.6	1	0.6	1	0.2	0.7	0.7	0.3	0.8	0.8	0.7	0.6	0.8	0.6	0.7	0.6	0.9	0.7	0.65	0.8	0.65	0.85	0.7	0.75
TCGA-BR-4366	0	0	0	0	0	0	0	0	0	0	0	0	0	0	0	0	0	0	0	0	0	0	0	0	0	0	0	0	0	0	0	0	0	0	0	0	0	0	0	0	0	0	0.05	0	0	0	0	0	0
TCGA-EY-A72D	0	0	0	0	1	0	0	0	0	0	0.5	0.5	0	0	0	0.5	0	0	0	0	0	0	0	0	0	0	0.2	0	0.2	0	0.1	0	0.1	0	0	0.2	0	0.1	0.2	0	0	0.2	0.05	0.2	0.05	0	0.15	0.15	0.05
TCGA-A5-A0VO	0	0	0	0	0	0	0	0	0	0	0	0	0	0	0	0	0	0	0	0	0	0	0	0	0	0	0	0	0	0	0	0	0	0	0	0	0	0	0	0	0	0.05	0.1	0.05	0	0	0	0	0.05
TCGA-AF-3913	0	0	0	0	0	0	0	0	0	0	0	0	0	0	0	0	0	0	0	0	0	0	0	0.2	0	0	0	0	0	0	0	0	0	0	0	0	0	0	0	0	0	0	0	0	0	0	0	0	0
TCGA-B5-A0K8	0	0	0	0	0	0	0	0	0	0	0	0.5	0	0	0	0	0	0	0	0	0	0	0	0.2	0	0.2	0.2	0	0	0.2	0	0	0	0	0.1	0.1	0	0	0	0	0	0	0.05	0.05	0.05	0	0	0.05	0
TCGA-VQ-A91Z	0	0	0	0	0	0	0	0	0	0	0	0	0	0	0.5	0	0	0	0	0	0	0	0	0.2	0	0.2	0	0	0	0	0	0	0	0	0	0	0	0	0.1	0	0	0.05	0	0	0.05	0	0	0	0
TCGA-BS-A0UM	1	0	1	0	0	1	1	0	0	0	0	0	0	1	0	0	0.5	1	0	0	0.4	0.4	0.4	0.4	0.4	0.4	0.2	0.2	0.6	0.6	0.4	0.2	0.3	0.2	0.2	0.5	0.3	0.6	0.4	0.4	0.45	0.55	0.3	0.55	0.35	0.3	0.45	0.45	0.2
TCGA-EY-A1GW	0	0	0	0	0	0	0	0	0	0	0	0	0	0	0	0	0	0	0	0	0	0	0	0	0	0	0	0	0	0	0.1	0	0	0	0.1	0	0	0	0	0	0	0	0	0.05	0	0	0	0	0
TCGA-AP-A1DR	1	1	0	1	1	0	0	0	1	1	0.5	0.5	0.5	0.5	0.5	0.5	1	0	0.5	0.5	0.4	0.6	0.8	0.6	0.2	0	0.8	0.6	0.8	0.8	0.5	0.3	0.7	0.6	0.3	0.8	0.5	0.9	0.3	0.7	0.6	0.8	0.6	0.55	0.6	0.5	0.3	0.65	0.2
TCGA-G4-6311	0	0	0	0	0	0	0	0	0	0	0	0	0	0	0	0	0	0	0	0	0	0	0	0	0	0	0	0	0	0	0	0	0	0	0	0	0	0	0	0	0	0	0	0	0	0	0	0	0
TCGA-DM-A28A	0	0	0	0	0	0	0	0	0	0	0	0	0	0	0	0	0	0	0	0	0	0.2	0	0	0	0	0	0	0	0	0.1	0	0	0	0.1	0	0	0	0	0	0	0	0.05	0	0	0	0	0	0
TCGA-CD-8525	0	0	0	0	0	0	0	0	0	0	0	0	0	0	0	0	0	0	0	0	0	0	0	0	0	0	0	0	0	0	0	0	0	0	0	0.1	0	0	0	0	0	0	0	0	0	0	0	0	0.05
TCGA-A5-A2K2	0	0	0	0	0	0	0	0	0	0	0	0	0	0	0	0	0	0	0	0	0	0	0	0	0	0	0	0	0	0	0	0	0	0	0	0	0	0	0	0	0	0	0	0	0	0	0	0	0
TCGA-CG-4304	0	0	0	0	0	0	0	0	0	0	0	0	0	0	0	0	0	0	0	0	0	0	0	0	0	0	0	0	0	0	0	0	0	0	0.1	0	0	0	0	0	0	0	0	0	0	0	0	0	0
TCGA-BS-A0UL	0	1	0	0	0	0	1	0	0	1	0	0	1	0.5	0	0.5	0.5	1	0.5	0.5	0.4	0.2	0.2	0.4	0.4	0.2	0	0	0.4	0.2	0.2	0.2	0.4	0.4	0.4	0.2	0.4	0.3	0.3	0	0.15	0.3	0.25	0.15	0.15	0.3	0.15	0.25	0.2
TCGA-BR-6852	1	0	1	1	0	1	0	1	0	1	0	1	0.5	0.5	1	1	1	0	1	0	0.6	0.6	0.6	0.4	0.8	0.4	0.6	0.2	0.8	0.4	0.6	0.3	0.3	0.6	0.6	0.5	0.5	0.6	0.6	0.6	0.55	0.55	0.6	0.75	0.55	0.6	0.6	0.6	0.75
TCGA-G4-6625	0	0	0	0	0	0	0	0	0	0	0	0	0	0	0	0	0	0	0	0	0	0	0	0	0	0	0	0	0	0	0	0	0	0	0	0	0	0	0	0	0	0	0	0	0	0	0.05	0	0
TCGA-F5-6464	0	0	0	0	0	0	0	0	0	0	0	0	0	0	0	0	0	0	0	0	0	0	0	0	0	0	0.2	0	0	0	0	0	0	0	0	0	0	0	0	0	0	0	0	0	0	0	0	0	0.05
TCGA-CM-5868	0	0	0	0	0	0	0	0	0	0	0	0	0	0	0	0	0	0	0	0	0	0	0	0	0	0	0	0	0	0	0	0	0	0	0	0.1	0	0	0	0	0	0	0	0	0	0	0	0	0
TCGA-MX-A5UJ	1	1	0	1	1	1	1	0	1	1	1	1	0.5	1	0.5	1	0.5	0.5	1	0.5	0.2	0.6	0.4	1	0.4	0.6	0.6	0.6	0.8	1	0.4	0.7	0.9	0.8	0.9	0.8	0.1	0.9	0.7	0.5	0.45	0.5	0.75	0.6	0.8	0.7	0.6	0.65	0.7
TCGA-BR-8360	1	0	1	0	1	1	0	1	0	1	0.5	1	0.5	0.5	0.5	0	1	0.5	0.5	1	1	0.8	0.2	0.8	0.8	0.4	0.4	0.6	0.6	0.8	0.6	0.4	0.6	0.5	0.5	0.4	0.7	0.6	0.8	0.9	0.65	0.5	0.65	0.7	0.5	0.7	0.45	0.8	0.5
TCGA-B5-A1MU	0	0	0	0	0	0	0	0	0	0	0	0	0	0	0	0	0	0	0	0	0	0.2	0	0	0	0	0	0	0	0	0.1	0	0	0	0	0	0	0	0.1	0.1	0.05	0	0	0	0	0	0	0	0.05
TCGA-AD-6963	0	0	0	0	0	0	0	0	0	0	0	0	0	0	0	0	0	0	0	0	0	0	0	0	0	0	0	0	0	0	0	0	0	0	0	0	0	0	0	0	0	0	0	0	0	0	0	0	0
TCGA-AG-3727	0	0	0	0	0	0	0	0	0	0	0	0	0	0	0	0	0	0	0	0	0	0	0	0	0	0	0	0	0	0	0	0	0	0	0	0	0	0	0	0	0	0	0.05	0.05	0	0	0	0	0
TCGA-AA-3696	0	0	0	0	0	0	0	0	0	0	0	0	0	0	0	0	0	0	0	0	0	0	0	0	0	0	0	0	0	0	0	0	0	0	0	0	0	0	0	0	0	0	0	0	0	0	0	0	0
TCGA-A5-A0GP	0	0	0	0	0	0	0	0	0	0	0	0	0	0	0	0	0	0	0	0	0	0	0	0	0	0	0	0.2	0	0	0	0	0	0.1	0	0	0	0	0	0	0	0	0	0	0	0	0.05	0	0
TCGA-BR-A452	0	0	0	0	0	0	0	0	0	1	0	0	0	0	0	0	0	0	0.5	0	0	0	0	0	0	0	0	0.2	0	0	0.1	0.1	0	0	0	0	0	0	0	0	0	0	0	0.05	0.1	0	0	0.05	0
TCGA-NH-A6GB	0	0	0	0	0	0	0	0	0	0	0	0	0	0	0	0	0	0	0	0	0	0	0	0	0	0	0	0	0	0	0	0	0	0	0	0	0	0.1	0	0	0.05	0	0	0	0	0	0	0.05	0
TCGA-BG-A0LW	0	0	0	0	0	0	0	0	0	0	0	0	0	0	0	0	0	0	0	0	0	0	0	0	0	0	0	0	0	0	0	0	0	0	0	0	0.1	0	0	0	0.05	0	0	0	0	0.05	0	0	0
TCGA-A6-2672	1	1	1	1	1	1	1	1	1	0	0	0	0.5	1	0	1	0.5	0	1	1	0.4	0.6	0.8	0.4	0.6	0.2	0.8	0.8	0.4	0	0.7	0.6	0.5	0.7	0.4	0.5	0.6	0.5	0.6	0.7	0.55	0.55	0.7	0.55	0.55	0.4	0.6	0.45	0.4
TCGA-D7-A6F2	0	0	0	0	0	0	0	0	0	0	0	0	0	0	0	0	0	0	0	0	0	0	0	0	0	0	0	0.2	0	0	0	0	0	0	0	0	0	0	0.2	0.1	0.05	0	0	0.05	0	0	0	0.1	0
TCGA-AG-3591	0	0	0	0	0	0	0	0	0	0	0	0	0	0	0	0	0	0	0	0	0	0	0	0	0	0	0	0	0	0	0	0	0	0	0	0	0	0	0	0	0	0.05	0	0	0	0	0	0	0
TCGA-AH-6903	0	0	0	0	0	0	0	0	0	0	0	0	0	0	0	0	0	0	0	0	0	0	0	0	0	0	0	0	0	0	0	0	0	0	0	0	0	0	0	0	0	0.05	0	0	0.05	0.05	0	0	0
TCGA-B5-A0JS	0	0	0	0	0	0	0	0	0	0	0	0	0	0	0	0	0	0	0	0	0	0	0	0	0	0	0	0	0	0	0	0	0	0	0	0	0.1	0.1	0	0	0	0	0	0	0	0	0	0	0
TCGA-BR-4201	0	0	0	1	1	1	1	1	1	1	1	0.5	0.5	1	0	1	1	1	0	0.5	1	0.6	0.8	0.8	0.6	1	0.6	0.4	0.4	0.6	0.5	0.6	0.7	0.5	0.5	0.9	0.6	0.6	0.4	0.5	0.7	0.6	0.75	0.7	0.5	0.75	0.65	0.75	0.5
TCGA-DM-A282	0	0	0	0	0	0	0	0	0	0	0	0	0	0	0	0	0	0	0	0	0	0	0	0	0	0	0	0	0.2	0	0	0	0	0	0	0	0.1	0	0	0.1	0	0	0.05	0	0	0	0	0.05	0
TCGA-CD-A486	0	0	0	0	0	0	0	0	0	0	0	0	0	0	0	0	0	0	0	0	0	0	0	0	0	0	0	0	0	0	0	0	0	0	0	0	0	0	0	0	0	0.1	0	0	0.05	0.05	0	0	0
TCGA-FP-A4BF	0	0	0	0	0	0	0	0	0	0	0	0	0	0	0	0	0	0	0	0	0	0.2	0	0	0	0	0	0.2	0	0	0.1	0	0	0	0.1	0	0	0	0	0	0	0.1	0	0	0.05	0	0.05	0	0
TCGA-CK-4948	0	0	0	0	0	0	0	0	0	0	0	0	0	0	0	0	0	0	0	0	0.2	0	0	0	0	0	0	0	0	0	0	0	0	0	0	0	0	0	0	0	0	0	0	0	0	0	0	0	0
TCGA-AA-3850	0	0	0	0	0	0	0	0	0	0	0	0	0	0	0	0	0	0	0	0	0	0	0	0	0	0	0	0	0	0	0	0	0	0	0	0	0	0	0	0	0	0	0	0	0	0	0	0	0
TCGA-A6-2675	0	0	0	0	0	0	0	0	0	0	0	0	0	0	0	0	0	0	0	0	0	0	0	0	0	0	0	0.2	0	0	0	0	0.1	0	0.1	0.1	0	0	0	0	0	0	0	0	0	0	0	0	0
TCGA-BR-8078	0	0	1	1	1	1	0	1	1	1	0.5	0.5	0.5	0.5	0.5	0.5	1	1	0.5	1	0.6	1	0.8	0.8	0.8	0.8	1	0.8	0.8	0.8	1	0.8	0.7	0.5	0.9	0.7	0.7	0.9	0.5	0.6	0.85	0.7	0.85	0.95	0.75	0.8	0.85	0.8	0.6
TCGA-EI-6507	1	0	1	1	0	1	1	0	0	0	0	0	0.5	0	0	0	0.5	1	1	0	0.2	0.4	0.2	0.6	0.2	0.2	0	0.4	0.4	0.2	0.3	0.3	0.1	0.3	0.3	0.3	0.2	0.3	0.3	0.2	0.4	0.3	0.45	0.35	0.25	0.1	0.15	0.35	0.3
TCGA-NH-A50V	0	0	0	0	0	0	0	0	0	0	0	0	0	0	0	0	0	0	0	0	0	0	0	0	0	0	0	0	0	0	0	0	0	0	0	0	0.1	0	0	0	0	0	0	0	0.05	0	0	0	0
TCGA-A6-6780	0	1	0	0	0	0	1	0	0	1	0.5	0	0	1	0	0	0.5	0.5	1	1	0.2	0.6	0.4	0.2	0.6	0.2	0	0	0.4	0.4	0.3	0.5	0.6	0.3	0.5	0.4	0.3	0.3	0.1	0.3	0.35	0.35	0.4	0.4	0.3	0.25	0.3	0.15	0.25
TCGA-AX-A06F	0	0	0	0	1	0	0	0	0	0	0	0.5	0	0	0	0	0	0	0	0	0	0	0	0	0	0	0	0	0.2	0	0	0	0	0.1	0	0.1	0.1	0.1	0	0.1	0	0.05	0.05	0	0	0	0	0.1	0.1
TCGA-AX-A1C9	0	0	0	0	0	0	1	1	0	0	0	0.5	0.5	0	0	0	0	0.5	0	0.5	0	0.2	0	0.2	0	0.4	0.4	0.2	0.2	0	0	0.1	0.3	0.3	0.2	0.2	0.2	0.5	0.1	0.2	0.2	0.25	0.2	0.1	0.2	0.25	0.25	0.05	0.15
TCGA-CG-4301	0	0	0	0	0	0	0	0	0	0	0	0	0	0	0	0	0	0	0	0	0	0	0	0	0	0	0	0	0	0	0	0	0	0	0	0.1	0	0	0	0	0.05	0	0	0	0	0	0	0	0
TCGA-AA-A01D	0	0	0	0	0	0	0	0	0	0	0	0	0	0	0	0	0	0	0	0	0	0	0	0	0	0	0	0	0	0	0	0	0	0	0	0	0	0	0	0	0	0	0	0	0	0	0	0	0
TCGA-AA-3815	1	1	0	0	0	1	1	1	1	1	0	1	0	0.5	0	0	0.5	0	0.5	0.5	0.6	0.6	0	0.6	0.2	0.6	0.2	0.8	0.8	0.4	0.6	0.2	0.5	0.6	0.5	0.6	0.2	0.6	0.3	0.3	0.25	0.55	0.4	0.7	0.45	0.65	0.45	0.45	0.6
TCGA-CI-6624	0	0	0	0	0	0	0	0	0	0	0	0	0	0	0	0	0	0	0	0	0	0	0	0	0	0	0	0	0	0	0	0	0.1	0	0	0	0	0	0	0	0	0.05	0	0	0	0.05	0.1	0	0
TCGA-AX-A1CN	1	0	0	0	0	0	0	0	0	0	0	0	0	0	0	0	0	0	0	0	0	0	0	0	0	0	0	0	0	0	0	0	0	0.1	0	0	0.1	0	0	0	0	0.05	0.1	0	0	0	0	0.05	0.05
TCGA-BR-7703	0	1	1	1	0	0	0	1	1	0	1	1	0.5	0.5	1	1	0.5	0.5	0	0.5	0.2	0.6	0.2	0	1	0.4	0.6	0.6	0.8	0.8	0.6	0.7	0.8	0.6	0.9	0.4	0.6	0.5	0.4	0.6	0.7	0.7	0.65	0.55	0.55	0.75	0.5	0.6	0.5
TCGA-FI-A2D4	0	0	0	0	1	0	0	0	1	0	0.5	0	1	0.5	0.5	0.5	0.5	0	0	0.5	0.6	0.6	0.4	0.6	0.4	0.4	0.6	0.6	0.6	0.2	0.4	0.4	0.4	0.4	0.4	0.3	0.4	0.4	0.1	0.4	0.55	0.35	0.3	0.65	0.45	0.3	0.4	0.3	0.35
TCGA-AJ-A3NF	0	0	0	0	0	0	0	0	0	0	0	0	0	0	0	0	0	0	0	0	0	0	0	0.2	0	0	0	0	0	0.2	0	0	0	0	0	0	0	0	0	0	0	0	0	0	0	0	0	0	0
TCGA-F5-6702	0	0	0	0	0	0	0	0	0	0	0	0	0	0	0	0	0	0	0	0	0	0	0	0	0	0	0	0	0	0	0	0	0.1	0	0	0	0	0	0	0	0	0	0	0	0	0	0	0	0
TCGA-AX-A3FZ	0	0	0	0	0	0	0	0	0	0	0	0	0	0	0	0	0	0	0	0	0	0	0	0	0	0	0	0	0	0	0	0	0	0	0	0	0	0	0.1	0	0.05	0	0.05	0	0.05	0	0	0	0.05
TCGA-AG-3731	0	0	0	0	0	0	0	0	0	0	0	0	0	0	0	0	0	0	0	0	0	0	0	0	0	0	0	0	0	0	0	0	0	0	0.1	0	0.1	0.1	0	0	0	0	0	0.05	0.05	0	0	0	0
TCGA-IN-A6RS	0	0	0	0	0	0	0	0	0	0	0	0.5	0	0	0	0	0	0	0	0	0	0	0	0	0	0	0	0	0	0	0	0	0	0	0	0	0	0	0	0	0.05	0	0	0	0	0.05	0	0	0.05
TCGA-A5-A1OH	0	0	0	0	0	0	0	0	0	0	0	0	0.5	0	0	0	0	0	0	0	0	0	0	0	0	0	0	0	0	0	0	0.1	0	0	0.1	0	0.1	0	0	0.1	0.1	0.05	0.05	0.05	0	0	0	0	0
TCGA-D1-A163	1	1	0	0	1	0	1	0	1	0	1	1	0.5	0.5	0.5	1	0.5	0	1	1	0.6	0.2	1	0.6	1	0.8	0.4	0.8	0.6	0.4	0.6	0.2	0.7	0.7	0.3	0.6	0.8	0.7	0.5	0.7	0.3	0.6	0.55	0.6	0.5	0.8	0.6	0.5	0.65
TCGA-VQ-AA6B	0	0	0	0	0	0	0	0	0	0	0	0	0	0	0	0	0	0.5	0	0	0.2	0	0.2	0	0	0	0	0	0	0	0	0.1	0	0	0	0.1	0	0	0	0	0	0	0.05	0	0	0	0.05	0.05	0.05
TCGA-5M-AATE	0	0	0	0	0	0	0	0	0	0	0	0	0	0	0	0	0	0	0	0	0	0	0	0	0	0	0	0	0	0	0	0	0	0	0	0	0	0	0	0	0	0	0	0	0	0	0	0.05	0
TCGA-BR-8680	0	0	0	0	0	0	0	0	0	0	0	0	0	0	0	0	0	0	0	0.5	0	0	0	0	0	0	0	0	0	0.2	0	0	0	0	0	0	0	0	0.1	0	0	0	0	0	0	0	0	0	0
TCGA-G5-6235	0	0	0	0	0	0	0	0	0	0	0	0	0	0	0	0	0	0	0	0	0	0	0	0	0	0	0	0	0	0	0	0	0	0	0	0	0	0	0	0	0	0	0	0	0	0	0	0	0
TCGA-AA-3848	0	0	0	0	0	0	0	0	0	0	0	0	0	0	0	0	0	0	0	0	0	0	0	0	0	0	0	0	0	0	0	0	0	0	0	0	0	0	0	0	0	0	0	0	0.05	0	0	0	0
TCGA-B5-A3FB	0	0	0	0	0	0	0	0	0	0	0	0	0	0	0	0	0	0	0	0	0.4	0	0	0	0	0	0	0	0	0	0	0	0	0	0	0	0	0	0	0	0.05	0.1	0	0	0.05	0.05	0	0	0
TCGA-VQ-AA64	0	0	0	0	0	0	0	0	0	0	0	0	0	0	0	0	0	0	0	0	0	0	0	0	0	0.2	0	0	0	0	0	0	0	0	0.1	0	0	0	0	0	0.05	0.05	0	0	0	0	0	0	0
TCGA-G4-6302	0	0	0	0	0	0	0	0	0	1	0	0.5	0	0	0	0	0	0.5	0	0	0.2	0.2	0.4	0	0.2	0.4	0	0	0	0	0.4	0.5	0.2	0.1	0.1	0.3	0.2	0.1	0.1	0	0.35	0.15	0.05	0.15	0.25	0.1	0.15	0.2	0.2
TCGA-AX-A0IZ	1	0	0	1	0	0	0	1	1	0	0.5	0.5	0.5	1	0	1	0	0	0.5	0	0.2	0.4	0.2	0.2	0.6	0.2	0.2	0.4	0.2	0.4	0.4	0.2	0.2	0.4	0	0.4	0.4	0.2	0.2	0.2	0.4	0.3	0.45	0.15	0.4	0.25	0.15	0.15	0.4
TCGA-B5-A0K2	0	1	0	1	0	0	1	0	0	0	0.5	0	0.5	0	0	0.5	0	0	0.5	1	0	0.4	0.4	0.4	0.2	0.2	0.6	0	0.4	0.2	0.1	0.3	0.2	0.3	0.4	0	0.2	0.2	0.4	0.3	0.4	0.15	0.25	0.3	0.2	0.2	0.3	0.25	0.2
TCGA-AA-3950	0	1	1	1	1	1	1	0	0	0	0.5	0	0.5	1	0.5	0.5	1	0.5	0	0	0.4	0.6	0.2	0	0	0.6	0	0.2	0.6	0.4	0.4	0.3	0.3	0.4	0.6	0.4	0.3	0.3	0.3	0.2	0.4	0.7	0.3	0.3	0.55	0.25	0.3	0.5	0.4
TCGA-R5-A7ZF	0	1	0	1	0	0	0	0	1	0	0	0	0	0	0	0	0	0	0	0	0	0	0	0	0	0.2	0	0	0	0	0	0	0	0.1	0.1	0	0	0.1	0	0.1	0	0.05	0	0	0.1	0	0	0	0.05
TCGA-CM-6165	0	0	0	0	0	0	0	1	0	0	0	0	0	0	0.5	0	0	0	0	0	0	0	0	0	0	0	0	0	0	0	0	0	0	0	0	0	0	0	0	0.1	0	0	0	0	0	0	0.05	0	0
TCGA-HU-A4G9	1	0	1	0	1	0	1	0	1	1	0.5	0.5	0	0.5	0	0.5	1	0.5	1	1	0.6	0.6	0.4	1	0.8	0.4	0.4	0.4	0.6	0.6	0.6	0.8	0.5	0.7	0.5	0.6	0.8	0.6	0.8	0.4	0.65	0.7	0.6	0.6	0.75	0.6	0.7	0.55	0.55
TCGA-DI-A2QU	0	0	0	0	0	0	0	0	0	0	0	0	0	0	0	0	0	0	0	0	0	0.2	0	0	0	0	0	0	0	0	0.1	0	0	0	0	0	0	0	0	0	0	0.05	0	0.05	0	0	0	0	0
TCGA-BR-4280	0	0	0	0	1	0	1	1	1	1	0	1	1	0.5	0.5	0.5	0	1	0	0.5	0.8	0.4	0	0.6	0.4	0.6	0.6	0.4	0.8	0.6	0.7	0.5	0.3	0.5	0.7	0.5	0.2	0.4	0.6	0.5	0.3	0.6	0.45	0.65	0.6	0.5	0.5	0.55	0.45
TCGA-CM-5344	0	0	0	0	0	0	0	0	0	0	0	0	0	0	0	0	0	0	0	0	0	0	0	0	0	0	0	0	0	0	0	0	0	0	0	0	0	0	0	0	0	0	0	0	0	0	0	0.05	0
TCGA-BR-8487	1	1	1	1	1	1	1	1	1	0	0.5	1	0.5	0.5	1	1	1	1	1	1	0.8	0.8	1	1	0.8	1	0.8	0.6	0.8	0.8	0.9	0.8	0.8	0.9	0.8	0.8	0.9	0.6	0.7	0.7	0.7	0.9	0.7	0.75	0.75	0.85	0.8	0.9	0.75
TCGA-D7-8572	0	0	0	0	0	0	0	0	0	0	0	0	0	0	0	0	0	0	0	0	0	0	0	0	0	0	0	0	0	0	0.1	0	0	0	0	0	0	0	0	0	0	0	0	0	0	0	0.05	0	0
TCGA-VQ-A91X	0	0	0	0	0	0	0	0	0	0	0	0	0	0.5	0	0	0	0	0	0	0	0	0.2	0	0	0	0	0.2	0	0	0.1	0	0	0	0	0.1	0	0.1	0	0	0	0	0	0	0.05	0.05	0	0	0.05
TCGA-D5-5537	0	0	0	0	0	0	0	0	0	0	0	0	0	0	0	0	0	0	0	0	0	0	0	0	0	0	0	0	0	0	0	0	0	0	0	0	0	0	0	0	0.05	0	0	0	0	0	0	0	0
TCGA-QG-A5Z1	0	0	0	0	0	0	0	0	0	0	0	0	0	0	0	0	0	0	0	0	0	0	0	0	0	0	0	0	0	0	0	0	0	0	0	0	0	0	0	0	0	0	0	0	0	0	0	0.05	0
TCGA-AP-A0LF	0	0	0	0	0	0	0	0	0	0	0	0	0	0	0	0	0	0	0	0	0	0	0	0	0	0	0	0	0	0	0	0	0	0	0	0	0	0	0	0	0	0	0	0	0	0.05	0.05	0	0
TCGA-AJ-A2QN	0	0	0	0	0	0	0	0	0	0	0	0	0	0	0	0	0	0	0	0	0	0	0	0	0	0	0	0	0	0	0.1	0	0	0	0	0	0	0.1	0	0	0	0	0.05	0	0	0	0.05	0	0.1
TCGA-DM-A28C	0	0	0	0	0	0	0	0	0	0	0	0	0	0	0	0	0	0	0	0	0	0	0	0.2	0	0	0	0	0	0	0	0	0	0	0	0	0	0	0	0	0	0	0	0.05	0.05	0	0	0	0
TCGA-AA-3679	0	0	0	0	0	0	0	0	0	0	0	0	0	0	0	0	0	0	0	0	0	0	0	0	0	0	0	0	0	0	0	0	0	0	0	0	0	0	0	0	0	0	0	0.05	0	0	0	0	0
TCGA-B5-A0JY	0	0	0	0	0	0	0	0	0	0	0	0	0	0	0	0	0.5	0	0	0	0.4	0.2	0	0	0	0	0	0	0	0	0	0	0	0.1	0	0	0.1	0	0	0	0	0	0.05	0	0.05	0	0	0	0
TCGA-D5-6929	0	0	0	0	0	0	0	0	0	0	0	0	0	0	0	0	0	0	0	0	0	0	0	0	0	0	0	0	0	0	0	0.1	0	0	0	0	0	0	0	0	0	0.05	0	0	0	0	0	0	0
TCGA-CA-6719	0	0	0	0	0	0	0	0	0	0	0	0	0	0.5	0	0	0	0	0	0	0	0	0	0	0	0	0	0	0	0	0	0	0	0	0	0.1	0	0	0.1	0	0	0.05	0	0	0	0.05	0	0.05	0
TCGA-BR-6803	0	0	0	0	0	0	0	0	0	0	0	0	0	0	0	0	0	0	0	0	0	0	0	0	0	0	0	0	0	0	0	0	0.1	0	0	0.1	0	0	0	0	0	0	0.05	0	0	0	0.05	0	0
TCGA-CG-5727	0	0	0	0	0	0	0	0	0	0	0	0	0	0	0	0	0	0	0	0	0	0	0	0	0	0	0	0	0	0	0	0	0	0	0	0	0	0	0	0	0	0	0	0	0	0.05	0	0	0
TCGA-DM-A0X9	0	0	0	0	0	0	0	0	0	0	0	0	0	0	0	0	0	0	0	0	0	0	0	0	0	0	0	0	0	0	0	0	0	0	0	0	0	0	0	0	0	0	0	0	0.05	0	0	0	0
TCGA-B5-A11U	0	0	1	0	1	1	1	0	1	0	1	0.5	0	0.5	0.5	0	1	1	1	0.5	0.2	0.6	0.8	0.6	0.2	0.6	1	0.2	0.4	0.2	0.3	0.4	0.6	0.6	0.4	0.6	0.3	0.3	0.3	0.5	0.5	0.55	0.45	0.35	0.45	0.4	0.55	0.35	0.55
TCGA-AZ-6598	1	1	0	0	1	1	0	1	1	1	1	0.5	1	0.5	1	0.5	1	0.5	0.5	0.5	0.8	0.2	0.6	0.8	0.8	0.6	0.8	0.6	0.8	1	0.5	0.7	0.8	0.7	0.7	0.3	0.8	0.7	0.6	0.6	0.85	0.7	0.7	0.65	0.65	0.75	0.85	0.75	0.9
TCGA-DM-A0XD	0	0	0	0	0	0	0	0	0	0	0	0	0	0	0	0	0	0	0	0	0	0	0	0	0	0	0	0	0	0	0	0	0	0	0	0	0	0	0	0	0	0	0	0	0	0	0.05	0	0
TCGA-B5-A1N2	0	0	0	0	0	1	0	1	0	0	0	0	0	0	0	0	0	0	0	0	0	0.2	0	0	0	0	0	0	0	0	0	0	0	0	0	0.1	0	0.1	0	0.2	0	0	0.05	0.05	0.1	0.15	0.1	0	0
TCGA-AZ-4615	0	1	1	1	0	1	0	0	0	1	1	1	1	0	0.5	0.5	1	0	0.5	0.5	0.6	1	0.4	0.8	0.2	0.4	0.6	0.2	0.6	0.6	0.6	0.8	0.5	0.7	0.8	0.7	0.6	0.3	0.8	0.7	0.65	0.65	0.65	0.7	0.65	0.45	0.6	0.6	0.55
TCGA-BG-A186	0	0	0	0	0	0	0	0	0	0	0	0	0	0	0	0	0	0	0	0	0.2	0.2	0	0	0	0	0	0	0	0.2	0	0	0	0	0	0	0	0	0.1	0	0	0	0.05	0.05	0	0.05	0	0	0.1
TCGA-D1-A16D	0	0	0	0	0	0	0	0	0	0	0.5	0	0	0	0	0	0	0	0	0	0	0	0	0	0	0	0	0	0	0	0	0	0	0	0	0	0	0	0	0	0	0.05	0	0	0	0	0	0	0
TCGA-AJ-A8CW	0	1	1	0	0	1	1	0	0	0	0.5	1	1	1	1	0	0.5	1	0	0	0.4	1	0.6	0.6	0.8	0.8	0.6	0.2	0.6	0.8	0.3	0.8	0.6	0.5	0.5	0.6	0.5	0.5	0.5	0.5	0.6	0.6	0.75	0.6	0.45	0.55	0.6	0.5	0.6
TCGA-IN-A7NT	0	1	0	0	0	0	0	0	0	0	0	0	0	0	0	0	0	0	0	0	0	0	0	0	0	0	0	0	0	0	0.1	0	0.1	0	0	0	0	0	0.1	0.1	0	0	0	0	0.1	0	0	0	0
TCGA-BG-A0MT	0	0	0	0	0	0	0	0	0	0	0	0	0	0	0	0	0	0	0	0	0.2	0	0	0	0	0	0	0	0	0	0	0	0	0	0	0	0	0	0	0	0.05	0	0.05	0	0	0	0.05	0.05	0
TCGA-EO-A22U	0	0	0	0	0	0	0	0	0	0	0	0	0	0	0	0	0	0	0.5	0	0	0.4	0.2	0.2	0	0	0.4	0	0	0	0.1	0	0	0	0.2	0	0	0.1	0	0	0.1	0.15	0.05	0.05	0.05	0.05	0.05	0.05	0
TCGA-AP-A0LP	0	0	0	0	0	0	1	0	1	0	0	0.5	0	0	0	0	0.5	0	0.5	0	0	0.8	0.4	0	0.4	0.2	0.2	0.6	0.6	0	0.6	0.2	0.2	0	0.3	0.3	0.2	0.2	0.3	0.3	0.15	0.2	0.2	0.2	0.15	0.15	0.4	0.1	0.2
TCGA-VQ-AA6K	0	0	0	0	0	0	0	0	0	0	0	0	0	0	0	0	0	0	0	0	0	0	0	0	0	0	0.2	0	0	0	0	0	0	0	0	0	0	0	0	0	0.1	0	0	0.05	0	0	0	0.05	0
TCGA-BR-7715	0	0	0	0	0	0	0	0	0	0	0	0	0	0	0	0	0	0	0	0	0	0	0.2	0.2	0	0	0	0	0	0	0	0.1	0.1	0	0	0.2	0	0.2	0	0	0.1	0	0	0.05	0	0.1	0.1	0.05	0
TCGA-AP-A1E4	0	0	0	0	0	0	0	0	1	0	0	0	0.5	0	0	0	0	0	0	0	0	0	0	0	0.2	0	0	0	0	0	0	0	0	0	0	0	0	0	0	0	0.05	0	0	0	0	0	0	0	0.05
TCGA-BS-A0V8	0	0	0	0	0	0	0	0	0	0	0	0	0	0	0	0	0	0	0	0	0	0	0	0	0	0	0	0	0	0	0	0	0	0	0	0	0	0	0.1	0.1	0	0.05	0	0.05	0	0	0	0	0.05
TCGA-BK-A0CC	0	0	0	0	0	0	0	1	0	0	0	0	0	0	0	0	0	0	0	0	0.4	0	0	0	0	0	0	0	0	0	0.1	0.2	0	0	0.3	0	0	0.1	0	0	0	0.1	0.05	0.05	0	0.1	0	0	0
TCGA-DI-A1NO	0	0	0	0	0	0	0	0	0	0	0	0	0	0	0	0	0	0	0	0	0	0	0	0	0	0	0	0	0	0	0	0	0	0	0.1	0	0.1	0	0	0	0	0	0	0	0	0	0.05	0	0
TCGA-A6-5657	0	0	0	0	0	0	0	0	0	0	0	0	0	0	0	0	0	0	0	0	0	0	0	0	0	0	0	0	0	0	0	0	0.1	0	0	0	0.1	0	0	0	0	0	0	0	0	0	0.05	0	0
TCGA-CG-4477	0	0	0	0	0	0	0	0	0	0	0	0	0	0	0	0	0	0	0	0	0	0	0	0	0	0	0	0	0	0	0	0	0	0	0	0	0	0.1	0	0	0	0	0	0	0	0	0	0	0
TCGA-AX-A3FT	1	1	1	0	0	1	1	1	1	1	1	0.5	1	0	0.5	0	0.5	0.5	0.5	1	0.8	0.2	0.6	0.4	0.4	0.8	0.2	0.4	0.6	0.2	0.7	0.2	0.4	0.5	0.7	0.3	0.6	0.7	0.5	0.8	0.65	0.45	0.5	0.4	0.8	0.5	0.7	0.6	0.55
TCGA-AJ-A3NC	0	0	0	0	0	1	0	0	0	0	0	0	0	0	0	0	0	0	0	0	0	0	0	0	0	0	0	0	0	0	0	0	0.1	0.1	0	0	0	0	0	0	0	0	0	0	0	0.05	0.05	0	0
TCGA-AD-6964	0	1	1	1	0	1	0	0	1	1	0	1	0.5	0.5	1	0	0	0.5	0.5	0	0.4	0.6	0.2	0.4	0.2	0.2	0.4	0.2	0.4	0.4	0.5	0.5	0.2	0.3	0.4	0.4	0.7	0.7	0.1	0.4	0.25	0.3	0.25	0.4	0.4	0.4	0.55	0.45	0.5
TCGA-DI-A1NN	0	0	0	0	0	0	0	0	0	0	0	0	0	0	0	0	0	0	0	0	0	0	0	0.2	0	0	0	0	0	0.2	0.1	0	0.1	0	0	0	0	0	0	0.1	0	0	0.1	0	0.05	0	0.05	0.05	0
TCGA-F5-6863	0	0	0	0	0	0	0	0	0	0	0	0	0	0	0	0	0	0	0	0	0	0	0	0	0	0	0	0	0	0	0	0	0	0	0	0.1	0	0	0	0	0.05	0	0	0	0	0	0	0	0
TCGA-DC-5337	0	0	0	0	0	0	0	0	0	0	0	0	0	0	0	0	0	0	0	0	0	0	0	0	0	0	0	0	0	0	0	0	0	0	0	0	0	0	0	0	0	0.05	0	0	0	0	0	0	0
TCGA-AX-A0J0	0	0	0	0	0	0	0	0	0	0	0	0	0	0	0	0.5	0	0	0.5	0	0	0	0	0.2	0.2	0	0	0	0	0	0	0	0	0	0	0	0	0	0	0	0	0.05	0	0	0	0.05	0	0	0
TCGA-VQ-AA6J	0	1	0	0	0	0	0	1	0	0	0	0	0	0	0	0.5	0	0	0	0	0	0	0	0	0	0	0	0	0	0	0	0	0.1	0.1	0.1	0	0	0	0.1	0	0.05	0.05	0	0.15	0	0	0	0.05	0.05
TCGA-BS-A0T9	0	0	0	0	0	0	0	0	0	0	0	0	0	0	0	0	0	0	0	0	0	0	0	0	0	0	0	0	0	0	0.1	0	0	0	0	0	0	0	0	0	0	0	0	0	0	0.05	0	0	0.05
TCGA-AX-A05Z	0	0	0	0	1	0	0	0	0	0	0	0	0	0	0	0	0	0	0	0	0	0	0	0	0	0	0	0.2	0	0	0	0	0	0	0	0	0	0	0	0	0	0	0	0	0	0.05	0	0	0
TCGA-AA-3979	0	0	0	0	0	0	0	0	0	0	0	0	0	0	0	0	0	0	0	0	0	0	0	0	0	0	0	0	0	0	0	0	0	0	0	0	0	0	0	0	0	0	0	0	0	0	0	0	0
TCGA-BG-A0MC	0	0	0	0	0	0	0	0	0	0	0	0	0	0	0	0	0	0	0	0	0	0	0	0	0	0	0	0	0	0	0	0	0.1	0	0	0	0	0	0	0	0.05	0	0.1	0	0	0	0	0	0
TCGA-AG-3584	0	0	0	0	0	0	0	0	0	0	0	0	0	0	0	0	0	0	0	0	0	0	0	0	0	0	0	0	0	0	0	0	0	0	0	0	0	0	0	0	0.05	0	0	0	0.05	0	0	0	0
TCGA-AD-6889	0	1	1	1	0	1	1	1	1	1	1	0.5	1	1	1	1	0	0.5	1	1	0.4	0.8	0.6	1	0.8	0.6	0.8	1	0.8	0.8	0.6	0.7	0.6	0.7	0.9	0.5	0.7	0.9	0.7	0.8	0.6	0.55	0.8	0.7	0.55	0.6	0.75	0.75	0.8
TCGA-AU-6004	1	0	0	1	1	0	1	0	0	0	1	0.5	0	0.5	0.5	0	1	0.5	0.5	0.5	0.4	0.6	0.2	0.4	0.6	0	0.6	1	0.6	0.4	0.4	0.3	0.4	0.3	0.8	0.2	0.4	0.5	0.5	0.5	0.45	0.4	0.4	0.45	0.4	0.4	0.6	0.45	0.5
TCGA-AA-3864	0	1	1	1	1	0	0	1	0	0	0.5	0	1	1	0.5	0	0.5	0.5	0.5	0.5	0.4	0.4	0.4	0.2	0.2	0.4	0.2	0.2	0.2	0.2	0.2	0.2	0.6	0.5	0.7	0.8	0.3	0.5	0.2	0.2	0.4	0.25	0.35	0.5	0.4	0.6	0.45	0.5	0.5
TCGA-D7-5577	0	0	0	0	0	0	0	0	0	0	0	0	0	0	0	0	0	0	0	0	0	0	0	0	0	0	0	0	0	0	0	0	0	0	0	0	0	0	0	0	0	0	0	0	0	0	0	0	0
TCGA-AA-3556	0	0	0	0	0	0	0	0	0	0	0	0	0	0	0	0	0	0	0	0	0	0	0	0	0	0	0	0	0	0	0	0	0	0	0	0	0	0	0	0	0	0	0.05	0	0	0	0	0	0
TCGA-AG-A025	0	0	0	0	0	0	0	0	0	0	0	0	0	0	0	0	0	0	0	0	0	0	0	0	0	0	0	0	0	0	0	0	0	0	0	0	0	0	0	0	0	0	0	0	0	0	0	0	0
TCGA-F4-6704	0	0	0	0	0	0	0	0	0	0	0	0	0	0	0	0	0	0	0	0	0	0.2	0	0	0	0	0	0	0	0	0	0	0	0	0.1	0.1	0	0	0	0	0	0.1	0	0	0	0	0	0	0
TCGA-AA-3875	0	0	0	0	0	0	0	0	0	0	0	0	0	0	0	0	0	0	0	0	0	0	0	0	0	0	0	0	0	0	0	0	0	0	0	0	0	0	0	0	0	0	0	0	0	0	0	0	0
TCGA-AP-A0LJ	0	0	1	0	0	0	0	0	0	0	0	0	0	0	0	0	0	0	0	0	0	0	0	0	0	0	0	0	0	0	0	0	0	0	0	0	0.1	0	0	0	0	0.05	0	0	0.05	0	0	0	0.05
TCGA-CG-5728	1	0	1	1	1	1	1	1	0	0	1	0.5	0.5	1	0	1	0.5	1	0.5	0	0.6	0.6	0.8	0.8	0.8	0.6	1	1	0.8	0.4	0.8	0.9	0.7	0.6	0.7	0.7	0.8	0.8	0.9	0.5	0.55	0.9	0.9	0.7	0.85	0.75	0.75	0.85	0.75
TCGA-D7-6818	0	0	0	0	1	0	0	0	0	0	0	0	0	0	0	0	0	0	0	0	0	0	0	0	0	0	0	0	0	0	0	0	0	0	0	0	0	0	0	0	0	0	0	0	0.05	0	0.05	0	0
TCGA-HU-A4G3	0	0	0	0	0	0	0	0	0	0	0	0	0	0	0	0	0	0	0	0	0	0	0	0	0	0	0	0	0	0	0	0	0	0	0.1	0	0	0	0	0	0	0	0	0	0.05	0	0	0	0
TCGA-B5-A3FA	0	0	0	0	0	0	0	0	0	1	0.5	0	0	0	0	0	0	0	0	0	0	0	0	0	0	0.2	0.4	0	0.4	0.2	0	0.3	0	0	0.1	0.1	0.1	0	0.2	0.1	0	0.15	0.15	0.15	0.3	0.05	0.1	0	0.05
TCGA-EI-6884	0	0	0	0	0	0	0	0	0	0	0	0	0	0	0	0.5	0	0	0	0	0	0	0	0	0	0	0	0	0	0	0	0	0	0	0	0	0	0	0	0	0	0	0.05	0	0	0	0	0	0
TCGA-CD-5804	0	0	0	0	0	0	0	0	0	0	0	0	0	0	0.5	0	0	0	0	0	0	0.2	0.4	0.2	0	0	0	0	0.2	0	0.2	0	0	0	0	0.1	0.1	0.1	0.1	0	0.15	0.05	0.1	0.1	0.1	0.1	0.05	0.1	0.05
TCGA-VQ-A923	0	0	0	0	0	0	0	0	0	0	0	0	0.5	0	0	0	0	0	0	0	0	0	0	0	0	0	0	0	0	0	0.1	0	0.1	0	0	0	0	0	0	0	0	0	0	0.1	0.05	0	0	0.05	0
TCGA-RU-A8FL	0	0	0	0	0	0	0	0	0	0	0	0	0	0	0	0	0	0	0	0	0	0	0	0	0	0	0	0	0	0	0	0	0	0	0	0	0	0	0	0	0	0	0	0	0	0	0	0	0.05
TCGA-AG-3574	0	0	0	0	0	0	0	0	0	0	0	0	0	0	0	0	0	0	0	0	0	0	0	0	0	0	0	0	0	0	0	0	0	0	0	0	0	0	0	0	0	0	0	0	0	0	0	0	0
TCGA-A6-5656	0	0	0	0	0	0	0	0	0	0	0	0	0	0	0	0	0	0	0	0	0	0	0	0	0	0	0	0	0	0	0	0	0	0	0	0	0	0	0	0	0	0	0	0	0	0	0	0	0
TCGA-D1-A102	0	0	0	0	0	0	0	0	0	0	0	0	0	0	0	0	0	0	0	0	0	0	0	0	0.2	0	0	0	0	0	0	0	0	0.1	0	0	0	0	0	0	0	0	0	0.05	0	0.05	0	0	0
TCGA-AX-A063	1	1	1	0	0	1	0	0	1	1	0.5	1	0	1	0	0.5	0.5	0.5	0.5	0.5	0.4	0.4	0.4	0.6	0.6	0.6	0.6	0.8	0.6	0.6	0.4	0.7	0.7	0.6	0.5	0.6	0.6	0.7	0.5	0.8	0.5	0.65	0.45	0.55	0.65	0.4	0.45	0.3	0.7
TCGA-AA-3697	0	0	0	0	0	0	0	0	0	0	0	0	0	0	0	0	0	0	0	0	0	0	0	0	0	0	0.2	0	0	0	0	0	0	0	0	0	0	0	0	0.1	0	0	0	0	0	0	0	0	0
TCGA-AG-3893	0	0	0	0	0	0	0	0	0	0	0	0	0	0	0	0	0	0	0	0	0	0	0	0	0	0	0	0	0	0	0	0	0	0	0	0	0	0	0	0	0	0	0	0	0	0	0	0	0
TCGA-BS-A0UA	0	0	1	1	0	0	0	0	1	0	0	1	0.5	0	0.5	0	0.5	1	0	0	0.4	0.2	0.6	0.4	0.4	0.2	0	0.2	0.4	0.4	0.2	0.4	0.3	0.2	0.3	0.2	0.2	0.1	0.3	0.3	0.3	0.2	0.2	0.2	0.4	0.4	0.35	0.25	0.35
TCGA-AA-3514	0	0	0	0	0	0	0	0	0	0	0	0	0	0	0	0	0	0	0	0	0	0	0	0	0	0	0	0	0	0	0	0	0	0	0	0	0	0	0	0	0	0	0	0	0	0	0	0	0
TCGA-CM-6675	0	0	0	0	0	0	0	0	0	0	0	0	0	0	0	0	0	0	0	0	0	0	0	0	0	0	0	0	0	0	0	0	0	0	0	0	0	0	0	0	0	0	0.05	0	0.05	0	0	0	0
TCGA-AP-A1DV	0	0	0	0	0	0	0	0	0	0	0	0	0	0	0	0	0	0	0	0	0	0	0	0.2	0	0	0	0	0	0	0	0	0	0	0	0	0.1	0	0	0.2	0.15	0	0.1	0	0.05	0	0.05	0	0
TCGA-BK-A4ZD	0	0	0	0	0	0	0	0	0	0	0	0	0	0	0	0	0	0	0	0	0	0	0.2	0	0	0	0	0	0	0	0	0	0	0	0.1	0	0	0	0	0.1	0.05	0	0	0	0	0.1	0.05	0.1	0.05
TCGA-A6-A567	0	0	0	0	0	0	0	0	0	0	0	0	0	0	0	0	0	0	0	0	0	0	0	0	0	0	0	0	0	0	0	0	0	0	0	0	0	0	0	0	0	0	0	0	0	0	0	0	0
TCGA-BR-A4J6	0	0	0	0	0	0	0	0	0	0	0	0	0	0	0	0	0	0	0	0	0	0	0	0	0.2	0	0	0	0	0	0	0	0	0	0.1	0	0	0	0	0.1	0	0.05	0	0.05	0	0	0	0	0
TCGA-BR-4370	0	0	0	1	0	1	0	1	0	1	1	1	0.5	0.5	0	0.5	1	0	1	0.5	0.6	0.6	0.4	0.2	0.2	0	1	0.6	0.4	0.6	0.5	0.5	0.4	0.5	0.4	0.8	0.3	0.8	0.9	0.8	0.65	0.5	0.35	0.55	0.55	0.65	0.45	0.5	0.4
TCGA-AP-A059	0	0	0	0	0	0	0	0	1	0	0.5	0.5	0	0	0	0	0	0	0.5	0	0.2	0	0	0	0.2	0	0.2	0.2	0	0	0.1	0	0	0.1	0.1	0.1	0.1	0	0	0.1	0.05	0.05	0.25	0	0.15	0.15	0.1	0	0.05
TCGA-AG-4008	0	0	0	0	0	0	0	0	0	0	0	0	0	0	0	0	0	0	0	0	0	0	0	0	0	0	0	0	0	0	0	0	0	0	0	0	0	0	0	0	0	0	0	0	0	0	0	0	0
TCGA-B5-A11N	0	0	0	0	0	0	0	0	0	0	0	0	0	0	0	0	0	0	0	0	0	0	0.2	0	0	0	0	0	0	0	0	0	0	0.1	0	0	0	0	0	0	0	0	0	0	0	0	0	0	0
TCGA-B5-A1MY	0	0	0	0	0	0	0	0	0	0	0	0	0	0	0	0	0	0	0	0	0	0.2	0	0	0.4	0	0	0	0	0	0	0.1	0	0	0	0	0	0	0	0	0.05	0.1	0	0.05	0	0	0	0.1	0.05
TCGA-D1-A16O	0	0	0	0	0	0	0	0	0	0	0	0	0	0	0	0	0	0	0	0	0	0	0	0	0	0	0	0.2	0	0	0	0	0	0	0	0.1	0	0	0	0	0	0	0	0	0.05	0	0	0	0
TCGA-G4-6297	0	0	0	0	0	0	0	0	0	0	0	0.5	0	0	0	0	0	0	0	0	0	0	0	0	0	0	0	0	0	0	0	0	0	0	0.1	0	0	0	0	0	0	0.05	0	0	0	0	0	0	0
TCGA-AY-A71X	0	0	0	0	1	0	0	0	0	0	0	0	0	0	0	0	0	0	0	0	0	0	0	0	0	0	0	0	0	0	0	0	0	0	0	0	0	0	0.1	0	0	0	0	0	0	0.1	0.05	0	0
TCGA-D7-A6EZ	0	0	0	0	0	0	0	0	0	0	0	0	0	0	0	0	0	0	0	0.5	0	0	0	0	0.2	0	0	0	0	0	0	0	0	0	0	0	0	0	0	0	0	0	0	0	0	0	0	0	0
TCGA-AX-A2HF	0	0	0	0	0	0	0	0	0	0	0	0	0	0	0	0	0	0	0.5	0.5	0	0	0	0.2	0	0	0.2	0.2	0	0	0	0	0	0	0	0	0	0	0	0	0	0.05	0.05	0	0	0	0	0	0
TCGA-R5-A804	0	0	0	0	0	0	0	0	0	0	0	0	0	0	0	0	0	0	0	0	0	0.2	0	0	0	0	0	0	0	0	0.2	0	0.1	0	0.1	0	0	0	0	0	0.05	0.05	0	0	0	0.05	0	0.05	0.05
TCGA-AA-3531	0	0	0	0	0	0	0	0	0	0	0	0	0	0	0	0	0	0	0	0	0	0	0	0	0	0	0	0	0	0	0	0	0	0	0	0	0	0	0	0	0.05	0	0	0	0	0	0	0	0
TCGA-D7-8570	0	0	0	0	0	0	0	0	0	0	0	0	0	0	0	0	0	0	0.5	0	0	0	0	0	0	0	0	0	0	0	0	0	0	0	0	0	0	0	0	0	0	0	0	0	0	0	0	0	0
TCGA-AP-A051	1	0	1	1	0	1	0	1	1	0	0.5	0.5	1	0.5	0	1	0.5	0	0.5	0.5	0	0.6	0.4	0.6	0.4	0.6	0.4	0.8	0.4	0.6	0.4	0.4	0.2	0.3	0.5	0.7	0.3	0.4	0.5	0.3	0.45	0.7	0.3	0.55	0.4	0.45	0.7	0.5	0.65
TCGA-DM-A1D4	0	0	0	0	0	0	0	0	0	0	0	0	0	0	0	0	0	0	0	0	0	0	0	0	0	0	0	0	0	0	0	0	0	0	0	0	0	0	0	0	0	0.05	0	0.05	0.05	0	0	0.05	0
TCGA-RD-A7BW	1	0	0	0	0	0	1	0	0	0	0	0	0	0	0	0	0	0	0	0	0	0	0	0	0	0	0	0	0	0	0	0	0	0	0	0	0	0	0	0	0	0	0	0	0	0	0	0.05	0
TCGA-AM-5820	0	0	0	0	0	0	0	0	0	0	0	0	0	0	0	0	0	0	0	0	0	0	0	0	0	0	0.2	0	0	0	0	0.1	0	0	0	0	0	0.1	0	0	0	0	0	0	0	0	0	0	0
TCGA-B7-5818	0	0	0	0	0	0	0	0	0	0	0	0	0	0.5	0	0	0	0	0	0	0	0	0	0	0	0	0	0	0	0	0	0	0	0	0	0	0	0	0	0	0	0	0	0	0.05	0	0	0	0
TCGA-RD-A8N5	1	0	0	0	0	0	0	0	0	0	0	0.5	0	0	0	0	0	0.5	0	0	0	0.2	0	0	0	0	0	0	0	0	0	0	0	0	0	0	0	0.1	0	0	0	0	0	0.05	0	0	0	0	0
TCGA-AJ-A3BH	1	0	1	0	1	0	1	0	1	0	1	1	1	1	0.5	1	0.5	0.5	0.5	1	0.4	0.8	0.8	0.6	0.6	0.8	0.8	0.6	0.8	0.6	0.6	0.5	0.7	0.5	0.8	0.4	0.4	0.9	0.8	0.4	0.6	0.7	0.6	0.4	0.8	0.6	0.65	0.6	0.7
TCGA-AA-3660	0	0	0	0	0	0	0	0	0	0	0	0	0	0	0	0	0	0	0	0	0	0	0	0	0	0	0	0.2	0	0	0	0.1	0	0	0	0	0	0	0	0.1	0	0	0	0	0	0	0	0	0
TCGA-A6-3807	0	0	0	0	0	0	0	0	0	0	0	0	0	0	0	0	0	0	0	0	0	0	0	0	0	0	0	0	0	0	0	0	0	0	0	0.1	0	0	0	0	0	0	0	0.05	0	0	0	0	0
TCGA-AA-3870	0	0	0	0	0	0	0	0	0	0	0	0	0	0	0	0	0	0	0	0	0	0	0	0	0	0	0	0	0	0	0	0	0	0	0	0	0	0.1	0	0	0	0	0	0	0	0	0	0	0
TCGA-VQ-A91N	0	0	0	0	0	0	0	0	0	0	0	0	0	0	0	0.5	0	0	0	0	0.4	0	0	0	0	0	0	0	0	0	0	0	0	0	0.2	0	0	0	0	0	0	0.05	0	0	0	0	0	0.05	0
TCGA-HU-A4H5	0	0	0	0	0	0	0	0	0	0	0	0	0	0	0	0	0	0	0	0	0	0	0	0	0	0	0	0.2	0	0	0	0	0	0	0.1	0	0	0	0	0	0	0	0	0	0	0	0	0	0
TCGA-BR-8370	0	0	0	0	0	0	0	0	0	0	0	0	0	0	0	0	0	0	0	0	0	0	0	0	0	0	0	0	0	0	0	0	0	0	0	0	0	0.1	0	0.1	0.05	0.05	0	0.05	0	0	0	0.05	0
TCGA-D7-6519	0	0	0	0	0	0	0	0	0	0	0	0	0	0	0	0	0	0	0.5	0	0	0	0	0	0	0	0	0	0	0	0	0	0	0	0	0	0	0	0	0	0.05	0	0	0	0	0	0	0.05	0
TCGA-RD-A8N1	0	0	0	0	0	0	0	0	0	0	0	0	0	0	0	0	0	0	0	0	0	0	0	0	0	0	0	0	0	0	0	0	0	0	0	0	0	0	0	0.1	0	0	0	0	0	0.05	0	0	0
TCGA-D7-5579	0	0	0	0	0	0	0	0	0	0	0	0	0	0	0	0	0	0	0	0	0	0	0	0	0	0	0	0	0	0	0	0	0	0	0	0	0	0	0	0	0	0	0.05	0	0	0	0	0	0
TCGA-SJ-A6ZI	0	0	1	1	0	0	0	0	1	1	1	0.5	0.5	0.5	0.5	0	0.5	0.5	0.5	0	0.4	0	0	0.4	0.4	0.6	1	0.4	0.4	0.2	0.3	0.1	0.1	0.1	0.4	0.3	0.5	0.4	0.4	0.5	0.4	0.5	0.3	0.4	0.55	0.4	0.3	0.3	0.4
TCGA-CG-4474	0	0	0	0	0	0	0	0	0	0	0	0	0	0	0	0	0	0	0	0	0	0	0	0	0	0	0	0	0	0.2	0	0.1	0.1	0	0	0	0	0	0	0	0	0	0	0	0	0	0	0	0
TCGA-AA-3872	0	0	0	0	0	0	1	0	0	0	0	0	0	0	0	0	0	0	0	0	0	0	0	0	0	0	0	0	0	0	0	0	0	0	0	0	0	0	0	0	0	0	0	0	0	0	0	0	0.05
TCGA-B5-A5OD	1	0	0	0	0	0	1	1	0	0	0	0	0	0	0	0	0	0	0	0	0	0	0	0	0	0	0	0	0	0.2	0.1	0	0	0	0.1	0	0.2	0	0	0	0	0.2	0	0.15	0.1	0.05	0.05	0.05	0.1
TCGA-D7-8573	0	0	0	0	0	0	0	0	0	0	0	0	0	0	0	0	0	0	0	0	0	0	0	0	0	0.2	0.2	0	0	0	0	0	0	0.1	0	0	0	0	0	0	0	0	0.05	0	0	0	0	0	0.05
TCGA-AG-A020	0	0	0	0	0	0	0	0	0	0	0	0	0	0	0	0	0	0	0	0	0	0	0	0	0	0	0	0	0	0	0	0	0	0	0	0	0	0	0	0	0	0	0	0	0	0	0	0	0
TCGA-CG-4442	0	1	1	0	0	1	1	0	0	0	0	1	1	0.5	1	0.5	1	0	1	0.5	0.4	0.8	1	1	0.8	0.4	0.6	0.6	0.4	0.8	0.4	0.5	0.7	0.5	0.8	0.7	0.8	0.6	0.8	0.8	0.75	0.65	0.65	0.7	0.6	0.6	0.9	0.5	0.8
TCGA-DI-A1C3	0	0	0	0	0	0	0	0	0	0	0	0	0	0	0	0	0	0	0	0	0	0	0	0	0	0	0	0	0	0	0	0.1	0	0	0	0	0	0	0	0.1	0.05	0	0	0	0	0	0	0	0.05
TCGA-G4-6317	0	0	0	0	0	0	0	0	0	0	0	0	0	0	0	0	0	0	0	0	0	0	0	0	0	0	0	0	0	0	0	0	0	0	0	0	0	0	0	0	0.05	0.05	0	0	0.1	0	0	0	0
TCGA-AA-3667	0	0	0	0	0	0	0	0	0	0	0	0	0	0	0	0	0	0	0	0	0	0	0	0	0	0	0	0	0	0	0	0	0	0	0	0	0	0	0	0	0	0	0	0	0	0	0	0	0
TCGA-EY-A1H0	1	1	0	0	1	1	1	0	0	0	0.5	0.5	0.5	0	0	0	0.5	1	1	1	0.2	0.6	0.4	0.4	0.4	0.8	0.8	0.2	0.6	0.2	0.4	0.4	0.4	0.6	0.4	0.3	0.5	0.5	0.5	0.6	0.6	0.6	0.35	0.6	0.3	0.3	0.6	0.4	0.45
TCGA-AX-A3G9	0	0	0	0	0	0	1	0	0	1	1	0.5	0	0.5	0	1	0.5	0.5	0.5	1	0.4	0.4	0.6	0.6	0.8	0.6	0.6	0.6	0.4	0.2	0.7	0.7	0.5	0.8	0.4	0.8	0.3	0.7	0.5	0.6	0.6	0.6	0.65	0.65	0.55	0.65	0.45	0.5	0.65
TCGA-CK-6747	0	0	0	0	0	0	0	0	0	0	0	0	0	0.5	0	0	0	0	0	0	0	0	0	0	0	0	0	0	0	0	0	0	0	0	0	0	0.1	0	0.2	0	0	0	0	0	0.05	0.05	0	0	0.1
TCGA-HU-A4HB	0	0	0	0	0	0	0	0	0	0	0	0	0.5	0	0	0	0	0	0	0	0	0	0	0	0	0	0.2	0	0	0	0.1	0	0	0.1	0	0	0	0	0	0.1	0.05	0	0	0	0	0	0	0	0
TCGA-BR-A4IV	0	0	0	0	0	0	0	0	0	0	0	0	0	0	0	0	0	0	0	0	0	0	0.4	0	0	0	0	0	0	0	0	0	0	0.1	0.1	0	0	0	0	0	0.1	0	0.05	0	0	0	0.05	0.1	0
TCGA-AG-A023	0	0	0	0	0	0	0	0	0	0	0	0	0	0	0	0	0	0	0	0	0	0	0	0	0	0	0	0	0	0	0	0	0	0	0	0	0	0	0	0	0	0	0	0	0	0	0	0	0
TCGA-VQ-A91S	0	0	0	0	0	0	0	0	0	0	0	0	0	0	0	0	0	0	0	0	0	0.2	0	0	0	0	0	0	0	0	0	0.1	0	0.1	0	0	0	0	0	0	0.1	0.05	0	0.05	0	0.05	0	0	0.05
TCGA-A6-6782	0	0	0	0	0	0	0	0	0	0	0	0	0	0	0	0	0	0	0	0	0	0	0	0	0	0	0	0	0	0	0	0	0	0	0	0	0	0	0	0	0	0	0	0.05	0	0	0	0	0
TCGA-AF-3914	0	0	0	0	0	0	0	0	0	0	0	0	0	0	0	0	0	0	0	0	0	0	0	0	0	0	0	0	0	0	0	0	0	0	0	0	0	0	0	0	0	0.05	0	0	0	0	0	0	0
TCGA-A5-A0G3	0	0	0	0	0	0	0	0	0	0	0	0	0	0	0	0	0	0	0	0	0	0	0	0	0	0	0	0	0	0	0	0	0.1	0	0	0.1	0	0	0	0	0.05	0	0.05	0	0	0	0.05	0.05	0
TCGA-AJ-A3BG	1	1	0	0	0	1	1	0	1	1	0.5	0.5	1	0	1	0.5	0.5	0.5	0	0	1	0.6	0.4	0.8	0.6	0.4	1	1	0.6	0.8	0.2	0.6	0.1	0.3	0.4	0.5	0.6	0.7	0.7	0.6	0.35	0.5	0.65	0.65	0.65	0.75	0.55	0.7	0.5
TCGA-DI-A0WH	0	1	0	0	0	0	1	0	0	1	1	0.5	0.5	1	0.5	0.5	1	0.5	1	1	0.8	0.4	0.6	0.4	0.4	0.4	0.6	0.8	0.6	0.4	0.4	0.7	0.6	0.6	0.5	0.5	0.6	0.5	0.6	0.4	0.25	0.65	0.5	0.55	0.6	0.5	0.55	0.45	0.55
TCGA-F5-6814	0	0	0	0	0	0	0	0	0	0	0	0	0	0	0	0	0	0	0	0	0	0	0	0	0	0	0	0	0	0	0	0	0.1	0	0	0	0.1	0.1	0	0	0	0	0	0	0	0	0	0	0
TCGA-AX-A3G7	0	0	0	0	0	0	0	0	0	0	0	0	0	0	0	0	0	0	0	0	0	0	0	0.2	0	0	0	0	0	0	0	0	0	0	0	0	0	0.1	0	0	0	0.1	0.05	0	0	0.05	0.05	0	0
TCGA-AX-A1CF	0	0	0	0	0	0	0	0	0	0	0	0	0	0	0	0	0	0	0	0	0	0	0	0	0.2	0	0.2	0	0	0	0.2	0	0	0	0	0	0	0	0.1	0	0	0	0	0	0.05	0	0.05	0	0
TCGA-AZ-4308	0	0	0	0	0	0	0	0	0	0	0	0	0	0	0	0	0	0	0	0	0	0	0	0	0	0	0	0	0	0	0	0	0	0	0	0	0	0	0	0	0	0	0	0	0	0	0	0	0
TCGA-PG-A914	0	0	0	0	0	0	0	0	0	0	0.5	0	0	0	0	0	0.5	0	0	0	0.2	0.2	0.4	0	0	0	0	0.2	0.2	0	0	0	0.1	0.1	0	0.1	0	0.1	0.2	0.1	0	0	0.15	0.15	0.15	0	0.1	0.1	0.15
TCGA-CG-4441	0	0	0	0	0	0	0	0	0	0	0	0	0	0	0	0	0	0	0	0	0	0	0	0	0	0	0	0	0	0	0	0	0	0	0	0	0	0	0	0	0	0	0	0	0	0	0.05	0	0
TCGA-4N-A93T	0	0	0	0	0	0	0	0	0	0	0	0	0	0	0	0	0	0	0	0	0	0	0	0	0	0	0	0	0	0	0	0	0.1	0	0	0	0	0	0	0	0	0	0	0	0	0	0.05	0	0
TCGA-AA-3655	0	0	0	0	0	0	0	0	0	0	0	0	0	0	0	0	0	0	0	0	0	0	0	0	0	0.2	0	0	0	0	0	0	0	0	0	0	0.1	0	0	0	0	0	0	0	0	0	0	0	0
TCGA-CG-4306	0	0	1	1	0	0	0	0	0	0	1	0.5	0.5	0.5	0	0.5	0	1	1	0.5	0.2	0.8	0.6	0.6	0.8	0.4	0.6	0.2	0.4	0.4	0.5	0.6	0.6	0.4	0.4	0.4	0.5	0.5	0.4	0.7	0.55	0.6	0.5	0.45	0.45	0.55	0.7	0.7	0.5
TCGA-AA-A024	0	0	0	0	0	0	0	0	0	0	0	0	0	0	0	0	0	0	0	0	0	0	0	0	0	0	0	0	0	0	0	0	0	0	0	0	0	0	0	0	0	0	0	0	0	0	0	0	0
TCGA-BR-8690	0	0	0	0	0	0	0	0	0	0	0	0	0	0	0	0	0	0	0	0.5	0	0	0	0	0	0	0	0	0	0	0	0	0	0	0	0	0	0	0	0	0	0	0	0	0	0	0.05	0	0
TCGA-CD-8526	0	0	0	0	0	0	0	0	0	0	0	0	0	0	0	0	0	0	0	0	0	0	0	0	0	0	0	0	0	0	0	0	0	0	0	0	0	0	0	0	0	0	0	0	0	0	0.05	0.05	0
TCGA-F4-6855	0	0	0	0	0	0	0	0	0	0	0	0	0	0	0	0	0	0	0	0	0	0	0	0	0	0	0	0	0	0	0	0	0	0	0	0	0	0	0	0	0	0	0	0	0	0	0	0	0
TCGA-AX-A05S	1	0	0	1	1	0	0	0	1	1	0.5	0.5	0	0.5	0.5	0.5	1	0	0.5	0.5	0	0.6	0.4	0.4	0.4	0.6	0.4	0.6	1	0.4	0.8	0.5	0.6	0.5	0.6	0.6	0.3	0.2	0.5	0.3	0.6	0.35	0.45	0.5	0.55	0.55	0.55	0.4	0.55
TCGA-B5-A11O	0	0	0	0	0	0	0	0	0	0	0	0.5	0	0	0	0	0	0	0	0	0	0	0	0	0	0	0	0.2	0	0	0	0	0	0	0	0.1	0	0	0.1	0	0	0	0.05	0	0	0	0	0.05	0.05
TCGA-B5-A11P	0	0	0	0	0	0	0	0	0	0	0	0	0.5	0	0	0	0.5	0	0	0	0	0	0	0	0	0	0	0	0	0	0	0	0	0	0.1	0	0	0	0	0	0	0.05	0	0	0	0	0	0	0
TCGA-5M-AAT5	0	0	0	0	0	0	0	0	0	0	0	0	0	0	0	0	0	0	0	0	0	0	0	0	0	0	0	0	0	0	0	0	0	0	0	0	0	0	0.1	0	0	0.05	0	0	0	0.05	0	0	0
TCGA-NH-A50T	0	0	0	0	0	0	0	0	0	0	0	0	0	0	0	0	0	0	0	0	0	0	0	0	0.2	0.2	0	0	0	0	0	0	0.1	0	0	0	0	0	0.1	0.2	0	0	0	0	0	0.05	0.05	0	0
TCGA-BR-A4J8	0	0	0	0	0	0	0	0	0	0	0	0	0	0	0	0	0	0	0	0.5	0	0.2	0	0	0	0	0	0	0	0	0	0.1	0	0.1	0.2	0.1	0	0	0.1	0.1	0	0	0.05	0.05	0	0.05	0.05	0	0.05
TCGA-R5-A7ZR	0	0	0	0	0	0	0	0	0	0	0	0	0	0	0	0	0	0	0.5	0	0	0	0	0	0	0	0	0	0.2	0.2	0.1	0	0	0	0	0.1	0.1	0	0	0	0	0.05	0.05	0.05	0	0.05	0	0	0.05
TCGA-BG-A18B	1	1	1	1	0	0	0	0	1	0	0.5	1	0.5	0	0.5	0.5	0.5	0.5	0.5	0.5	0.4	0.2	0.2	0.2	0.4	0.4	0	0.6	0.2	0.6	0.4	0.4	0.5	0.3	0.4	0.2	0.4	0.5	0.3	0.7	0.35	0.45	0.4	0.3	0.45	0.25	0.4	0.4	0.4
TCGA-F4-6809	0	0	0	0	0	0	0	0	0	0	0	0	0	0	0	0	0	0	0	0	0	0	0	0	0	0	0	0	0	0	0	0	0	0	0	0	0	0	0	0	0	0	0	0.1	0	0	0	0.05	0
TCGA-AG-3725	0	0	0	0	0	0	0	0	0	0	0	0	0	0	0	0	0	0	0	0	0	0	0.2	0	0	0	0	0	0	0	0	0	0	0	0	0	0	0	0	0	0	0	0	0.05	0	0	0	0	0
TCGA-HU-A4GT	0	1	1	1	1	1	1	0	1	1	0.5	1	1	0	1	1	1	1	0.5	1	0.8	0.8	1	1	0.8	1	0.6	0.4	0.6	1	0.9	0.8	0.9	0.8	1	0.9	0.8	0.5	1	1	0.8	0.75	0.9	0.75	0.75	0.85	0.85	0.65	0.9
TCGA-D1-A0ZO	1	1	0	0	0	0	0	0	0	0	1	0.5	0.5	0.5	1	0.5	0.5	1	0	0.5	0.2	0.6	0.4	0.6	0.8	0.2	0.6	0.8	0.4	0.2	0.7	0.2	0.2	0.4	0.3	0.4	0.3	0.4	0.6	0.3	0.5	0.6	0.2	0.5	0.4	0.4	0.6	0.4	0.3
TCGA-B5-A0JT	0	0	0	0	1	0	0	0	0	0	0	0	0	0	0	0	0	0	0	0	0	0	0	0	0	0	0	0	0.2	0	0	0	0	0	0.1	0	0	0	0	0	0	0	0	0	0	0	0	0	0
TCGA-BR-6455	0	0	0	0	0	0	0	0	0	0	0	0	0.5	0	0	0	0	0	0	0	0	0	0	0	0	0	0	0	0	0	0	0.1	0	0	0	0	0	0	0	0.1	0	0.05	0	0	0.05	0	0	0	0
TCGA-AA-3494	0	0	0	0	0	0	0	0	0	1	0.5	0	0	0	0	0	0	0	0	0	0	0	0	0	0	0	0	0	0	0	0	0.1	0	0	0	0	0	0	0	0	0	0	0	0	0	0	0	0	0
TCGA-3M-AB46	0	0	0	0	0	0	0	0	0	0	0	0	0.5	0	0	0	0	0	0	0	0	0	0	0	0	0	0	0	0	0	0.1	0	0	0	0	0	0	0	0	0	0	0	0	0	0	0	0.1	0.05	0
TCGA-AZ-6608	0	0	0	0	0	0	0	0	0	0	0.5	0	0.5	0	0	0	0	0	0	0	0	0	0	0	0	0	0.2	0	0	0	0	0.1	0.1	0	0	0	0	0	0	0	0.05	0.05	0.05	0	0	0	0	0	0.05
TCGA-BR-6710	0	0	0	0	0	0	0	0	0	0	0.5	0	0	0	0	0	0	0	0	0.5	0	0	0	0	0	0	0.2	0	0	0	0	0	0	0	0.1	0	0	0	0	0	0	0	0.1	0.05	0	0	0	0	0
TCGA-AZ-6607	0	0	0	0	0	0	0	0	0	0	0.5	0	0	0	0	0	0	0	0	0	0	0	0	0	0	0	0	0	0	0	0	0	0	0	0	0	0	0.1	0	0	0	0.05	0	0	0	0	0.05	0	0
TCGA-D7-A6EY	0	1	0	0	1	0	1	0	1	1	1	1	0.5	0.5	1	0.5	0	0.5	0.5	0.5	0.4	0.8	1	0.2	0.8	0.8	0.8	0.8	0.2	0.6	0.4	0.7	0.6	0.6	0.7	0.7	0.6	0.6	0.7	0.6	0.55	0.55	0.5	0.75	0.7	0.8	0.75	0.65	0.5
TCGA-AA-A02W	0	0	0	0	0	0	0	0	0	0	0	0	0	0	0	0	0	0	0	0	0	0	0	0	0	0	0	0	0	0	0	0	0	0	0	0	0	0	0	0	0	0	0	0	0	0	0	0	0
TCGA-AP-A0LS	0	0	1	1	0	0	1	0	0	0	0.5	0	0.5	0.5	0	0	0	0	0.5	0	0.6	0.8	0.2	0.2	0.4	0.4	0.4	0.2	0.2	0.2	0.6	0.3	0.3	0.3	0.2	0.6	0.6	0.4	0.5	0.3	0.4	0.5	0.45	0.5	0.2	0.4	0.5	0.3	0.4
TCGA-CG-5730	0	0	0	0	0	0	0	0	0	0	0	0	0	0	0	0	0	0	0	0	0	0	0	0.2	0.2	0	0	0	0	0	0	0	0	0	0	0	0	0	0	0	0	0	0	0	0.05	0	0	0	0
TCGA-AA-3980	0	0	0	0	0	0	0	0	0	0	0	0	0	0	0	0	0	0	0	0	0	0	0	0	0	0	0	0.2	0	0.2	0	0	0	0	0	0	0	0	0	0	0	0	0	0.05	0	0	0	0	0
TCGA-F4-6463	0	0	0	0	0	0	0	0	0	0	0	0	0	0	0	0	0	0	0	0	0	0	0	0	0	0	0	0	0	0	0	0	0	0	0	0	0	0	0	0	0	0	0.05	0	0	0.05	0	0	0
TCGA-PG-A5BC	0	0	0	0	0	0	0	0	0	0	0	0	0	0	0	0	0	0	0	0	0	0	0	0	0	0	0	0	0	0.2	0	0	0.1	0	0	0	0	0	0	0	0	0	0.05	0	0	0	0.05	0	0
TCGA-NH-A8F8	0	0	0	0	0	0	0	0	0	0	0	0	0	0	0	0	0	0.5	0	0	0	0	0	0	0	0	0	0	0	0	0	0	0	0	0	0	0	0	0	0	0	0	0	0	0	0	0	0	0
TCGA-AA-3833	1	0	1	0	1	0	0	1	0	0	0	0.5	0	0	0	0.5	0	0	0.5	1	0.2	0.4	0.4	0.2	0.4	0.4	0.4	0.6	0.4	0	0.3	0.3	0.3	0.1	0.1	0.2	0.2	0.5	0.7	0.3	0.55	0.2	0.3	0.15	0.3	0.25	0.1	0.35	0.2
TCGA-BR-6706	0	0	0	0	0	0	0	0	0	0	0	0	0	0	0	0	0	0	0	0	0	0	0	0	0	0	0	0	0	0	0	0.3	0	0	0	0	0	0	0	0	0	0	0	0	0	0.05	0	0	0
TCGA-AH-6547	0	0	0	0	0	0	0	0	0	0	0	0	0	0	0	0	0	0	0	0	0	0	0	0	0	0	0	0	0	0	0	0	0.1	0	0.1	0	0	0	0	0	0	0	0	0.05	0	0	0	0	0
TCGA-BR-A4J2	0	0	0	0	0	0	0	0	0	0	0	0	0	0	0	0	0	0	0	0	0	0	0.2	0	0	0	0	0	0	0	0	0	0	0	0.1	0	0	0	0	0	0	0	0	0.05	0.05	0	0	0.05	0
TCGA-D1-A165	0	0	0	0	0	0	0	0	0	0	0.5	0	0	0	0	0	0	0	0	0	0	0	0	0	0	0	0	0	0	0	0	0	0	0	0	0	0	0.1	0.1	0	0	0.05	0	0	0	0	0	0	0
TCGA-BR-7958	0	0	0	0	0	0	0	1	0	0	0	0	0	0	0	0	0	0	0	0	0	0	0	0.2	0	0	0	0	0	0.2	0.1	0	0	0.1	0	0	0.1	0	0	0	0	0	0.05	0	0	0.05	0.05	0.05	0.05
TCGA-EY-A1GC	0	0	0	0	0	0	0	0	0	0	0	0	0	0	0	0	0	0	0	0	0	0	0	0	0	0	0	0	0	0	0.1	0	0	0	0	0	0	0	0	0.1	0	0	0	0	0.05	0.1	0	0	0
TCGA-D7-A4YX	0	0	0	0	0	0	0	0	0	0	0	0	0	0	0	0	0	0	0	0	0	0	0	0	0	0	0	0	0	0.2	0.1	0	0.1	0	0	0	0	0.1	0	0	0	0	0.05	0	0	0	0.05	0	0
TCGA-D7-8574	0	0	0	0	0	0	0	0	0	0	0	0	0	0	0	0	0	0	0	0	0	0.2	0	0	0	0	0	0	0	0	0	0.1	0	0	0	0	0	0	0	0	0	0	0	0	0	0	0	0	0
TCGA-KP-A3W0	0	0	0	0	0	0	0	0	0	0	0	0	0	0	0	0	0	0	0	0	0	0	0	0	0	0	0	0.2	0	0	0.1	0	0	0	0	0.1	0	0	0	0	0	0	0	0	0	0	0	0	0
TCGA-BR-8077	0	0	0	0	0	0	0	0	0	0	0	0	0	0	0	0	0	0	0	0	0	0.2	0	0	0	0	0	0	0	0	0.1	0.1	0	0.1	0	0.1	0	0	0	0	0	0	0.05	0	0	0	0	0	0.1
TCGA-DM-A280	0	0	0	0	0	0	0	0	0	0	0	0	0	0	0	0	0	0	0	0	0	0.2	0	0	0	0	0	0	0	0	0	0	0	0	0	0.1	0	0	0	0	0	0	0	0	0	0	0	0	0
TCGA-AA-3558	0	0	0	0	0	0	0	0	0	0	0	0	0	0	0	0	0	0	0	0	0	0	0	0	0	0	0	0	0	0	0	0	0	0	0	0	0	0	0	0	0	0	0	0	0	0	0.05	0	0
TCGA-AG-3580	0	0	0	0	0	0	0	0	0	0	0	0	0	0	0	0	0	0	0	0	0	0	0	0	0	0	0	0	0	0	0	0	0	0	0	0.1	0	0	0	0	0.05	0	0	0	0	0	0	0.05	0
TCGA-CD-5800	0	0	0	0	0	0	0	0	0	0	0	0	0	0	0	0	0	0	0	0	0	0	0	0	0	0.2	0	0	0	0	0	0	0	0.1	0	0.1	0	0	0	0	0	0.05	0	0	0	0	0	0	0
TCGA-BR-8486	0	0	0	0	0	0	0	0	1	0	0	0	0	0	0	0	0	0	0	0	0	0	0	0	0	0	0	0	0	0	0.1	0.1	0	0	0.1	0	0.1	0	0	0	0	0	0	0	0	0	0.05	0.05	0.05
TCGA-B5-A11Z	0	0	0	0	0	0	0	0	0	0	0	0	0	0	0	0	0	0	0	0	0	0	0	0	0	0	0	0	0	0	0	0	0	0	0.1	0	0	0	0	0	0	0	0	0.05	0	0.05	0	0	0
TCGA-FI-A2EY	0	0	0	0	0	0	0	0	0	1	0	0	0	0	0	0	0	0	0	0	0	0	0	0	0.2	0	0	0	0	0	0	0	0	0	0	0	0.1	0	0	0	0	0.05	0.1	0.05	0	0	0	0	0
TCGA-AP-A1E3	0	0	0	0	0	0	0	0	0	0	0	0	0	0	1	0	0	0	0	0	0	0	0	0	0.2	0	0	0	0	0	0	0	0	0	0	0	0	0	0	0.1	0	0.05	0.05	0	0.05	0	0.05	0	0.05
TCGA-BR-4253	0	0	0	0	0	0	0	0	0	0	0	0	0	0	0	0	0	0	0	0	0	0	0	0	0	0	0	0	0	0	0.1	0	0	0	0	0	0	0	0	0	0	0	0	0	0	0	0	0	0
TCGA-AG-4005	0	0	0	0	0	0	0	0	0	0	0	0	0	0	0	0	0	0	0	0	0	0	0	0	0	0	0	0	0	0	0	0	0	0	0	0	0	0	0	0	0	0	0	0	0	0	0	0	0
TCGA-AA-3529	0	0	0	0	0	0	0	0	0	0	0	0	0	0	0	0	0	0	0	0	0	0	0	0	0	0	0	0	0	0	0	0	0	0	0.1	0	0	0	0	0	0	0	0	0.1	0	0	0	0	0
TCGA-AA-A00N	0	0	0	0	0	0	0	0	0	0	0	0	0	0	0	0	0	0	0	0	0	0	0	0	0.2	0	0	0	0	0	0	0	0	0	0	0	0	0	0	0.1	0	0	0	0	0	0	0	0	0
TCGA-EY-A1GR	0	0	1	0	0	0	0	0	0	0	0	0	0	0	0	0	0	0	0	0	0	0.2	0	0	0	0	0	0	0.2	0	0.1	0	0	0	0	0.1	0	0	0	0	0.05	0	0.05	0	0	0	0	0	0
TCGA-VQ-A8DU	0	0	0	0	0	0	0	0	0	0	0	0	0	0	0	0	0	0	0	0	0	0	0	0	0	0	0	0	0	0	0	0	0.1	0	0.1	0	0.1	0	0.1	0	0	0.05	0	0	0.05	0	0.05	0	0.05
TCGA-VQ-A8PK	0	0	0	0	0	0	0	0	0	0	0	0	0	0	0	0	0	0	0	0	0	0	0	0	0	0	0	0	0.2	0	0	0	0	0	0.1	0	0	0	0	0	0.05	0	0.05	0	0.05	0	0.05	0	0
TCGA-AA-A01V	0	0	0	0	0	0	0	0	0	0	0	0	0	0	0	0	0	0	0	0	0	0	0	0	0	0	0	0	0	0	0	0	0	0	0	0.1	0	0	0	0	0	0.05	0	0	0	0	0	0	0
TCGA-AA-3524	0	0	0	0	0	0	0	0	0	0	0	0	0	0	0	0	0	0	0	0	0	0	0	0	0	0	0	0	0	0	0	0	0	0	0	0	0	0	0	0	0	0	0	0.05	0	0	0	0	0
TCGA-AA-A00O	0	0	0	0	0	0	0	0	0	0	0	0	0	0	0	0	0	0	0	0	0	0	0	0	0	0	0	0	0	0	0	0	0	0	0	0	0	0	0	0.1	0	0	0	0	0	0	0	0	0
TCGA-EY-A3QX	0	0	0	0	0	0	0	0	0	0	0	0	0	0	0	0	0	0	0	0	0	0	0	0	0	0	0	0	0	0	0	0	0	0	0	0	0	0	0	0	0	0.05	0	0	0.1	0	0	0.05	0
TCGA-AG-3742	0	0	0	0	0	0	0	0	0	0	0	0	0	0	0	0	0	0	0	0	0	0	0	0	0	0	0	0	0	0	0.1	0	0	0	0	0	0	0	0	0	0	0	0	0.05	0.05	0	0.05	0	0
TCGA-QG-A5YV	0	0	0	0	0	0	0	0	0	0	0	0	0	0.5	0	0	0	0	0	0	0	0	0	0	0	0	0.2	0	0.2	0	0.1	0	0	0	0	0	0	0	0	0.1	0.05	0	0	0	0	0.05	0	0	0
TCGA-AA-3684	0	0	0	0	0	0	0	0	0	0	0	0	0	0	0	0	0	0	0	0	0	0	0	0	0	0	0	0	0	0	0	0	0	0	0	0	0	0	0	0	0	0	0	0	0	0	0	0	0
TCGA-A5-A3LO	0	0	0	0	0	0	0	0	0	0	0	0	0	0	0	0	0	0	0	0	0	0	0	0	0	0	0	0	0	0	0	0	0	0	0	0	0.1	0	0	0.1	0	0	0	0	0.1	0.05	0	0	0
TCGA-CD-8536	1	0	1	1	0	0	0	0	1	0	1	0.5	0.5	1	1	0.5	0	1	1	1	0.6	0.6	0.4	0.2	0.2	0.6	0.4	0.4	0.6	0.2	0.5	0.7	0.6	0.4	0.3	0.4	0.7	0.4	0.2	0.4	0.55	0.7	0.5	0.6	0.6	0.7	0.5	0.5	0.6
TCGA-CD-8530	0	0	0	0	0	0	0	0	0	0	0	0	0	0	0	0	0	0	0	0	0	0	0	0	0	0	0	0	0	0	0	0	0	0	0	0	0.1	0	0	0.1	0	0	0.05	0	0	0	0.05	0.05	0
TCGA-A6-A566	0	0	0	0	0	0	0	0	0	0	0	0	0	0	0	0	0	0	0	0	0	0.2	0	0.2	0	0	0	0	0	0	0	0	0	0	0	0	0	0	0	0	0	0.05	0	0	0	0	0.1	0	0
TCGA-AP-A0LV	0	0	0	0	0	0	0	0	0	0	0	0	0	0	0	0	0	0	0	0	0	0	0.2	0	0	0	0	0	0	0	0.1	0	0	0	0	0	0	0	0	0.1	0.05	0	0	0	0.05	0	0	0	0
TCGA-BG-A0W1	0	0	0	0	0	0	0	0	0	0	0	0	0	0	0.5	0	0	0	0	0.5	0	0	0	0	0	0	0	0	0	0	0	0.1	0.1	0	0	0	0	0	0	0	0.05	0	0	0	0	0.05	0	0	0
TCGA-H5-A2HR	0	0	0	0	0	0	0	0	0	0	0	0	0	0	0	0	0	0	0	0	0	0	0.2	0	0	0.2	0	0	0	0	0	0.1	0	0	0.3	0	0	0	0	0.1	0	0	0	0	0	0	0	0.05	0.05
TCGA-AA-A022	0	0	0	1	1	1	1	1	1	1	0.5	0.5	1	0.5	1	0.5	1	1	0.5	1	0.6	0.8	0.6	0.8	0.6	1	0.6	1	0.6	0.4	0.5	0.7	0.7	0.8	0.4	0.7	0.8	0.3	0.4	0.4	0.45	0.55	0.5	0.55	0.55	0.6	0.6	0.75	0.65
TCGA-AJ-A3IA	0	0	0	0	0	0	0	0	0	0	0	0	0.5	0	0	0	0	0	0	0	0	0	0	0	0	0	0	0	0	0.2	0	0	0	0	0	0	0	0	0	0	0	0.05	0	0	0	0	0	0	0
TCGA-QS-A5YQ	0	0	0	0	0	0	0	0	0	0	0	0	0.5	0	0	0	0	0	0	0	0	0	0	0	0	0	0	0	0	0	0.1	0.1	0.1	0	0.2	0.2	0	0	0	0	0	0	0.15	0.05	0.1	0	0.05	0	0.1
TCGA-AX-A1CI	0	0	0	0	0	0	0	0	0	0	0	0	0.5	0	0	0	0	0	0.5	0	0	0.2	0.2	0	0	0	0	0	0	0	0	0	0.1	0	0.1	0	0.1	0	0	0	0.05	0	0	0	0	0.05	0.05	0	0
TCGA-BR-8369	0	0	0	0	0	0	0	0	0	0	0	0	0	0	0	0	0	0	0	0	0	0.2	0	0	0	0	0	0	0	0	0	0	0.1	0	0	0	0	0	0	0	0	0.1	0.05	0	0.05	0.05	0	0.05	0
TCGA-D7-6820	0	0	0	0	0	0	0	0	0	0	0	0	0	0	0	0	0	0	0	0	0	0	0	0	0	0	0	0	0	0	0	0	0	0	0.1	0	0	0	0	0	0	0	0	0	0	0	0	0	0
TCGA-B5-A3FC	0	1	0	0	1	0	0	0	0	0	0.5	0.5	0	0	0.5	0	0.5	0	0	0	0.4	0.4	0.2	0.4	0	0.2	0.6	0	0.4	0.2	0	0	0.3	0.1	0.2	0	0.5	0.2	0.2	0.1	0.15	0.2	0.3	0.2	0.45	0.25	0.3	0.25	0.1
TCGA-AA-3986	0	0	0	0	0	0	0	0	0	0	0	0	0	0	0	0	0	0	0	0	0	0	0.2	0	0	0	0	0	0	0	0	0	0	0	0	0	0	0	0	0	0	0.05	0	0	0	0	0	0.05	0
TCGA-AA-A004	0	0	0	0	0	0	0	0	0	0	0	0	0	0	0	0	0	0	0	0	0	0	0	0	0	0	0	0	0	0	0	0	0	0	0	0	0	0	0	0	0	0	0	0	0	0	0	0	0
TCGA-F4-6570	0	1	0	0	1	0	1	0	1	0	0.5	0.5	0.5	1	1	0	0.5	0.5	0.5	0.5	0.6	0	0.4	0.8	0.4	0.6	0.4	0.6	0.4	0.8	0.5	0.5	0.6	0.4	0.7	0.6	0.7	0.6	0.7	0.6	0.7	0.65	0.8	0.5	0.6	0.6	0.5	0.45	0.6
TCGA-RD-A8MW	0	0	0	0	0	0	0	0	0	0	0	0	0	0	0	0	0	0	0	0	0	0	0	0.2	0	0	0	0	0	0	0	0	0	0	0.1	0	0	0.1	0	0	0	0.1	0	0.05	0	0	0	0	0
TCGA-VQ-AA6G	0	0	0	0	0	0	0	0	0	0	0	0	0	0	0	0	0	0	0	0	0.2	0	0	0	0	0	0	0	0	0.2	0	0	0	0.1	0	0	0	0	0	0	0	0.05	0	0	0.05	0	0.05	0	0.1
TCGA-IN-A6RN	0	0	0	0	1	0	0	0	0	0	0	0	0	0	0	0	0	0	0	0	0	0	0	0	0	0	0	0	0	0	0	0	0	0	0.1	0.1	0	0	0	0	0.05	0	0.05	0	0	0.05	0.05	0	0
TCGA-AP-A0LD	0	0	1	1	0	0	1	1	1	0	0	0.5	0	0.5	0	0.5	0.5	0	0	0.5	0.4	0.8	0.8	1	0.4	0.4	0.4	0.6	0.4	0.4	0.7	0.7	0.6	0.4	0.5	0.4	0.7	0.7	0.8	0.3	0.6	0.65	0.6	0.5	0.45	0.75	0.75	0.5	0.65
TCGA-D1-A3DG	0	0	0	0	0	0	0	0	0	0	0	0	0	0	0	0	0	0	0	0.5	0	0	0	0	0	0	0	0	0	0	0	0	0	0	0.1	0	0	0	0	0	0.05	0	0	0	0.05	0.05	0	0.05	0
TCGA-A6-2680	0	0	0	0	0	0	0	0	0	0	0	0	0	0	0	0	0	0	0	0	0	0	0.2	0	0	0	0	0	0	0	0	0	0	0	0	0	0	0	0	0	0.05	0	0	0	0	0	0	0	0.05
TCGA-B5-A11E	0	0	0	0	0	0	0	0	0	0	0	0	0	0	0.5	0	0	0	0	0.5	0	0	0	0	0	0	0	0	0	0.2	0.1	0.3	0.1	0.1	0	0.2	0	0	0.2	0	0.1	0.05	0.05	0.05	0.05	0	0.05	0.1	0.1
TCGA-EI-7002	0	0	0	0	0	0	0	0	0	0	0	0	0	0	0	0	0	0	0	0	0	0.2	0	0	0	0	0	0	0	0	0	0	0.1	0	0	0	0	0	0	0	0	0.05	0	0	0.05	0	0	0	0
TCGA-D1-A17A	0	0	0	1	1	0	0	0	0	0	1	0.5	0	0	0.5	0.5	0	0	0	0	0	0.4	0.8	0	0.4	0.4	0.6	0.2	0	0.2	0.2	0.3	0.3	0.1	0.5	0.2	0.2	0.5	0.3	0.2	0.3	0.35	0.25	0.2	0.35	0.4	0.25	0.2	0.05
TCGA-AX-A2H4	0	0	0	0	0	0	0	0	0	0	0	0	0	0	0.5	0	0	0	0	0.5	0	0	0	0	0	0	0	0	0	0	0	0.1	0.1	0.1	0	0.1	0	0	0	0.1	0.05	0	0	0	0.05	0	0.05	0.05	0
TCGA-B7-A5TK	0	0	0	0	0	0	0	0	0	0	0	0.5	0	0	0	0	0	0	0	0	0.2	0	0	0	0	0	0	0	0	0	0	0	0	0	0	0	0	0	0	0	0.05	0	0	0	0	0	0	0	0
TCGA-B5-A0JN	0	0	0	0	0	0	0	0	0	0	0	0	0	0	0	0	0	0	0	0	0	0	0	0	0	0	0	0	0	0	0	0	0	0	0	0	0	0	0.1	0	0.05	0	0.05	0.05	0	0	0.05	0	0
TCGA-EC-A24G	0	0	0	0	0	0	0	1	0	0	0	0	0	0	0.5	0.5	0	0.5	0	0	0.4	0.2	0.4	0.6	0.2	0.4	0.4	0.4	0.2	0.6	0.2	0.3	0.1	0.5	0.2	0.3	0.3	0.1	0.2	0.1	0.25	0.2	0.35	0.15	0.3	0.35	0.1	0.2	0.15
TCGA-AA-3673	0	0	0	0	0	0	0	0	0	0	0	0	0	0	0	0	0	0	0	0	0	0	0	0	0	0	0	0	0	0	0	0	0	0	0	0	0	0	0	0	0	0	0	0	0	0	0	0	0
TCGA-AP-A05J	0	0	0	0	0	0	0	0	0	0	0	0	0	0	0	0	0	0	0	0	0	0	0	0	0	0	0.2	0	0	0	0	0	0	0	0	0	0.1	0	0	0	0.05	0.05	0	0	0	0	0	0	0
TCGA-AD-6895	1	0	1	1	1	1	1	0	0	1	0	0	0	0	1	0.5	1	0	0.5	0.5	0.6	1	0	0.4	1	0.6	0	0.2	0.4	0.6	0.5	0.5	0.3	0.4	0.5	0.7	0.4	0.4	0.5	0.6	0.5	0.4	0.45	0.45	0.7	0.55	0.4	0.75	0.4
TCGA-AA-3532	0	0	0	0	0	0	0	0	0	0	0	0	0	0	0	0	0	0	0	0	0	0	0	0	0	0	0	0	0	0	0	0	0	0	0	0	0	0	0	0	0	0	0	0	0	0	0	0	0
TCGA-AG-3732	0	0	0	0	0	0	0	0	0	0	0	0	0	0	0	0	0	0	0	0	0	0	0	0	0	0	0	0	0	0	0	0	0	0	0	0	0	0	0	0	0	0	0	0	0	0	0	0.05	0
TCGA-D7-8578	0	0	0	0	0	0	0	0	0	0	0	0	0	0	0	0	0	0	0	0	0	0	0	0	0	0	0	0	0	0	0.1	0.1	0	0	0	0	0	0	0	0	0	0	0	0	0.05	0	0.05	0	0
TCGA-BR-6705	0	0	0	0	0	0	0	0	0	0	0	0	0	0	0	0	0	0	0	0	0	0	0	0	0	0	0	0	0	0	0	0	0	0	0	0	0	0	0	0	0	0.05	0	0	0.05	0	0	0	0
TCGA-CD-5799	0	0	0	0	0	0	0	0	0	0	0	0	0	0	0	0	0	0	0	0	0	0	0	0	0	0	0	0	0	0	0	0	0	0	0	0	0.1	0	0	0	0	0	0	0	0	0	0	0	0
TCGA-D7-A4Z0	0	0	0	0	0	0	0	0	0	0	0	0	0	0	0	0	0	0	0	0	0	0	0	0	0	0	0	0	0	0.2	0	0	0	0	0	0	0	0	0.1	0	0.05	0	0	0	0	0	0	0	0
TCGA-BK-A56F	0	0	0	0	0	0	0	0	0	0	0	0	0	0	0	0	0	0	0	0	0	0	0	0	0	0	0	0	0.2	0	0	0.1	0.1	0	0	0	0	0	0	0	0	0	0	0	0	0.1	0.1	0	0
TCGA-VQ-A8P5	0	0	0	0	0	0	0	0	0	0	0	0	0	0	0	0	0	0	0	0	0	0	0	0	0	0.2	0	0	0	0	0	0	0.1	0	0	0	0	0	0	0	0	0.1	0.1	0	0	0	0	0	0
TCGA-AP-A053	0	0	0	0	0	0	0	0	0	0	0.5	0	0	0	0	0	0	0	0	0	0	0	0	0	0	0	0	0	0	0	0	0	0	0	0	0	0	0	0	0	0	0.1	0	0	0.05	0	0.05	0.05	0
TCGA-CD-5802	0	0	0	0	0	1	0	0	0	0	0	0	0	0	0	0	0	0	0	0	0	0	0	0	0	0	0	0	0	0	0	0	0	0	0	0	0	0	0	0	0.05	0	0	0	0	0	0	0	0
TCGA-BS-A0V6	0	1	0	0	0	0	0	0	0	0	0	0	0	0	0	0	0	0	0	0	0.2	0	0	0	0	0	0	0	0	0	0	0.1	0	0.1	0	0	0	0	0	0.1	0	0	0	0	0	0.05	0	0	0.05
TCGA-BG-A0LX	0	0	0	0	1	0	1	1	1	0	0.5	0.5	0.5	1	0.5	0.5	0	0.5	0	0.5	0.4	0.2	0.2	0.8	0.2	0.6	0.4	0.4	0.2	0.2	0.5	0.6	0.6	0.6	0.5	0.5	0.3	0.7	0.3	0.5	0.5	0.3	0.45	0.6	0.4	0.35	0.3	0.4	0.35
TCGA-BG-A0MA	0	0	0	0	0	0	0	0	0	0	0	0	0	0	0	0	0	0	0	0	0	0	0	0	0	0	0	0	0	0	0	0	0	0	0	0	0.1	0.1	0	0	0.05	0	0.05	0.05	0	0	0	0	0
TCGA-A6-4107	0	0	0	0	0	0	0	0	0	0	0	0	0	0	0	0	0	0	0	0	0	0	0	0	0	0	0.2	0	0	0	0	0	0	0	0	0	0	0	0	0	0	0	0	0	0	0	0	0.05	0
TCGA-A5-A1OF	0	0	0	0	1	0	0	1	0	0	0	0	0	0	0	0	0	0	0	0	0	0	0	0	0	0.2	0	0.2	0	0.2	0	0.1	0	0	0	0	0.1	0	0	0.1	0.1	0	0.25	0.05	0.05	0.2	0.1	0.1	0.2
TCGA-A6-2679	0	0	0	0	0	0	0	0	0	0	0	0	0	0	0	0	0	0	0	0	0	0	0	0	0	0	0.2	0	0	0	0	0	0.1	0	0	0	0	0	0	0	0	0	0	0	0.05	0	0.05	0	0
TCGA-CM-5864	0	0	0	0	0	0	0	0	0	0	0	0	0	0	0	0	0	0	0	0	0	0	0	0	0	0.2	0	0.2	0	0	0	0	0	0	0	0	0	0	0	0	0.05	0	0	0	0	0	0	0	0
TCGA-RD-A8NB	0	1	0	1	1	0	0	1	0	1	0	0.5	0.5	0.5	1	0.5	0.5	0	0.5	1	0.4	0.4	0.4	0.8	0.4	0.2	0.6	0.6	0.8	0.6	0.6	0.3	0.5	0.5	0.3	0.6	0.6	0.4	0.1	0.5	0.55	0.55	0.45	0.6	0.35	0.25	0.55	0.45	0.55
TCGA-AG-3898	0	0	0	0	0	0	0	0	0	0	0	0	0	0	0	0	0	0	0	0	0	0	0	0	0	0	0	0	0	0	0	0	0	0	0	0	0	0	0	0	0	0	0	0	0	0	0	0	0
TCGA-D5-7000	0	0	0	0	0	0	0	0	0	0	0	0	0	0	0	0	0	0	0	0	0	0	0	0	0	0.2	0	0	0	0	0	0	0	0	0.1	0	0	0	0	0	0	0	0	0	0	0	0	0	0
TCGA-FI-A2CY	0	0	0	0	0	0	0	0	0	0	0	0	0	0	0	0	0	0	0	0	0	0	0	0	0	0	0	0	0	0	0	0	0	0.3	0	0	0.2	0	0.1	0	0	0	0	0.05	0	0.05	0.05	0	0
TCGA-AP-A052	0	0	0	0	0	0	0	0	0	0	0	0	0	0	0	0.5	0	0	0	0	0	0	0	0	0	0	0	0	0	0	0	0	0.1	0	0	0.1	0	0	0.1	0.1	0	0	0	0	0.05	0.05	0.1	0	0.05
TCGA-D1-A16R	0	0	0	0	0	0	0	0	0	0	0	0	0	0	0	0	0	0	0	0	0	0	0	0	0	0	0	0	0	0	0	0.1	0	0	0	0	0	0	0	0	0.05	0	0	0	0	0	0	0	0
TCGA-VQ-A924	1	1	0	1	1	1	1	0	0	0	1	1	0.5	1	0.5	1	0.5	1	1	0.5	0.8	0.6	0.2	0.6	0.8	0.4	0	1	0.6	0.6	0.8	0.7	0.6	0.8	0.7	0.6	0.3	0.7	0.5	0.8	0.7	0.55	0.5	0.6	0.6	0.65	0.6	0.7	0.7
TCGA-AA-3664	0	0	0	0	0	0	0	0	0	0	0	0	0	0	0	0	0	0	0	0	0	0	0	0	0	0	0	0	0	0	0	0	0	0	0	0	0	0	0	0	0	0	0	0	0	0	0	0	0
TCGA-T9-A92H	0	0	0	0	0	0	0	0	0	0	0	0	0.5	0	0	0	0	0	0	0	0	0	0	0	0	0	0	0	0	0	0	0	0	0.1	0	0	0	0	0	0	0	0.05	0	0	0	0	0	0	0.05
TCGA-HU-A4G2	0	0	0	0	0	0	0	0	0	0	0	0	0	0	0	0	0	0	0.5	0	0.2	0	0	0	0	0	0	0	0	0	0	0	0	0	0	0	0	0	0	0.1	0	0	0	0	0.05	0	0.05	0	0
TCGA-CD-A489	1	0	0	0	0	0	0	0	0	0	0	0	0	0	0	0	0	0	0	0	0	0	0	0	0	0	0	0	0	0	0.1	0	0	0	0	0	0	0	0	0.1	0	0.05	0.05	0	0	0	0	0.1	0.05
TCGA-EO-A22Y	0	0	0	0	0	0	0	0	0	0	0	0	0.5	0	0	0	0	0	0	0	0	0	0	0	0	0	0	0	0	0	0	0	0	0	0	0	0	0	0	0	0	0	0	0	0	0	0	0	0
TCGA-DF-A2L0	0	0	0	0	0	0	0	0	0	0	0	0	0	0	0	0	0	0	0	0	0	0	0	0	0	0	0	0	0	0	0.1	0	0.1	0	0	0	0	0	0	0	0	0	0.05	0	0.05	0.1	0	0.05	0
TCGA-D7-6522	0	0	0	0	0	0	0	0	0	0	0	0	0	0	0	0	0	0	0	0	0	0	0	0.2	0	0.2	0	0	0	0	0.1	0	0	0	0	0	0	0	0	0	0.05	0	0	0.05	0.05	0	0	0	0.05
TCGA-VQ-A8PJ	0	0	0	0	0	1	0	0	0	0	0	0	0	0	0	0	0	0	0	0	0	0	0	0	0.2	0	0	0	0	0	0	0	0	0	0	0	0	0.1	0	0	0.05	0	0	0	0	0	0.05	0.05	0.05
TCGA-AA-3971	0	0	0	0	0	0	0	0	0	0	0	0	0	0	0	0	0	0	0	0	0	0	0	0	0	0	0	0	0	0	0.1	0	0	0	0	0	0	0	0	0	0	0	0.05	0	0	0	0	0	0
TCGA-D7-6526	0	0	0	0	0	0	0	0	0	0	0	0.5	0	0	0	0	0	0	0	0	0	0	0	0	0	0	0	0	0	0	0	0.1	0	0	0.1	0	0.1	0	0	0	0.05	0	0	0	0	0	0	0	0.1
TCGA-D7-A6EX	0	0	0	0	0	0	0	0	0	0	0	0	0	0	0	0	0	0	0	0	0	0	0	0	0	0	0	0	0	0	0	0.1	0	0	0	0	0	0	0	0	0	0.05	0	0.05	0	0.05	0	0.05	0
TCGA-AA-3856	0	0	0	0	0	0	0	0	0	0	0	0	0	0	0	0	0	0	0	0	0	0	0	0	0	0	0	0.2	0	0	0	0	0	0	0	0	0	0	0	0	0	0	0	0	0	0	0	0	0
TCGA-CD-8528	0	0	0	0	0	0	0	0	0	0	0	0	0	0	0	0	0	0	0	0	0	0	0	0	0	0	0	0.2	0	0	0.1	0	0	0	0	0	0	0	0	0	0.05	0	0	0	0	0	0.05	0.05	0.05
TCGA-BR-A4CS	0	0	0	0	0	0	0	0	0	0	0	0	0.5	0	0	0	0	0	0	0	0	0	0	0	0	0.2	0	0	0	0	0	0	0	0	0	0	0	0	0	0	0	0.05	0	0	0	0	0.05	0	0
TCGA-AA-A02K	0	0	0	0	0	0	0	0	0	0	0	0	0	0	0	0	0	0	0	0	0	0	0	0	0	0	0	0	0	0	0	0	0	0	0	0	0	0	0	0	0	0	0	0.05	0	0	0	0.05	0
TCGA-AP-A1DQ	0	0	0	0	0	0	0	0	0	0	0	0	0	0	0	0	0	0.5	0	0	0	0.2	0	0	0	0	0	0	0	0	0	0	0	0.1	0	0	0.1	0.1	0	0	0	0.05	0.05	0	0.05	0	0.05	0	0
TCGA-IN-7806	0	0	0	0	0	0	0	0	0	0	0	0.5	0	0	0	0	0	0	0	0	0	0	0	0.2	0	0	0	0	0	0	0.1	0.2	0	0	0.1	0.2	0	0.2	0	0	0.2	0.15	0.05	0	0	0	0	0	0
TCGA-EY-A1GT	0	0	0	0	0	0	0	0	0	0	0	0	0	0	0	0	0	0	0.5	0	0	0	0	0	0	0	0	0	0	0	0	0	0	0	0	0	0	0.1	0	0	0	0.1	0	0	0	0	0.05	0	0
TCGA-B5-A11X	0	0	0	1	0	0	0	0	0	0	0	0	0	0.5	0	0	0	0.5	0	0	0.2	0	0	0	0	0	0	0.2	0	0	0	0	0.1	0	0	0	0.1	0	0	0	0.05	0.05	0	0	0.1	0.1	0.05	0	0
TCGA-DM-A285	0	0	0	0	0	0	0	0	0	0	0.5	0	0	0	0	0	0	0	0	0	0	0	0	0	0	0	0	0	0	0	0	0	0	0	0	0	0.1	0	0	0	0	0.05	0	0	0	0.05	0	0	0
TCGA-HU-A4GD	0	0	0	0	0	0	0	0	0	0	0	0	0	0	0	0	0	0	0.5	0	0	0	0	0	0	0	0	0.2	0	0	0.1	0	0	0	0	0	0	0	0	0	0	0.1	0.05	0	0	0.05	0	0	0
TCGA-VQ-A8PO	0	1	0	0	1	1	1	1	1	0	0.5	1	0	0.5	0.5	0.5	1	0.5	0.5	1	1	0.6	0.6	0.8	0.6	0.8	0.2	0.8	0.4	0.2	0.7	0.6	0.8	0.7	0.7	0.6	0.7	0.7	0.7	0.7	0.6	0.6	0.8	0.6	0.65	0.75	0.75	0.6	0.65
TCGA-AA-3858	0	0	0	0	0	0	0	0	0	0	0	0	0	0	0	0	0	0	0	0	0	0	0	0	0	0	0	0	0	0	0	0	0	0	0	0	0	0	0	0	0	0	0	0	0	0	0	0	0
TCGA-CM-4744	0	0	0	0	0	0	0	0	0	0	0	0	0	0	0	0	0	0	0	0	0	0	0	0	0	0	0	0	0	0	0	0	0	0	0	0	0	0	0.1	0	0	0	0	0	0	0	0	0	0.05
TCGA-BR-A4PE	0	0	0	0	0	0	0	0	0	0	0	0	0	0	0	0	0	0	0	0	0	0	0	0	0	0.2	0	0	0	0	0	0	0	0.1	0	0	0	0.1	0	0	0	0.05	0.05	0	0	0	0.05	0	0
TCGA-EY-A1GE	0	0	0	0	0	0	0	0	0	0	0	0	0	0.5	0	0	0	0	0	0	0.2	0	0	0	0	0	0	0	0	0	0	0.1	0	0.1	0	0	0	0	0	0	0	0	0	0.05	0	0	0	0.05	0
TCGA-AA-3688	0	0	0	0	0	0	0	0	0	0	0	0	0	0	0	0	0	0	0	0	0	0	0	0	0	0	0	0	0	0	0	0	0	0	0	0	0	0	0	0	0	0	0	0	0	0	0	0	0
TCGA-DM-A1D0	0	0	0	0	0	0	0	0	0	0	0	0	0	0	0	0	0	0	0	0	0	0	0	0	0	0	0	0	0	0	0	0	0	0	0	0	0	0	0	0	0	0	0.05	0	0	0	0	0	0
TCGA-D1-A1O0	0	0	0	0	0	0	0	0	0	0	0	0	0	0	0	0	0	0	0	0	0	0	0	0	0	0	0	0	0	0	0	0	0	0	0	0	0	0	0	0	0	0	0	0	0.05	0	0	0.05	0
TCGA-AX-A05W	0	0	0	0	0	0	0	0	0	0	0	0	0	0	0	0	0	0	0	0	0	0	0	0	0	0	0	0	0	0	0	0	0	0	0	0	0	0	0.1	0	0	0	0	0	0	0	0	0.1	0
TCGA-D1-A2G7	0	0	0	0	0	0	0	0	0	0	0	0	0	0	0	0	0	0	0	0	0	0	0	0	0	0	0	0	0	0	0	0	0	0	0.2	0	0	0	0	0	0.05	0	0.05	0.05	0	0	0	0	0.05
TCGA-B7-A5TN	0	0	0	0	0	0	0	0	0	0	0	0	0	0	0	0	0	0	0	0	0	0	0	0	0	0	0	0	0	0	0	0	0	0	0	0	0	0	0.1	0	0	0.05	0	0	0.05	0	0	0	0
TCGA-EI-6508	0	0	0	0	0	0	0	0	0	0	0	0	0	0	0	0	0	0	0	0	0	0	0	0	0	0	0	0	0	0	0	0	0	0	0	0	0	0	0.1	0	0	0	0	0.05	0	0	0	0	0
TCGA-AA-A02R	0	0	1	0	0	1	0	0	0	0	0.5	0	0.5	0.5	1	1	0.5	1	0.5	1	0.8	0.4	0.6	0.6	0.4	0.8	0.6	0.8	0.2	0.6	0.7	0.5	0.7	0.6	0.5	0.2	0.6	0.9	0.8	0.6	0.7	0.6	0.45	0.6	0.4	0.45	0.4	0.65	0.6
TCGA-IN-7808	0	0	0	0	0	0	0	0	0	0	0	0	0	0	0	0	0	0	0	0	0	0.2	0.2	0.2	0	0	0	0.2	0	0	0	0	0	0.1	0	0.1	0	0	0	0	0.05	0.05	0.05	0.05	0.1	0	0	0.1	0
TCGA-D1-A1NY	0	0	0	1	1	1	1	1	0	1	0	1	0.5	1	1	0.5	0.5	1	0.5	1	0.6	0.6	0.4	0.8	0.8	0	0.6	0.6	0.8	0.2	0.4	0.7	0.6	0.2	0.6	0.5	0.7	0.9	0.8	0.2	0.7	0.55	0.5	0.6	0.55	0.7	0.65	0.55	0.7
TCGA-VQ-A92D	0	0	0	0	0	0	0	0	0	0	0	0	0	0	0	0	0	0	0	0	0.4	0	0	0	0	0	0	0.2	0	0	0	0.1	0	0	0	0.1	0	0	0	0	0	0	0	0	0.05	0.05	0	0	0
TCGA-BR-8289	0	0	0	0	0	0	0	0	0	0	0	0	0	0	0	0	0	0	0	0.5	0	0	0	0	0	0	0	0	0.2	0	0	0	0	0	0.2	0.2	0	0	0	0	0	0	0	0	0.05	0	0	0.05	0
TCGA-AX-A2H8	0	0	0	0	0	0	0	0	0	0	0	0	0	0	0	0	0	0.5	0	0	0.2	0	0	0	0	0	0	0	0	0	0	0.1	0	0	0	0	0	0	0.1	0	0	0	0	0	0	0.05	0	0	0
TCGA-D7-6520	0	0	0	0	0	0	0	0	0	0	0	0	0	0	0	0	0	0	0	0	0	0	0	0.2	0	0.2	0	0	0	0	0.1	0	0	0	0	0	0	0	0	0	0	0.05	0	0	0.05	0	0	0	0
TCGA-BK-A0CA	0	0	1	0	0	0	0	0	0	0	0	0	0	0	0	0	0	0	0	0	0	0.2	0	0	0	0	0	0	0	0	0	0	0	0	0	0	0	0	0	0.1	0	0.05	0	0	0	0	0	0	0.05
TCGA-BS-A0UT	0	0	0	0	0	0	0	0	0	0	0	0.5	0	0	0	0	0	0	0	0	0.2	0	0	0	0	0	0	0	0	0	0	0.1	0	0	0.1	0.1	0	0	0	0	0	0	0	0	0	0	0	0	0
TCGA-CI-6620	0	0	0	0	0	0	0	0	0	0	0	0	0	0	0	0	0	0	0	0	0	0	0	0	0	0	0	0	0	0	0	0	0	0	0	0	0	0	0	0	0	0	0	0	0	0	0	0	0
TCGA-BG-A0W2	0	0	0	0	0	0	0	0	0	0	0	0	0	0	0	0	0	0	0	0	0	0	0	0	0	0.2	0	0	0	0	0	0	0	0	0	0.1	0	0	0.1	0	0	0	0	0	0	0.05	0	0	0
TCGA-D7-6518	0	0	0	0	0	0	0	0	0	0	0	0	0	0	0	0	0	0.5	0	0	0	0	0	0	0	0	0	0	0	0	0	0	0	0	0	0	0	0	0	0	0	0	0.05	0	0	0	0	0	0
TCGA-VQ-A8P8	0	0	0	0	0	0	0	0	0	0	0	0	0	0	0	0	0	0	0	0	0	0	0	0	0	0.2	0.2	0.2	0	0	0	0.1	0	0.3	0	0	0.1	0	0	0	0	0.1	0.15	0	0.05	0.1	0	0	0.05
TCGA-AP-A05A	0	0	0	0	0	0	0	0	0	0	0	0	0	0	0	0	0	0	0	0	0	0	0	0	0	0	0	0	0	0	0	0	0.1	0	0	0	0	0	0	0	0.05	0	0	0.05	0	0	0	0	0.05
TCGA-B5-A1MX	0	1	1	1	0	1	1	1	1	0	0.5	1	0	0.5	0.5	0.5	0.5	0.5	0	0	0.6	0.4	0.2	0.2	0.4	0.6	0.4	0.6	0.2	0.4	0.5	0.3	0.6	0.2	0.6	0.5	0.5	0.7	0.5	0.3	0.35	0.4	0.3	0.4	0.6	0.35	0.25	0.6	0.45
TCGA-QG-A5YX	0	0	0	0	0	0	0	0	0	0	0	0	0	0	0	0	0	0	0	0	0	0	0	0.2	0	0	0	0	0	0	0	0	0	0	0	0	0	0	0	0	0	0	0	0	0	0	0	0	0
TCGA-AG-A015	0	0	0	0	0	0	0	0	0	0	0	0	0	0	0	0	0	0	0	0	0.2	0	0	0	0	0.2	0	0	0	0	0	0	0.1	0.1	0	0.1	0	0	0	0	0	0	0	0.05	0	0	0	0	0
TCGA-CM-5863	0	0	0	0	0	0	0	0	0	0	0	0	0	0	0	0	0	0	0	0	0	0	0	0	0.2	0	0	0	0	0	0	0	0	0	0	0	0	0	0	0.1	0	0	0	0	0.2	0	0	0.05	0
TCGA-AA-3489	0	0	0	0	0	0	0	0	0	0	0	0	0	0	0	0	0	0	0	0	0	0	0	0	0.4	0	0	0	0	0.2	0	0	0	0	0	0	0	0	0	0	0	0.05	0	0	0.05	0	0	0.05	0.05
TCGA-CM-6168	0	0	0	0	0	0	0	0	1	0	0	0	0	0.5	0	0	0	0	0	0	0	0.2	0	0	0	0	0	0	0.2	0	0.1	0.1	0	0	0.2	0	0	0	0	0	0	0	0.15	0.05	0	0.1	0	0.05	0
TCGA-BR-8381	0	0	0	0	0	0	0	0	0	0	0	0.5	0	0	0	0	0	0	0	0	0	0	0	0	0	0	0	0	0	0	0	0	0	0	0	0.1	0	0	0	0	0	0.05	0	0	0.05	0.05	0.05	0.05	0.05
TCGA-D1-A17M	0	0	0	1	0	0	0	0	0	0	0	0.5	0.5	0.5	0	1	1	0.5	1	0	0.4	0.2	0.2	0	0.4	0.2	0.4	0.4	0.4	0.2	0	0.4	0.5	0.4	0.4	0.2	0.3	0.3	0.1	0.6	0.3	0.5	0.35	0.25	0.25	0.25	0.2	0.35	0.4
TCGA-AA-3509	0	0	0	0	0	0	0	0	0	0	0	0	0	0	0	0	0	0	0	0	0	0	0	0	0	0	0	0	0	0	0	0	0	0	0	0.1	0	0	0	0	0	0	0	0	0	0	0	0	0
TCGA-AY-6386	0	0	0	0	0	0	0	0	0	0	0	0	0.5	0	0	0	0	0	0	0	0	0	0.2	0	0	0	0	0	0	0.2	0.1	0.1	0	0	0	0	0	0	0	0	0	0	0	0	0	0	0.05	0	0.05
TCGA-BR-8059	1	0	0	0	0	0	1	0	1	1	0	0	0.5	0	0.5	0.5	0	1	0.5	0.5	0.2	0.2	0.2	0	0.4	0	0.6	0	0.4	0.2	0.3	0.5	0.6	0.4	0.4	0.4	0.2	0.2	0.1	0.5	0.65	0.2	0.35	0.45	0.15	0.45	0.35	0.3	0.4
TCGA-BR-A4QM	0	0	0	0	0	0	0	0	0	0	0	0	0	0	0	0	0	0.5	0	0	0	0	0	0	0	0	0	0	0	0.2	0	0	0	0.1	0	0	0	0	0	0	0	0	0	0	0	0.1	0	0.05	0.1
TCGA-CG-5716	0	0	0	0	0	0	0	0	0	0	0	0	0	0	0	0	0	0	0	0	0	0	0	0	0	0	0	0	0	0	0	0	0	0	0	0	0	0	0	0	0	0	0.05	0	0	0	0	0	0.05
TCGA-AF-4110	1	0	0	0	0	0	0	0	0	0	0	0	0	0	0	0	0	0	0	0	0	0	0	0	0	0	0	0	0	0	0	0	0	0	0	0	0	0	0	0.1	0	0	0	0	0	0	0	0	0
TCGA-G4-6322	0	0	0	0	0	0	0	0	0	0	0	0	0	0	0	0	0	0	0	0	0	0	0	0	0.2	0	0	0	0	0	0	0	0	0	0	0	0	0	0	0	0	0	0	0	0	0	0	0	0
TCGA-AG-3891	0	0	1	0	0	0	0	0	0	0	0	0	0	0	0	0	0	0	0	0	0	0	0	0.2	0	0	0.2	0	0.2	0.2	0.1	0	0.1	0.1	0	0	0	0.1	0.2	0	0.05	0	0.05	0.05	0.1	0.05	0.1	0	0
TCGA-BS-A0TG	0	0	0	0	0	0	0	0	0	0	0	0	0	0	0	0	0	0	0.5	0	0	0	0	0	0	0	0	0	0	0	0	0	0	0	0.1	0.1	0	0	0	0	0.05	0	0	0	0.05	0.05	0.05	0.05	0
TCGA-A5-A0GW	1	0	1	1	1	1	0	0	0	1	0.5	1	1	0	0.5	0	0.5	0.5	0	1	0.8	0.4	0.4	0	0.8	0.8	0.2	0.6	0.6	0.8	0.7	0.4	0.5	0.6	0.3	0.3	0.5	0.5	0.5	0.4	0.45	0.45	0.55	0.4	0.4	0.35	0.55	0.6	0.6
TCGA-A6-2677	0	0	0	0	0	0	0	0	0	0	0	0	0	0	0	0	0	0	0	0	0	0	0	0	0	0	0	0	0	0	0	0	0	0	0	0	0	0	0	0	0	0	0	0	0	0	0	0	0
TCGA-CG-4440	0	0	0	0	0	0	0	0	0	0	0	0	0	0	0	0	0	0	0	0	0	0	0.2	0.2	0	0	0	0	0	0	0	0	0	0	0	0	0	0	0	0.1	0	0	0	0	0	0.05	0.05	0.05	0.05
TCGA-AA-3510	0	0	0	0	0	0	0	0	0	0	0	0	0	0	0	0	0	0	0	0	0	0	0	0	0	0	0	0	0	0	0	0.1	0	0	0	0	0	0	0	0	0	0	0	0	0	0	0	0	0
TCGA-D1-A17U	1	1	1	1	1	0	0	0	0	0	0.5	1	0	0.5	0.5	0	0.5	0.5	0.5	0.5	0.2	0.4	0.6	0.2	0.8	0.8	0.6	0.6	0.4	0.2	0.6	0.4	0.4	0.5	0.5	0.4	0.7	0.4	0.5	0.5	0.4	0.5	0.7	0.55	0.5	0.5	0.45	0.45	0.55
TCGA-CA-5255	0	0	0	0	0	0	0	0	0	0	0	0	0	0	0	0	0	0	0	0.5	0	0	0	0	0.2	0	0	0	0	0	0.1	0.1	0	0	0	0	0	0	0	0	0	0	0	0.05	0.05	0	0	0	0.05
TCGA-AA-3715	0	0	1	1	0	1	0	0	1	1	1	0.5	0.5	0.5	1	0	0.5	0.5	0	1	0.6	0.6	0.4	0.2	0.8	0.6	0.6	1	0.6	0.4	0.3	0.3	0.5	0.4	0.5	0.3	0.5	0.7	0.5	0.6	0.55	0.4	0.65	0.4	0.25	0.6	0.55	0.4	0.3
TCGA-D1-A0ZZ	0	0	0	0	0	0	0	0	0	0	0	0	0.5	0	0	0	0	0	0	0	0	0	0.2	0	0	0	0	0	0	0	0	0	0	0	0	0	0	0	0	0.1	0.05	0	0	0	0	0	0	0	0
TCGA-F4-6805	0	0	0	0	0	0	0	0	0	0	0	0	0	0	0	0	0	0	0	0	0	0	0	0	0	0	0	0	0	0	0	0	0	0	0	0	0	0	0	0	0	0	0	0	0	0	0	0.1	0
TCGA-EY-A1GI	0	0	0	0	0	0	0	0	0	0	0	0	0	0	0	0	0	0	0	0	0	0	0	0	0	0	0	0	0	0	0	0	0	0	0	0.1	0	0	0	0	0	0	0	0	0.05	0	0	0	0
TCGA-BR-4357	0	0	0	0	0	0	0	0	0	0	0	0	0	0.5	0	0	0	0	0	0	0.2	0	0	0	0	0	0	0	0	0	0.1	0	0	0.1	0	0	0	0	0	0	0	0	0	0	0.05	0	0	0	0
TCGA-AY-5543	0	0	0	0	0	0	0	0	0	0	0	0	0	0	0	0	0	0	0	0	0	0	0	0	0	0.2	0	0	0	0	0	0	0.1	0	0	0	0.1	0	0	0	0	0.05	0	0	0	0	0	0	0.1
TCGA-AG-A00C	0	0	0	0	0	0	0	0	0	0	0	0	0	0	0	0	0	0	0	0	0	0	0	0	0	0	0	0	0	0	0	0	0	0	0	0	0	0	0	0	0	0	0	0	0	0	0	0	0
TCGA-B5-A11L	0	0	0	0	0	0	0	0	0	0	0	0	0	0	0	0	0	0	0	0	0	0	0	0	0	0	0	0	0	0	0.1	0	0	0	0	0.1	0	0	0	0	0.05	0.05	0	0.05	0	0.05	0.1	0	0
TCGA-BR-4371	0	0	0	0	0	0	0	0	0	0	0	0	0	0	0	0	0	0	0	0	0	0	0	0	0	0	0	0	0	0	0	0	0	0	0	0	0	0	0	0	0	0	0	0	0	0.05	0	0	0.05
TCGA-VQ-A8PM	0	0	0	0	0	0	0	0	0	0	0	0	0.5	0	0	0	0	0	0	0	0	0	0	0	0	0	0	0	0.2	0	0.1	0	0	0.1	0	0	0	0.1	0	0	0.1	0.1	0.05	0	0	0.05	0.05	0	0
TCGA-BR-A4J5	0	0	0	0	0	0	0	0	0	0	0	0	0	0	0	0	0	0	0	0	0	0	0	0	0	0	0	0	0	0	0	0	0	0	0	0.1	0	0	0	0	0	0	0	0	0	0.05	0	0	0
TCGA-BR-A4IU	0	0	0	0	0	1	0	1	0	0	0.5	0	0	0	0	0	0.5	0.5	0	0	0	0	0	0	0.2	0	0	0	0	0	0	0.1	0	0	0	0	0	0	0	0	0.1	0.05	0.1	0.05	0.05	0.05	0.1	0.1	0.05
TCGA-A6-6654	0	0	0	0	0	0	0	0	0	0	0	0	0	0	0.5	0	0	0	0	0	0	0	0	0	0	0	0	0	0	0	0	0	0	0	0	0	0	0	0	0.1	0	0	0	0	0	0	0	0	0.05
TCGA-BR-6563	0	0	0	0	0	0	0	0	1	0	0	0	0	0	0	0	0	0	0	0	0	0	0	0.2	0	0	0.2	0.2	0	0	0	0	0.1	0.1	0	0	0.1	0	0	0	0.05	0.05	0.05	0	0	0.1	0.1	0.1	0.1
TCGA-AP-A0LL	0	0	0	0	0	0	0	0	0	0	0	0	0	0	0	0	0	0	0	0	0	0	0	0	0	0	0	0	0	0	0	0	0	0	0	0	0	0	0	0	0	0	0	0	0	0	0	0	0
TCGA-EY-A1G7	0	0	0	0	0	0	0	0	0	0	0	0	0	0	0	0	0	0	0	0	0.2	0	0	0	0	0	0	0	0	0	0	0	0	0	0	0	0	0	0	0	0	0.05	0	0	0	0.05	0	0	0
TCGA-IN-A6RO	0	0	0	0	0	0	0	0	0	0	0	0	0	0	0	0	0	0	0	0	0	0	0	0.2	0	0.2	0	0	0	0	0	0.1	0	0	0	0	0	0	0	0	0	0.05	0	0.05	0.05	0.05	0.1	0.1	0.1
TCGA-AA-3548	0	0	0	0	0	0	0	0	0	0	0	0	0	0	0	0	0	0	0	0	0	0	0.2	0	0	0	0	0	0	0	0	0	0	0	0	0	0	0	0	0	0	0	0	0	0	0	0	0	0
TCGA-EO-A22R	0	1	0	0	0	1	0	0	0	0	0	0	0	0	0	0.5	0.5	0	0.5	0	0.4	0.2	0.2	0.2	0	0	0.2	0.2	0	0	0.1	0	0.2	0.3	0.2	0.1	0.3	0	0	0.1	0.1	0.15	0.1	0.2	0.1	0.1	0.05	0.15	0.05
TCGA-AA-3854	0	0	0	0	0	0	0	0	0	0	0	0	0	0	0	0	0	0	0	0	0	0	0	0	0	0	0	0	0	0	0	0	0	0	0	0	0	0	0	0	0	0	0	0	0	0	0.05	0	0
TCGA-EY-A1G8	0	0	0	0	0	0	0	0	0	0	0	0	0	0	0	0	0	0	0	0	0	0	0	0	0	0.2	0	0	0	0	0	0	0	0	0.1	0	0	0	0	0	0	0	0	0.05	0	0	0	0.05	0
TCGA-BG-A0VT	0	0	0	0	0	0	0	0	0	0	0	0	0	0	0	0	0	0	0	0	0	0	0	0	0	0	0	0	0	0	0	0	0	0	0	0	0	0	0	0	0	0	0	0	0	0	0	0	0
TCGA-D1-A1NX	0	0	0	0	0	0	0	0	0	0	0	0	0	0	0	0	0	0	0	0	0	0	0	0.4	0	0	0	0	0	0	0	0	0	0	0	0	0	0	0	0.1	0	0.05	0.05	0.1	0	0	0	0	0
TCGA-DM-A1DB	0	0	0	0	0	0	0	0	0	0	0	0	0	0	0	0	0	0	0	0	0	0	0	0	0	0	0	0	0	0	0	0	0	0	0	0	0	0.1	0	0	0	0	0	0	0	0	0	0	0
TCGA-F1-6875	1	0	0	0	1	0	1	0	0	1	0	0	0	0.5	0	0	0	0	0	0	0	0	0	0.2	0.2	0	0	0.4	0	0.2	0	0	0.2	0.2	0.2	0	0	0.1	0.2	0	0.05	0	0.1	0.05	0	0.1	0.1	0.1	0.05
TCGA-BK-A6W3	0	0	0	0	0	0	0	0	0	0	0	0	0	0	0.5	0	0	0	0	0	0	0	0	0	0	0	0	0.2	0.4	0	0.3	0	0.1	0.1	0.1	0	0.1	0.2	0	0.1	0.1	0.1	0	0.15	0.2	0	0.05	0.1	0.05
TCGA-BR-8592	0	0	0	0	0	0	0	0	0	0	0	0	0	0	0	0	0	0.5	0.5	0	0	0	0.2	0.2	0	0	0.2	0	0	0	0.1	0	0	0	0	0.2	0	0	0.1	0.1	0	0	0	0	0.05	0	0.1	0	0
TCGA-AA-3952	0	0	0	0	0	0	0	0	0	0	0	0	0	0	0	0	0	0	0	0	0	0	0	0	0	0	0	0	0	0	0	0	0	0	0	0	0	0	0	0	0	0	0	0	0	0	0	0	0
TCGA-EY-A1GX	0	0	0	0	0	0	0	0	0	0	0	0	0	0	0	0	0	0	0	0	0	0	0	0	0	0	0	0	0	0.2	0.1	0	0	0	0	0	0	0	0	0	0.05	0	0	0	0.05	0	0	0	0
TCGA-A5-AB3J	0	0	0	1	0	0	0	0	1	0	0	0	0	0	0	0	0.5	0	0	0	0	0	0	0	0	0	0	0	0.2	0.2	0.1	0	0.2	0	0.2	0.2	0.1	0	0.2	0.2	0.05	0.1	0.1	0.05	0.1	0.05	0	0.05	0.05
TCGA-CA-5796	0	0	0	0	0	0	0	0	0	0	0	0	0	0	0	0	0	0	0	0	0	0	0	0	0	0	0	0	0	0	0	0.1	0	0	0	0	0	0	0	0	0	0	0	0	0	0	0	0	0
TCGA-D1-A175	0	1	1	0	0	1	1	1	1	0	1	1	0.5	0.5	0.5	1	1	0.5	1	0.5	0.8	0.6	0.8	0.8	0.4	0.2	0.6	0.2	0.4	0.6	0.4	0.4	0.3	0.6	0.8	0.6	0.6	0.5	0.8	0.5	0.7	0.45	0.75	0.7	0.55	0.65	0.65	0.6	0.5
TCGA-BR-6457	0	0	0	0	0	0	0	0	0	0	0	0	0	0	0	0	0	0	0	0	0	0	0	0	0	0	0	0	0	0	0	0	0	0	0	0	0	0	0	0	0	0	0	0	0	0	0	0	0
TCGA-DF-A2KY	1	1	1	1	0	0	1	1	1	0	1	0.5	0.5	0	1	0.5	0	0	0.5	0.5	1	0.6	0.4	0.6	0.2	0.2	0.4	0.2	0.8	0.6	0.6	0.6	0.4	0.4	0.5	0.9	0.4	0.4	0.3	0.5	0.5	0.65	0.5	0.75	0.45	0.65	0.5	0.7	0.65
TCGA-BR-8371	0	0	0	0	0	0	0	0	0	0	0	0	0	0	0	0	0	0	0	0	0	0.2	0	0	0	0	0	0	0	0	0	0	0.1	0.1	0	0	0	0	0	0	0	0	0	0	0	0	0	0.05	0
TCGA-QS-A8F1	0	0	0	1	0	0	0	0	0	0	0	0	0.5	0	0	0	0	0	0	0	0	0	0.2	0	0.2	0	0	0	0	0	0.2	0.1	0.3	0	0	0	0	0.1	0	0	0	0.2	0.15	0.1	0.05	0	0.05	0.15	0.2
TCGA-A6-2681	0	0	0	0	0	0	0	0	0	0	0	0	0	0	0	0	0	0	0	0.5	0	0	0	0	0	0	0	0	0	0	0	0	0	0	0	0.1	0	0	0	0	0	0	0.05	0.05	0	0	0	0	0
TCGA-AA-3975	0	0	0	0	0	0	0	0	0	0	0	0	0	0	0	0	0	0	0	0	0	0	0	0	0	0	0	0	0	0	0	0	0	0	0	0	0	0	0	0	0	0	0.05	0.05	0	0	0.05	0	0
TCGA-D1-A2G6	0	0	1	1	0	0	0	0	0	0	0	0	0	0	0	0	0.5	0	0	0	0	0	0	0	0	0	0	0	0	0	0	0	0	0.1	0	0	0.2	0.1	0	0	0	0.1	0	0.05	0.05	0	0.05	0.1	0.15
TCGA-HF-7131	1	0	0	0	0	0	0	0	0	0	0	0	0	0	0	0	0	0.5	0	0	0	0	0.6	0.2	0	0.4	0.4	0	0	0	0	0	0.1	0.1	0.1	0	0.1	0.4	0.1	0	0.25	0.05	0	0.05	0.1	0	0.15	0.1	0
TCGA-D1-A17B	0	1	0	0	0	0	1	0	0	0	0	0.5	0	0.5	0	0	0.5	0.5	1	0	0.4	0	0.4	0.4	0.2	0.2	0	0.2	0.6	0.4	0.1	0	0.2	0.2	0.4	0.2	0.2	0.1	0.2	0.2	0.2	0.1	0.2	0.15	0.15	0.25	0.05	0.1	0.1
TCGA-G5-6641	0	0	0	0	0	0	0	0	0	0	0	0	0	0	0	0	0	0	0	0	0	0	0	0	0	0	0	0	0	0	0	0.1	0.1	0	0	0	0	0	0	0	0.05	0	0	0	0	0	0	0	0
TCGA-WS-AB45	1	0	0	0	0	0	0	1	0	1	0	0.5	0	1	0	0.5	0.5	1	0	0	0	0.2	0.2	0.6	0.6	0.4	0.8	0.2	0.2	0	0.4	0.1	0	0.4	0.1	0.2	0.2	0.2	0.3	0.2	0.3	0.2	0.35	0.35	0.3	0.2	0.35	0.2	0.25
TCGA-VQ-AA6F	0	1	0	0	0	0	0	0	0	0	0	0	0	0	0	0	0	0	0.5	0	0.2	0	0	0	0.2	0	0	0	0	0	0.1	0	0	0	0	0	0.1	0	0	0	0	0	0.05	0	0.05	0.05	0	0	0
TCGA-AA-3502	0	0	0	0	0	0	0	0	0	0	0	0	0	0	0	0	0	0	0	0	0	0	0	0	0	0	0	0	0	0	0	0	0	0	0	0	0	0	0	0	0	0	0	0	0	0	0	0	0
TCGA-AD-6965	0	0	0	0	0	0	0	0	0	0	0	0	0	0	0	0	0	0	0	0	0	0	0	0	0	0	0	0	0	0	0	0	0	0	0	0.1	0	0	0	0	0	0	0	0	0	0	0	0	0
TCGA-AX-A3FW	0	0	0	0	0	0	0	0	0	0	0	0	0	0	0	0	0	0	0	0	0	0	0	0	0	0	0	0	0	0	0	0	0	0	0	0	0	0	0	0	0	0	0	0	0	0	0	0	0
TCGA-AX-A2HJ	1	1	0	1	1	1	1	1	0	1	1	1	1	1	1	1	0.5	1	0.5	0.5	0.8	0.6	0.8	1	0.6	0.6	0.4	0.6	0.8	0.8	0.7	0.8	0.7	0.8	0.9	0.7	0.8	0.6	0.7	0.8	0.55	0.8	0.8	0.8	0.6	0.9	0.8	0.8	0.75
TCGA-AH-6544	0	0	0	0	0	0	0	0	0	0	0	0	0	0	0	0	0	0	0	0	0	0	0	0	0.2	0	0	0	0	0	0	0	0	0	0	0.1	0	0	0	0	0	0	0.05	0	0	0	0	0.05	0
TCGA-VQ-A91U	0	0	0	1	0	0	0	0	0	0	0	0	0	0	0	0	0	0	0	0	0	0	0.2	0	0	0	0	0	0	0	0	0	0	0	0	0	0	0	0	0	0.1	0	0	0	0.05	0	0.05	0	0
TCGA-CM-5348	0	0	1	1	0	0	0	0	0	0	0	0	0	0	0	0	0	0	0	0	0	0	0	0	0	0	0	0	0	0	0	0	0	0	0	0	0	0	0	0	0	0	0	0	0	0	0	0	0
TCGA-A6-6781	0	1	0	0	1	0	0	0	0	0	0.5	0.5	0.5	0	1	0.5	0.5	0	0	0	0.6	0.6	0.6	0.2	0	0.6	0.6	0.2	0.4	0.4	0.2	0.4	0.2	0.1	0.1	0.6	0.2	0.3	0.5	0.1	0.35	0.4	0.35	0.3	0.4	0.35	0.45	0.45	0.25
TCGA-AG-3594	0	0	0	0	0	0	0	0	0	0	0	0	0	0	0	0	0	0	0	0	0	0	0	0	0	0	0.2	0	0	0	0	0	0	0	0	0	0	0	0	0	0	0	0	0	0.05	0	0	0	0
TCGA-BK-A26L	0	0	0	0	0	0	0	0	0	0	0	0	0	0	0	0	0	0	0	0	0	0	0	0	0	0	0	0	0	0	0	0	0	0	0	0	0.1	0	0	0	0	0	0	0	0	0	0	0	0
TCGA-A6-2678	0	0	0	0	0	0	0	0	0	0	0	0	0	0	0	0	0	0	0	0	0	0	0	0	0	0	0	0	0.2	0	0	0	0	0	0.1	0	0.1	0	0.1	0	0	0.05	0	0	0	0	0	0	0
TCGA-EY-A210	0	0	0	0	0	0	0	0	0	0	0	0	0	0	0	0	0	0	0	0.5	0	0	0	0	0	0	0	0	0	0	0.1	0	0	0	0	0	0	0	0.1	0.1	0	0.05	0.05	0.05	0	0.05	0.15	0	0.05
TCGA-CM-6171	1	1	1	1	1	1	0	1	1	1	1	1	0.5	0.5	0	1	0.5	0	0.5	1	0.6	0.8	0.6	0.4	0.8	0.4	0.4	0.6	0.8	0.4	0.6	0.3	0.5	0.5	0.7	0.5	0.5	0.9	0.9	0.6	0.6	0.6	0.55	0.4	0.6	0.4	0.8	0.65	0.75
TCGA-AA-A02Y	0	0	0	0	0	0	0	0	0	0	0	0	0	0	0	0	0	0	0	0	0	0	0	0	0	0	0	0	0	0	0	0	0	0	0	0	0	0	0	0	0	0	0.05	0	0	0	0	0	0
TCGA-AA-3837	0	0	0	0	0	0	0	0	0	0	0	0	0	0	0	0	0	0	0	0	0	0	0	0	0	0	0	0	0	0	0	0	0	0	0	0	0	0	0	0	0	0	0.05	0	0	0	0	0	0
TCGA-AF-2690	0	0	0	0	0	0	0	0	0	0	0	0	0	0	0	0	0	0	0	0	0	0	0	0	0	0	0	0	0	0	0	0	0	0	0	0	0	0	0.1	0	0	0	0	0	0	0.05	0	0	0
TCGA-CM-6677	0	0	0	0	0	0	0	0	0	0	0.5	0	0	0	0	0	0	0	0	0	0	0	0	0	0	0	0	0	0	0	0	0.1	0	0	0	0	0	0	0	0	0	0	0	0	0	0	0	0	0
TCGA-BR-8683	0	0	0	0	0	0	0	0	0	0	0	0	0	0	0	0	0	0	0	0	0	0	0	0	0	0	0	0	0	0	0	0	0.1	0	0	0	0	0.1	0.1	0	0	0.05	0.05	0	0.05	0	0.05	0	0
TCGA-BM-6198	0	0	0	0	0	0	0	0	0	0	0	0	0	0	0	0	0	0	0	0	0	0	0	0	0	0	0	0	0	0	0	0	0	0	0	0	0	0.1	0	0	0	0	0	0	0	0	0	0.05	0
TCGA-D1-A0ZU	0	0	0	0	0	0	0	0	0	0	0	0	0	0	0	0	0	0	0	0	0	0.2	0	0	0.2	0	0	0	0	0	0	0.1	0	0	0.1	0	0	0	0	0	0	0	0	0	0.1	0.1	0	0	0
TCGA-D1-A17D	0	0	1	1	0	1	0	0	0	0	0.5	0.5	0.5	0	0	0.5	0.5	1	0.5	0.5	0.2	0.4	0	0.4	0.4	0.4	0.4	0.6	0	0.6	0.5	0.3	0.3	0.6	0.3	0.6	0.3	0.7	0.3	0.5	0.25	0.4	0.4	0.45	0.3	0.35	0.6	0.45	0.3
TCGA-D7-5578	0	0	0	0	0	0	0	0	0	0	0	0	0	0	0	0	0	0	0	0	0	0	0	0	0	0	0	0	0	0	0	0	0	0	0	0	0	0	0	0	0	0	0	0	0	0	0	0	0
TCGA-BG-A0MI	0	0	0	0	0	0	0	0	0	0	0	0	0	0	0	0	0	0	0	0	0	0	0	0	0	0	0	0	0	0	0	0	0.1	0	0	0	0.1	0	0	0	0	0	0	0	0	0.05	0	0	0
TCGA-B5-A3F9	0	0	0	0	0	0	0	0	0	0	0	0	0	0	0	0.5	0	0	0	0	0	0	0	0	0	0	0	0	0	0	0	0	0	0	0	0	0	0	0	0	0.1	0	0	0	0.05	0	0	0	0
TCGA-D1-A15W	0	0	0	0	0	0	0	0	0	0	0	0	0	0	0	0	0	0	0	0	0.2	0	0	0	0	0	0	0	0	0	0	0	0	0	0	0	0.1	0	0	0	0	0	0	0	0	0	0	0	0
TCGA-BG-A0MQ	0	1	0	1	1	0	0	1	1	1	1	0.5	0.5	0	0.5	0	0.5	0.5	0.5	0.5	0.4	0.8	0.2	0.4	0.2	0.2	0.8	0.6	0.2	0.4	0.5	0.6	0.8	0.6	0.6	0.5	0.3	0.5	0.7	0.6	0.45	0.25	0.7	0.4	0.65	0.35	0.65	0.3	0.45
TCGA-AP-A0LO	0	0	0	0	0	0	0	0	0	0	0	0	0	0	0	0	0	0	0	0	0	0	0	0	0	0	0	0	0	0	0	0	0	0	0	0	0	0	0	0	0.05	0	0	0	0	0.05	0	0	0
TCGA-AD-6901	0	0	0	0	0	0	0	0	0	0	0	0	0	0	0	0	0	0	0	0	0	0	0.2	0	0	0	0	0	0	0	0	0	0	0	0	0	0	0.1	0	0	0.05	0	0	0	0	0	0	0	0
TCGA-NH-A6GA	0	0	0	0	0	0	0	0	0	0	0	0	0	0	0	0	0	0	0	0	0	0	0	0	0	0	0	0	0	0	0	0	0	0	0	0	0	0	0	0	0	0	0	0	0.05	0	0	0	0
TCGA-B5-A11M	0	0	0	0	0	0	0	0	0	0	0	0	0	0	0	0	0	0	0	0	0	0	0	0	0	0	0	0	0	0	0	0	0	0	0	0	0	0	0	0	0	0	0	0	0	0	0	0	0
TCGA-G4-6626	0	0	0	0	0	0	0	0	0	0	0	0	0	0	0	0	0	0	0	0	0	0	0	0	0	0	0	0	0	0	0	0	0	0	0	0	0	0	0	0.1	0	0	0	0	0	0	0	0	0
TCGA-B7-A5TI	1	0	1	0	0	0	0	1	1	1	0.5	0.5	0.5	0.5	0.5	0.5	0	0	1	0.5	0.2	0.6	0.4	0.6	0.4	0	0.2	0.4	0.2	0.4	0.2	0.3	0.6	0.6	0.7	0.5	0.2	0.3	0.2	0.8	0.2	0.3	0.4	0.4	0.45	0.3	0.45	0.4	0.55
TCGA-HU-8243	0	0	0	0	0	0	0	0	0	0	0	0	0	0	0	0	0	0	0	0	0	0	0	0	0.2	0	0.2	0	0.2	0	0	0	0	0	0	0	0	0	0	0	0	0	0	0	0	0	0.05	0	0
TCGA-F5-6864	0	0	0	0	0	0	0	0	0	0	0	0	0	0	0	0	0	0	0	0	0	0	0	0	0	0	0	0	0	0	0	0	0	0	0	0	0	0	0	0	0	0	0.1	0	0	0	0	0	0
TCGA-A6-6138	0	0	0	0	0	0	0	0	0	0	0	0	0	0	0	0	0	0	0	0	0	0	0	0	0	0	0	0	0	0	0	0	0	0	0	0	0	0	0	0	0	0	0	0	0	0	0	0	0
TCGA-AA-3666	0	0	0	0	0	0	0	0	0	0	0	0	0	0	0	0	0	0	0	0	0	0	0	0	0	0	0	0	0	0	0	0	0	0	0	0	0	0	0	0	0	0	0	0	0	0	0	0	0
TCGA-BS-A0TA	1	0	1	0	0	0	1	1	0	0	0.5	0	0	0.5	0	0	0.5	0.5	0	0	0.6	0.4	0.2	0.2	0.4	0.4	0.6	0.4	0.4	0.4	0.4	0.3	0.2	0.1	0.1	0.2	0.2	0.5	0.4	0.3	0.4	0.4	0.3	0.5	0.25	0.15	0.35	0.5	0.4
TCGA-FI-A2D5	0	0	0	0	0	0	0	0	0	0	0	0	0.5	0.5	0.5	0	0	0	0	0	0.2	0.4	0	0.2	0	0	0.2	0	0	0	0.1	0.1	0	0.1	0.1	0.1	0.1	0	0	0	0.1	0.05	0.05	0.05	0.1	0.05	0.05	0.05	0.2
TCGA-BR-A4CQ	0	0	0	0	0	0	0	1	0	0	0	0	0	0	0	0	0	0.5	0	0	0	0	0	0	0	0	0	0	0	0.2	0	0	0	0	0	0	0	0	0.2	0	0	0	0	0	0	0.05	0	0	0.05
TCGA-HU-A4GJ	0	0	0	0	0	0	0	0	0	0	0	0	0	0	0	0	0	0	0	0	0	0	0	0	0	0	0	0	0	0	0	0	0	0	0	0.1	0.1	0	0	0	0.05	0	0	0	0	0	0	0	0
TCGA-BR-A4J1	0	0	0	0	0	0	0	0	0	0	0	0	0	0	0	0	0	0	0	0	0	0	0	0	0	0	0	0	0	0	0	0	0	0	0	0	0	0.1	0	0	0	0	0	0	0.05	0.05	0	0.05	0
TCGA-AP-A05O	1	0	1	0	1	1	0	1	0	0	0.5	0.5	1	0	0.5	1	1	1	1	1	0	0.6	0.6	0.6	0.4	0.4	0.8	0.2	0.8	0.4	0.5	0.4	0.3	0.6	0.5	0.5	0.6	0.6	0.5	0.2	0.5	0.4	0.4	0.45	0.5	0.65	0.35	0.45	0.45
TCGA-BR-8365	0	0	0	0	0	0	0	0	0	0	0	0	0	0	0	0	0	0	0	0	0	0	0	0	0	0	0	0.2	0	0	0	0	0.1	0	0	0	0	0	0	0	0	0	0	0.05	0	0	0	0	0
TCGA-AF-A56N	0	0	0	0	0	0	0	0	0	0	0	0	0	0	0.5	0	0	0	0	0	0	0	0.2	0	0	0	0	0	0	0	0	0.1	0	0	0	0	0.1	0	0	0	0	0	0.1	0	0	0	0	0	0
TCGA-AA-A01Z	0	0	0	0	0	0	0	0	0	0	0	0	0	0	0	0	0	0	0	0	0	0	0	0	0	0	0	0	0	0	0	0	0	0	0	0	0	0	0	0	0	0	0.05	0	0	0	0	0	0
TCGA-AX-A1C4	0	0	0	1	1	0	1	0	1	0	0	0.5	0.5	0.5	0	0.5	1	0	1	1	0.6	0.4	0.6	0.4	0.8	0.6	0.6	0.6	0.4	0.6	0.7	0.6	0.6	0.7	0.4	0.4	0.6	0.5	0.5	0.7	0.6	0.65	0.45	0.7	0.65	0.6	0.6	0.7	0.45
TCGA-D1-A17K	0	0	0	0	1	0	0	0	0	0	0	0	0	0	0	0	0	0	0	0	0	0	0	0	0	0	0	0	0	0.2	0	0	0	0	0	0	0	0	0	0	0	0	0	0	0	0	0	0	0
TCGA-AG-A02X	0	0	0	0	0	0	0	0	0	0	0	0	0	0	0	0	0	0	0.5	0	0	0	0	0	0	0	0	0	0	0	0	0	0	0	0	0	0	0	0	0	0	0	0	0	0	0	0	0	0
TCGA-KP-A3W4	0	0	0	0	1	0	0	0	0	0	0	0	0	0	0	0	0	0	0	0	0	0	0	0	0	0	0	0	0.4	0	0	0	0.1	0	0	0	0	0	0	0.1	0.05	0	0.05	0	0	0	0.05	0.05	0.05
TCGA-A5-A0G5	0	0	0	0	0	0	0	0	0	0	0	0	0	0	0	0	0	0	0	0	0	0.2	0	0.2	0	0	0	0	0	0	0.2	0	0	0	0	0	0	0	0	0	0	0	0.05	0	0.05	0.05	0.05	0	0
TCGA-BR-8081	1	0	0	1	1	0	1	0	1	1	0.5	0	0.5	0	0.5	0.5	0.5	0.5	0.5	0.5	0.2	0.6	0.6	0.8	0.8	0.6	0.6	0.4	0.4	0.6	0.6	0.5	0.8	0.7	0.4	0.6	0.7	0.5	0.8	0.3	0.45	0.8	0.45	0.55	0.75	0.55	0.55	0.55	0.45
TCGA-G4-6321	0	0	0	0	0	0	0	0	0	0	0	0	0	0	0	0	0	0	0	0	0	0	0	0	0	0	0	0	0	0	0	0	0	0	0	0	0	0	0	0	0	0	0	0	0	0	0	0	0
TCGA-MX-A663	0	0	0	0	0	0	0	0	0	0	0	0	0.5	0	0	0	0	0	0.5	0	0	0.2	0	0	0	0	0	0	0	0	0	0	0	0	0	0.1	0	0	0	0	0	0.05	0	0	0	0.05	0.05	0	0.05
TCGA-AP-A0LQ	0	0	0	0	0	0	0	0	0	0	0	0	0	0	0	0	0	0	0	0	0	0.2	0	0	0	0	0	0	0	0	0	0	0	0	0	0	0	0	0	0	0	0	0	0	0	0	0	0.05	0
TCGA-AG-3885	0	0	0	0	0	0	0	0	0	0	0	0	0	0	0	0	0	0	0	0	0	0	0.2	0	0	0	0	0	0	0	0	0	0	0	0	0	0	0	0	0	0.05	0	0	0	0	0	0	0	0
TCGA-HU-A4G8	1	1	1	1	1	1	0	1	1	0	0	1	0.5	0.5	0	0.5	1	1	1	0.5	0.6	0.6	0.6	1	0.6	0.4	1	0.6	1	1	0.6	0.7	0.8	0.9	0.7	0.6	1	0.6	0.8	0.9	0.6	0.75	0.55	0.55	0.7	0.65	0.65	0.65	0.75
TCGA-AP-A0LM	0	0	0	0	1	0	0	0	0	0	0.5	1	0	0	0	0	0	0	0	0	0.2	0	0	0.2	0	0.4	0	0	0	0.2	0.2	0.1	0.1	0	0.2	0	0.2	0	0.1	0.1	0.4	0.15	0.2	0.1	0.05	0.15	0.15	0	0
TCGA-AH-6644	0	0	0	0	0	0	0	0	0	0	0	0.5	0.5	0	0	0	0	0	0	0	0	0	0	0	0	0	0	0	0	0	0	0.1	0	0	0	0	0	0	0	0	0	0	0	0	0	0	0	0	0
TCGA-EY-A215	1	0	1	0	1	1	1	1	1	0	0.5	0.5	0.5	0	0.5	0.5	0	0.5	1	1	0.6	0.4	0.2	0.4	0.6	1	0.8	0.4	0.6	0.4	0.2	0.8	0.4	0.5	0.6	0.5	0.3	0.4	0.5	0.4	0.6	0.45	0.4	0.35	0.3	0.55	0.45	0.4	0.6
TCGA-K6-A3WQ	0	0	0	0	0	0	0	0	0	0	0	0	0	0	0	0	0	0	0	0	0	0	0	0	0	0	0	0	0	0	0	0	0.1	0	0.1	0	0.1	0	0.1	0	0	0.05	0	0	0.05	0	0.05	0.05	0.05
TCGA-G4-6323	0	0	0	0	0	0	0	0	0	0	0	0	0	0	0	0	0	0	0	0	0	0	0	0	0	0.2	0	0	0	0	0	0.2	0	0	0	0	0	0	0	0	0	0	0	0	0	0	0	0	0.1
TCGA-D7-A748	0	0	0	0	0	0	0	1	0	0	0	0	0	0	0	0	0	0	0	0	0	0	0	0	0	0	0	0	0	0	0	0	0	0	0	0	0	0	0	0	0	0	0	0	0.05	0	0	0	0
TCGA-FI-A2F9	0	0	0	0	0	0	0	0	0	0	0	0	0	0	0	0	0	0	0	0	0	0	0	0	0	0	0	0	0	0	0	0	0	0	0	0	0.1	0	0.1	0	0.05	0.1	0.05	0	0	0.05	0	0	0.05
TCGA-VQ-A8PP	1	1	1	1	0	1	1	1	1	1	1	1	0.5	1	1	1	0	1	0.5	0.5	0.8	0.6	0.8	1	0.8	0.8	0.4	0.6	0.8	0.6	0.7	0.8	0.8	0.7	0.7	0.6	0.5	0.6	0.8	0.9	0.65	0.7	0.7	0.65	0.8	0.65	0.6	0.85	0.7
TCGA-B7-5816	0	0	0	1	0	1	0	1	0	0	0.5	0.5	0	0.5	0.5	0.5	1	1	1	1	0.8	0.8	0	0.8	0.6	0.8	0.4	0.4	0.6	0.8	0.4	0.6	0.5	0.4	0.4	0.6	0.6	0.5	0.6	0.4	0.6	0.5	0.55	0.45	0.5	0.5	0.8	0.55	0.7
TCGA-AA-A01R	0	0	0	0	1	1	0	0	0	1	0.5	0	0.5	0.5	0	1	0	0	1	0.5	0.2	0	0.2	0.4	0.2	0.4	0.4	0.2	0.6	0.6	0.2	0.4	0.1	0.5	0.4	0.3	0.2	0.4	0.3	0.3	0.2	0.35	0.25	0.45	0.15	0.15	0.3	0.15	0.25
TCGA-CM-6167	0	0	0	0	0	0	0	0	0	0	0	0	0	0	0	0	0	0	0	0	0	0	0	0	0	0	0	0	0	0	0	0	0	0	0	0.1	0	0	0	0	0	0	0.05	0	0	0	0	0	0
TCGA-D5-6535	0	0	0	0	0	0	0	0	0	0	0	0	0	0	0	0	0	0	0	0	0	0	0	0	0	0	0	0	0	0	0	0	0	0	0	0	0	0	0	0	0	0	0	0	0	0	0	0	0
TCGA-A6-2683	0	0	0	0	0	0	0	0	0	0	0	0	0	0	0	0	0	0	0	0	0	0	0	0	0	0	0.2	0	0.2	0	0	0	0	0.1	0	0	0	0	0	0	0	0	0	0.05	0	0	0	0.05	0
TCGA-DM-A1D6	0	0	0	0	0	0	0	0	0	0	0	0	0	0	0	0	0	0	0	0	0	0	0	0	0	0	0	0	0	0	0	0	0	0	0	0	0	0	0	0	0	0	0	0	0	0	0	0	0
TCGA-AA-3861	0	0	0	0	0	0	0	0	0	0	0	0	0	0	0.5	0	0	0	0	0	0	0	0	0	0	0	0	0	0	0	0	0	0	0	0	0	0.1	0	0	0	0	0.05	0	0	0	0.05	0	0	0
TCGA-D1-A15Z	0	0	0	0	0	0	0	0	0	0	0	0	0	0	0	0	0	0	0	0	0	0	0	0	0	0	0	0	0	0	0	0	0	0	0	0	0	0	0	0	0	0	0	0	0.1	0	0	0	0
TCGA-EI-6881	0	0	0	0	0	0	0	0	0	0	0	0	0	0	0	0	0	0	0	0	0	0	0	0	0	0	0	0	0	0	0	0	0	0	0	0	0	0	0	0	0	0	0	0	0.05	0	0	0	0
TCGA-AP-A05N	0	1	0	0	0	1	0	1	0	1	0.5	0	0	0	0.5	1	0	0	0.5	0	0	0	0.2	0.2	0.2	0.6	0.4	0.4	0	0.4	0.2	0	0.2	0.4	0.3	0.1	0.4	0.3	0.3	0.3	0.3	0.25	0.25	0.4	0.05	0.1	0.25	0.2	0.3
TCGA-D1-A17C	0	1	0	0	0	0	0	0	0	0	0	0	0	0	0	0	0	0	0	0	0	0	0	0	0	0	0	0	0	0.2	0	0	0	0	0	0	0	0	0.1	0	0	0	0	0	0	0	0.1	0	0
TCGA-AG-3999	0	0	0	0	0	0	0	0	0	0	0	0	0	0	0	0	0	0	0	0	0	0	0	0	0	0	0	0	0	0	0	0	0	0	0	0	0	0	0	0	0	0	0	0	0	0	0	0	0
TCGA-B5-A0K1	0	0	0	0	0	0	0	0	0	0	0	0	0	0	0	0	0	0	0	0	0	0	0	0	0	0	0	0	0	0	0	0	0	0	0	0	0	0	0	0	0	0	0	0	0	0.05	0	0	0
TCGA-BR-8686	0	0	0	0	0	0	0	0	0	0	0	0	0	0	0	0	0.5	0	0	0	0	0	0	0	0.2	0	0	0	0.2	0	0	0	0.2	0	0	0	0	0	0	0.1	0.05	0	0	0	0.1	0.1	0	0.05	0.05
TCGA-AG-A01J	0	0	0	0	0	0	0	0	0	0	0	0	0	0	0	0	0	0	0	0	0	0	0	0	0	0	0	0	0	0	0	0	0	0	0	0	0	0	0	0	0	0	0	0	0	0	0	0	0
TCGA-IN-A7NR	0	0	0	0	0	0	0	0	0	0	0	0	0	0	0	0	0	0	0	0	0	0	0	0	0	0	0	0	0	0	0.1	0.1	0.2	0	0	0	0	0	0	0	0	0	0	0	0	0	0	0	0
TCGA-AG-3909	0	0	0	0	0	0	0	0	0	0	0	0	0	0	0	0	0	0	0	0	0	0	0	0	0	0	0	0	0	0	0	0	0	0	0	0	0	0	0	0	0	0	0	0	0	0	0	0	0
TCGA-D5-6534	0	0	0	0	0	0	0	0	0	0	0	0	0	0	0	0	0	0	0	0	0	0	0	0	0	0	0	0	0	0	0	0	0	0	0	0	0	0	0	0	0	0	0	0	0	0	0	0	0
TCGA-DC-4745	0	0	0	0	0	0	0	0	0	0	0	0	0	0	0	0	0	0	0	0	0	0	0	0.2	0	0	0	0	0	0	0	0	0	0	0	0	0	0	0	0	0	0	0	0.05	0	0	0	0	0
TCGA-AP-A1DK	0	0	1	1	0	0	0	1	0	1	0.5	0	0	0.5	1	0	0	0.5	0	0	0	0	0	0.4	0.2	0.2	0.4	0	0.2	0.4	0.1	0.5	0.3	0.2	0	0.1	0.1	0.3	0.2	0.3	0.2	0.2	0.25	0.2	0.4	0.25	0.2	0.15	0.1
TCGA-HU-A4GU	0	1	1	0	1	1	1	0	1	0	0	0.5	0.5	0.5	0.5	0	0.5	0.5	0	0.5	0.4	0.6	0.4	0.4	0.8	0.8	0.6	0.8	0.2	0	0.6	0.5	0.6	0.5	0.8	0.5	0.5	0.5	0.5	0.5	0.55	0.45	0.65	0.4	0.4	0.4	0.35	0.25	0.5
TCGA-AZ-4323	0	0	0	0	0	0	0	0	0	0	0	0	0	0	0	0	0	0	0	0	0	0	0	0	0	0	0	0	0	0	0	0	0.1	0	0	0	0	0.1	0	0	0	0	0	0	0	0	0	0	0
TCGA-B5-A3FH	0	0	0	0	0	0	0	0	0	0	0	0	0	0	0	0	0	0	0	0	0	0	0	0	0	0	0	0	0	0	0	0	0	0	0.1	0	0	0	0	0	0	0.1	0	0.05	0.05	0	0.15	0	0
TCGA-A5-A3LP	0	0	1	0	0	0	0	0	0	0	0	0	0.5	0	0	0	0	0	0	0	0	0	0	0	0	0	0	0	0	0	0	0.1	0	0	0	0	0	0.1	0	0	0.05	0.05	0.15	0	0.05	0.05	0.05	0.05	0
TCGA-AH-6643	0	0	0	0	0	0	0	0	0	0	0	0	0	0	0	0	0	0	0	0	0	0	0	0	0	0	0	0	0	0	0	0	0	0	0	0	0	0	0.1	0	0	0	0	0	0	0	0	0.05	0.05
TCGA-CD-A4MJ	1	1	1	1	1	1	1	0	1	1	0.5	0.5	0.5	1	0.5	0.5	0.5	0.5	0.5	1	0.2	0.8	0.4	0.4	0.6	0.6	0.4	0	0.4	0.6	0.7	0.3	0.3	0.8	0.6	0.4	0.4	0.6	0.4	0.7	0.45	0.5	0.55	0.55	0.5	0.65	0.7	0.65	0.4
TCGA-EY-A1GD	0	0	0	0	0	0	0	0	0	0	0	0	0	0	0	0	0	0.5	0	0	0	0	0	0	0	0	0	0	0	0	0.1	0	0	0	0	0	0	0	0	0.1	0	0.1	0.1	0	0.05	0	0	0.05	0
TCGA-CK-4952	0	0	0	0	0	0	0	0	0	0	0	0	0	0	0	0	0	0	0	0	0	0	0	0	0	0	0	0	0	0	0	0.1	0	0	0	0	0	0	0	0	0	0	0	0	0	0	0	0	0
TCGA-CM-6163	0	0	0	0	0	0	0	0	0	0	0	0	0	0	0	0	0	0	0	0	0	0	0	0	0	0	0	0	0	0	0	0	0	0	0	0	0	0	0	0	0.05	0	0	0	0	0	0	0	0
TCGA-AX-A06L	0	0	0	0	0	0	0	0	0	0	0	0	0	0	0	0	0	0	0	0	0	0	0	0	0	0	0	0	0	0	0	0	0	0	0	0	0	0	0.1	0	0.05	0	0	0	0	0	0	0	0.05
TCGA-BR-A4J4	1	0	0	0	0	0	0	0	0	0	0	0	0	0	0	0	0	0	0	0	0	0	0	0	0	0	0.2	0	0	0	0	0	0	0	0	0	0	0	0	0	0	0	0	0	0	0	0.05	0	0
TCGA-DI-A1BU	1	1	1	0	1	1	1	1	0	1	1	0.5	1	0.5	1	1	1	0.5	0.5	1	0.8	1	1	1	0.8	0.8	1	0.4	0.8	0.8	0.8	0.6	0.8	0.9	0.9	0.6	0.8	0.9	0.8	0.6	0.8	0.7	0.85	0.65	0.85	0.75	0.7	0.6	0.65
TCGA-A5-A0GX	0	0	0	0	0	0	0	0	0	0	0	0	0	0.5	0	0.5	0	0	0	0	0	0	0	0	0	0	0	0	0	0	0	0	0.1	0	0	0	0	0	0	0	0	0	0	0.05	0	0	0	0	0
TCGA-CM-5349	0	0	0	0	0	0	0	0	0	0	0	0	0	0	0	0	0	0	0	0	0	0	0	0	0	0	0	0	0	0	0	0	0	0	0	0	0	0	0	0	0	0	0	0	0	0	0	0	0
TCGA-BG-A18C	0	0	0	0	0	0	0	0	0	0	0	0	0	0	0	0	0	0	0	0	0	0	0	0	0	0	0	0	0	0	0	0	0	0.1	0	0	0	0	0	0	0	0	0	0.05	0	0.05	0	0	0
TCGA-AF-5654	0	0	0	0	0	0	0	0	0	0	0	0	0	0	0	0	0	0	0	0	0	0	0	0	0	0	0	0	0	0	0	0	0	0	0	0.1	0	0	0	0	0	0	0	0	0.05	0	0	0	0
TCGA-VQ-AA6D	0	0	0	1	0	0	0	0	0	0	0	0.5	0.5	0.5	0	0.5	0.5	0	0	0.5	0.2	0.2	0	0	0.2	0.4	0.4	0.4	0.8	0.2	0.5	0.4	0.3	0.2	0	0.5	0.2	0	0.3	0.3	0.1	0.45	0.3	0.25	0.4	0.25	0.2	0.4	0.45
TCGA-AA-3560	0	0	0	0	0	0	0	1	0	0	0	0	0	0	0	0	0	0	0	0	0	0	0	0	0	0	0	0	0	0.2	0	0	0	0	0	0	0.1	0	0	0	0.1	0.05	0	0.05	0	0.05	0	0	0.05
TCGA-VQ-A8PS	0	0	0	0	0	0	0	0	0	0	0	0	0	0	0	0	0	0	0	0	0	0	0	0	0	0	0	0	0	0	0	0	0	0	0	0	0	0	0	0.1	0	0.05	0	0	0.05	0	0	0	0.05
TCGA-DF-A2KN	1	0	0	0	1	1	1	1	0	1	1	1	0.5	0.5	0.5	0.5	0	1	0.5	1	0.6	0.6	0.6	0	0.2	0.6	0.2	0.6	0.6	0.6	0.7	0.5	0.7	0.6	0.4	0.6	0.4	0.5	0.7	0.6	0.45	0.45	0.65	0.6	0.75	0.65	0.45	0.5	0.45
TCGA-AA-3678	0	0	0	0	0	0	0	0	0	0	0	0	0	0	0	0	0	0	0	0	0	0	0	0	0	0	0	0	0	0	0	0	0	0	0	0	0	0	0	0	0	0	0	0	0	0	0	0	0
TCGA-G4-6310	0	0	0	0	1	0	0	1	0	0	0	0	0	0	0	0	0	0	0	0	0	0	0	0	0	0	0	0	0	0	0	0	0	0	0	0	0	0	0	0	0	0	0	0	0	0	0	0	0
TCGA-AA-A03F	0	0	0	0	0	0	0	0	0	0	0	0	0	0	0	0	0	0	0	0	0	0	0.2	0	0	0	0	0	0	0	0	0	0	0	0	0	0	0	0	0	0	0	0	0	0	0	0	0	0
TCGA-AA-3520	0	0	0	0	0	0	0	0	0	0	0	0	0	0	0	0	0	0	0	0	0	0	0	0	0	0	0	0	0	0	0	0	0	0	0	0	0	0	0	0	0.05	0	0	0	0	0	0	0	0.05
TCGA-FP-8210	0	0	0	0	0	0	0	0	0	0	0	0	0	0	0	0	0	0.5	0	0	0	0.2	0	0	0	0	0	0	0	0	0	0.1	0.1	0	0.1	0	0.1	0.1	0	0	0.05	0.1	0.05	0.05	0.1	0	0	0.05	0.05
TCGA-AJ-A3NG	0	0	0	0	0	0	0	0	0	0	0	0	0	0	0	0	0	0	0	0	0	0	0	0	0	0	0	0	0	0	0	0	0	0	0	0	0	0	0.1	0	0.05	0	0.05	0	0	0	0	0	0
TCGA-B5-A11J	1	1	1	0	1	0	1	0	0	0	0	0.5	1	0	1	0	0	0.5	0.5	0.5	0.6	0.6	0.2	0.6	0.6	0	0.4	0.2	0.2	0.4	0.3	0.1	0.3	0.2	0.4	0.2	0.3	0.7	0.3	0.2	0.3	0.45	0.55	0.25	0.45	0.45	0.45	0.25	0.45
TCGA-AA-3818	0	0	0	0	0	0	0	0	0	0	0	0	0	0	0	0	0	0	0	0	0	0	0	0	0	0	0	0	0	0	0	0	0	0	0.1	0	0	0	0	0	0	0	0	0	0	0	0	0	0
TCGA-EI-6917	0	0	0	0	0	0	0	1	0	0	0	0	0	0	0	0	0	0	0	0	0	0	0	0	0	0	0	0	0	0	0	0	0	0	0	0	0	0	0.1	0	0	0	0	0	0	0	0	0	0
TCGA-AX-A2H2	0	0	0	0	0	0	0	0	0	0	0	0	0	0	0	0.5	0	0	0	0	0	0	0	0	0	0	0	0	0	0.2	0	0.1	0	0	0	0	0	0.1	0	0.1	0	0	0.1	0.05	0.1	0.05	0	0.05	0.05
TCGA-BS-A0UJ	0	0	0	0	0	0	0	0	0	0	0	0	0	0	0	0	0	0	0	0	0	0	0	0	0	0	0	0	0	0	0	0	0	0	0	0	0.1	0	0.1	0	0	0.05	0	0.05	0	0	0	0	0
TCGA-KB-A93H	0	0	0	0	0	0	0	0	0	0	0	0	0	0	0	0	0	0	0	0	0	0	0	0	0	0	0.2	0	0	0	0	0	0	0	0	0.1	0.1	0	0.1	0	0	0	0	0	0.05	0	0.05	0	0.05
TCGA-AX-A3G8	1	1	0	0	0	0	0	1	0	0	0.5	0.5	0.5	0.5	0.5	0.5	0	1	0.5	0.5	0.8	0.6	0.6	0.8	0.8	0.4	0.8	0.8	0.2	0.2	0.4	0.4	0.5	0.4	0.5	0.6	0.6	0.2	0.5	0.6	0.75	0.6	0.6	0.65	0.45	0.5	0.45	0.55	0.4
TCGA-A5-A0GN	0	0	0	0	0	0	0	0	0	0	0	0	0	0	0	0	0	0	0	0	0	0	0	0	0	0	0.2	0	0	0	0	0	0	0.1	0	0	0	0	0	0	0	0	0.05	0.05	0	0	0	0	0
TCGA-BR-8382	1	0	1	0	0	1	1	0	0	0	0.5	1	0.5	1	1	0.5	0	0	0.5	1	0.8	0.2	1	0.6	0.4	0.6	0.2	0.6	1	0.8	0.7	0.6	0.6	0.7	0.5	0.5	0.6	0.4	0.6	0.4	0.5	0.45	0.75	0.6	0.6	0.65	0.7	0.75	0.4
TCGA-A6-6653	1	0	1	1	1	0	0	0	1	1	1	0.5	1	0.5	0.5	1	0.5	0.5	0.5	0.5	0.8	0.4	0.2	0.2	0.4	0.4	0.4	0.4	0.4	0.6	0.9	0.6	0.4	0.5	0.3	0.8	0.6	0.5	0.4	0.4	0.6	0.5	0.6	0.5	0.55	0.55	0.65	0.5	0.6
TCGA-CK-6746	1	1	0	0	1	1	1	1	1	1	1	0	1	1	0.5	1	0.5	1	1	0	1	0.4	0.6	0.6	0.6	0.6	0.4	0.4	0.8	0.4	0.5	0.7	0.6	0.8	0.6	0.5	0.7	0.7	0.7	0.7	0.4	0.65	0.7	0.35	0.55	0.65	0.55	0.45	0.65
TCGA-AA-3949	1	0	1	1	0	1	0	0	0	1	0.5	1	0	0	0.5	0	0	0.5	0	0	0.4	0.8	0.2	0.6	0.2	0.2	0.2	0.2	0	0.4	0.4	0.6	0.2	0.3	0.6	0.4	0.6	0.3	0.4	0.6	0.25	0.3	0.45	0.25	0.6	0.3	0.5	0.3	0.5
TCGA-BG-A222	1	1	0	0	1	0	0	1	0	1	0	1	0	0	0	1	0	0.5	1	1	0.6	0.8	0.6	0.6	1	0.6	0.8	0.8	0.4	0.8	0.4	0.5	0.4	0.6	0.6	0.6	0.4	0.4	0.5	0.8	0.55	0.7	0.6	0.75	0.75	0.65	0.7	0.75	0.75
TCGA-F4-6460	0	0	0	0	0	0	0	0	0	0	0	0	0	0	0	0	0	0	0	0	0	0	0	0	0	0	0	0	0	0	0	0	0	0.1	0	0	0	0	0	0	0.05	0	0	0	0	0	0	0	0
TCGA-AG-3892	0	0	0	0	0	0	0	0	0	0	0	0	0	0	0	0	0	0	0	0	0	0	0	0	0	0	0	0	0	0	0	0	0	0	0	0	0	0.1	0	0	0	0	0	0	0	0.05	0	0	0
TCGA-D1-A16F	1	0	1	0	0	0	1	0	0	1	0	0	0	0	1	0.5	0	1	0.5	0.5	0.2	0.6	0.8	0.4	0.8	0.2	0.2	0.2	0.8	0.6	0.6	0.3	0.4	0.5	0.5	0.5	0.3	0.6	0.7	0.5	0.45	0.55	0.5	0.65	0.45	0.45	0.25	0.45	0.5
TCGA-EO-A3KX	1	1	1	1	0	1	1	0	1	1	1	1	0	0.5	0.5	1	0.5	1	1	0.5	0.8	0.8	0.8	0.4	0.8	1	0.6	0.6	0.8	0.8	0.8	0.6	0.4	0.7	0.7	0.6	0.7	0.7	0.7	0.9	0.55	0.8	0.6	0.65	0.75	0.7	0.55	0.7	0.8
TCGA-BR-A4CR	0	0	0	0	0	0	0	0	0	0	0	0.5	0	0	0	0	0	0	0	0	0	0.2	0	0	0	0	0	0	0	0	0	0	0	0	0	0	0	0	0	0	0	0	0	0.05	0	0.05	0	0	0
TCGA-CD-8533	0	0	0	0	0	0	0	0	0	0	0	0	0	0	0	0	0	0	0	0	0	0	0	0	0	0	0	0	0	0	0	0	0	0	0	0	0	0	0	0	0	0	0	0	0	0	0	0.05	0.05
TCGA-EY-A1GH	0	0	0	0	0	0	1	0	0	0	0	0	0	0	0	0	0	0	0	0	0	0	0	0	0	0	0	0	0	0	0	0	0.1	0	0	0	0	0	0	0	0	0	0	0	0	0	0	0.05	0
TCGA-AA-A00Z	0	0	0	0	0	0	0	0	0	0	0	0	0	0	0	0	0	0	0	0	0	0	0	0	0	0	0	0	0	0	0	0	0	0	0	0	0	0	0	0	0	0	0	0	0	0	0	0	0
TCGA-AA-3930	0	0	0	0	0	0	0	0	0	0	0	0	0	0	0	0	0	0	0	0	0	0	0	0	0	0	0	0	0	0	0	0.1	0	0	0	0	0	0	0	0	0	0	0	0	0	0	0	0	0
TCGA-VQ-A8DV	0	0	0	0	0	0	0	0	0	0	0	0	0	0	0	0	0	0	0	0	0	0	0	0	0	0	0	0	0	0	0	0	0	0	0	0	0	0	0	0	0	0	0	0	0	0	0.05	0	0
TCGA-BR-6564	0	0	0	0	0	0	0	0	0	0	0	0	0	0	0	0	0	0	0	0	0	0	0	0	0.2	0	0	0	0	0	0	0	0	0	0	0	0	0	0	0	0	0	0	0.1	0	0	0	0	0.05
TCGA-CI-6619	0	0	0	0	0	0	0	0	0	0	0	0	0	0	0	0	0	0	0	0	0	0	0	0	0	0	0	0	0	0	0	0	0	0	0	0	0	0	0	0	0	0	0	0	0.1	0	0	0	0.05
TCGA-F4-6703	0	0	0	1	0	0	0	0	0	0	0.5	0	0	0	0	0	0	0.5	0	0	0.2	0.2	0.2	0.2	0.2	0	0.2	0.2	0	0.2	0.3	0.1	0	0.1	0.1	0.1	0	0.2	0.2	0.2	0.2	0.1	0.2	0.05	0.2	0.05	0.15	0.2	0.2
TCGA-A5-A0R6	0	0	0	0	0	0	0	0	0	0	0	0	0	0.5	0	0	0	0	0	0	0	0	0.2	0.2	0	0	0	0	0	0	0	0.1	0.1	0	0	0	0	0	0	0.2	0	0.1	0	0	0.05	0	0.1	0	0
TCGA-D1-A160	0	1	0	0	0	1	1	0	0	0	0.5	0.5	0.5	1	0	0.5	0.5	0.5	0	0	0.4	0.4	0.6	0.4	0.4	0	0.4	0.6	0.2	0.4	0.3	0.1	0.6	0.5	0.3	0.3	0.2	0.4	0.2	0.2	0.3	0.35	0.55	0.4	0.25	0.4	0.35	0.45	0.4
TCGA-AX-A3FX	0	0	0	0	0	0	0	0	0	0	0	0	0	0	0	0	0	0	0	0	0	0	0	0	0.2	0	0	0	0	0	0	0	0.1	0	0	0	0	0	0	0	0	0	0	0	0	0.05	0	0.05	0.1
TCGA-AG-3896	0	0	0	0	0	0	0	0	0	0	0	0	0	0	0	0	0	0	0	0	0	0	0	0	0	0	0	0	0	0	0	0	0	0	0	0	0	0	0	0	0	0	0	0	0	0	0	0	0
TCGA-HU-8604	0	0	0	0	1	0	0	0	0	0	0	0	0	0	0	0	0	0	0	0	0	0	0	0	0	0	0	0	0	0	0	0	0	0	0	0	0	0	0	0	0	0	0	0	0.05	0	0	0.05	0
TCGA-AD-6899	0	0	0	0	0	0	0	0	0	0	0	0	0	0	0	0	0	0	0	0	0	0	0	0	0	0	0	0	0	0	0	0	0	0	0	0	0	0	0	0	0	0	0	0	0	0	0	0	0
TCGA-EQ-8122	0	0	0	0	0	0	0	0	0	0	0	0	0	0	0	0	0	0	0	0	0	0	0.2	0.2	0	0	0	0	0	0	0	0	0	0	0.1	0.1	0	0	0.1	0	0	0	0	0.1	0.05	0.1	0	0	0.1
TCGA-5M-AAT4	0	0	0	0	0	0	0	0	0	0	0	0	0	0	0	0.5	0	0	0	0	0	0	0	0	0	0	0	0	0	0	0	0	0	0	0	0	0	0	0	0	0	0	0.05	0.05	0	0	0	0.1	0
TCGA-AA-3989	0	0	0	0	0	0	0	0	0	0	0	0	0	0	0	0	0	0	0	0	0	0	0	0	0	0	0	0	0	0	0	0	0	0	0	0.1	0	0	0	0	0	0	0.05	0.05	0	0	0	0	0
TCGA-EO-A3AV	0	0	0	0	0	0	0	0	0	0	0	0	0	0	0	0	0	0	0	0	0	0	0.2	0	0	0	0	0	0	0	0.1	0	0	0	0	0	0.2	0	0.1	0	0	0.05	0	0	0	0.1	0.05	0	0
TCGA-DM-A28G	0	0	0	0	0	0	0	0	0	0	0	0	0	0	0	0	0	0	0	0	0	0	0	0	0	0	0	0	0	0	0.1	0	0.1	0	0	0	0	0	0	0	0.05	0	0.05	0.1	0	0	0.05	0	0.05
TCGA-SJ-A6ZJ	0	0	0	0	0	0	0	0	0	1	0	0	0	0	0	0.5	0	0	0	0	0.4	0	0.4	0	0	0	0.2	0	0	0	0.2	0.1	0	0	0	0	0	0.1	0	0.1	0.1	0.1	0.05	0.1	0.05	0.1	0.2	0.2	0
TCGA-BR-4363	0	0	0	0	1	1	0	1	1	0	0	0.5	0	0	0.5	0	0.5	0.5	0	0.5	0.4	0.6	0.2	0.4	0.4	0.6	0.6	0.2	0.2	0	0.3	0.3	0.1	0.6	0.1	0.3	0.4	0.2	0.2	0.3	0.45	0.3	0.35	0.4	0.35	0.6	0.45	0.6	0.45
TCGA-F5-6465	0	0	0	0	0	0	0	0	0	0	0	0	0	0	0	0	0	0	0	0	0	0	0	0	0	0	0	0	0	0	0	0	0	0	0	0	0	0	0	0	0	0.05	0	0	0	0.05	0	0	0
TCGA-VQ-A928	0	0	0	0	0	0	0	0	0	0	0	0	0	0	0	0	0	0	0	0	0	0	0	0	0	0	0	0	0	0.2	0	0	0.1	0	0	0.1	0	0	0	0	0	0.05	0	0.05	0.05	0	0.05	0	0.05
TCGA-AD-6548	0	0	0	0	0	0	0	0	0	1	0	0	0	0	0	0	0	0	0	0.5	0	0	0	0	0	0	0	0	0.2	0	0.1	0	0	0	0	0	0	0	0	0	0	0	0	0	0	0.1	0	0	0.05
TCGA-AX-A1C8	0	0	0	0	0	0	0	0	0	0	0	0	0	0	0	0	0	0	0	0	0	0.2	0	0	0	0	0	0.2	0	0	0	0	0	0	0	0	0	0	0	0	0	0.05	0.05	0	0	0.05	0	0	0
TCGA-AG-A016	0	0	0	0	0	0	0	0	0	0	0	0	0	0	0	0	0	0	0	0	0	0	0	0	0	0	0	0	0	0	0	0	0	0	0	0	0	0	0	0	0	0	0	0	0	0	0	0	0
TCGA-EY-A2OQ	0	0	0	0	0	0	0	0	0	0	0	0	0	0	0	0	0	0	0	0	0	0.2	0	0	0	0	0	0	0	0	0	0	0	0	0	0.1	0	0.1	0.1	0	0	0.05	0	0	0.05	0.05	0	0.05	0
TCGA-CD-8527	0	0	0	0	0	0	0	0	0	0	0	0	0	0	0	0	0	0.5	0.5	0	0	0	0	0	0	0.2	0	0.2	0	0.2	0.1	0	0.1	0.1	0.1	0	0	0	0	0.2	0.05	0.1	0.1	0	0.1	0	0.1	0	0
TCGA-D1-A16G	0	0	0	0	0	0	0	0	0	0	0	0	0	0	0	0	0	0	0	0	0	0	0	0	0	0	0	0	0	0	0	0	0	0	0	0	0	0	0	0	0	0	0.05	0	0.05	0	0.05	0	0
TCGA-KP-A3VZ	0	0	0	0	0	0	0	0	0	0	0	0	0	0	0	0	0	0	0	0	0	0	0	0	0	0.2	0	0	0	0	0	0.1	0	0	0.1	0	0	0	0	0	0.05	0	0.05	0	0.05	0.05	0.05	0.05	0
TCGA-BR-8588	0	0	0	0	0	0	0	0	0	0	0	0	0	0	0	0	0	0	0	0	0	0	0	0	0	0	0.2	0	0	0	0	0	0	0	0	0	0	0	0	0	0	0	0	0	0	0	0	0	0.05
TCGA-DY-A1DD	0	0	0	0	1	0	0	0	0	0	0	0	0	0	0	0	0	0	0	0	0	0	0	0	0	0	0	0	0	0	0	0	0	0	0	0	0	0	0	0	0	0	0	0	0	0	0	0	0
TCGA-CK-4950	0	0	0	0	0	0	0	0	0	0	0	0	0	0	0	0	0	0	0	0	0	0	0	0	0	0.2	0	0	0.2	0	0	0	0	0	0	0	0	0.1	0	0	0	0	0.05	0	0	0	0.05	0	0
TCGA-BR-6802	0	1	0	0	1	1	0	0	0	0	0.5	0	0	1	0	0.5	0	0.5	0	0.5	0.4	0.2	0.2	0.2	0.2	0.2	0.2	0.2	0.6	0	0.4	0.3	0.1	0.2	0.1	0.2	0.4	0.1	0.2	0.3	0.25	0.15	0.05	0.15	0.25	0.15	0.3	0.2	0.25
TCGA-CK-5915	0	0	0	0	0	0	0	0	0	0	0	0	0	0	0	0	0	0	0	0	0	0	0	0	0	0	0	0	0	0	0	0	0	0	0	0	0	0	0	0	0	0	0	0	0	0	0	0	0
TCGA-EO-A3L0	0	0	0	0	1	0	0	0	0	0	0	0	0	0	0	0	0	0	0	0	0	0	0	0	0	0	0	0	0.2	0	0	0	0	0	0	0	0	0	0	0	0.05	0	0	0.05	0	0	0	0.1	0
TCGA-G4-6627	0	0	0	0	0	0	0	0	0	0	0	0	0	0	0	0	0	0	0	0	0	0	0	0	0	0	0.2	0	0	0	0.1	0	0	0	0	0	0	0	0	0	0	0.05	0	0.05	0	0	0	0	0
TCGA-AA-3517	0	0	0	0	0	0	0	0	0	0	0	0	0	0	0	0	0	0	0	0	0	0	0	0	0	0	0	0	0	0	0	0	0	0	0	0	0	0	0	0	0	0	0	0	0	0.05	0	0	0
TCGA-F5-6811	0	0	0	0	0	0	0	0	0	0	0	0	0	0	0	0	0	0	0.5	0	0	0	0	0	0	0	0	0	0	0	0	0	0	0	0	0	0	0	0	0	0	0.05	0	0	0	0	0	0	0
TCGA-VQ-A91A	0	0	0	0	0	0	0	0	0	0	0	0	0	0	0	0	0	0	0	0	0	0	0	0	0	0	0	0	0	0	0	0	0.1	0.1	0	0	0	0	0	0	0	0	0	0	0	0	0.05	0	0
TCGA-FP-8631	0	0	0	0	0	0	0	0	0	0	0	0	0	0	0	0	0	0	0	0	0.2	0	0	0	0	0	0	0	0	0	0	0	0	0	0	0	0	0	0.1	0	0	0	0	0	0.05	0	0	0	0
TCGA-D1-A0ZR	0	0	0	0	0	0	0	0	0	0	0	0	0	0	0	0	0	0	0	0	0	0	0	0	0	0	0	0	0	0	0	0	0	0	0	0	0.1	0.1	0	0	0	0	0	0.05	0.1	0	0.05	0	0
TCGA-AA-3663	1	1	1	1	1	1	1	0	0	1	1	0	0	0.5	1	1	0.5	1	0	0.5	0.6	0.6	0.8	0.4	0.8	0.6	1	0.8	0.4	0.8	0.7	0.6	0.9	0.8	0.6	0.7	0.7	0.6	0.9	0.8	0.7	0.85	0.95	0.85	0.8	0.6	0.8	0.9	0.75
TCGA-AP-A0LG	0	0	1	0	1	0	0	0	1	0	0.5	0	0	1	0	0	0	0.5	0.5	0.5	0.4	0	0	0	0.2	0.4	0	0.6	0.2	0.6	0.6	0	0.1	0.7	0.4	0.2	0.5	0.5	0.4	0.2	0.15	0.5	0.35	0.25	0.35	0.45	0.3	0.4	0.4
TCGA-RD-A8N4	0	0	0	0	0	0	0	0	0	0	0	0	0	0	0	0	0	0	0	0	0	0	0	0	0	0	0	0	0	0	0	0	0	0	0	0.1	0	0	0	0	0.05	0	0	0	0	0.05	0.1	0	0
TCGA-D7-8579	0	0	0	0	1	0	0	0	0	0	0	0	0	0	0	0	0	0	0	0	0	0	0	0	0	0	0	0	0	0	0	0	0	0	0	0	0	0.1	0	0	0	0	0	0	0	0	0	0	0
TCGA-CL-4957	0	0	0	0	0	0	0	0	0	0	0	0	0	0	0	0	0	0	0	0	0	0	0	0	0	0	0	0	0	0	0	0	0	0	0	0	0	0	0	0	0	0	0.05	0	0	0	0	0	0.05
TCGA-RD-A8N9	0	0	0	0	0	0	0	0	0	0	0	0	0	0.5	0	0	0	0	0	0	0	0.2	0.2	0	0	0	0	0	0.2	0.2	0	0	0	0	0	0	0	0	0	0	0	0.05	0	0	0	0	0	0	0
TCGA-BG-A0YV	0	0	0	0	0	0	0	0	0	0	0	0	0	0	0	0	0	0	0	0	0	0	0	0	0	0	0	0	0	0	0	0	0	0	0	0	0	0	0	0	0.05	0	0	0	0.05	0.05	0	0	0
TCGA-D1-A1NZ	1	1	0	1	1	1	0	0	1	1	0.5	0	0.5	1	0.5	0.5	0.5	0	0	0.5	0.4	0.6	1	0.8	0.8	0.6	0.6	0.6	0.6	0.6	0.7	0.7	0.5	0.5	0.7	0.4	0.4	0.6	0.3	0.6	0.45	0.6	0.45	0.5	0.65	0.7	0.55	0.6	0.5
TCGA-AA-3976	0	0	0	0	0	0	0	0	0	0	0	0	0	0	0	0	0	0	0	0	0	0	0	0	0	0	0	0	0	0	0	0	0	0	0	0	0	0	0	0	0	0	0	0	0	0	0	0	0
TCGA-AF-3911	0	0	0	0	0	0	0	0	0	0	0	0.5	0	0	0	0	0	0	0	0.5	0	0	0	0	0	0	0	0	0	0	0	0	0	0	0	0	0.1	0	0	0	0	0	0	0	0	0	0	0	0
TCGA-AJ-A3EL	0	0	0	0	0	0	0	0	1	0	0	0	0	0.5	0	0	0	0	0	0	0	0	0	0	0	0	0	0	0	0	0	0	0	0	0	0	0	0	0	0.1	0	0.05	0	0	0	0.05	0	0.1	0
TCGA-BR-8366	0	0	0	0	0	0	0	0	0	0	0	0	0	0	0	0	0	0	0	0	0	0	0	0	0	0	0	0	0	0	0	0	0	0	0	0.1	0	0	0	0.1	0	0	0	0	0	0	0	0	0
TCGA-BR-8368	1	1	0	1	1	1	1	0	1	0	1	1	0.5	1	0.5	1	0	0.5	0.5	1	0.6	0.8	0.8	0.4	0.4	0.2	0.4	0.8	0.8	0.8	0.6	0.9	0.3	0.5	0.5	0.7	0.7	0.5	0.7	0.4	0.75	0.65	0.55	0.3	0.65	0.65	0.8	0.5	0.45
TCGA-BR-8286	0	0	0	0	0	0	0	0	0	0	0	0	0	0	0	0	0	0	0	0	0	0	0.2	0.2	0	0	0	0.2	0	0.2	0.1	0	0	0	0	0	0.1	0	0	0	0	0	0	0	0	0	0	0	0
TCGA-F1-6177	1	0	0	0	1	0	1	1	0	1	0.5	1	0.5	0.5	1	0.5	1	1	1	0.5	0.8	0.8	0.8	0.8	0.6	0.8	1	0.8	0.8	0.6	0.8	0.8	0.7	0.8	0.6	0.8	0.6	1	0.6	0.9	0.75	0.85	0.7	0.55	0.8	0.85	0.55	0.7	0.85
TCGA-RD-A8N6	0	0	0	0	0	0	0	0	0	0	0	0	0.5	0	0	0	0	0	0	0	0	0	0	0	0	0	0	0	0	0	0	0	0.1	0	0	0	0	0	0	0.1	0.05	0	0	0	0.05	0	0	0	0.1
TCGA-AA-3984	0	0	0	0	0	0	0	0	0	0	0	0	0	0	0	0	0	0	0	0	0	0	0	0	0	0	0	0	0	0	0	0	0	0	0	0	0	0.1	0.1	0	0	0	0	0	0.1	0.05	0	0	0
TCGA-BR-4256	1	0	1	1	0	0	1	1	0	0	0.5	0	0.5	1	0	0.5	0.5	0.5	0	1	0.6	0.4	0.8	0	0.4	0.4	0	0.2	0.4	0.6	0.7	0.3	0.5	0.7	0.5	0.3	0.7	0.4	0.7	0.3	0.7	0.45	0.6	0.6	0.65	0.65	0.45	0.5	0.55
TCGA-G4-6314	0	0	0	0	0	0	0	0	0	0	0	0	0	0	0	0	0	0	0	0	0	0	0	0	0	0	0	0	0	0	0	0	0	0	0	0	0	0	0	0	0	0	0	0	0	0	0	0	0
TCGA-AG-4021	0	0	0	0	0	0	0	0	0	0	0	0	0	0	0	0	0	0	0	0	0	0	0	0	0	0	0	0	0	0	0	0	0	0	0	0	0	0	0	0	0	0	0	0.05	0	0	0	0	0
TCGA-CG-5724	0	0	0	0	0	0	0	0	0	0	0	0.5	0	0	0	0	0	0	0	0	0	0	0	0	0.2	0	0	0	0	0	0	0	0	0	0	0	0	0	0	0	0	0	0	0	0	0	0.05	0	0
TCGA-AJ-A3OK	0	0	0	0	0	0	0	1	0	0	0	0.5	0.5	0	0.5	0	0	0	0	0	0	0	0	0	0	0	0	0	0	0.2	0	0.2	0.2	0.1	0.1	0	0.1	0	0.1	0	0.15	0.05	0.05	0.05	0.1	0.1	0.15	0.2	0.1
TCGA-AJ-A5DW	0	0	0	0	0	0	0	0	0	0	0	0	0	0	0	0	0	0.5	0	0	0	0	0	0.2	0	0	0	0	0	0.2	0.1	0	0.1	0	0	0	0	0	0	0.1	0.1	0	0.05	0.1	0.05	0.1	0	0	0.1
TCGA-AA-3968	0	0	0	0	0	0	0	0	0	0	0	0	0	0	0	0	0	0	0	0	0	0	0	0	0	0	0	0	0	0	0	0	0	0	0	0	0	0	0	0	0	0.05	0.05	0.05	0	0	0	0	0.05
TCGA-AX-A06J	0	0	0	0	0	0	0	0	1	0	0	0	0	0	0	0	0	0	0	0	0.2	0	0	0	0	0	0	0	0	0	0	0	0	0	0.1	0	0	0	0	0	0	0	0	0	0.05	0	0	0	0
TCGA-D7-A747	0	0	0	0	0	0	0	0	0	0	0.5	0	0	0	0	0	0	0	0	0	0	0.2	0	0	0	0	0	0	0.2	0	0.1	0	0	0	0	0	0	0	0	0	0	0	0	0.05	0	0.05	0.05	0.05	0.05
TCGA-AA-3862	0	0	0	0	0	0	0	0	0	0	0	0	0	0	0	0	0	0	0	0	0	0	0	0	0	0	0	0	0	0	0	0	0	0	0	0	0	0	0	0	0	0	0	0	0	0	0	0	0
TCGA-D5-5540	0	0	0	0	0	0	0	0	0	0	0	0	0	0	0	0	0	0	0	0	0	0	0	0	0	0	0	0	0	0	0	0	0	0	0	0	0	0	0	0	0	0	0.05	0	0	0	0	0	0
TCGA-DY-A1DC	0	0	0	0	0	0	0	0	0	0	0	0	0	0	0	0	0	0	0	0	0	0	0	0	0	0	0	0	0	0	0	0	0	0	0	0	0	0	0	0	0	0	0	0	0	0	0	0	0
TCGA-CG-5732	0	0	0	0	0	0	0	0	0	0	0	0	0	0	0	0	0	0	0	0	0	0	0	0	0	0	0	0	0	0	0	0	0	0	0	0	0	0	0	0	0	0	0	0	0	0	0	0	0
TCGA-CG-5717	0	0	0	0	0	0	0	0	0	0	0	0	0	0	0	0	0	0	0	0	0	0	0	0	0	0	0	0	0	0	0	0	0	0	0	0	0	0	0	0	0	0	0	0	0	0	0	0	0
TCGA-RD-A8MV	0	0	0	0	0	0	0	0	0	0	0	0	0	0	0	0	0	0.5	0	0	0	0.2	0.2	0	0	0	0	0	0	0	0	0.1	0	0	0.2	0	0	0	0	0	0	0	0.05	0.05	0	0	0	0.05	0
TCGA-D1-A1O5	0	0	0	0	0	0	0	0	0	0	0.5	0	0	0	0	0	0	0	0	0	0	0	0	0	0	0	0	0	0	0	0	0	0	0	0	0	0	0	0	0	0	0	0	0.1	0	0	0	0.05	0
TCGA-D1-A169	0	0	0	0	0	0	0	0	0	0	0	0	0	0	0	0	0	0	0	0	0	0	0	0	0	0	0	0	0	0	0.1	0.1	0	0	0	0.1	0	0	0	0.1	0	0	0	0	0	0	0	0	0
TCGA-SL-A6J9	0	0	0	0	0	0	0	0	0	0	0	0	0	0	0	0.5	0	0	0	0	0	0	0	0	0	0	0.2	0.2	0	0.2	0.2	0	0.1	0.1	0.1	0	0.1	0.1	0	0.1	0.1	0	0.15	0.05	0.05	0.05	0.15	0.1	0
TCGA-A6-6142	0	0	0	0	0	0	0	0	0	0	0	0	0	0	0	0	0	0	0	0	0	0	0	0	0	0	0	0	0	0	0.1	0	0	0	0	0	0	0	0	0	0	0	0.05	0	0	0	0	0.05	0
TCGA-AA-3866	0	0	0	0	0	0	0	0	0	0	0	0	0	0	0	0	0	0	0	0	0	0	0	0	0	0	0	0	0	0	0	0	0	0	0	0.1	0	0	0	0	0	0	0	0	0	0.05	0	0	0
TCGA-EY-A548	1	0	0	0	0	0	0	0	0	1	0	0.5	0	1	1	0.5	0	0	0.5	1	0.2	0.2	0.2	0.2	0.2	0.2	0.4	0.4	0.6	0.6	0.5	0.4	0.3	0.5	0.4	0.4	0.4	0.4	0.6	0.3	0.65	0.5	0.45	0.6	0.45	0.55	0.6	0.5	0.35
TCGA-DM-A28M	0	0	0	0	0	0	0	0	0	0	0	0	0	0	0	0	0.5	0	0	0	0.2	0.2	0	0	0.2	0	0	0	0	0	0	0	0	0	0	0.1	0	0.1	0	0	0	0	0.05	0.05	0	0	0	0	0.05
TCGA-VQ-A8PE	0	0	0	0	0	0	0	0	0	0	0	0	0	0	0	0	0	0	0	0	0	0	0	0	0	0	0	0	0	0	0	0.2	0	0.1	0	0	0	0	0.1	0	0	0	0	0	0.05	0	0.05	0	0
TCGA-FI-A3PX	0	0	0	0	0	0	0	0	0	0	0	0	0	0	0	0	0	0	0.5	0	0	0	0	0	0	0	0	0	0	0	0	0	0	0	0	0	0	0	0	0.1	0	0.05	0	0.05	0	0	0	0	0.05
TCGA-AJ-A3BF	0	0	0	0	0	0	0	0	0	0	0	0	0	0	0	0	0	0	0	0	0	0	0	0	0	0	0.2	0	0	0	0	0	0	0	0	0	0	0	0.1	0	0	0	0.05	0	0	0	0.05	0.05	0
TCGA-DI-A2QT	0	0	0	0	0	0	0	0	0	0	0	0	0	0	0	0	0	0	0	0	0	0	0	0	0	0	0	0	0	0	0	0.1	0.1	0	0.1	0.1	0	0	0	0	0.1	0.05	0	0	0	0.05	0	0.05	0
TCGA-BR-7723	0	0	0	0	0	0	0	0	0	0	0	0	0.5	0	0	0	0	0	0	0	0	0	0	0.2	0	0	0.2	0.2	0	0.2	0	0	0.1	0.1	0.1	0.2	0.1	0	0	0.1	0	0	0	0.1	0.1	0	0.05	0	0
TCGA-D1-A179	0	0	0	0	0	0	0	0	0	0	0	0	0	0	0	0	0	0	0	0	0	0	0	0	0	0	0	0	0	0	0.1	0.1	0	0	0	0	0	0	0	0	0	0	0	0	0	0	0	0	0
TCGA-AA-3496	0	1	0	0	0	0	0	0	0	0	0	0	0	0	0	0	0	0	0	0	0	0	0.2	0	0	0	0	0.2	0	0	0.1	0	0.1	0	0	0	0	0	0	0	0	0	0	0.05	0	0	0.05	0	0.05
TCGA-D5-6922	0	0	0	0	0	0	0	0	0	0	0	0	0	0	0	0	0	0	0	0	0	0	0	0	0	0	0	0	0	0	0	0	0	0	0	0	0	0	0	0	0	0	0	0	0	0	0	0	0
TCGA-VQ-A8PH	0	0	0	0	0	0	0	0	0	0	0	0	0	0	0	0.5	0	0	0	0	0	0	0	0	0	0	0	0	0	0	0.1	0	0.2	0	0	0	0	0.1	0.1	0.1	0.1	0.05	0.05	0.1	0	0	0.05	0	0.05
TCGA-EO-A22S	1	0	0	1	0	1	1	1	0	1	0.5	0	1	0.5	0.5	1	0.5	0.5	0.5	1	0.6	0.6	0.6	0.2	0.6	0.2	0.6	1	0	0.4	0.7	0.4	0.3	0.5	0.3	0.7	0.7	0.3	0.6	0.3	0.8	0.55	0.5	0.65	0.2	0.55	0.35	0.55	0.4
TCGA-AZ-6599	0	0	0	0	0	0	0	1	0	0	0	0	0	0	0	0	0	0	0	0	0	0.2	0	0	0	0.2	0	0	0	0	0	0	0	0.1	0	0	0	0.1	0	0	0	0	0	0	0	0.05	0	0	0
TCGA-A5-A0VP	0	0	0	0	0	0	0	1	0	1	0.5	0	0	0	0.5	1	0	0.5	0	0	0.4	0.4	0.4	0.2	0.4	0.2	0.4	0.2	0	0	0.2	0.3	0.2	0	0.1	0.3	0.2	0.3	0.4	0.5	0.25	0.15	0.3	0.15	0.25	0.25	0.25	0.55	0.35
TCGA-EY-A2OP	1	0	1	0	1	0	0	1	0	0	0	0	0.5	0.5	0	0	0.5	1	0.5	0.5	0.6	0.6	0.6	0.6	0.6	0.4	0.6	0.2	0.6	0.4	0.5	0.3	0.5	0.4	0.3	0.6	0.8	0.7	0.6	0.3	0.35	0.3	0.45	0.4	0.4	0.45	0.4	0.55	0.4
TCGA-B5-A0K6	0	0	0	0	0	0	0	0	0	1	0	0.5	0	0	0.5	0	0	0	0	0	0	0.4	0	0.2	0.2	0	0.4	0.4	0.2	0.4	0.5	0.3	0.3	0.4	0.3	0.1	0.1	0.2	0.4	0.4	0.4	0.35	0.15	0.15	0.15	0.3	0.3	0.25	0.2
TCGA-3L-AA1B	0	0	0	0	0	0	0	0	0	0	0	0	0	0	0	0	0	0	0	0	0	0	0	0	0	0	0	0	0	0	0	0	0	0	0	0	0	0	0	0	0	0	0	0	0	0	0.05	0	0
TCGA-BR-7959	0	0	0	0	0	0	0	0	0	0	0	0	0	0	0	0	0	0	0	0	0	0	0	0.2	0	0	0	0	0	0	0	0	0	0	0	0	0.1	0	0	0	0	0	0.1	0	0	0	0	0.15	0
TCGA-AA-A03J	0	0	0	0	0	0	0	0	0	0	0	0	0	0	0	0	0	0	0	0	0	0	0	0.2	0	0	0	0	0	0	0	0	0	0	0	0	0	0	0	0	0	0	0	0	0	0	0	0	0
TCGA-BG-A0M9	0	0	0	0	0	0	0	0	0	0	0	0	0	0	0	0	0	0	0	0	0	0	0	0	0	0	0	0	0	0	0	0	0	0	0	0	0	0	0	0	0	0	0	0	0	0	0	0	0
TCGA-D1-A168	0	0	0	0	0	0	0	0	0	0	0	0	0	0	0	0	0	0	0	0	0	0	0	0	0	0	0	0	0	0	0	0	0	0	0	0	0	0.1	0	0	0	0.1	0	0.05	0.05	0	0	0.05	0
TCGA-AG-3583	0	0	0	0	0	0	0	0	0	0	0	0	0	0	0	0	0	0	0	0	0	0	0	0	0	0	0	0	0	0	0	0	0	0	0.1	0	0	0	0	0.1	0	0	0	0.05	0	0	0	0	0
TCGA-AG-A011	0	0	0	0	0	0	0	0	0	0	0	0	0	0	0	0	0	0	0	0	0	0	0	0	0	0	0	0	0	0	0	0	0	0	0	0	0	0	0	0	0	0	0	0	0	0	0	0	0
TCGA-BG-A0M4	0	0	1	1	1	0	1	0	0	1	0.5	1	0.5	0	0.5	0.5	0	0.5	0.5	1	0.6	0.2	0.6	0.8	0.6	0.4	1	0.4	0.6	0.2	0.4	0.5	0.7	0.6	0.6	0.6	0.5	0.4	0.6	0.5	0.6	0.8	0.6	0.3	0.5	0.45	0.55	0.75	0.55
TCGA-5M-AATA	0	0	0	0	0	0	0	0	0	0	0	0	0	0	0	0	0	0	0	0	0	0	0	0	0	0	0	0	0	0	0	0	0	0	0	0	0	0	0	0	0	0	0	0	0	0	0	0	0.05
TCGA-CG-5722	0	0	0	0	0	0	0	0	0	0	0	0	0	0	0	0	0	0	0	0	0	0	0	0	0	0	0	0	0	0	0	0	0	0	0	0	0	0	0	0	0	0	0	0	0	0	0	0	0
TCGA-AP-A0L9	0	0	0	0	0	0	0	1	0	0	0	0	0	0	0	0	0	0	0	0	0	0	0.2	0	0.2	0	0	0.2	0	0	0	0	0	0	0	0	0	0	0	0.1	0	0	0	0	0	0	0	0	0.05
TCGA-BG-A2L7	1	0	0	0	0	0	1	1	1	1	1	0	0.5	0.5	0.5	0	0	1	0.5	1	0.6	0.6	0.2	0.6	0.6	0.6	0.6	0.6	1	0.6	0.2	0.5	0.5	0.3	0.5	0.7	0.4	0.5	0.4	0.4	0.35	0.55	0.55	0.3	0.6	0.35	0.25	0.55	0.4
TCGA-D7-6527	0	0	0	0	0	0	0	0	0	0	0	0	0	0	0	0	0	0	0	0	0	0	0	0	0	0	0	0	0	0	0	0	0	0	0.1	0	0.2	0	0	0	0.05	0	0	0	0	0	0	0.05	0
TCGA-AA-3530	0	0	0	0	0	0	0	0	0	0	0	0	0	0	0	0	0	0	0	0	0	0	0	0	0	0	0	0	0	0	0	0	0	0	0	0	0	0	0	0	0	0	0	0	0	0	0	0	0
TCGA-BR-8060	0	0	0	0	0	0	0	0	0	0	0	0	0	0	0	0	0	0	0	0	0	0	0	0	0	0.2	0	0.2	0	0	0	0.2	0	0	0	0	0	0	0	0	0	0	0	0.05	0.05	0	0	0	0
TCGA-D1-A16B	0	0	0	0	0	0	0	0	0	0	0	0	0	0	0	0	0	0	0	0	0	0	0	0	0	0.2	0	0	0	0	0	0	0	0	0	0	0	0.1	0	0	0	0	0	0	0.05	0	0	0	0
TCGA-A5-A0GD	0	0	0	0	0	0	0	0	0	0	0	0	0	0	0	0	0	0	0	0	0	0	0	0	0	0	0	0	0	0	0	0	0	0	0.1	0	0	0	0	0	0	0	0	0	0.05	0	0.05	0	0
TCGA-RD-A7BT	0	0	0	0	0	0	0	0	0	0	0.5	0	0	0	0	0	0	0	0	0.5	0	0	0	0.2	0	0	0	0	0	0	0	0	0	0	0	0	0	0	0	0	0	0	0.05	0	0	0.1	0.1	0	0
TCGA-AA-A02O	0	0	0	0	0	0	0	0	0	0	0	0	0	0	0	0	0	0	0	0	0	0	0	0	0	0	0	0	0	0	0	0	0	0	0	0	0	0	0	0	0	0	0	0	0	0	0	0	0
TCGA-BR-8677	0	0	0	0	0	0	0	0	0	0	0.5	0	0	0	0	0	0	0	0	0	0	0.2	0	0.2	0	0	0	0	0	0	0.1	0	0	0	0	0	0	0	0	0	0	0	0.1	0	0	0.1	0	0.05	0
TCGA-AX-A1CC	0	0	0	0	0	0	0	0	0	0	0	0	0	0	0	0	0	0	0	0	0	0	0	0	0	0	0	0.2	0	0	0.1	0	0	0	0	0	0	0	0	0.1	0	0	0	0	0	0	0	0.05	0
TCGA-EY-A1GJ	0	0	0	0	0	0	0	0	0	0	0	0	0	0	0	0	0	0	0	0	0	0	0	0	0	0	0	0	0.2	0	0	0	0.1	0	0	0	0	0	0	0	0.05	0	0	0.1	0	0	0.05	0	0
TCGA-A5-A2K3	0	0	0	1	0	0	1	0	0	1	0.5	0	0	0.5	0.5	0	0	0.5	0	0	0.2	0.6	0.4	0.4	0	0	0	0.2	0.2	0.4	0.3	0.1	0.2	0.2	0.2	0.1	0.1	0.3	0.3	0	0.3	0.2	0.2	0.3	0.15	0.35	0.3	0.3	0.05
TCGA-AX-A1CR	0	0	0	0	1	0	0	0	0	0	0	0	0	0	0	0	0	0	0	0	0	0	0	0	0	0	0	0	0	0	0	0.1	0	0.2	0	0	0	0	0	0	0	0.05	0.05	0	0	0	0	0	0
TCGA-B5-A11W	0	0	0	0	0	0	0	0	0	0	0	0	0	0	0	0.5	0	0	0	0	0	0	0	0	0	0	0	0	0	0	0	0	0	0	0	0	0	0	0	0	0	0	0.05	0	0.05	0	0	0	0
TCGA-AF-6655	0	0	0	0	0	0	0	0	0	0	0	0	0	0	0	0	0	0	0	0	0	0	0	0	0	0	0	0	0	0.2	0.1	0	0	0	0	0	0	0	0	0	0	0	0	0	0	0	0.05	0	0
TCGA-EO-A1Y7	0	0	0	0	0	0	0	0	0	0	0	0	0	0	0	0.5	0	0	0	0	0	0	0	0	0	0	0	0	0	0	0	0	0.1	0.1	0	0	0.1	0	0.1	0	0.05	0	0	0	0	0.1	0	0	0
TCGA-AY-A54L	0	0	0	0	0	0	0	0	0	0	0	0	0	0	0	0	0	0	0	0	0	0	0	0	0	0	0	0	0	0	0	0	0	0	0	0	0	0.1	0	0	0	0.05	0	0	0	0.05	0	0	0
TCGA-AJ-A23O	0	0	1	0	0	0	1	1	0	1	0.5	1	0.5	0.5	1	0.5	1	0.5	0	1	0.6	1	1	0	0.2	0.6	0.4	0.2	0.8	0.6	0.6	0.6	0.6	0.6	0.8	0.3	0.5	0.5	0.6	0.5	0.7	0.45	0.7	0.7	0.65	0.4	0.65	0.7	0.45
TCGA-CK-5916	0	0	0	0	1	0	0	0	1	0	0	0.5	1	1	1	1	1	0.5	0.5	0.5	0.6	0.2	0.6	0.8	0.2	0.2	0.2	0.8	0.4	0.2	0.4	0.5	0.4	0.2	0.4	0.6	0.5	0.7	0.6	0.4	0.6	0.65	0.65	0.8	0.35	0.55	0.45	0.4	0.35
TCGA-G4-6294	0	0	0	0	0	0	0	0	0	0	0	0	0	0	0	0	0	0	0	0	0	0	0	0	0	0	0	0	0	0	0	0	0	0	0	0	0	0.1	0	0	0	0	0	0.05	0	0	0	0	0.05
TCGA-BK-A0C9	0	0	1	0	0	1	0	0	1	0	0	0	1	0.5	0.5	0	0.5	0.5	0	0.5	0.4	0.4	0.2	0.4	0.4	0.8	0.2	0.4	0.2	0.4	0.5	0.5	0.4	0.3	0.2	0.4	0.3	0.5	0.4	0.4	0.3	0.15	0.25	0.4	0.25	0.25	0.4	0.2	0.3
TCGA-AA-3521	0	0	0	0	0	0	0	0	0	0	0	0	0	0	0	0	0	0	0	0	0	0	0	0	0	0.2	0.2	0	0	0	0	0	0	0	0	0	0	0	0	0	0	0	0	0	0	0	0	0.05	0.05
TCGA-D1-A3JQ	0	0	0	0	0	0	0	0	0	0	0	0	0	0	0	0	0	0	0	0	0	0	0	0	0	0	0	0	0	0	0	0	0	0	0	0	0	0	0	0	0	0	0	0	0	0.1	0	0	0
TCGA-B5-A11R	0	0	0	0	0	1	0	0	0	0	0	0	0	0	0	0	0	0	0	0	0.2	0	0	0.2	0.2	0	0	0	0	0	0	0	0	0	0	0	0	0	0	0.1	0.1	0.05	0.05	0.05	0.05	0.05	0.05	0	0.15
TCGA-CD-5798	0	0	0	0	0	0	0	0	0	0	0	0	0	0	0	0	0	0	0	0	0	0	0	0	0	0	0	0	0	0	0	0	0	0.1	0	0	0	0	0	0	0	0	0	0.05	0	0	0	0	0.05
TCGA-HF-7136	0	0	0	0	1	0	0	0	0	0	0.5	0	0	0	0	0.5	0	0	0	0	0	0	0	0	0	0	0.2	0	0	0	0.3	0	0	0	0	0	0	0	0	0.1	0.05	0	0	0.2	0	0	0.1	0.15	0.1
TCGA-AP-A0LT	0	0	1	0	0	0	1	0	1	0	1	0.5	0.5	1	1	0	0.5	0.5	1	0.5	0.8	0.4	0.2	0.6	0.8	0.4	0.4	0.8	0.6	0.8	0.2	0.6	0.7	0.5	0.4	0.4	0.6	0.6	0.9	0.7	0.7	0.65	0.55	0.4	0.5	0.6	0.55	0.7	0.65
TCGA-AX-A3G3	0	0	0	0	0	0	0	0	0	0	0	0	0	0	0	0	0	0	0	0	0	0	0	0	0	0	0	0	0	0	0	0.1	0	0	0	0.1	0.1	0	0	0	0	0	0.05	0	0	0	0	0	0.1
TCGA-BG-A0M6	1	0	0	0	0	0	0	0	0	0	0	0	0	0	0	0	0	0	0	0	0	0	0.2	0	0	0	0	0.2	0	0	0	0	0	0	0	0.1	0	0	0	0.1	0.05	0	0	0	0	0.05	0	0	0
TCGA-BR-A4PF	0	0	0	0	0	0	0	0	0	0	0	0	0	0	0	0	0	0	0	0	0	0	0	0	0	0	0	0.2	0	0	0	0.1	0.2	0	0	0	0	0	0	0	0	0	0	0	0.05	0	0.05	0.05	0.1
TCGA-AX-A05T	0	0	0	0	0	0	0	0	0	0	0	0	0	0	0	0	0	0	0	0	0	0	0	0	0	0	0	0	0	0	0	0	0.1	0	0	0	0	0	0	0	0	0	0	0	0.1	0.1	0.05	0	0
TCGA-AA-3710	0	0	0	1	0	1	1	0	1	0	1	0.5	0.5	1	0.5	1	1	1	1	0.5	0.2	0.2	0.6	0.6	0.6	0.2	0.8	0.4	0.8	0.8	0.3	0.4	0.5	0.3	0.6	0.3	0.5	0.4	0.2	0.4	0.4	0.6	0.6	0.6	0.3	0.45	0.55	0.65	0.5
TCGA-DI-A2QY	0	0	0	0	0	0	0	0	0	0	0	0	0	0	0	0	0	0	0	0	0	0	0	0	0	0	0	0	0	0.2	0	0	0	0	0	0	0	0	0.1	0	0	0	0	0.05	0.05	0	0	0	0
TCGA-AX-A1CE	0	0	0	0	0	0	0	1	1	1	0	0	0	0.5	0.5	0	0	0.5	0.5	0.5	0.2	0.2	0.2	0.4	0.4	0.8	0.6	0	0.6	0.2	0.3	0.5	0.3	0.2	0	0.5	0.3	0.4	0.3	0.2	0.15	0.1	0.3	0.2	0.25	0.35	0.25	0.25	0.2
TCGA-BR-7717	0	0	0	0	0	0	0	0	0	0	0	0	0	0	0	0	0	0	0	0	0.2	0.2	0.2	0	0	0.2	0	0	0	0	0	0.1	0	0	0	0.2	0.1	0	0.1	0	0.05	0.15	0.05	0.2	0.05	0.1	0	0.1	0
TCGA-D5-6533	0	0	0	0	0	0	0	0	0	0	0	0	0	0	0	0	0	0	0	0	0	0	0	0	0	0	0	0	0	0	0	0	0	0	0	0	0	0	0	0	0	0	0	0	0	0	0	0	0
TCGA-A5-A1OJ	0	0	0	0	0	0	0	0	0	0	0	0	0	0	0	0.5	0	0	0	0	0.2	0	0	0	0	0	0.2	0	0	0	0	0	0	0.1	0	0	0	0	0.1	0	0	0	0.05	0	0	0.05	0	0.1	0
TCGA-IN-A7NU	0	0	0	0	0	0	0	0	0	0	0	0	0	0	0	0	0	0	0	0	0.2	0	0	0	0	0	0	0	0	0	0	0	0	0	0	0.1	0	0	0.1	0	0.05	0	0	0	0.05	0	0.05	0	0
TCGA-D5-6530	1	1	0	0	1	1	1	0	0	0	0.5	0	0.5	0	0.5	1	0.5	0.5	0.5	1	0.6	0.6	0.4	0.6	0.4	0.6	1	0.4	1	1	0.4	0.5	0.6	0.9	0.4	0.6	0.5	0.6	0.4	0.7	0.45	0.65	0.6	0.55	0.6	0.55	0.55	0.55	0.6
TCGA-VQ-A922	0	0	0	0	0	0	0	0	0	0	0	0	0	0	0	0	0	0	0	0	0	0	0	0	0	0	0	0	0	0	0	0	0	0	0	0	0	0	0.2	0	0	0	0	0	0.05	0	0	0.1	0
TCGA-CG-4462	0	0	0	0	0	0	0	0	0	0	0	0	0	0	0	0	0	0	0	0	0	0	0	0	0	0	0	0	0	0	0	0	0	0	0	0	0	0	0	0	0	0	0	0	0	0	0	0	0
TCGA-B5-A5OE	0	0	0	0	0	0	0	0	0	0	0	0	0.5	0	0	0	0	0.5	0.5	0.5	0.2	0.2	0	0	0.2	0	0	0	0	0	0	0	0.1	0.1	0	0.2	0.1	0	0.3	0.1	0	0	0.15	0.15	0.1	0	0.05	0.1	0.1
TCGA-BR-4188	0	0	0	0	1	0	0	0	0	0	0	0	0	0	0	0	0	0	0	0	0	0	0	0	0.2	0	0.2	0	0	0	0	0	0	0	0	0	0	0	0	0.1	0.05	0	0	0	0.05	0	0	0	0.05
TCGA-DF-A2KR	0	0	0	0	0	0	0	0	0	0	0	0	0	0	0	0	0.5	0	0	0	0.2	0	0	0	0	0	0	0.2	0	0	0	0	0	0.1	0	0	0	0	0	0	0	0	0	0	0	0.05	0.05	0	0
TCGA-EI-6511	0	0	0	0	0	0	0	0	0	0	0	0	0	0	0	0	0	0	0	0	0	0	0	0	0	0	0	0	0	0	0	0	0	0	0	0	0.1	0	0	0	0	0	0.05	0.05	0	0	0	0.05	0
TCGA-BR-4255	0	0	0	0	0	0	0	0	0	0	0	0	0	0	0	0	0	0	0	0	0	0	0	0	0	0	0	0	0	0	0	0	0	0	0	0	0	0	0	0	0	0	0	0	0	0	0	0	0
TCGA-AJ-A3TW	0	0	0	0	0	0	0	0	0	0	0	0	0	0	0	0	0	0	0	0	0	0	0	0	0.2	0	0	0	0	0	0	0	0.1	0	0	0.1	0	0	0	0	0	0.05	0.05	0.05	0	0.05	0	0	0
TCGA-AP-A1DM	1	0	0	0	0	0	1	0	0	0	0.5	0	0	1	0.5	0	0	0	0.5	0	0.4	0.4	0.2	0	0.6	0.4	0.2	0.2	0.4	0.4	0.3	0.6	0.5	0.3	0.1	0.5	0.2	0.3	0.2	0.3	0.5	0.3	0.2	0.2	0.15	0.55	0.4	0.2	0.4
TCGA-CG-4444	0	0	1	0	0	0	0	0	0	0	0	0	0	0	0	0	0	0	0	0	0	0	0	0	0	0	0	0	0	0.2	0	0	0	0	0	0	0	0	0	0	0	0.05	0	0	0	0	0.05	0	0
TCGA-A5-A2K5	0	0	0	0	0	0	0	0	0	0	0	0	0	0	0	0	0	0	0	0	0.2	0	0	0	0	0	0	0	0	0	0	0	0.1	0	0	0	0	0	0	0	0.05	0	0.05	0	0	0.05	0.1	0	0
TCGA-FI-A2F4	0	0	0	1	0	0	0	0	0	0	0	0	0.5	0	0.5	0.5	0.5	1	0.5	1	0.4	0.6	0	0.4	0.4	0.2	0.8	0.4	0.4	0.4	0.3	0.6	0.4	0.3	0.3	0.2	0.4	0.3	0.3	0.6	0.2	0.45	0.4	0.5	0.2	0.45	0.4	0.4	0.45
TCGA-G4-6309	1	1	0	1	0	1	1	1	1	0	1	0.5	0	0.5	0	0.5	0.5	1	0	0	0.8	0.6	0.8	0.4	0.6	0.2	0.8	0.4	0.2	0.4	0.3	0.4	0.4	0.3	0.1	0.3	0.6	0.4	0.4	0.5	0.35	0.25	0.75	0.6	0.5	0.5	0.4	0.45	0.35
TCGA-AX-A2H7	0	0	0	0	0	0	0	0	0	0	0	0	0	0	0	0	0	0	0	0	0	0.2	0	0	0	0	0	0	0	0	0	0	0	0	0	0	0	0.1	0.1	0	0	0	0	0	0	0	0	0	0.05
TCGA-AG-3602	0	0	0	0	0	0	0	0	0	0	0	0	0	0	0	0	0	0	0	0	0	0	0	0	0	0	0	0	0	0	0	0	0	0	0	0	0	0	0	0	0	0	0	0	0	0	0	0	0
TCGA-AJ-A5DV	0	0	0	0	1	0	1	0	0	0	0	0	0	0	0.5	0	0	0	0	0	0	0	0	0	0.2	0	0	0	0	0	0.1	0	0.1	0	0	0	0	0.1	0	0	0	0	0	0	0.05	0.05	0	0.05	0.05
TCGA-CM-6676	0	0	0	0	0	0	0	0	0	0	0	0	0	0	0	0	0	0	0	0	0	0	0	0	0	0	0	0	0	0	0	0	0	0	0.1	0	0	0	0	0	0	0	0	0	0	0	0.05	0	0
TCGA-VQ-A8PQ	0	1	0	0	0	0	0	0	0	0	0	0	0	0	0	0	0	0	0	0	0	0	0	0	0.2	0	0	0	0	0	0.1	0	0	0	0	0.1	0	0	0	0	0.05	0	0	0	0.05	0.05	0	0.05	0
TCGA-VQ-A8E3	0	0	1	1	1	0	1	0	1	1	1	0.5	0.5	0.5	0.5	1	1	1	1	1	0.8	0.8	0.6	0.8	1	0.2	0.8	0.4	0.4	1	0.6	0.6	0.5	0.5	0.4	0.7	0.6	0.3	0.5	0.5	0.65	0.55	0.65	0.45	0.35	0.45	0.65	0.75	0.75
TCGA-CA-6717	0	0	0	0	0	0	0	0	0	0	0	0	0	0	0	0	0	0	0	0	0	0	0	0	0	0	0	0	0	0	0	0	0	0	0	0	0	0	0.1	0	0	0	0	0	0	0.05	0	0	0
TCGA-A6-A565	0	0	0	0	0	0	0	0	0	0	0	0	0	0	0	0	0	0	0	0	0	0	0	0	0	0	0	0	0.2	0.2	0	0	0	0	0	0	0	0	0	0	0.1	0	0	0.05	0.05	0	0	0	0
TCGA-FI-A2D0	1	0	1	0	1	0	0	1	0	0	0	0.5	0	0	0	0	0.5	0.5	0	0	0.4	0.2	0.2	0.8	0.6	0.4	0.2	0	0.4	0.4	0.2	0.4	0.1	0.1	0.5	0.6	0.2	0.4	0.3	0.4	0.45	0.3	0.45	0.35	0.45	0.25	0.25	0.1	0.35
TCGA-CA-6718	0	0	0	0	0	0	0	0	0	0	0	0	0	0	0	0	0	0	0	0	0	0	0	0	0	0	0	0	0	0	0.1	0	0.1	0	0	0	0.1	0	0	0	0.05	0	0.05	0	0	0.05	0.05	0	0
TCGA-A6-6649	0	0	0	0	0	0	0	0	0	0	0	0	0	0	0	0	0	0	0	0	0	0	0	0	0	0	0	0	0	0	0	0	0	0	0	0	0	0	0	0	0	0	0	0	0	0	0.05	0	0
TCGA-G4-6307	0	0	0	0	0	0	0	0	0	0	0	0	0	0	0	0	0	0	0	0	0	0	0	0	0	0.2	0	0	0	0	0	0	0	0	0	0	0	0	0	0	0	0	0	0	0	0	0	0	0
TCGA-EI-6882	1	0	0	0	0	1	0	1	1	0	0.5	0.5	0.5	0.5	0.5	0	0.5	0.5	0.5	0.5	0.6	0.6	0.4	0.6	0.4	0.4	0.2	0.4	0.6	0.6	0.1	0.4	0.4	0.7	0.4	0.5	0.4	0.3	0.7	0.4	0.4	0.35	0.35	0.65	0.4	0.3	0.35	0.4	0.5
TCGA-AG-3881	0	0	0	0	0	0	0	0	0	0	0	0	0	0	0	0	0	0	0	0	0	0	0	0	0	0	0	0	0	0	0	0	0	0	0	0.1	0	0	0	0	0	0	0	0	0.05	0	0	0	0
TCGA-AJ-A8CT	1	0	1	0	0	0	0	0	1	0	0.5	0.5	0.5	0	0.5	0	0	0.5	0.5	0.5	0.6	0.2	0	0.4	0.4	0.2	0.4	0.2	0.4	0.4	0.4	0.1	0.4	0.4	0.3	0.4	0.4	0.2	0.3	0.3	0.25	0.2	0.25	0.25	0.3	0.45	0.3	0.35	0.3
TCGA-VQ-A94U	0	0	0	1	0	0	0	0	0	0	0	0	0	0	0	0	0	0	0	0	0	0	0	0	0	0	0	0	0	0	0	0	0	0.1	0	0	0	0	0	0	0	0	0	0	0	0.05	0	0.1	0
TCGA-D5-6537	0	0	0	0	0	0	0	0	0	0	0	0	0	0	0	0	0	0	0	0	0	0	0	0	0	0	0	0	0	0	0.1	0	0	0	0	0	0	0	0	0	0	0	0.05	0	0	0	0	0	0
TCGA-AG-3575	0	0	0	0	0	0	0	0	0	0	0	0	0	0	0	0	0	0	0	0	0	0	0	0	0	0	0	0	0	0	0	0	0	0	0	0	0	0	0	0	0	0	0	0	0	0	0	0	0
TCGA-D5-6923	0	0	0	0	0	0	0	0	0	0	0	0	0	0	0	0	0	0	0	0	0	0.4	0	0	0	0	0	0	0	0	0	0	0	0	0	0	0	0	0	0.1	0	0	0	0	0	0	0	0	0.05
TCGA-CM-6680	0	0	0	0	0	0	0	0	0	0	0	0	0	0	0	0	0	0	0	0	0	0	0	0	0	0	0	0	0	0	0.1	0.1	0	0.1	0	0	0	0.1	0.1	0.1	0	0	0	0	0	0.1	0	0	0
TCGA-VQ-A8PX	0	0	0	1	1	0	1	0	1	0	0.5	0	0	0.5	1	0.5	0.5	1	0.5	0	0.4	0.6	0.2	0	0.6	0.2	0.4	0.4	0.2	0.6	0.2	0.4	0.4	0.7	0.6	0.3	0.4	0.3	0.3	0.5	0.1	0.25	0.3	0.55	0.3	0.45	0.4	0.25	0.5
TCGA-VQ-A91E	1	1	0	1	0	0	0	1	1	1	1	0	0.5	0.5	0.5	0	0	1	1	1	0.8	0.4	0.6	0.4	0.4	0.8	0.4	0.4	0	0.4	0.4	0.5	0.5	0.3	0.3	0.4	0.3	0.3	0.6	0.6	0.45	0.4	0.5	0.35	0.6	0.4	0.45	0.45	0.65
TCGA-EY-A1GM	0	0	0	0	0	0	0	0	0	0	0	0	0	0	0	0	0	0	0	0	0	0	0.4	0	0	0	0	0	0	0	0	0	0	0	0	0	0.1	0	0.1	0	0.05	0	0	0.05	0.1	0	0	0	0.05
TCGA-D1-A16V	0	0	0	0	0	0	0	0	0	0	0	0	0	0	0	0	0	0	0	0	0	0	0	0	0	0	0	0	0	0	0	0	0	0	0	0	0	0	0	0	0	0.05	0	0	0	0	0.05	0	0
TCGA-BR-7957	0	0	0	0	0	0	0	0	0	0	0	0	0	0	0	0	0	0	0	0	0	0	0	0	0.2	0	0	0	0.2	0.2	0	0	0.1	0	0	0.1	0.1	0	0.1	0	0	0.05	0	0.05	0	0.05	0.05	0.05	0
TCGA-FP-7998	0	0	0	1	0	0	0	0	0	0	0	0	0	0	0	0.5	0	0	0	0	0.4	0	0.2	0	0	0	0.2	0.2	0.2	0	0	0	0.2	0	0.1	0	0.1	0.1	0.1	0.1	0.05	0.15	0	0.05	0.1	0.05	0.2	0.1	0.15
TCGA-F4-6808	0	0	0	0	0	0	0	0	0	0	0	0	0	0	0	0	0	0	0	0	0	0	0	0	0	0	0.2	0	0	0	0	0	0	0	0	0	0	0	0	0	0	0	0	0	0	0	0	0	0
TCGA-CA-6716	0	1	0	0	0	0	0	0	0	0	0	0	0	0	0	0	0	0	0	0	0	0	0	0	0	0	0	0	0	0	0	0	0	0	0	0.1	0	0	0.1	0	0	0.05	0.05	0.05	0.1	0	0	0	0
TCGA-AW-A1PO	0	0	0	0	0	0	0	0	0	0	0	0	0	0	0	0	0	0	0	0	0.2	0	0	0	0	0	0	0	0.2	0	0	0.1	0	0	0	0	0	0	0	0	0	0	0.05	0	0	0	0.05	0	0.05
TCGA-AZ-4684	0	0	0	0	0	0	0	0	0	0	0	0	0	0	0	0	0	0	0.5	0	0	0	0	0	0	0	0	0	0	0	0	0	0	0	0	0	0	0	0	0	0	0	0	0	0	0	0	0	0
TCGA-FP-7735	0	0	0	0	0	0	0	0	0	0	0	0.5	0	0.5	0	0	0	0	0.5	0	0	0	0	0.2	0.2	0.2	0.4	0.4	0	0	0.1	0.1	0.1	0.2	0.2	0	0.1	0	0.2	0	0.05	0	0.05	0.15	0	0.2	0.05	0.1	0.05
TCGA-AX-A2IN	1	0	1	0	0	0	0	1	0	1	1	0.5	1	0	1	0	0.5	0.5	1	0.5	0.4	0.2	0	0.2	1	0.4	0.4	0.4	0.8	0.4	0.4	0.2	0.6	0.4	0	0.6	0.3	0.5	0.4	0.3	0.35	0.45	0.4	0.45	0.5	0.55	0.6	0.5	0.3
TCGA-AG-3887	0	0	0	0	0	0	0	0	0	0	0	0	0	0	0	0	0	0	0	0	0	0	0	0	0	0	0	0	0	0	0	0	0	0	0	0	0	0	0	0	0	0	0	0	0	0	0	0	0
TCGA-DC-6154	0	0	0	0	0	0	0	0	0	0	0	0	0	0	0	0	0	0	0	0	0	0	0	0	0	0	0	0	0	0	0	0	0	0	0	0	0	0	0.1	0	0	0	0	0	0	0	0	0	0
TCGA-CG-4455	0	0	0	0	0	0	0	0	0	0	0	0.5	0	0	0	0	0	0	0	0	0	0	0	0.2	0	0	0	0	0	0	0	0	0.1	0	0.1	0	0	0	0	0	0	0	0	0	0	0	0.05	0	0.05
TCGA-BG-A0RY	0	0	0	0	0	0	0	0	0	0	0	0	0	0	0	0	0	0	0	0	0	0.2	0	0	0	0	0	0	0	0	0	0	0	0	0	0	0	0	0	0	0	0	0	0	0	0	0.05	0	0
TCGA-AJ-A3I9	0	0	0	0	0	0	0	0	0	0	0	0	0	0.5	0	0	0	0	0	0.5	0.2	0	0	0	0	0	0.2	0.2	0	0	0	0.1	0	0	0.1	0.1	0	0	0.1	0	0	0.05	0	0	0	0.05	0.05	0.05	0
TCGA-EO-A2CH	0	0	0	0	0	0	0	0	0	0	0	0	0	0	0	0.5	0	0	0	0	0	0	0	0	0	0.2	0	0	0	0	0	0	0	0	0.1	0.1	0	0.1	0	0	0	0	0.05	0	0	0	0	0	0.05
TCGA-D1-A16Q	0	0	0	0	0	0	0	0	0	0	0	0	0	0	0	0	0	0	0	0	0	0	0	0	0	0	0	0	0	0	0	0	0	0.1	0	0	0	0	0	0	0.05	0	0	0	0	0	0	0	0
TCGA-AA-3841	0	0	0	0	0	0	0	0	0	0	0	0	0	0	0	0	0	0	0	0	0	0	0	0	0	0	0	0	0	0	0	0	0	0	0	0	0	0	0	0	0	0	0	0	0	0	0	0	0
TCGA-BS-A0TI	0	0	0	0	0	0	0	0	0	0	0	0	0	0	0	0	0	0	0	0	0	0	0	0	0	0	0	0	0	0	0	0	0.1	0	0	0	0	0.1	0	0	0	0	0	0	0	0	0	0	0
TCGA-AA-A01K	0	0	0	0	0	0	0	0	0	0	0	0	0	0	0	0	0	0	0	0	0	0	0	0	0	0	0	0	0	0	0	0	0	0	0	0	0	0	0	0	0	0	0	0	0	0	0	0	0
TCGA-KP-A3W3	0	0	0	0	0	0	0	0	0	0	0	0	0	0	0	0	0	0	0	0	0	0	0	0	0	0	0	0	0	0	0	0	0	0.1	0	0.1	0	0	0	0	0	0	0	0	0	0	0	0	0
TCGA-BR-8484	0	0	0	0	0	0	0	0	0	0	0	0	0	0	0	0	0	0	0	0	0	0	0	0	0	0	0	0	0	0.2	0	0	0	0	0.1	0	0	0	0	0	0	0	0	0.05	0.15	0.05	0	0	0.05
TCGA-CM-6166	0	0	0	0	0	0	0	0	0	0	0	0	0	0	0	0	0	0	0	0	0	0	0	0	0	0	0	0	0	0	0	0	0	0	0	0	0	0	0	0	0	0	0	0	0	0	0	0	0
TCGA-A5-A0GR	0	0	0	0	0	0	0	0	0	0	0	0	0	0	0	0	0	0	0	0	0	0	0	0	0	0	0	0	0	0	0	0	0.1	0	0.1	0	0	0	0	0	0	0	0.05	0.05	0.05	0	0	0	0
TCGA-F4-6806	0	0	0	0	0	0	0	0	0	0	0	0	0	0	0	0	0	0	0	0	0	0	0	0	0	0	0	0	0	0	0	0	0	0	0	0	0	0	0	0	0	0	0	0	0	0	0.05	0	0
TCGA-FI-A2EU	0	0	0	0	0	0	0	0	0	0	0	0	0	0	0	0	0	0	0	0	0	0	0	0.2	0	0	0	0	0	0	0	0	0	0	0	0	0.2	0.1	0	0	0	0	0	0.05	0	0	0	0	0
TCGA-AJ-A3EM	0	0	0	0	0	0	0	0	0	0	0	0	0	0	0	0.5	0	0	0	0	0	0	0	0	0	0.2	0	0	0	0	0	0	0	0	0	0	0	0	0.1	0	0	0.05	0	0	0	0	0	0.05	0
TCGA-AA-3814	0	0	0	0	0	0	0	0	0	0	0	0	0	0	0	0	0	0	0	0	0	0	0	0	0	0	0	0	0	0	0	0	0	0	0	0	0	0	0	0	0	0	0	0	0	0	0	0	0
TCGA-BR-4279	0	0	0	0	0	0	0	0	0	0	0	0	0	0	0	0	0	0	0	0	0	0	0	0	0	0	0	0	0	0	0	0	0.2	0	0	0	0	0	0	0	0	0	0	0	0	0	0	0	0
TCGA-AZ-4616	0	0	0	0	0	0	0	0	0	0	0	0	0	0	0	0	0	0	0	0	0	0	0	0	0	0	0	0.2	0	0	0	0	0	0	0	0	0	0	0	0	0.1	0.05	0	0	0.05	0.05	0.05	0	0.05
TCGA-RD-A8N2	0	0	0	0	0	0	0	0	0	0	0	0	0	0	0	0.5	0	0	0	0.5	0	0	0	0	0	0	0	0	0	0	0.1	0	0	0	0	0	0.1	0	0	0	0	0	0.05	0.05	0.05	0.1	0	0	0.05
TCGA-AA-3982	0	0	0	0	0	0	0	0	0	0	0	0	0	0	0	0	0	0	0	0	0	0	0	0	0	0	0	0	0	0	0	0	0	0	0	0	0	0	0	0.1	0	0	0	0.05	0	0	0	0	0
TCGA-AA-3538	0	0	0	0	0	0	0	0	0	0	0	0	0	0	0	0	0	0	0	0	0	0	0	0	0	0	0.2	0	0	0	0	0	0	0	0	0	0	0	0.2	0.1	0	0	0.05	0	0	0.05	0	0	0
TCGA-D7-6822	0	0	0	1	0	0	0	0	0	0	0	0	0	0	0	0	0	0	0	0	0	0	0	0	0	0	0	0.2	0	0	0	0	0	0.1	0	0	0	0	0.1	0	0	0	0.05	0	0.05	0	0	0	0.05
TCGA-EI-6513	0	0	0	0	0	0	0	0	0	0	0	0	0	0	0	0	0	0	0	0	0	0	0	0	0	0	0	0	0	0	0	0	0	0	0	0	0	0	0	0	0	0	0	0.05	0	0	0	0.05	0
TCGA-D5-6536	0	0	0	0	0	0	0	0	0	0	0	0	0	0	0	0	0	0	0	0	0	0	0	0	0	0	0	0	0	0	0	0	0	0	0	0	0	0	0	0	0	0	0	0	0	0	0	0	0
TCGA-BK-A0CB	0	0	0	0	0	0	0	0	0	0	0	0	0	0	0	0	0	0	0	0	0	0	0	0	0	0	0	0	0	0	0.1	0	0	0	0	0	0	0	0	0	0.05	0	0	0	0	0	0.05	0	0
TCGA-A5-A0VQ	1	1	1	0	0	0	0	0	0	1	0	0.5	0	0.5	0	1	0.5	0	0	0	0.4	0.2	0.4	0.4	0.8	0.4	0.2	0.4	0.4	0.4	0.4	0.4	0.3	0.6	0.3	0.3	0.4	0	0.1	0.4	0.3	0.15	0.4	0.3	0.3	0.15	0.25	0.3	0.2
TCGA-AF-6136	0	0	0	0	0	0	0	0	0	0	0	0	0	0	0	0	0	0	0	0	0	0	0	0	0	0	0	0	0	0	0	0	0	0	0	0	0	0	0	0	0	0	0	0	0	0	0	0	0
TCGA-AZ-6606	0	0	0	0	0	0	0	0	0	0	0	0	0	0	0	0	0	0	0	0	0.2	0	0	0	0	0	0	0	0	0	0	0	0	0	0	0	0	0	0	0	0	0	0	0	0	0	0	0	0
TCGA-D7-6521	0	0	0	0	0	0	0	0	0	0	0.5	0	0	0	0	0	0	0	0	0	0	0	0	0	0	0	0	0	0	0	0.1	0	0	0	0	0.1	0	0	0	0	0.05	0.05	0	0	0	0	0	0	0.05
TCGA-NH-A6GC	0	0	0	0	0	0	0	0	0	0	0	0	0	0	0	0	0	0	0	0	0	0	0	0	0	0	0	0.2	0	0	0	0	0	0	0	0	0	0	0	0	0	0	0	0	0	0	0	0	0
TCGA-HU-A4GC	1	0	0	0	0	0	0	0	1	0	0	0	0	0	0	0	0	0	0	0	0	0	0	0	0	0	0	0	0	0	0.1	0	0	0.1	0	0	0	0	0	0	0	0	0.1	0.05	0	0.05	0	0	0
TCGA-G4-6588	1	0	1	0	1	1	1	0	0	1	0.5	0	1	1	0.5	0.5	0	0.5	1	0	0	0.8	1	0.4	0.8	0.6	0.4	0.6	0.8	0.6	0.6	0.5	0.5	0.6	0.7	0.6	0.7	0.4	0.3	0.7	0.45	0.65	0.7	0.6	0.8	0.65	0.75	0.55	0.5
TCGA-HU-8608	0	0	0	0	0	0	0	0	0	0	0	0	0	0	0	0	0	0	0	0	0	0	0	0	0	0	0	0	0	0	0.1	0	0	0	0	0	0	0	0	0	0	0.05	0.05	0	0	0	0	0	0
TCGA-AA-3844	0	0	0	0	0	0	0	0	0	0	0	0	0	0	0	0	0	0	0	0	0	0	0	0	0	0	0	0	0	0	0	0	0	0	0	0	0	0	0	0	0	0	0	0.05	0	0	0.05	0	0.05
TCGA-DC-6681	0	0	0	0	0	0	0	0	0	0	0	0	0	0	0	0	0	0	0	0	0	0	0	0	0	0	0	0	0	0	0	0	0	0	0	0.1	0	0	0	0	0	0	0	0	0	0	0	0	0
TCGA-CM-6678	0	0	0	0	0	0	0	0	0	0	0	0	0	0	0	0	0	0	0	0	0	0	0	0	0	0	0	0	0	0.2	0	0.1	0.1	0	0	0	0	0	0	0	0	0	0	0	0	0	0	0.05	0
TCGA-D1-A16I	0	0	0	0	0	0	0	0	0	0	0	0	0	0.5	0	0	0	0	0	0	0	0	0	0.2	0	0	0	0	0	0	0	0	0	0	0	0	0	0	0	0	0	0	0	0	0	0	0.05	0	0
TCGA-AA-3488	0	0	0	0	0	0	0	0	0	0	0	0	0	0	0	0	0	0	0	0	0	0	0	0	0	0	0	0	0	0	0	0	0	0	0	0	0	0	0	0	0	0.05	0	0	0	0	0	0	0
TCGA-BR-4267	0	0	0	0	0	0	0	0	0	0	0	0	0	0	0	0	0	0	0	0	0	0	0	0	0	0	0	0	0	0.2	0	0	0	0	0	0	0	0	0	0	0	0	0	0	0	0	0	0	0
TCGA-BR-A4QL	1	1	1	1	0	1	1	1	0	1	1	1	1	0	1	0.5	1	1	0.5	0.5	1	1	0.8	0.8	0.8	0.4	0.6	1	0.6	0.4	0.4	0.6	0.6	0.6	0.7	1	0.6	0.8	0.8	0.7	0.9	0.8	0.7	0.75	0.85	0.55	0.85	0.85	0.7
TCGA-FP-8099	0	0	0	0	0	0	0	0	0	0	0.5	0	0	0.5	0	0	0	0	0	0	0	0	0	0	0	0	0	0	0	0	0	0	0	0	0	0	0	0.1	0	0	0	0	0	0	0.05	0	0	0	0
TCGA-HF-7132	1	1	1	0	0	1	0	1	1	1	1	0.5	0	0.5	1	0.5	0.5	1	0.5	1	0.8	0.8	0.8	0.6	0.8	0.6	0.6	0.2	0.6	0.8	0.9	0.7	0.8	0.8	0.7	0.8	0.8	0.9	0.7	0.5	0.7	0.7	0.95	0.7	0.55	0.8	0.85	0.75	0.8
TCGA-D1-A1O7	0	0	1	1	0	1	1	0	1	1	1	0.5	0.5	0.5	0	0	0	0	0.5	0.5	0.4	0	0.2	0.6	0	0	0.4	0.6	0	0.6	0.3	0.3	0.3	0.4	0.5	0.2	0.5	0.1	0.2	0.3	0.25	0.45	0.45	0.55	0.55	0.35	0.25	0.4	0.3
TCGA-D1-A0ZP	0	0	0	0	0	0	0	0	0	0	0	0	0	0	0	0	0	0	0	0	0	0	0	0	0	0	0	0	0	0	0	0	0	0	0	0	0	0	0	0	0	0	0.05	0	0	0	0	0	0
TCGA-AG-A032	0	0	0	0	0	0	0	0	0	0	0	0	0	0	0	0	0	0	0	0	0	0	0	0	0	0	0	0	0	0	0	0	0	0	0	0	0	0	0	0	0	0	0	0	0	0	0	0	0
TCGA-AP-A1DH	1	1	1	0	0	0	0	1	1	0	0.5	0	0.5	0.5	0	0	0.5	0.5	0.5	0	0	0.4	0.4	0.4	0	0.8	0.6	0.4	0.6	0.2	0.5	0.2	0.2	0.2	0.3	0.5	0.4	0.4	0.3	0.2	0.45	0.5	0.45	0.55	0.45	0.4	0.4	0.45	0.65
TCGA-BR-7197	0	0	0	0	0	0	0	0	0	0	0	0	0	0	0	0	0	0	0	0	0.2	0	0	0	0	0	0.2	0.2	0	0.2	0	0.1	0	0	0	0	0.1	0	0	0	0.1	0.05	0.05	0.15	0	0.05	0	0	0.1
TCGA-CG-5718	0	0	0	0	0	0	0	0	0	0	0	0	0	0	0	0	0	0	0	0	0	0	0	0	0	0	0	0	0	0	0	0	0	0	0	0	0	0	0	0	0	0	0	0	0	0.05	0	0	0
TCGA-EY-A214	0	0	0	0	0	0	0	0	0	0	0	0	0	0	0.5	0	0	0	0	0	0	0	0	0	0	0	0	0	0	0	0	0	0	0	0	0	0	0	0.1	0	0	0	0	0	0.05	0	0.15	0.05	0
TCGA-D5-6932	0	0	0	0	0	0	0	0	0	0	0	0	0	0	0	0	0	0	0	0	0	0	0	0	0	0	0	0	0	0	0	0	0	0.1	0	0	0	0.1	0	0	0	0	0	0	0	0	0	0	0
TCGA-CM-5862	0	0	0	0	0	0	0	0	0	0	0	0	0	0	0	0	0	0	0	0	0	0	0	0	0	0	0	0	0	0	0	0	0	0	0	0	0	0	0	0	0	0	0	0	0	0.05	0	0	0
TCGA-D7-6525	0	0	0	0	0	0	0	0	0	0	0	0	0.5	0	0	0	0	0	0	0	0	0	0	0	0	0	0	0	0	0	0	0	0	0	0.1	0	0	0	0	0	0	0	0	0	0	0	0.05	0.1	0
TCGA-CM-6679	0	0	1	0	0	0	0	0	1	0	0	0.5	0	0	0	0	0	0	0	0	0	0	0	0	0	0	0	0.2	0	0.2	0	0.1	0	0	0	0	0.1	0.1	0	0	0	0.05	0	0	0.05	0	0	0	0
TCGA-AX-A1C7	0	0	0	0	0	0	0	0	0	0	0	0	0	0	0	0	0	0	0	0	0.2	0	0	0	0	0	0	0	0	0	0	0	0	0	0.2	0	0.1	0.1	0	0	0.05	0	0	0.05	0	0	0	0.1	0
TCGA-A6-2685	0	0	0	0	1	0	0	0	0	0	0	0	0	0	0	0	0	0	0	0	0	0	0	0	0	0	0	0	0.2	0	0	0	0	0	0	0	0	0	0	0	0.05	0.05	0	0.05	0	0	0	0	0
TCGA-IN-A6RP	0	1	0	0	0	0	0	0	0	0	0	0	0	0	0	0	0	0	0	0	0	0	0	0	0	0	0	0	0	0	0	0.1	0.1	0	0	0	0	0	0	0	0	0	0.05	0	0	0	0	0.05	0
TCGA-HU-A4H3	0	1	1	1	1	1	0	0	0	0	1	1	1	1	0.5	1	0.5	1	1	0.5	0.4	1	0.4	0.8	0.2	0.8	0.6	0	0.4	0.6	0.5	0.6	0.6	0.4	0.4	0.4	0.8	0.4	0.8	0.4	0.85	0.55	0.75	0.7	0.7	0.7	0.35	0.75	0.55
TCGA-A5-A0RA	0	0	0	0	0	0	0	0	0	0	0	0	0	0	0	0	0	0	0	0	0	0	0	0	0	0	0	0.2	0	0	0	0	0	0	0	0	0	0	0	0	0	0	0	0.05	0	0	0	0.05	0
TCGA-CG-5721	1	0	0	1	1	1	1	1	0	1	1	1	1	0.5	1	1	0	0.5	1	0.5	0.8	0.8	1	0.8	1	0.6	1	0.8	0.4	1	0.3	0.8	0.9	0.7	0.6	0.8	0.9	0.6	0.8	0.8	0.65	0.8	0.8	0.65	0.7	0.65	0.95	0.8	0.85
TCGA-AX-A2HG	1	1	0	0	0	1	1	0	1	1	0.5	0.5	0	0.5	1	1	1	0.5	1	0.5	1	0.8	0.6	0.8	0.4	0.2	1	0.4	0.4	0.8	0.6	0.3	0.6	0.7	0.8	0.7	0.8	0.4	0.6	0.8	0.6	0.7	0.9	0.45	0.6	0.75	0.65	0.65	0.6
TCGA-AG-A036	0	0	0	0	0	0	0	0	0	0	0	0	0	0	0	0	0	0	0	0	0	0	0	0	0	0	0	0	0	0	0	0	0	0	0	0	0.1	0	0	0	0	0	0	0.05	0	0	0	0	0
TCGA-BR-8682	0	0	0	0	0	0	0	0	0	0	0	0	0	0	0	0	0	0	0	0	0	0	0	0	0	0	0.2	0	0	0	0	0	0	0.1	0	0.1	0.1	0	0	0	0	0	0.05	0	0	0	0.05	0	0
TCGA-CK-4947	0	0	0	0	0	0	0	0	0	0	0	0	0	0	0	0	0	0	0	0	0	0	0	0	0	0	0	0	0	0	0	0	0	0	0	0.1	0.1	0	0	0	0	0	0	0	0	0	0	0	0
TCGA-VQ-A94R	0	0	0	0	0	0	0	0	0	0	0	0	0	0	0	0	0	0	0	0	0	0	0	0	0	0.2	0	0.2	0	0	0	0	0	0	0.1	0	0	0	0	0	0	0.1	0	0.1	0.05	0.05	0	0.05	0
TCGA-F4-6856	1	1	1	1	1	1	0	1	1	1	0.5	0	1	0	1	0.5	0	0	0	0	0.2	0.6	0.6	0.4	0.8	0.2	0.6	0.4	0.6	0.8	0.5	0.5	0.1	0.8	0.6	0.6	0.5	0.6	0.4	0.7	0.55	0.5	0.6	0.35	0.3	0.55	0.55	0.4	0.4
TCGA-B5-A11H	1	0	1	1	1	1	1	1	1	0	0.5	0.5	0.5	0.5	1	0.5	1	0.5	0.5	1	0.6	0.6	0.6	0.6	0.6	1	0.8	1	0.8	0.4	0.8	0.6	0.6	0.9	0.6	0.6	0.7	0.7	0.6	0.7	0.75	0.65	0.95	0.55	0.75	0.85	0.6	0.8	0.65
TCGA-A5-A0GI	0	0	0	1	0	0	0	0	0	0	0	0.5	0.5	0	0	0	0.5	0	0	0.5	0.2	0.6	0	0	0	0.4	0.2	0.2	0.4	0.6	0.6	0.4	0.2	0.4	0.3	0.2	0.1	0.2	0.3	0.4	0.15	0.3	0.15	0.3	0.4	0.25	0.3	0.4	0.3
TCGA-CK-6748	0	0	0	0	0	0	0	0	0	0	0	0	0	0	0	0	0	0	0	0	0	0	0	0	0	0	0	0	0	0	0	0	0	0	0.1	0	0	0	0	0.1	0	0	0	0	0	0	0	0	0
TCGA-AG-3605	0	0	0	0	0	0	0	0	0	0	0	0	0	0	0	0	0	0	0	0	0	0	0	0	0	0	0	0	0	0	0	0	0	0	0.1	0	0	0	0	0	0	0	0	0	0	0	0	0	0
TCGA-AF-2687	0	0	0	0	0	0	0	0	0	0	0	0	0	0	0	0	0	0	0	0	0	0	0	0	0	0	0	0	0	0	0	0	0	0	0	0	0	0	0.1	0	0	0	0	0.05	0	0	0	0	0
TCGA-AA-A02J	0	0	0	0	0	0	0	0	0	0	0	0	0	0	0	0	0	0	0	0	0	0	0	0	0	0	0	0	0	0	0	0	0	0	0	0	0	0	0	0	0	0	0	0	0	0	0	0	0
TCGA-BR-A4QI	0	0	0	0	0	0	0	0	0	0	0	0.5	0	0	0	0	0	0	0	0	0	0	0	0	0	0	0	0.2	0	0	0	0	0	0	0	0	0	0	0	0	0	0	0	0	0	0	0	0	0
TCGA-FP-A8CX	0	0	0	0	0	0	0	0	0	1	0	0	0.5	0	0	0	0	0	0	0	0	0	0.2	0	0	0	0	0	0	0	0	0	0	0	0.2	0.1	0	0	0	0.2	0	0	0	0.05	0	0	0	0	0
TCGA-AG-A01W	0	0	0	0	0	0	0	0	0	0	0	0	0	0	0	0	0	0	0	0	0	0	0	0	0	0	0	0	0	0	0	0	0	0	0	0	0	0	0	0	0	0	0	0	0	0	0	0	0
TCGA-CM-5341	0	0	0	0	0	0	0	0	0	0	0	0	0	0	0	0	0	0	0	0	0	0	0	0	0	0	0	0	0	0	0	0	0	0	0	0	0	0	0	0	0	0	0	0	0	0	0	0	0
TCGA-F1-A448	0	1	1	1	1	1	1	1	1	0	0	0	0.5	0.5	0	0.5	0.5	0.5	0.5	0	0.6	0.2	0.6	0.2	0.4	0.4	0.8	0.6	0.4	0.4	0.2	0.1	0.5	0.5	0.7	0.3	0.8	0.6	0.4	0.3	0.3	0.4	0.5	0.6	0.5	0.55	0.4	0.35	0.55
TCGA-AF-6672	0	0	0	0	0	0	0	0	0	0	0	0	0	0	0	0	0	0	0	0	0	0	0	0	0	0	0	0	0	0	0	0	0	0	0	0	0.1	0	0	0	0	0	0	0.05	0	0	0	0	0
TCGA-5B-A90C	0	0	0	0	0	0	0	0	0	0	0	0	0	0	0	0	0	0	0.5	0	0.4	0.4	0.2	0	0.2	0.4	0	0	0	0	0.1	0.1	0	0.1	0.1	0.1	0	0	0	0.1	0.05	0	0.15	0.1	0.2	0	0.05	0	0.05
TCGA-AA-3846	0	0	0	0	0	0	0	0	0	0	0	0	0	0	0	0	0	0	0	0	0	0	0	0	0	0	0	0	0	0	0	0.1	0	0	0	0	0	0	0	0	0	0	0	0	0	0.05	0	0	0
TCGA-BG-A3EW	1	0	0	1	1	0	0	0	0	1	0	1	1	0.5	1	0.5	0	0	0	0.5	0.2	0.2	0.4	0.4	0.4	0.2	0.6	0.6	0.6	0.2	0.5	0.5	0.6	0.4	0.3	0.4	0.4	0.3	0.3	0.3	0.55	0.5	0.45	0.65	0.45	0.45	0.55	0.35	0.4
TCGA-EO-A1Y5	0	0	0	0	0	0	0	0	0	0	0	0	0	0	0	0	0	0	0	0	0	0	0	0	0	0	0	0	0	0	0	0	0	0	0.1	0	0	0	0	0	0	0	0.05	0	0	0.05	0	0	0.05
TCGA-KB-A6F7	0	0	0	0	0	0	0	0	0	0	0	0	0	0	0	0	0	0	0	0	0	0	0	0	0	0.2	0	0	0	0	0	0	0	0	0	0	0	0	0.1	0	0	0.05	0	0.05	0.05	0.05	0.05	0	0.05
TCGA-F5-6810	0	0	0	0	0	0	0	0	0	0	0	0	0	0	0	0	0	0	0	0	0	0	0	0	0.2	0	0	0	0	0	0	0	0	0	0	0	0	0	0	0	0	0	0	0	0	0.05	0	0	0.05
TCGA-AG-3882	0	0	0	0	0	0	0	0	0	0	0	0	0	0	0	0	0	0	0	0	0	0	0	0	0	0	0	0	0	0	0	0	0	0	0	0	0	0	0	0	0	0	0	0	0	0	0	0.05	0
TCGA-D1-A17Q	0	0	0	0	0	0	0	0	0	0	0	0	0	0	0	0	0	0	0	0	0	0.2	0	0	0	0	0	0	0	0	0.1	0	0	0	0	0	0	0	0	0	0	0	0.05	0	0	0	0	0	0
TCGA-AA-3549	0	0	0	0	0	0	0	0	0	0	0	0	0	0	0	0	0	0	0	0	0	0	0	0	0	0	0	0	0	0	0	0	0	0	0	0	0	0	0	0	0.05	0	0	0	0.05	0	0.05	0	0
TCGA-BS-A0U8	1	0	0	1	1	0	0	0	0	0	0.5	1	0	0	1	0.5	1	0	1	0	0	0.2	0.4	0.4	0.4	0.6	0.4	0.2	0.2	0.4	0.3	0.5	0.3	0.2	0.2	0.2	0.5	0.1	0.5	0.5	0.35	0.4	0.65	0.2	0.35	0.15	0.35	0.6	0.3
TCGA-AZ-4315	0	0	0	0	0	0	0	0	0	0	0	0	0	0	0	0	0	0	0	0	0	0	0	0	0	0	0	0	0	0	0	0	0	0	0	0	0	0	0.1	0	0.05	0	0	0	0	0	0	0	0
TCGA-HU-A4GF	0	0	0	0	0	0	0	0	0	0	0	0	0	0	0	0	0	0.5	0	0	0	0	0	0	0	0	0	0	0	0	0	0	0	0	0	0	0	0	0	0	0	0	0	0	0	0	0	0	0
TCGA-AA-3561	0	0	0	0	0	0	0	0	0	0	0	0	0	0	0	0	0	0	0	0	0	0	0	0	0	0	0	0	0	0	0	0	0	0	0	0	0	0	0	0.1	0	0	0	0.05	0	0	0	0	0
TCGA-A5-A7WJ	1	1	1	0	0	0	1	1	1	1	0.5	0.5	0	0.5	0.5	0.5	0.5	1	1	1	0.6	0.6	0.6	0.4	0.6	0.6	0.6	0.4	0.6	0.4	0.6	0.6	0.4	0.7	0.6	0.5	0.5	0.6	0.3	0.9	0.5	0.6	0.7	0.4	0.65	0.55	0.6	0.4	0.45
TCGA-A5-A0GU	0	0	0	0	0	0	0	0	0	0	0	0	0	0	0	0	0	0	0	0	0	0	0	0	0	0	0	0	0.2	0	0	0.1	0	0	0	0.1	0	0	0.1	0	0	0	0	0.05	0	0.05	0	0	0
TCGA-G4-6315	0	0	0	0	0	0	0	0	0	0	0	0	0	0	0	0	0	0	0	0	0	0	0	0	0	0	0	0	0	0	0	0.1	0	0	0	0	0	0	0	0	0	0.05	0	0	0	0	0.05	0	0
TCGA-BR-8591	1	1	1	0	1	1	1	1	0	1	1	1	0.5	1	0	0.5	0	1	1	0.5	1	0.6	0.8	0.6	0.8	1	0.8	0.6	0.6	0.4	0.7	0.6	0.8	0.8	0.7	0.7	0.7	0.9	0.8	0.7	0.8	0.7	0.95	0.8	0.55	0.85	0.85	0.95	0.7
TCGA-BR-6458	0	0	0	0	0	0	0	0	0	0	0	0	0	0	0	0	0	0	0	0	0	0.2	0	0	0	0	0	0	0	0	0.1	0	0	0	0	0	0	0	0	0	0.05	0	0	0	0	0	0	0	0
TCGA-FP-7829	0	0	0	0	0	0	0	1	0	0	0	0	0	0.5	0	0	0	0	0	0	0	0	0.2	0	0	0	0	0	0	0.2	0.1	0.2	0	0	0	0	0.1	0	0	0.2	0.05	0.05	0.05	0.05	0	0.1	0	0.05	0
TCGA-AA-3511	0	0	0	0	0	1	0	0	0	0	0	0	0	0	0	0	0	0	0	0	0	0.2	0	0	0	0	0	0	0	0	0	0	0	0	0	0	0	0	0	0	0.05	0	0	0	0	0	0.05	0.05	0
TCGA-G4-6298	0	0	0	0	0	0	0	1	0	0	0	0	0	0	0	0	0.5	0	0	0	0	0	0	0.2	0	0	0	0	0	0	0	0	0	0.1	0	0.1	0	0	0.2	0	0	0	0	0	0	0	0	0	0.05
TCGA-IN-A6RJ	0	0	0	0	0	0	0	0	0	0	0	0	0	0	0	0	0	0	0	0	0	0	0	0	0	0	0	0	0	0	0	0	0	0	0.1	0	0	0.1	0	0	0	0	0	0	0.05	0	0.1	0.05	0
TCGA-BG-A0M3	0	0	0	0	0	0	0	0	0	0	0	0	0	0	0	0	0	0	0	0	0	0	0	0	0	0	0	0	0	0	0.1	0	0	0.1	0	0	0	0	0	0	0.05	0	0.1	0	0	0	0	0	0
TCGA-AA-3860	0	0	0	0	0	0	0	0	0	0	0	0	0	0	0	0	0	0	0	0	0	0	0	0	0	0	0	0	0	0	0	0	0	0	0	0	0	0	0	0	0	0	0	0	0	0	0	0	0
TCGA-AA-A01I	0	0	0	0	0	0	0	0	0	0	0	0	0	0	0	0	0	0	0	0	0	0	0	0	0	0	0	0	0	0	0	0	0	0	0.1	0	0	0	0	0	0	0	0	0	0	0	0	0	0
TCGA-BR-A44T	0	0	0	0	0	0	0	0	0	0	0	0	0	0	0	0	0	0	0	0	0	0	0	0	0	0	0	0	0	0	0	0	0	0	0	0	0	0	0	0.1	0	0.05	0.05	0	0.05	0	0	0.05	0
TCGA-BR-8384	0	0	0	0	0	0	0	0	0	0	0	0	0	0	0	0	0	0	0	0	0	0	0	0	0	0	0	0	0	0	0	0	0	0	0	0	0	0	0.1	0	0	0	0	0	0	0	0	0	0
TCGA-AZ-6600	0	0	0	0	0	0	0	0	0	0	0	0	0	0	0	0	0	0	0	0	0	0	0	0	0	0.2	0.2	0	0	0.2	0	0	0	0	0	0	0	0	0	0.2	0	0	0.05	0	0	0	0.05	0	0.1
TCGA-CM-4746	0	0	0	0	1	1	0	0	0	0	1	0.5	0	0.5	0.5	0.5	0.5	0.5	0	0	0.2	0.6	0.6	0.6	0.8	0.4	0.2	0.6	0	0.4	0.6	0.5	0.5	0.3	0.5	0.5	0.2	0.2	0.3	0.4	0.45	0.3	0.6	0.4	0.35	0.45	0.35	0.25	0.3
TCGA-AG-4001	0	0	0	0	0	0	0	0	0	0	0	0	0	0	0	0	0	0	0	0	0	0	0	0	0	0	0	0	0	0	0	0	0	0	0	0	0	0	0	0	0	0	0	0	0	0	0	0	0
TCGA-B5-A0K7	0	0	0	0	0	0	0	0	0	0	0	0	0	0	0	0	0	0	0	0	0	0	0	0	0	0	0	0	0	0	0	0	0	0	0	0	0	0	0	0	0	0	0.05	0	0	0	0	0	0
TCGA-BR-8372	1	0	1	1	1	1	0	1	1	1	0.5	0.5	0.5	0.5	1	0.5	0.5	1	0.5	0.5	0.8	0.8	0.6	0.2	0.6	0.6	0.4	0.8	0.8	0.6	0.7	0.7	0.7	0.7	0.4	0.8	0.4	0.8	0.6	0.5	0.65	0.65	0.65	0.75	0.45	0.6	0.55	0.65	0.7
TCGA-CG-4449	0	0	0	0	0	0	0	0	0	0	0	0	0	0	0	0	0	0	0	0	0	0	0	0	0	0	0	0	0.2	0	0	0	0	0.1	0	0	0	0	0	0	0	0	0	0	0	0	0	0.05	0
TCGA-DC-6160	0	0	0	0	0	0	0	0	0	0	0	0	0	0	0	0	0	0	0	0	0	0	0	0	0	0	0	0	0	0	0	0	0	0	0	0	0	0	0	0	0	0	0	0	0	0	0	0	0
TCGA-A5-A0GG	0	0	0	1	1	0	0	1	0	0	0	0	0	0	0	0.5	0	0	0	0	0.2	0.6	0.2	0.4	0.2	0.4	0.2	0.4	0	0.2	0.2	0.2	0.2	0.1	0.2	0.5	0.4	0.2	0.3	0.1	0.15	0.2	0.3	0.25	0.2	0.2	0.4	0.1	0.2
TCGA-BR-4187	0	0	0	0	0	0	0	0	0	0	0	0	0	0	0	0	0	0	0	0	0	0	0	0	0	0	0	0	0	0	0	0	0	0.1	0	0	0	0	0	0	0.05	0	0	0	0	0.05	0	0	0
TCGA-AA-3939	0	0	0	0	0	0	0	0	0	0	0	0	0	0	0	0	0	0	0	0	0	0	0	0	0	0	0	0	0	0	0	0	0	0	0	0	0	0	0	0	0.05	0	0	0	0	0	0	0.05	0
TCGA-FP-A4BE	1	0	1	1	1	1	1	1	1	0	0.5	1	1	0.5	0.5	0.5	1	1	1	0.5	1	0.8	0.8	0.4	0.8	1	0.6	0.8	0.8	0.6	0.8	0.2	0.6	0.5	0.6	0.4	0.7	0.7	0.8	0.7	0.55	0.7	0.75	0.5	0.65	0.55	0.7	0.8	0.8
TCGA-D5-6532	0	0	0	0	0	0	0	0	0	0	0	0	0	0	0	0	0	0	0	0	0	0	0	0	0	0	0	0	0	0	0	0	0	0	0.1	0	0	0	0	0	0	0	0	0	0	0	0	0	0
TCGA-CM-6161	0	0	0	0	0	0	0	0	0	0	0	0	0	0	0	0	0	0	0	0	0	0	0	0	0	0	0	0	0	0	0	0	0	0	0	0	0	0	0	0	0	0	0	0	0	0	0	0	0
TCGA-D1-A0ZQ	0	0	0	0	0	0	0	0	0	0	0	0	0	0	0	0	0	0	0	0	0	0	0	0	0	0	0	0.2	0	0	0	0	0.1	0	0	0	0	0.1	0	0	0.05	0	0	0.1	0.05	0	0.05	0.05	0
TCGA-BS-A0WQ	0	0	0	0	0	0	0	0	0	0	0	0	0	0	0	0	0	0	0	0	0	0	0	0	0	0	0	0	0	0	0	0	0	0	0	0	0	0	0	0	0	0	0	0.05	0	0	0	0	0.05
TCGA-HJ-7597	1	1	1	0	1	0	1	0	0	1	1	1	0.5	0.5	1	0.5	0.5	0.5	0.5	1	0.2	0.2	0.6	0.4	0.2	0.6	0.6	0.4	0.2	0.4	0.4	0.8	0.4	0.4	0.6	0.6	0.3	1	0.9	0.6	0.45	0.7	0.7	0.65	0.75	0.5	0.2	0.5	0.55
TCGA-EQ-A4SO	0	0	0	0	0	0	0	0	0	0	0	0	0	0	0	0	0	0	0	0	0	0	0	0	0	0	0	0	0	0	0	0	0	0	0	0	0	0	0	0	0	0	0	0	0	0	0	0	0.05
TCGA-HU-8602	1	1	1	0	1	1	1	0	1	1	1	1	1	0.5	1	1	0.5	1	1	1	0.8	0.6	0.6	0.8	0.8	0.6	0.4	0.8	0.4	0.4	0.6	0.8	0.7	0.9	0.7	0.9	0.8	0.7	0.8	0.9	0.85	0.9	0.65	0.75	0.85	0.8	0.85	0.8	0.8
TCGA-EI-6506	0	0	0	0	0	0	0	0	0	0	0	0	0	0	0	0	0	0	0	0	0	0	0	0	0	0	0	0	0	0	0	0	0	0	0	0	0	0	0	0	0	0	0	0	0	0	0	0	0
TCGA-VQ-A91Q	0	0	0	0	0	0	0	0	0	0	0	0	0	0	0	0	0	0	0	0	0	0	0	0	0	0	0	0	0	0	0	0	0	0	0	0	0	0	0	0	0	0	0.05	0	0	0	0	0	0
TCGA-BG-A221	1	1	0	1	1	0	0	1	0	1	1	0.5	0.5	1	0.5	1	1	1	0.5	1	0.6	0.8	0.2	0.6	0.8	0.6	0.6	0.4	0.8	0.8	0.6	0.6	0.9	0.8	0.6	0.5	0.6	0.7	0.6	0.4	0.7	0.6	0.7	0.6	0.6	0.55	0.45	0.75	0.6
TCGA-CM-6162	0	1	0	0	0	1	0	0	0	0	0.5	0.5	0.5	0.5	0	0	0.5	0	0	1	0.2	0.2	0.2	0.2	0.2	0.4	0.2	0.2	0.4	0.2	0.2	0.2	0.1	0.4	0	0.1	0.3	0.2	0.3	0.4	0.05	0.25	0.15	0.25	0.35	0.25	0.15	0.35	0.1
TCGA-CD-A487	0	0	0	0	0	0	0	0	0	0	0	0	0	0	0	0	0	0	0	0	0	0	0.2	0	0	0	0	0	0	0	0	0	0	0	0.1	0	0	0.1	0.1	0	0.05	0	0.05	0	0.05	0.1	0	0.05	0.05
TCGA-AX-A0IW	0	0	0	0	0	0	0	0	0	0	0	0	0	0	0	0	0	0	0	0	0	0	0	0	0	0	0	0	0	0	0	0	0	0	0	0	0	0.1	0	0.1	0	0	0	0	0	0	0	0.05	0.05
TCGA-AA-3693	0	0	0	0	0	0	0	0	0	0	0	0	0	0	0	0	0	0	0	0	0	0	0	0	0	0	0	0	0	0	0	0	0	0	0	0	0	0	0	0	0	0	0	0	0	0	0	0	0
TCGA-PG-A917	1	1	0	1	0	1	1	1	1	0	1	0	1	0.5	1	0.5	0.5	0.5	0.5	0	0.6	0.4	0.4	0.8	0.8	0.8	0.4	0.6	0.8	0.4	0.4	0.6	0.5	0.6	0.5	0.4	0.4	0.4	0.2	0.5	0.35	0.45	0.55	0.5	0.6	0.55	0.6	0.4	0.5
TCGA-A5-A0R9	0	0	0	0	0	0	0	0	0	0	0	0.5	0	0	0	0	0	0	0	0	0	0	0	0	0	0	0	0	0	0	0	0	0	0	0	0	0	0	0	0	0	0.05	0	0	0.05	0.05	0	0	0.05
TCGA-DM-A28K	0	0	0	0	0	0	0	0	0	0	0	0	0	0	0	0	0	0	0	0	0	0	0	0	0	0	0	0	0.2	0	0	0	0	0	0	0	0	0	0	0	0	0	0	0	0	0	0	0.05	0
TCGA-BR-7722	0	0	0	0	0	0	0	0	0	0	0	0	0.5	0	0	0	0	0.5	0	0	0	0	0	0	0	0	0	0.4	0	0	0	0	0	0	0.1	0	0	0.1	0.2	0	0.05	0	0.05	0.05	0.1	0.05	0.15	0	0
TCGA-EO-A3AZ	1	0	1	1	0	0	1	0	0	1	0	1	0	1	0	0.5	0.5	0	0.5	0.5	0.6	0.6	0.8	0.8	0.6	0.6	0.2	0.2	0.6	0.8	0.6	0.8	0.5	0.2	0.5	0.4	0.3	0.7	0.3	0.7	0.5	0.3	0.65	0.35	0.55	0.5	0.55	0.5	0.4
TCGA-DM-A1D9	0	0	0	0	0	0	0	0	0	0	0	0	0	0	0	0	0	0	0	0	0	0	0	0	0	0	0	0	0	0.2	0	0	0	0	0	0	0	0	0	0	0	0	0.05	0	0.05	0	0.1	0	0
TCGA-BR-4369	0	0	0	0	0	0	0	0	0	0	0	0	0	0	0	0	0	0	0.5	0	0	0	0	0	0	0	0	0	0	0	0	0	0	0	0	0	0	0	0	0	0	0.1	0	0	0	0	0	0	0.05
TCGA-EO-A3AS	0	0	0	0	0	0	0	0	0	0	0	0	0	0	0	0.5	0	0	0	0	0	0	0	0	0	0	0	0	0	0	0	0	0	0	0	0	0	0	0.1	0.1	0	0	0.05	0	0.05	0	0	0	0
TCGA-BR-4191	0	0	0	0	0	0	0	0	0	0	0	0	0	0	0	0	0	0	0	0	0	0	0	0	0	0	0.4	0	0	0	0	0	0	0	0	0	0	0	0	0	0	0	0.2	0.05	0.05	0.05	0.05	0	0
TCGA-AJ-A3OJ	0	0	1	1	1	1	1	0	0	1	1	0.5	0.5	1	1	0	0.5	0	0.5	0.5	0.2	0.6	0.2	0	1	0.6	0.4	0.8	0.6	0	0.4	0.8	0.6	0.3	0.7	0.7	0.2	0.6	0.5	0.6	0.55	0.9	0.6	0.5	0.5	0.5	0.45	0.55	0.6
TCGA-AG-3728	0	0	0	0	0	0	0	0	0	0	0	0	0	0	0	0	0	0	0	0	0	0	0	0	0	0	0	0	0.2	0	0	0	0	0	0	0	0	0	0	0	0.05	0	0	0	0	0	0	0	0
TCGA-AX-A064	1	1	0	0	0	0	0	1	0	0	0.5	1	1	0	0.5	0	0.5	0	0	0	0.2	0	0	0.2	0.2	0.2	0.2	0.6	0	0.4	0.3	0.3	0.1	0.4	0.2	0.4	0.2	0.1	0.1	0.3	0.4	0.3	0.1	0.25	0.4	0.25	0.45	0.3	0.35
TCGA-B5-A1MV	0	0	0	0	0	0	0	0	0	0	0	0	0	0	0	0	0	0	0	0	0	0	0	0	0	0	0	0	0	0.2	0	0	0	0	0.1	0	0.1	0	0	0.1	0.1	0	0.05	0.1	0.1	0.05	0.05	0.05	0
TCGA-DC-6155	0	0	0	0	0	0	0	0	0	0	0	0	0	0	0	0	0	0	0	0	0	0.2	0	0	0	0	0	0	0	0	0	0.1	0	0	0	0	0.1	0	0	0	0	0	0	0	0	0	0	0	0
TCGA-AX-A05U	0	0	0	0	0	0	0	0	0	0	0	0	0	0	0	0	0	0	0	0	0	0	0	0	0.2	0	0	0.2	0	0	0.1	0	0	0	0	0	0	0	0	0	0.05	0	0	0	0.05	0	0	0.05	0
TCGA-A6-5660	0	0	0	0	0	0	0	0	0	0	0	0	0	0	0	0	0	0	0	0	0	0.2	0	0	0	0	0	0	0	0	0	0	0	0	0	0	0.1	0	0	0	0.05	0	0	0	0.05	0	0	0	0
TCGA-AX-A1CK	0	0	0	0	0	0	0	0	0	0	0	0	0	0	0	0	0	0	0	0	0	0	0	0	0	0	0	0	0	0	0	0	0	0	0	0	0	0.1	0	0	0	0	0	0	0	0	0	0	0
TCGA-AZ-5403	0	0	0	0	0	0	0	0	0	0	0	0	0	0	0	0	0	0	0	0	0	0	0	0	0	0	0	0	0	0	0	0	0	0	0	0	0	0.1	0	0	0	0	0	0	0.05	0	0	0	0
TCGA-AJ-A2QO	0	1	1	1	1	1	1	1	0	0	0.5	0.5	1	0.5	1	1	0.5	0.5	1	1	0.8	0.6	0.2	0.8	0.8	0.8	0.8	0.6	0.6	0.8	0.4	0.8	0.5	0.5	0.5	0.5	0.8	0.7	0.7	0.9	0.7	0.6	0.75	0.6	0.6	0.7	0.65	0.8	0.65
TCGA-DF-A2KZ	1	1	1	1	1	0	0	1	1	0	0.5	0.5	0	0.5	0.5	1	0.5	0.5	0.5	0.5	0.4	0	0.6	0.2	0.2	0.8	0.4	0.4	0.4	0.6	0.6	0.4	0.3	0.5	0.6	0.7	0.4	0.3	0.6	0.4	0.5	0.4	0.4	0.4	0.5	0.65	0.55	0.4	0.45
TCGA-VQ-A8DL	0	0	0	0	0	0	0	0	0	0	0	0	0	0	0	0.5	0	0	0	0	0	0	0.2	0	0	0	0	0	0	0	0	0	0	0	0	0	0	0	0	0	0.05	0	0	0	0.05	0	0.05	0	0
TCGA-AZ-6601	0	0	0	1	0	0	0	1	0	0	0.5	0	0	0	0.5	0	0	0.5	0	0	0.2	0.2	0	0	0.2	0	0.2	0.4	0.2	0.6	0.3	0	0.2	0.2	0.3	0.4	0.3	0.2	0.1	0.2	0.2	0.3	0.3	0.3	0.2	0.05	0.25	0.2	0.2
TCGA-B5-A0K3	0	0	0	0	0	0	0	0	0	0	0	0	0	0	0	0	0	0	0	0	0	0	0	0	0	0	0	0	0	0	0	0	0	0	0	0	0	0	0	0.1	0	0.05	0.05	0	0	0	0	0.1	0
TCGA-EI-7004	0	0	0	0	0	0	0	0	0	0	0	0	0	0	0	0	0	0	0.5	0	0	0	0	0	0	0	0	0	0	0	0	0	0	0	0	0	0	0	0	0	0	0	0	0	0	0	0.05	0	0
TCGA-D7-6528	0	0	0	0	0	0	0	0	0	0	0	0	0	0	0	0	0	0	0	0	0	0	0	0	0	0	0	0	0	0	0	0	0	0	0	0	0	0	0	0	0	0.05	0	0	0	0	0.05	0	0
TCGA-A5-A1OK	0	0	0	0	0	0	0	0	0	0	0	0	0	0	0	0	0	0	0	0	0	0	0	0	0	0	0	0	0.2	0	0	0	0	0	0	0	0	0	0	0	0	0	0	0	0	0.05	0	0	0
TCGA-BS-A0UF	0	0	0	1	0	0	0	0	0	0	0	0	0	0	0	0	0	0	0	0	0	0	0	0	0	0	0	0.2	0	0	0	0.2	0	0	0	0	0	0	0.1	0	0	0.05	0	0	0.05	0	0	0.1	0
TCGA-BG-A0MO	0	0	0	0	0	0	0	0	0	0	0	0	0	0	0	0	0	0	0	0	0	0	0	0	0	0	0	0	0	0	0	0	0	0	0	0	0	0	0	0	0	0	0	0	0	0	0	0	0
TCGA-CK-6751	0	0	0	0	0	0	0	0	0	0	0	0	0	0	0	0	0	0	0	0	0	0	0	0	0	0	0.2	0	0	0	0	0	0	0	0	0	0	0.1	0	0	0	0	0	0.05	0	0	0	0.05	0
TCGA-DF-A2KV	0	0	0	0	0	0	0	0	0	0	0	0	0	0	0	0	0	0	0	0	0	0	0	0	0	0	0	0	0	0	0.1	0	0	0	0	0	0	0	0	0.1	0	0	0	0	0	0.05	0	0	0.05
TCGA-QG-A5YW	0	0	0	0	0	0	0	0	0	0	0	0	0	0	0	0	0	0	0	0	0	0	0	0	0	0	0	0	0	0	0.1	0	0	0	0	0	0	0	0	0	0.15	0	0.05	0	0	0	0	0.05	0
TCGA-D5-6541	0	0	0	0	0	0	0	0	0	0	0	0	0	0	0	0	0	0	0	0	0	0	0	0	0	0	0	0.2	0	0	0	0	0	0	0	0.1	0	0	0	0	0	0	0	0	0	0	0	0.05	0
TCGA-D5-6538	0	0	0	0	0	0	0	0	0	0	0	0	0	0	0	0	0	0	0	0	0	0	0	0	0	0	0	0	0	0	0	0	0	0.1	0	0	0	0	0	0	0	0	0	0	0	0	0	0	0
TCGA-AG-3894	0	0	0	0	0	0	0	0	0	0	0	0	0	0	0	0	0	0	0	0	0	0	0	0	0	0	0	0	0	0	0	0	0	0	0	0	0	0	0	0	0	0	0	0	0	0	0	0	0
TCGA-D7-A4YY	0	1	1	1	0	0	0	0	0	0	0	0	0.5	0	0.5	0	0	0.5	0.5	0.5	0	0.2	1	0.2	0	0.4	0.4	0.6	0.4	0	0.4	0.6	0.4	0.3	0	0.2	0.5	0.2	0.2	0.4	0.45	0.5	0.15	0.4	0.2	0.35	0.25	0.35	0.4
TCGA-D7-A74A	0	0	0	0	0	0	0	0	0	0	0	0	0	0	0	0	0	0	0	0	0	0	0.2	0	0	0	0	0	0	0	0	0	0	0	0	0	0	0.1	0	0	0	0	0	0	0	0	0	0.05	0.05
TCGA-F4-6459	0	0	0	0	0	0	0	0	0	0	0	0	0	0	0	0	0	0	0	0	0	0	0	0	0	0	0	0	0	0	0	0	0	0	0	0.1	0	0	0	0	0	0	0	0.1	0	0	0	0	0
TCGA-AF-2689	0	0	0	0	0	0	0	0	0	0	0	0	0	0	0	0	0	0	0	0	0	0	0	0	0	0	0	0	0	0	0	0	0	0	0	0	0	0	0	0	0	0	0	0	0	0	0	0.05	0.05
TCGA-D1-A0ZN	0	0	0	0	0	0	0	0	0	0	0	0	0	0	0	0	0	0	0	0	0	0	0	0	0	0	0	0	0	0	0	0	0	0	0	0	0	0	0	0	0	0	0	0	0	0	0	0	0
TCGA-NH-A5IV	1	0	1	1	1	1	1	1	1	0	0	1	0.5	1	0.5	1	1	0.5	0	1	0.8	0.6	0.4	0.6	0.4	0.4	0.8	0.8	0.6	0.4	0.5	0.5	0.6	0.5	0.3	0.6	0.4	0.7	0.5	0.5	0.45	0.45	0.7	0.55	0.5	0.5	0.2	0.4	0.5
TCGA-VQ-AA6A	0	0	0	0	0	0	0	0	0	0	0	0.5	0	0	0	0	0	0	0	0	0	0	0	0	0	0.2	0	0	0	0	0	0	0	0	0	0	0.1	0.1	0	0	0	0	0	0	0	0.05	0	0	0
TCGA-AA-A010	0	0	0	0	0	0	0	0	0	0	0	0	0	0	0	0	0	0	0	0	0	0	0	0	0	0	0	0	0	0	0.1	0	0	0.1	0	0	0	0	0	0	0.05	0	0	0.05	0.05	0	0.05	0.05	0.05
TCGA-HU-A4G6	0	0	0	0	0	0	0	0	0	0	0	0	0	0	0	0	0	0	0	0	0	0	0	0	0	0	0	0	0	0	0	0	0	0	0	0.1	0	0	0	0	0	0	0	0.05	0	0	0.05	0.05	0.05
TCGA-A6-5662	0	0	0	0	0	0	0	0	0	0	0	0	0	0	0	0	0	0	0	0	0	0	0	0	0	0	0	0	0.2	0	0	0	0	0	0	0	0	0	0	0	0	0	0	0	0	0	0	0	0
TCGA-KB-A93J	0	0	0	0	0	0	0	0	0	0	0	0	0	0	0.5	0	0	0	0	0	0	0	0	0	0	0	0	0	0.2	0	0.1	0	0	0	0	0	0	0	0.1	0	0	0.05	0	0.05	0.05	0	0	0	0.1
TCGA-BR-4292	1	1	1	0	1	1	1	1	1	1	0.5	1	1	1	0.5	1	1	0.5	0.5	0.5	0.6	0.8	0.8	0.8	0.6	0.8	0.4	1	0.8	1	0.8	0.5	0.5	0.9	0.5	0.8	0.7	0.7	0.7	1	0.75	0.6	0.75	0.65	0.55	0.6	0.7	0.75	0.85
TCGA-AA-A02H	0	0	0	0	0	0	0	0	0	0	0	0	0	0	0	0	0	0	0	0	0	0	0	0	0	0	0	0	0	0	0	0	0	0	0	0	0	0	0	0	0	0	0	0	0	0	0	0	0
TCGA-EO-A3B0	0	0	0	0	0	0	0	0	0	0	0	0	0	0	0	0	0	0	0.5	0	0	0.2	0	0	0	0	0	0	0	0	0	0.1	0	0.1	0	0.1	0	0	0	0.1	0	0	0	0	0.05	0.05	0	0.05	0
TCGA-D1-A177	1	1	1	1	1	1	1	1	1	1	0.5	0.5	1	0	0	0.5	0.5	0.5	0.5	0.5	0.6	0.6	0.6	0.6	0.2	0.6	0.8	0.2	0.6	0.6	0.3	0.4	0.6	0.1	0.6	0.6	0.7	0.5	0.5	0.6	0.6	0.35	0.55	0.6	0.6	0.5	0.6	0.6	0.65
TCGA-BR-4361	1	1	0	1	1	1	0	1	1	0	1	1	1	1	1	1	0.5	1	0.5	0.5	0.8	0.4	0.8	0.8	0.8	1	0.8	1	0.8	0.6	0.7	0.6	0.7	0.7	0.8	0.6	0.5	0.6	0.8	1	0.65	0.8	0.7	0.7	0.85	0.7	0.65	0.8	0.8
TCGA-BS-A0TC	0	0	0	0	0	0	0	0	0	0	0	0	0	0	0	0	0	0	0	0	0	0	0	0	0	0	0	0	0	0	0	0	0	0	0	0	0	0	0	0	0	0	0	0	0	0	0	0.05	0
TCGA-DC-6683	0	0	0	0	0	0	0	0	0	0	0	0	0	0	0	0	0	0	0	0	0	0	0	0.2	0	0	0	0	0	0.2	0	0	0	0	0	0	0	0	0.1	0	0	0	0	0.1	0	0.05	0	0	0
TCGA-4E-A92E	0	1	0	0	0	1	0	0	0	1	0	0	0	0	0	0.5	0	0.5	0	0	0.4	0	0	0.2	0	0.2	0	0	0.2	0.2	0.1	0.4	0.1	0	0.1	0.1	0.2	0.1	0	0	0.05	0.15	0.1	0.1	0	0.05	0.05	0	0.1
TCGA-D1-A0ZV	0	0	0	0	0	0	0	0	0	0	0	0	0	0	0.5	0	0	0	0	0	0	0	0	0	0	0	0	0.2	0	0	0	0	0.1	0.1	0	0	0	0	0	0	0.05	0	0	0	0	0	0	0	0
TCGA-IN-A6RR	0	0	0	0	0	0	0	0	0	0	0	0	0	0	0	0	0	0	0	0	0	0	0	0	0.2	0	0	0	0	0	0	0	0	0	0	0	0	0	0	0	0	0	0	0.05	0.05	0	0	0	0
TCGA-VQ-AA68	1	0	0	0	0	0	0	0	0	0	0	0	0	0	0	0	0	0	0	0	0	0	0	0	0	0	0	0	0	0	0	0	0	0	0	0	0	0	0	0	0	0	0	0	0.05	0	0.05	0	0.1
TCGA-AX-A06D	1	0	0	1	0	0	0	0	0	0	0.5	0.5	0.5	0.5	0.5	0	0	0.5	0.5	0	0	0.6	0	0	0.4	0	0	0.2	0.2	0.4	0.3	0.2	0.1	0.1	0.2	0.2	0.1	0.2	0.2	0.2	0.1	0.2	0.25	0.1	0.15	0.15	0.1	0.15	0.25
TCGA-VQ-A91V	0	0	0	0	0	0	0	0	0	0	0	0	0	0	0	0	0	0	0	0	0	0	0	0.2	0.2	0.4	0	0	0	0	0	0	0.1	0	0	0.1	0	0	0	0.1	0.05	0	0	0.05	0	0.05	0.05	0	0.05
TCGA-A5-A0GH	1	1	0	1	1	1	0	1	0	0	0	0.5	0.5	0	0	0.5	0.5	1	0.5	1	0.6	0.4	0.6	0.8	0.6	0.4	0.8	0.2	0.2	0.4	0.6	0.5	0.4	0.3	0.7	0.4	0.5	0.3	0.5	0.5	0.35	0.35	0.45	0.45	0.3	0.7	0.4	0.45	0.4
TCGA-CD-A48A	0	0	0	0	0	0	0	0	0	0	0	0.5	0	0	0	0	0	0	0	0	0	0	0	0	0	0	0	0	0	0.2	0.1	0	0	0	0.2	0	0	0	0	0.1	0	0	0	0.05	0	0.05	0	0	0
TCGA-DI-A1BY	0	0	0	0	0	0	0	0	0	0	0	0	0	0	0	0	0	0	0	0	0	0	0	0	0	0	0	0	0	0	0	0	0	0	0	0	0	0	0.2	0	0.05	0	0	0.05	0.05	0	0	0.05	0
TCGA-CG-4305	1	1	1	1	1	0	1	1	1	0	1	0.5	1	1	0.5	1	0.5	0	0.5	0	0.6	0.6	0.6	0.8	0.4	0.4	1	0.8	0.4	0.4	0.5	1	0.6	0.7	0.5	0.6	0.4	0.5	0.7	0.7	0.5	0.65	0.65	0.5	0.6	0.65	0.6	0.55	0.7
TCGA-B5-A0K4	0	0	0	0	0	0	1	0	0	0	0	0	0	0	0	0	0	0	0	0	0	0	0.4	0	0	0	0	0	0	0	0	0.1	0	0	0	0.1	0	0.1	0.1	0	0	0.05	0	0.05	0.05	0	0.1	0	0
TCGA-AF-2693	0	0	0	0	0	0	0	0	0	0	0	0	0	0	0	0	0	0	0	0	0	0	0	0	0	0	0	0	0	0	0	0	0	0	0	0	0	0	0	0	0	0	0	0	0	0	0.05	0	0
TCGA-BG-A0VX	0	0	0	0	0	0	0	0	0	0	0	0	0	0	0	0	0	0	0	0	0	0	0.2	0	0	0	0	0	0.2	0	0	0	0	0	0	0	0	0	0	0	0	0	0	0.05	0	0	0	0	0
TCGA-BR-8485	0	0	0	0	0	1	0	0	0	0	0	0	0.5	0	0	0	0	0	0	0	0	0	0	0	0	0	0	0	0	0	0	0.1	0.1	0	0	0	0	0	0	0	0	0.05	0	0.05	0.05	0	0.05	0.1	0
TCGA-QF-A5YS	0	0	0	0	0	0	0	0	0	0	0	0	0	0	0	0	0	0	0	0	0.2	0	0	0	0	0	0.2	0	0.4	0	0.1	0.2	0	0	0.3	0.2	0	0.1	0	0	0.05	0.05	0.15	0.1	0.1	0.05	0.25	0.1	0.05
TCGA-AA-3852	0	0	0	0	0	0	0	0	0	0	0	0	0	0	0	0	0	0	0	0	0	0	0	0	0	0	0	0	0	0	0	0	0	0	0	0	0	0	0	0	0	0	0	0	0	0	0	0	0
TCGA-AX-A0IU	0	0	0	0	0	0	0	0	0	0	0	0	0	0	0	0	0	0	0	0	0	0	0	0	0	0	0	0	0	0	0	0	0.1	0	0	0.1	0	0.1	0	0.1	0	0	0.1	0	0	0	0.05	0	0.05
TCGA-AP-A5FX	0	0	0	0	0	0	0	0	0	0	0	0	0	0	0	0	0	0	0	0	0	0	0	0	0	0	0	0.4	0	0	0	0.1	0	0	0	0	0	0	0	0	0	0	0	0.1	0	0.1	0	0	0.1
TCGA-CG-4465	1	0	0	1	1	0	0	1	1	1	0.5	0.5	0	0.5	0.5	0.5	0.5	1	1	1	0.8	0.4	0.2	0	0.4	0.6	0	0.2	0.4	0.6	0.3	0.8	0.2	0.1	0.7	0.4	0.3	0.3	0.4	0.2	0.6	0.6	0.25	0.35	0.5	0.5	0.65	0.45	0.4
TCGA-BR-4257	0	0	0	1	1	0	0	1	1	1	1	1	0.5	1	1	0.5	0	0	0	0	0.6	0.4	0.8	0.6	0.4	0.6	0.4	0.8	1	0.8	0.8	0.6	0.9	0.6	0.7	0.7	0.6	0.8	0.6	0.7	0.8	0.7	0.8	0.65	0.75	0.6	0.7	0.65	0.6
TCGA-BR-8679	0	0	0	0	0	0	0	0	0	0	0	0	0	0	0	0	0	0	0	0	0	0	0	0	0	0	0	0	0	0	0	0	0	0	0	0	0	0	0	0	0	0	0	0	0.05	0	0.05	0.05	0
TCGA-AP-A1DO	1	1	0	0	1	0	0	0	1	1	1	0	0	0	0	0.5	0.5	0.5	0.5	0.5	0.8	0.8	0.2	0.4	0.6	0.4	0.4	0.8	0.2	0.8	0.6	0.4	0.1	0.7	0.5	0.8	0.6	0.5	0.5	0.5	0.4	0.5	0.55	0.5	0.5	0.5	0.5	0.65	0.45
TCGA-PG-A916	0	0	0	0	0	0	0	0	1	0	0	0	0	0	0	0.5	0	0	0.5	0	0	0	0	0.2	0	0	0	0	0	0.2	0	0	0	0.1	0	0.2	0	0	0.1	0	0.1	0	0.15	0.05	0.05	0.1	0.1	0	0
TCGA-CI-6623	0	0	0	0	0	0	0	0	0	0	0	0	0	0	0	0	0	0	0	0	0	0	0	0	0	0	0	0	0	0	0	0	0	0	0	0	0	0	0	0	0	0	0	0	0	0	0	0	0
TCGA-A5-A0GE	0	0	0	0	0	0	0	0	0	0	0	0	0	0	0	0	0	0	0	0	0	0	0.2	0	0	0	0	0	0	0	0	0	0	0	0	0	0	0	0	0	0	0	0.05	0	0	0	0.05	0.05	0
TCGA-BK-A6W4	0	1	0	0	0	0	0	1	0	0	0	0.5	0	0	0	0	0	0	0	0.5	0	0	0.2	0.2	0	0	0.2	0.2	0.2	0	0	0.1	0	0.1	0	0	0.1	0	0.1	0	0	0.1	0.15	0.2	0	0.05	0.1	0.05	0.05
TCGA-SL-A6JA	1	0	0	1	0	1	1	0	1	1	0.5	0.5	0.5	0.5	0.5	1	1	1	0.5	0.5	0.8	1	0.2	0.4	0.6	0.4	0.4	1	0.8	0.4	0.6	0.6	0.7	0.5	0.6	0.9	0.4	0.4	0.5	0.7	0.4	0.65	0.4	0.55	0.7	0.6	0.6	0.6	0.5
TCGA-CG-5734	0	0	0	0	0	0	0	0	0	0	0	0	0	0	0	0	0	0	0	0	0	0	0	0	0	0	0	0	0	0	0	0	0	0	0	0	0	0	0	0	0	0	0	0	0	0	0	0	0
TCGA-AA-A01X	0	0	0	0	0	0	0	0	0	0	0	0	0	0	0	0	0	0	0	0	0	0	0	0	0	0	0	0	0	0	0	0	0	0	0	0	0	0	0	0	0	0	0	0	0	0	0	0.05	0
TCGA-D1-A17L	0	0	0	0	0	0	0	0	0	0	0	0	0	0	0	0	0	0	0	0	0	0	0	0	0	0	0	0.2	0	0	0	0	0	0	0	0	0	0	0	0	0	0.05	0	0	0	0	0	0	0
TCGA-B5-A1MR	0	0	0	0	0	0	0	0	0	0	0	0.5	0	0	0	0	0	0.5	0	0	0	0	0.2	0	0	0	0.2	0	0	0	0	0	0	0	0.1	0	0	0	0.1	0	0.05	0	0.05	0.05	0.1	0	0	0	0
TCGA-AG-A014	0	0	0	0	0	0	0	0	0	0	0	0	0	0	0	0	0	0	0	0	0	0	0	0	0	0	0	0	0	0	0	0	0	0	0	0	0	0	0	0	0	0	0	0	0	0	0	0	0
TCGA-VQ-A8DZ	0	0	0	0	0	0	0	0	0	0	0	0	0	0	0	0	0	0	0	0.5	0	0.2	0	0	0	0	0	0	0	0	0	0.1	0.3	0	0	0.1	0.1	0.1	0.2	0.2	0.05	0	0	0	0	0.05	0	0.05	0.05
TCGA-VQ-A8PF	0	0	0	0	0	0	0	0	0	0	0	0	0	0	0	0	0	0	0	0	0	0	0	0	0	0	0	0	0	0	0	0.1	0	0.1	0	0	0	0	0.1	0	0	0	0.05	0.05	0	0	0.05	0.15	0.05
TCGA-FI-A2EX	0	0	0	0	0	0	1	0	0	0	0	0	0	0	0	0	0	0	0	0	0	0	0	0	0	0	0.2	0	0	0	0.1	0	0	0	0	0	0	0	0	0	0.05	0	0	0.05	0	0	0.05	0	0.05
TCGA-VQ-A8PZ	0	0	0	0	0	0	0	0	0	0	0	0	0	0	0	0	0	0	0	0	0	0	0	0	0	0	0	0	0	0	0	0.2	0.1	0	0	0	0	0	0	0	0	0	0.1	0.05	0	0	0	0	0
TCGA-HU-A4GY	0	0	0	0	0	0	0	0	0	0	0	0	0	0	0	0	0	0	0	0	0	0	0	0	0	0	0	0	0	0	0	0	0.1	0	0	0	0.1	0	0.1	0	0	0	0	0.05	0.05	0.1	0	0	0
TCGA-AG-3599	0	0	0	0	0	0	0	0	0	0	0	0	0	0	0	0	0	0	0	0	0	0	0	0	0	0	0	0	0	0	0	0	0	0	0	0	0	0	0	0	0	0	0	0	0	0	0	0	0
TCGA-F4-6854	0	0	0	0	0	0	0	0	0	0	0	0	0	0	0	0	0	0	0	0	0	0	0	0	0	0	0	0	0	0	0	0	0	0	0	0	0	0	0	0	0	0	0	0	0	0	0	0	0
TCGA-BR-A4PD	0	0	0	0	0	0	0	0	0	0	0	0	0	0	0	0	0	0	0	0	0	0	0	0	0	0	0	0	0	0.2	0	0	0	0	0	0	0	0.1	0	0	0	0.05	0	0	0	0.1	0	0.05	0
TCGA-CG-5726	1	0	1	0	1	1	1	1	0	0	1	0.5	0.5	1	1	1	0.5	1	0	1	0.8	0.8	1	0.6	0.8	0.8	1	0.8	0.4	0.4	0.9	0.8	0.8	0.8	0.6	0.8	0.7	0.7	0.7	0.6	0.85	0.7	0.6	0.55	0.75	0.7	0.65	0.8	0.5
TCGA-A6-2671	0	0	0	0	0	0	0	0	0	0	0	0	0	0	0	0	0	0	0	0	0	0	0	0	0	0	0	0	0	0	0	0	0	0	0	0	0	0.1	0	0.1	0	0	0	0	0	0	0	0	0
TCGA-AA-3492	1	1	1	0	0	1	1	0	0	1	1	1	1	0.5	1	0	0.5	0.5	0.5	0.5	0.8	0.4	0.2	0.6	0.2	0.6	0.8	0.4	0.8	0.6	0.8	0.9	0.7	0.5	0.7	0.6	0.8	0.7	0.4	0.8	0.6	0.7	0.65	0.6	0.6	0.5	0.55	0.7	0.75
TCGA-DC-5869	0	0	0	0	0	0	0	0	0	0	0	0	0	0	0	0	0	0	0	0	0	0	0	0	0	0	0	0	0	0	0.1	0	0	0	0	0	0.1	0	0.1	0.1	0	0	0.05	0	0	0	0.05	0	0.1
TCGA-CL-5917	0	0	0	0	0	0	0	0	0	0	0	0	0	0	0	0	0	0	0	0	0	0	0	0	0	0	0	0	0	0	0	0	0	0	0	0	0	0	0	0	0	0	0	0	0	0	0	0	0
TCGA-G4-6320	0	1	0	0	1	0	0	1	0	0	0	0.5	0.5	0	0	0.5	0	0.5	0.5	0.5	0.2	0.4	0.2	0.2	0.2	0.2	0	0.8	0.4	0	0.1	0.2	0.2	0.2	0.1	0.1	0.3	0.3	0.3	0.2	0.3	0.2	0.15	0.3	0.2	0.3	0.25	0.2	0.1
TCGA-DC-6682	0	0	0	0	0	0	0	0	0	0	0	0	0	0	0	0	0	0	0	0	0	0	0	0	0	0	0	0	0	0	0	0.1	0	0	0	0	0	0	0	0	0	0	0	0	0	0	0	0	0.05
TCGA-D7-6817	0	0	0	0	0	0	0	0	0	0	0	0	0	0	0	0	0	0	0	0	0	0	0	0	0	0	0	0	0	0	0	0.1	0.1	0	0	0	0	0	0	0.1	0	0	0	0	0	0	0.05	0	0
TCGA-D5-5541	0	0	0	0	0	0	0	0	0	0	0	0	0	0	0	0	0	0	0	0	0	0	0	0	0	0	0	0	0	0	0	0	0	0	0	0	0	0	0	0	0	0	0	0	0	0.05	0	0	0
TCGA-F5-6861	0	0	0	0	0	0	0	0	0	0	0	0	0	0	0	0	0	0	0	0	0	0	0	0	0	0	0	0	0	0	0	0.2	0	0	0	0	0	0	0	0	0	0	0	0	0	0	0	0	0
TCGA-HU-A4GH	0	0	0	0	0	0	0	0	0	0	0	0	0	0	0	0	0	0	0	0	0	0	0	0	0	0	0	0	0	0	0	0	0	0	0	0	0	0	0	0	0	0	0	0	0	0	0	0	0
TCGA-CG-4475	0	0	0	0	0	0	0	0	0	0	0	0	0	0	0	0	0	0	0	0	0	0	0	0	0	0	0	0	0	0	0	0	0	0	0	0	0	0	0.1	0	0	0	0	0	0	0	0	0	0
TCGA-D1-A167	0	1	0	0	0	0	1	0	0	0	1	0.5	0	0.5	1	0.5	0.5	1	1	0.5	0.6	0.8	0	0.4	0	0.4	0	0.6	0.6	0.2	0.5	0.5	0.6	0.2	0.5	0.4	0.6	0.4	0.6	0.5	0.7	0.5	0.35	0.65	0.6	0.45	0.45	0.4	0.4
TCGA-CG-5720	0	0	0	0	0	0	0	0	0	0	0	0	0	0	0	0	0	0	0	0	0	0	0	0	0	0	0	0	0	0	0	0	0	0	0	0	0	0	0	0	0	0	0	0	0	0	0	0	0
TCGA-EO-A2CG	0	0	0	0	0	0	0	0	0	0	0.5	0	0	0	0	0	0	0	0	0	0	0	0	0	0	0	0	0	0	0	0	0	0	0.1	0	0	0.1	0	0	0.1	0	0.1	0	0	0	0	0.05	0.05	0.05
TCGA-AF-A56L	0	0	0	0	0	0	0	0	0	0	0	0	0	0	0	0	0	0	0	0	0	0	0	0	0	0	0	0	0	0	0	0.1	0	0	0	0	0	0	0	0	0	0	0	0	0.05	0	0	0	0.05
TCGA-AZ-4614	0	0	0	0	0	0	0	0	0	0	0	0	0	0	0	0	0	0	0	0	0	0	0	0	0	0	0	0	0	0	0	0	0	0.1	0	0	0	0	0	0	0	0.05	0	0.05	0.1	0.05	0	0	0.05
TCGA-BS-A0TE	0	0	0	0	1	1	0	1	0	0	0.5	0	0.5	0.5	0	0.5	0	0	0.5	0.5	0.2	0.4	0.4	0.2	0.4	0.4	0	0	0.2	0	0	0.3	0.3	0.3	0.1	0	0.2	0.1	0.1	0.2	0	0.05	0.25	0.1	0.25	0.15	0.3	0.15	0.2
TCGA-B5-A11I	0	0	0	0	0	0	0	0	0	0	0	0	0	0	0	0	0	0	0	0	0	0	0	0	0	0	0	0	0	0	0	0	0	0	0	0.1	0	0	0	0	0.05	0	0	0	0.05	0	0.1	0	0.1
TCGA-VQ-AA6I	0	0	0	0	0	0	0	0	0	0	0	0	0	0	0	0	0	0	0	0	0	0	0	0	0	0	0	0	0	0	0	0.1	0	0	0	0.1	0.1	0	0	0.1	0	0	0.05	0	0	0	0	0	0
TCGA-VQ-A8E2	0	0	0	0	0	0	0	0	0	0	0	0	0	0.5	0	0	0	0	0	0	0	0	0	0	0	0	0	0	0	0	0	0	0	0	0	0	0	0	0	0	0	0	0	0.05	0	0.05	0.05	0.1	0
TCGA-EO-A3AY	0	0	0	0	0	0	0	0	0	0	0	0	0	0	0	0	0	0	0	0	0	0	0	0.2	0	0	0	0	0	0	0	0	0	0	0	0	0	0	0	0.1	0	0	0	0.05	0.1	0	0	0	0.05
TCGA-IN-8462	0	0	0	0	0	0	0	0	0	0	0	0	0	0	0	0	0	0	0	0	0	0	0.2	0	0	0	0	0	0	0	0	0	0	0	0	0	0	0	0	0	0	0.05	0	0	0	0	0	0	0.05
TCGA-AA-3842	0	0	0	0	0	0	1	0	0	0	0	0	0	0	0	0	0	0	0	0	0	0	0	0	0	0	0	0	0	0	0	0	0	0	0	0	0	0	0	0	0	0	0	0	0	0	0	0	0.05
TCGA-CL-5918	0	0	0	0	0	0	0	0	0	0	0	0	0	0	0	0	0	0	0	0	0	0	0	0	0	0	0	0	0	0	0	0	0	0	0.1	0	0	0	0	0	0	0	0	0	0	0	0.05	0	0.05
TCGA-BG-A0M8	0	0	0	0	0	0	0	0	0	0	0	0	0	0	0	0	0	0	0	0	0	0	0	0	0	0	0	0	0	0	0	0	0	0	0	0	0	0	0	0	0	0.05	0.05	0	0	0	0	0	0
TCGA-D7-A6F0	0	0	0	0	0	0	0	0	0	0	0	0	0	0	0	0	0	0	0	0	0	0	0	0	0	0	0	0	0	0	0	0.1	0	0.1	0	0	0	0	0.1	0	0.05	0.05	0.05	0	0	0.05	0	0	0.05
TCGA-DY-A1H8	0	0	0	0	0	0	0	0	0	0	0	0	0	0	0	0	0	0	0	0	0	0	0	0	0	0	0	0	0	0	0	0	0	0	0	0	0	0	0	0.1	0	0	0	0	0	0	0	0	0
TCGA-CM-5860	0	0	0	0	0	0	0	0	0	0	0	0	0	0	0.5	0	0	0	0	0	0	0	0	0	0	0	0	0	0	0	0	0.1	0.1	0	0	0	0	0	0	0	0	0.05	0	0.05	0	0	0.05	0	0
TCGA-CD-8532	0	0	0	0	0	0	0	0	0	1	0	0	0	0	0	0	0	0	0	0	0	0	0	0	0	0	0	0	0	0	0	0.1	0	0	0	0	0	0	0.1	0	0	0	0	0	0	0.05	0.05	0	0
TCGA-CM-4748	0	0	0	0	0	0	0	0	0	0	0	0	0	0	0	0	0	0	0	0	0	0	0	0	0	0	0	0	0	0	0	0	0	0	0	0	0	0	0.2	0	0	0	0.05	0	0	0	0	0	0
TCGA-BR-7707	1	1	1	1	1	0	1	1	1	1	0.5	1	0.5	0.5	1	1	1	0.5	1	1	0.4	0.8	0.6	0.8	0.6	0.8	0.8	1	0.8	1	0.6	0.7	0.8	0.9	0.8	0.8	0.9	0.7	0.6	0.6	0.65	0.5	0.7	0.6	0.65	0.55	0.75	0.7	0.85
TCGA-AZ-6603	0	0	0	0	0	0	0	0	0	0	0	0	0	0	0	0	0	0	0	0	0	0	0	0	0	0	0	0	0	0	0	0	0	0	0	0	0	0	0	0	0	0	0	0.05	0.1	0	0	0	0
TCGA-D1-A17R	0	0	0	0	0	0	1	0	0	0	0	0	0	0	0.5	0.5	0.5	0	0	0	0.2	0.4	0.6	0.2	0.2	0.2	0.2	0.4	0.4	0.2	0.5	0.4	0.2	0.5	0.3	0.2	0.1	0.4	0.2	0.4	0.15	0.2	0.25	0.2	0.2	0.25	0.35	0.3	0.2
TCGA-BG-A0M2	0	0	0	0	0	0	0	0	0	0	0	0	0	0	0	0	0	0	0	0	0.2	0	0	0	0.2	0	0.2	0	0	0	0	0	0	0	0	0	0	0.1	0	0	0	0	0	0.05	0	0	0	0	0.05
TCGA-A6-4105	0	0	0	0	0	0	0	0	0	0	0	0	0	0	0	0	0	0	0	0	0	0	0	0	0	0	0	0	0	0	0	0	0	0	0	0	0	0	0	0	0	0	0	0.05	0.05	0	0	0	0.05
TCGA-BR-6454	0	0	0	0	0	0	0	0	0	0	0	0	0	0	0	0	0	0	0	0	0	0	0	0	0	0	0	0	0	0	0	0	0	0	0	0	0	0	0	0	0	0	0	0	0	0	0	0	0.05
TCGA-FI-A2CX	0	0	0	0	0	0	0	0	0	0	0	0	0	0	0	0	0	0	0	0	0	0	0.2	0	0	0.2	0	0	0	0	0	0.1	0	0	0	0	0	0	0	0	0	0	0	0	0	0	0	0	0
TCGA-B5-A11F	0	0	0	0	0	0	0	0	0	0	0	0	0	0	0	0	0	0	0	0	0	0	0	0	0	0	0	0	0	0	0	0.1	0	0.1	0	0	0.1	0	0.1	0	0	0	0	0.05	0.05	0.05	0	0.05	0.05
TCGA-AY-4070	0	0	0	0	0	0	0	0	0	0	0	0	0	0	0	0	0	0	0	0	0	0	0	0	0	0	0	0	0	0	0	0	0	0	0	0	0	0	0	0	0	0	0	0	0	0	0.05	0	0
TCGA-EY-A3L3	0	1	0	0	0	0	0	0	0	0	0	0	0	0	0	0	0	0	0	0	0	0	0	0.2	0	0	0	0	0	0	0	0	0	0	0.1	0	0	0	0	0	0.05	0	0	0.05	0	0.05	0	0	0.05
TCGA-QS-A744	0	0	0	0	0	0	0	0	0	0	0	0	0	0	0	0	0	0	0	0	0.2	0.2	0.2	0.2	0.2	0.2	0	0.2	0.2	0	0.1	0.2	0.1	0	0.2	0	0	0	0.1	0.1	0	0	0.1	0.15	0.15	0.1	0.1	0.05	0.1
TCGA-BG-A0M0	0	0	0	0	0	0	0	0	1	0	0	0	0.5	0	0	0	0.5	0.5	0.5	0	0.2	0	0.2	0	0	0	0.2	0	0.2	0	0.2	0.1	0.1	0.2	0.3	0.1	0.2	0.2	0	0	0.1	0.2	0.1	0	0.15	0.05	0.2	0.05	0.25
TCGA-AA-3534	0	0	0	0	0	0	0	0	0	0	0	0	0	0	0	0	0	0	0	0	0	0	0	0	0	0	0	0	0	0	0	0	0	0	0	0	0	0	0	0	0	0	0	0	0	0	0	0	0
TCGA-CK-5913	0	1	0	0	0	1	1	0	0	0	0.5	1	1	0.5	1	0	0.5	0	0.5	0	0.8	0.2	0.6	0.4	0.4	0.4	0.6	0.2	0.6	0.2	0.6	0.6	0.4	0.7	0.6	0.2	0.5	0.7	0.6	0.5	0.45	0.6	0.55	0.45	0.25	0.55	0.45	0.7	0.55
TCGA-A5-A0GM	0	0	0	0	0	0	0	0	0	0	0	0	0	0	0	0	0	0	0	0	0	0	0	0	0	0	0	0	0	0	0	0	0	0	0	0	0.1	0	0	0	0	0	0	0	0	0	0	0	0
TCGA-D5-6531	0	0	0	0	0	0	0	0	1	0	0	0	0	0	0	0	0	0	0	0	0	0	0	0	0	0	0	0	0	0	0	0	0	0	0	0	0	0	0	0	0	0	0	0	0	0	0	0	0
TCGA-QL-A97D	0	0	0	0	0	0	0	0	0	0	0	0	0	0	0	0	0	0	0	0	0	0	0.2	0	0	0	0	0	0	0	0	0	0.1	0	0	0.1	0	0.1	0	0	0.05	0	0	0	0	0	0	0	0
TCGA-AH-6897	0	0	0	0	0	0	0	0	0	0	0	0	0	0	0	0	0	0	0	0	0	0	0	0	0	0	0	0	0	0	0	0	0	0	0	0	0.1	0	0	0	0	0	0	0	0	0	0	0	0
TCGA-HU-A4H2	0	0	0	0	0	0	0	0	0	0	0	0	0	0	0	0	0	0	0	0	0	0.2	0	0	0	0	0	0	0	0	0	0	0.1	0	0	0	0	0	0	0	0.05	0	0	0	0.05	0	0	0	0.05
TCGA-D1-A17H	1	1	0	1	0	1	1	0	0	1	0.5	1	0.5	1	1	1	1	1	0	0.5	0.6	0.4	0.8	0.4	0.6	0.2	0.8	0.6	0.2	0.4	0.7	0.6	0.3	0.7	0.4	0.3	0.8	0.7	0.2	0.7	0.85	0.7	0.45	0.45	0.55	0.6	0.6	0.7	0.65
TCGA-CD-A4MH	0	0	0	0	0	0	0	0	0	0	0	0	0	0	0	0	0	0	0	0	0	0	0	0	0	0	0	0	0	0	0	0	0	0.1	0	0	0	0	0	0	0.05	0	0	0.05	0	0	0	0.05	0
TCGA-B5-A0JU	0	0	0	1	1	0	1	1	0	0	0	1	0	0.5	0.5	1	0.5	0	0	0.5	0.2	0	0.2	0.6	0.2	0.4	0.2	0.6	0.6	0.4	0.3	0.7	0.4	0.4	0.3	0.5	0.5	0.3	0.5	0.2	0.55	0.35	0.45	0.45	0.4	0.35	0.4	0.35	0.35
TCGA-D1-A15V	0	0	0	0	0	0	0	0	0	0	0	0	0	0	0	0	0	0	0	0.5	0	0	0	0	0	0	0	0	0	0	0	0	0	0	0	0	0	0	0	0	0	0	0	0	0	0.05	0	0	0
TCGA-EI-6883	0	0	0	0	0	0	0	0	0	0	0	0	0	0	0	0	0	0	0	0	0	0	0.2	0	0	0	0	0	0	0	0	0	0	0	0	0	0	0	0	0	0	0	0	0	0	0	0	0	0
TCGA-DY-A0XA	0	0	0	0	0	0	0	0	0	0	0	0	0	0	0	0	0	0.5	0	0	0	0	0	0	0	0	0	0	0	0	0	0	0.1	0	0	0	0	0	0	0	0.05	0	0	0	0	0	0.05	0	0
TCGA-CA-5254	0	0	0	0	0	0	0	0	0	0	0	0	0	0	0	0	0	0	0	0	0	0	0	0	0	0	0	0	0	0	0	0	0.1	0	0	0	0	0	0	0	0.05	0	0	0	0.05	0	0	0	0
TCGA-CD-5803	0	0	0	0	0	0	0	0	0	0	0	0	0	0	0	0	0	0	0	0	0	0	0	0	0	0	0	0	0	0	0	0	0	0	0	0	0	0	0	0	0	0.05	0	0	0.05	0	0.05	0	0
TCGA-EF-5830	0	0	0	0	0	0	0	0	0	0	0	0	0	0	0	0	0	0	0	0	0	0	0.2	0	0	0	0	0	0	0	0	0	0	0	0	0	0	0	0	0	0	0	0	0	0	0	0	0	0
TCGA-BR-8296	0	0	0	0	0	0	0	0	0	0	0	0	0	0	0	0	0	0	0	0	0	0	0	0	0	0	0	0	0	0	0	0.1	0	0	0	0	0	0	0	0	0	0	0	0	0	0	0.05	0	0
TCGA-CD-8535	0	0	0	0	0	0	0	0	0	0	0	0	0	0	0	0	0	0	0	0	0.2	0	0	0	0	0	0	0	0.2	0	0	0.1	0	0	0	0	0	0	0	0	0.1	0	0	0	0.05	0	0	0	0.05
TCGA-A5-A0GV	0	0	0	0	0	0	0	0	0	0	0.5	0	0	0	0	0	0	0	0	0	0	0	0	0	0	0	0	0.2	0	0	0	0	0	0.1	0	0	0	0	0	0	0	0	0	0	0	0	0	0	0
TCGA-CM-6674	1	0	0	1	0	1	0	1	0	0	1	0.5	0.5	0.5	0.5	0	0	0.5	0	0.5	0.4	0.2	0.2	0.4	0	0.2	0.4	1	0.2	0.6	0.3	0.4	0.5	0.1	0.2	0.3	0.2	0.5	0.2	0.2	0.4	0.3	0.3	0.25	0.45	0.25	0.35	0.55	0.2
TCGA-DM-A0XF	0	0	0	0	0	0	0	0	0	0	0	0	0	0	0	0	0	0	0	0	0	0	0	0	0	0	0	0	0	0	0	0	0	0	0	0	0.1	0	0	0	0	0	0	0	0	0	0	0	0
TCGA-AA-3713	1	1	0	0	0	0	0	1	0	1	0.5	0.5	0.5	0	0.5	1	1	0	1	1	0.8	0.4	0.6	0.8	0.4	0.2	0.4	0.6	0.6	0.6	0.5	0.2	0.6	0.4	0.8	0.4	0.6	0.5	0.2	0.6	0.45	0.5	0.5	0.4	0.45	0.45	0.55	0.6	0.35
TCGA-AA-3672	0	0	1	0	1	0	1	1	1	1	0	0.5	0.5	0.5	0.5	0	0	0.5	0	0	0.4	0.6	0.4	0.6	0.8	0.8	0.4	0.4	0.4	0.8	0.4	0.7	0.5	0.6	0.7	0.3	0.7	0.3	0.4	0.8	0.7	0.5	0.6	0.55	0.65	0.55	0.55	0.55	0.75
TCGA-AA-3692	0	0	0	0	0	0	0	0	0	0	0	0	0	0	0	0	0	0	0	0	0	0	0	0	0	0	0	0	0	0	0	0	0	0	0	0	0	0	0	0	0	0	0	0	0	0	0	0	0
TCGA-EC-A1NJ	1	0	0	0	0	0	0	0	0	0	0	0	0	0	0	0.5	0	0.5	0	0.5	0	0	0	0.2	0.2	0	0.4	0	0	0	0.2	0.1	0	0.1	0	0.3	0	0.2	0.1	0	0.1	0.1	0.05	0.1	0.15	0.05	0.15	0.1	0.15
TCGA-D1-A16Y	0	0	0	0	0	0	0	0	0	0	0	0	0	0	0	0	0	0	0	0	0	0	0	0	0	0	0	0	0	0	0	0	0	0	0	0	0	0	0	0	0	0	0	0.05	0	0	0.05	0	0
TCGA-VQ-AA69	0	0	0	0	0	0	0	0	0	0	0	0	0	0	0	0	0	0	0	0.5	0	0	0	0	0	0	0	0	0	0	0	0	0	0.1	0	0.1	0	0	0	0.1	0	0	0	0.05	0.05	0	0.05	0	0
TCGA-DM-A1D7	0	0	0	0	0	0	0	0	0	0	0	0	0	0	0	0	0	0	0	0	0	0	0	0	0	0	0	0	0	0	0	0	0	0	0	0	0	0	0	0	0	0	0	0	0	0	0	0	0
TCGA-AA-3506	0	0	0	0	0	0	0	0	0	0	0	0	0	0	0	0	0	0	0	0	0	0	0	0	0	0	0	0	0	0	0	0	0	0	0	0.1	0	0	0.1	0	0	0	0	0	0.05	0	0.05	0	0
TCGA-CG-5733	1	1	0	1	1	1	1	1	1	1	1	1	0	1	0	0.5	1	1	0.5	0	0.6	0.6	0.6	0.4	0.6	0.8	0.8	0.6	1	0.6	0.8	0.6	0.6	0.7	0.6	0.7	0.6	0.8	0.6	0.5	0.65	0.75	0.55	0.6	0.65	0.4	0.8	0.45	0.6
TCGA-B5-A11G	1	1	0	1	1	0	1	1	1	1	0.5	0.5	0	0	0.5	0.5	0	0	1	0.5	0.2	0.4	0.6	0.6	0.4	0	0.4	0.2	0.6	0.8	0.3	0.4	0.6	0.4	0.7	0.3	0.2	0.5	0.2	0.1	0.5	0.3	0.4	0.25	0.3	0.6	0.5	0.45	0.45
TCGA-A5-A0GQ	0	0	0	0	0	0	0	0	0	0	0	0	0	0	0	0	0.5	0	0	0	0.2	0	0	0	0	0	0	0	0	0	0	0	0	0	0	0	0	0	0	0	0	0.05	0	0	0	0	0	0	0
TCGA-AJ-A3BD	0	0	0	0	0	0	0	0	0	0	0	0	0	0	0	0	0	0	0	0	0	0	0	0	0	0	0	0	0	0	0	0	0	0	0	0	0	0	0	0	0	0	0	0	0.05	0.05	0	0.05	0.05
TCGA-A5-A0GJ	0	0	0	0	0	0	1	0	0	0	0	0	0	0	0	0	0	0	0	0	0	0	0	0	0	0	0	0	0	0	0	0	0	0	0.1	0	0	0	0	0.1	0.05	0	0	0	0.05	0	0	0	0
TCGA-AP-A0LI	0	0	0	0	0	0	0	0	0	0	0	0	0	0	0	0	0	0	0	0	0	0	0	0	0	0	0	0	0	0	0	0	0	0	0	0.1	0	0	0.1	0	0.05	0	0	0	0.1	0	0	0	0.05
TCGA-QS-A5YR	1	1	0	0	0	0	1	1	0	0	0.5	0	0.5	0	0	0	0	0.5	0.5	0.5	0.2	0.6	0.2	0.4	0.2	0.4	0	0.4	0	0.2	0	0.2	0.2	0.6	0.3	0.2	0.2	0.5	0.4	0.3	0.3	0.65	0.2	0.25	0.4	0.2	0.4	0.15	0.35
TCGA-EY-A549	1	0	1	1	1	0	1	1	1	1	0	0.5	0.5	0	0.5	0.5	1	0.5	0.5	0.5	0.6	0.6	0.4	0.6	0.6	0.6	0.2	0.2	0.8	0.8	0.3	0.5	0.5	0.4	0.7	0.7	0.6	0.5	0.6	0.7	0.45	0.35	0.45	0.45	0.5	0.55	0.6	0.35	0.45
TCGA-AD-A5EJ	0	1	1	1	0	0	0	1	1	0	0.5	0	0.5	0.5	0	0.5	0	1	0.5	0	1	0	0.2	0.4	0.8	0.4	0.6	1	0.2	0.2	0.4	0.6	0.2	0.4	0.4	0.4	0.4	0.7	0.4	0.5	0.45	0.35	0.6	0.45	0.65	0.4	0.45	0.35	0.4
TCGA-B5-A0K0	0	0	0	0	0	0	0	0	0	0	0	0	0	0	0	0	0	0	0	0	0	0	0	0	0	0	0	0.2	0	0	0	0	0	0	0	0	0	0	0	0	0	0	0	0.05	0	0	0	0	0
TCGA-EY-A1GF	0	0	0	0	0	0	1	0	0	0	0.5	0	0.5	0.5	0.5	1	0	0	0	0	0	0.4	0.2	0.2	0	0.4	0.2	0.4	0.4	0.2	0.2	0.5	0.3	0.4	0.5	0.3	0.4	0.5	0.1	0.2	0.35	0.3	0.25	0.4	0.2	0.55	0.4	0.3	0.4
TCGA-AX-A0IS	0	0	0	0	0	0	0	0	0	0	0	0	0	0	0	0	0	0	0	0	0	0	0	0	0	0	0	0	0	0	0	0	0	0	0	0	0	0	0	0	0	0	0	0	0	0	0.05	0	0
TCGA-G4-6303	0	0	0	0	0	0	0	0	0	0	0	0	0	0	0	0	0.5	0	0	0	0	0	0	0	0	0	0	0	0	0	0	0	0	0	0	0	0	0	0	0	0	0	0	0	0	0	0	0.05	0
TCGA-B5-A0KB	0	0	0	0	0	0	0	0	0	0	0	0	0	0	0	0	0	0	0	0	0	0	0	0	0.2	0	0	0	0	0	0	0	0	0	0	0.1	0	0	0	0	0	0.05	0	0	0	0	0	0	0.05
TCGA-BR-8362	0	0	0	0	0	0	0	0	0	0	0	0	0	0	0	0	0	0	0	0	0	0	0	0	0	0	0	0	0	0	0	0.1	0	0	0	0	0	0	0.1	0	0	0	0	0	0	0	0	0	0
TCGA-AP-A05D	0	0	0	0	0	0	0	0	0	0	0	0	0	0	0	0	0	0.5	0	0	0	0	0	0	0	0	0	0	0	0	0	0	0	0	0	0	0	0	0	0	0.05	0	0	0	0	0	0	0	0
TCGA-F4-6461	0	0	0	0	0	0	0	0	0	0	0	0	0	0	0	0	0	0	0	0	0	0	0	0	0	0	0	0	0	0	0	0	0	0	0	0	0	0.1	0	0	0.05	0	0	0	0	0	0	0	0
TCGA-AA-3675	0	0	0	0	0	0	0	0	0	0	0	0	0	0	0	0	0	0	0	0	0	0	0	0	0	0	0	0	0	0	0	0	0	0	0	0	0	0	0	0	0	0	0	0	0	0	0	0	0
TCGA-EI-6509	0	0	0	0	0	0	0	0	0	0	0	0	0	0	0	0	0	0	0	0	0	0	0	0	0	0	0	0	0	0	0.1	0	0	0.1	0	0	0	0	0	0	0.1	0	0.05	0	0	0	0	0	0.05
TCGA-AA-3681	0	0	0	0	0	0	0	0	0	0	0	0	0	0	0	0	0	0	0	0	0	0	0	0	0	0	0	0	0	0	0	0	0	0	0	0	0	0	0	0	0	0	0	0	0	0	0	0	0
TCGA-FI-A2F8	0	0	0	0	0	1	0	0	0	0	0	0	0.5	0	0	0	0	0	0	0	0	0	0	0	0	0	0	0	0	0	0	0	0	0	0	0	0	0.1	0	0	0	0	0	0.1	0	0.05	0.1	0	0
TCGA-AX-A06H	0	1	0	0	0	1	1	0	0	0	0.5	1	0.5	0.5	0.5	0	0	0.5	0.5	0	0.2	0.6	0.4	0.6	0.8	0.8	0.4	0.2	0.6	0.4	0.5	0.6	0.4	0.5	0.5	0.4	0.4	0.6	0.5	0.4	0.4	0.45	0.55	0.5	0.6	0.45	0.5	0.55	0.75
TCGA-NH-A50U	0	0	0	0	0	0	0	0	0	0	0	0	0	0	0	0	0	0	0	0	0	0	0	0	0	0	0.2	0	0.2	0	0	0	0	0	0	0	0	0	0.1	0	0	0	0	0	0	0	0.05	0	0
TCGA-BR-8687	0	0	0	0	0	0	0	0	0	0	0	0.5	0	0	0	0	0	0	0	0	0	0	0	0	0	0	0	0	0	0	0	0	0	0	0	0	0	0	0	0	0	0.05	0	0.05	0	0.05	0	0	0
TCGA-E6-A1LZ	0	0	0	0	0	0	0	0	0	0	0	0	0	0	0	0	0	0	0	0	0	0	0	0	0	0	0	0	0	0	0	0.1	0	0	0.1	0	0.1	0	0.1	0	0	0.05	0	0.05	0	0.1	0	0	0
TCGA-FI-A2D2	0	1	0	0	0	0	0	0	1	0	0	0	0	0	0	0	0	0	0	0	0	0	0	0.2	0	0	0	0.2	0	0	0.1	0	0.1	0	0	0	0	0	0	0	0	0	0	0.05	0	0	0	0	0.05
TCGA-AJ-A3BK	0	0	0	0	0	0	0	0	0	0	0	0	0	0	0	0.5	0	0	0	0	0	0.2	0	0	0	0	0	0	0.2	0	0	0	0	0	0	0	0	0	0.1	0	0.05	0	0	0	0	0	0	0	0
TCGA-HF-7133	0	0	0	0	0	0	0	0	0	0	0	0	0	0	0	0	0.5	0	0	0	0	0	0	0	0	0	0	0	0	0	0	0	0	0.1	0	0.1	0	0	0	0.1	0	0	0	0	0.05	0	0.05	0	0
TCGA-R5-A7ZI	0	0	1	1	1	0	0	1	1	1	0.5	0	0.5	0	0	0.5	0	0.5	0.5	0.5	0.4	0.4	0.4	0.2	0.8	0.4	0.2	0.4	0.4	0.8	0	0.2	0.5	0.2	0.3	0.7	0.2	0.4	0.2	0.2	0.55	0.5	0.4	0.55	0.5	0.45	0.4	0.35	0.35
TCGA-AU-3779	0	0	0	0	0	0	0	0	0	0	0	0	0	0	0	0	0	0	0	0	0	0	0	0	0	0	0	0.2	0	0	0	0	0	0	0	0	0	0	0	0	0	0	0	0.05	0	0	0	0	0
TCGA-D1-A16S	0	0	0	0	0	0	0	0	0	0	0	0	0	0	0	0	0	0	0	0	0	0	0	0	0	0	0	0	0	0	0	0	0	0	0	0	0	0.1	0	0	0.05	0	0	0	0	0	0	0	0
TCGA-RD-A7BS	0	0	0	0	0	0	0	0	0	0	0	0	0	0	0	0	0	0	0	0	0	0	0	0	0	0	0	0	0	0	0	0	0.1	0	0	0	0	0.1	0	0	0.05	0	0	0	0	0.05	0	0	0.05
TCGA-BR-6453	0	0	0	0	0	0	0	0	0	0	0	0	0	0	0	0	0	0	0	0	0	0	0	0	0	0	0	0	0	0	0	0	0	0	0	0	0	0	0	0	0	0	0	0	0	0	0	0	0
TCGA-B5-A11V	0	1	0	0	0	0	0	0	0	0	0	0	0	0	0	0	0	0	0	0	0	0	0	0	0	0	0	0	0	0	0	0.1	0	0	0	0	0	0.1	0.2	0	0	0	0.05	0	0.1	0	0	0	0.1
TCGA-A6-6137	0	0	0	0	0	0	0	0	0	0	0	0	0	0	0	0	0	0	0	0	0	0	0	0	0	0	0	0	0	0	0	0	0	0	0	0	0	0	0.1	0	0	0	0.05	0	0	0	0	0	0
TCGA-EY-A4KR	0	0	0	0	0	0	0	1	0	0	0	0	0.5	0	0	0	0	0	0	0	0	0	0.2	0	0	0	0	0.2	0.2	0	0.1	0	0.1	0	0	0	0	0	0	0.1	0	0	0	0	0.05	0.05	0.15	0	0.05
TCGA-BG-A0MS	0	0	0	0	0	0	0	0	0	0	0	0	0	0	0	0	0	0	0	0	0	0.2	0	0	0	0	0	0	0	0	0	0	0	0.1	0	0	0	0	0	0	0	0	0.05	0.05	0	0.05	0.1	0.05	0.05
TCGA-F1-6874	1	0	0	0	0	0	1	0	1	1	1	0.5	1	1	1	1	1	0.5	0	0.5	0.4	0.6	0.2	0.4	0.6	0.4	0.8	0.6	0.6	0.4	0.5	0.4	0.6	0.4	0.3	0.4	0.6	0.8	0.1	0.3	0.55	0.55	0.75	0.6	0.5	0.5	0.55	0.4	0.45
TCGA-IN-A6RI	0	0	0	0	0	0	0	0	0	0	0	0	0	0	0	0	0	0	0	0	0	0	0	0	0	0	0	0	0	0	0	0	0	0	0	0	0	0	0	0	0	0.05	0	0.05	0.05	0.05	0	0.05	0.05
TCGA-AA-A02F	0	0	0	0	0	0	0	0	0	0	0	0	0	0	0	0	0	0	0	0	0	0	0	0	0	0	0	0	0	0	0	0	0	0	0	0	0	0	0	0	0	0	0	0	0.05	0	0	0	0
TCGA-BR-8058	0	0	0	0	0	0	0	0	0	0	0	0	0	0	0	0	0	0	0	0	0	0	0	0	0	0.2	0	0	0	0	0	0	0.1	0	0	0	0	0.1	0.1	0	0.05	0.15	0.05	0.05	0	0.05	0	0.05	0.05
TCGA-D1-A176	0	0	1	1	0	0	1	0	0	1	0.5	0	0.5	0.5	0.5	0	0.5	0.5	0	0.5	0.4	0.4	0.4	0.4	0	0	0.4	0.4	0.4	0.8	0.3	0.3	0.3	0.5	0.6	0.1	0.5	0.3	0.5	0.3	0.35	0.2	0.1	0.4	0.5	0.45	0.2	0.45	0.1
TCGA-HU-A4H6	0	0	0	0	0	0	0	0	0	0	0	0	0	0	0	0	0	0	0	0	0	0	0	0	0	0	0	0	0	0	0	0	0	0	0	0	0	0	0	0	0.05	0.1	0	0	0	0	0	0.1	0
TCGA-VQ-A91W	0	0	0	0	0	0	0	0	0	0	0	0	0	0	0	0	0	0	0	0	0	0	0	0.2	0	0	0	0	0	0	0	0	0	0	0.1	0	0	0	0	0	0.05	0	0	0.05	0	0.05	0.05	0	0
TCGA-D1-A1NW	0	0	0	0	0	0	0	0	0	0	0	0	0	0	0	0	0	0	0	0	0	0	0	0	0	0	0	0	0	0	0	0	0	0	0.1	0	0	0	0	0	0	0	0	0	0	0.05	0.05	0	0.05
TCGA-VQ-A91D	1	1	1	1	0	1	1	1	0	1	1	0.5	0	0.5	0.5	1	0.5	0.5	1	0.5	0.8	1	0.8	0.6	0.8	0.6	0.8	0.6	0.8	1	0.7	0.9	0.8	0.9	0.9	1	0.6	0.7	0.7	0.9	0.7	0.75	0.8	0.85	0.75	0.85	0.85	0.7	0.7
TCGA-5M-AAT6	0	0	0	0	0	0	0	0	1	1	0.5	0.5	0	0	0	0	0	0	0	0.5	0.4	0.4	0.2	0.4	0.2	0.2	0.4	0.2	0.4	0.2	0.1	0.3	0.1	0.1	0.3	0.2	0.4	0.2	0.3	0.3	0.25	0.25	0.2	0.1	0.2	0.25	0.35	0.2	0.45
TCGA-CD-8531	0	0	1	0	0	0	0	0	0	0	0	0	0	0	0	0	0	0	0	0	0.2	0	0	0	0	0	0	0	0	0	0	0	0	0	0	0	0	0.1	0	0	0.05	0	0	0.05	0	0	0	0.05	0.05
TCGA-BR-8678	0	0	0	0	0	0	0	0	0	0	0	0	0	0	0	0	0	0	0	0	0	0	0	0	0	0	0	0	0	0	0	0	0.1	0	0	0	0	0	0	0	0	0	0	0	0	0	0.05	0	0.05
TCGA-AY-A69D	0	0	0	0	0	0	0	0	0	0	0	0	0	0	0.5	0	0	0	0	0	0	0	0	0	0	0	0	0	0	0	0	0.1	0	0	0.1	0	0	0	0	0	0.05	0	0	0.05	0	0	0	0.05	0
TCGA-AX-A3G4	0	0	0	0	0	0	0	0	0	1	0	0	0	0	0.5	0	0	0	0	0	0	0	0	0	0	0	0	0	0	0	0	0	0	0.1	0	0	0	0	0.1	0.1	0.05	0	0	0	0	0	0.1	0.05	0.1
TCGA-AA-3662	0	0	0	0	0	0	0	0	0	0	0	0	0	0	0.5	0	0	0	0	0	0	0	0	0	0	0	0	0	0	0	0	0	0	0	0	0.1	0	0	0.1	0	0	0	0	0	0	0	0	0.05	0
TCGA-KJ-A3U4	0	0	0	0	0	0	0	0	0	0	0	0	0	0	0	0	0	0	0	0.5	0	0	0	0	0	0	0	0	0	0	0	0	0	0	0	0.1	0	0	0	0	0.05	0	0	0	0	0.05	0	0	0
TCGA-AX-A2HH	0	0	0	0	0	0	0	0	0	0	0	0	0	0	0	0	0	0	0	0	0	0	0	0	0	0	0	0	0	0	0	0	0	0	0	0	0	0	0	0	0	0.05	0	0	0	0	0.1	0	0
[truncated: 51 more columns]
